# Supplementary material for: Global Comparative Genomics of Stenotrophomonas maltophilia Reveals Cryptic Species Diversity, Resistome Variation, and Population Structure
Source: Life (Basel). 2026 Jan 17;16(1):158. doi: 10.3390/life16010158 (PMC12842811; doi:10.3390/life16010158)
Supplement: Supplementary file 1 [file life-16-00158-s001.zip]

Archive with 14 entries (14 files):
- FigureS1.png
- FigureS2.png
- FigureS3.png
- FigureS4.png
- Supplementary_scripts.zip
- Table_S1_Dataset_usage.xlsx
- Table_S2_Final_dataset_metadata.xlsx
- Table_S3_Final_QC_1518.xlsx
- Table_S4_MGE_merged_metrics.csv
- Table_S5_MGE_high_contiguity_subset.csv
- Table_S6_MGE_thresholds.csv
- Table_S7_MGE_correlations.csv
- Table_S8_Metadata_Sensitivity_with_ARG.xlsx
- Table_S9_Master_Genome_Metadata_with_curated_country.xlsx
