# Supplementary material for: Global Comparative Genomics of Stenotrophomonas maltophilia Reveals Cryptic Species Diversity, Resistome Variation, and Population Structure
Source: Life (Basel). 2026 Jan 17;16(1):158. doi: 10.3390/life16010158 (PMC12842811; doi:10.3390/life16010158)
Supplement: Supplementary file 1 [file life-16-00158-s001.zip › Table_S1_Dataset_usage.xlsx]

## Sheet: Sheet1
Analysis	Dataset description	Number of genomes (n)
NCBI availability	Genomes available in NCBI Assembly database at time of query	~2,400
Retrieved dataset (after pre-download filtering)	After exclusion of MAGs and atypical lineages	1,750
Final QC dataset	After CheckM + assembly quality filtering	1,518
ANI clustering	Final QC dataset	1,518
PCA / clustering	Final QC dataset	1,518
Core-genome phylogeny	Final QC dataset	1,518
Pan-genome reconstruction	Final QC dataset	1,518
Resistome profiling	Final QC dataset	1,518
Mobilome profiling	Final QC dataset	1,518
Statistical analyses	Final QC dataset	1,518
