# Supplementary material for: Global Comparative Genomics of Stenotrophomonas maltophilia Reveals Cryptic Species Diversity, Resistome Variation, and Population Structure
Source: Life (Basel). 2026 Jan 17;16(1):158. doi: 10.3390/life16010158 (PMC12842811; doi:10.3390/life16010158)
Supplement: Supplementary file 1 [file life-16-00158-s001.zip › Table_S2_Final_dataset_metadata.xlsx]

## Sheet: Sheet1
accession	assembly_accession	assembly_name	organism	taxid	assembly_status	assembly_level	submitter	total_length	ungapped_length	gc_percent	scaffold_n50	contig_n50	scaffold_count	contig_count	biosample_accession	isolate	strain	host	isolation_source	geo_loc_name	country	collection_date	latitude_longitude	bioproject_accession	sample_name	serotype	organism_name	biosample_all_attributes_json	error
GCA_004346945.1	GCF_004346945.1	ASM434694v1	Stenotrophomonas maltophilia (g-proteobacteria)	40324	Chromosome		CBG Instituto Politecnico Nacional				4499711	179965			SAMN09724453		SVIA2		soil	Mexico: Tabasco		2016-08					Stenotrophomonas maltophilia	{"strain": "SVIA2", "isolation_source": "soil", "collection_date": "2016-08", "geo_loc_name": "Mexico: Tabasco", "sample_type": "whole organism", "collected_by": "Temidayo O Elufisan", "organism_name": "Stenotrophomonas maltophilia"}
GCA_006970445.1	GCF_006970445.1	ASM697044v1	Stenotrophomonas maltophilia (g-proteobacteria)	40324	Chromosome		BIGA				4549249	4168500			SAMN10411010		291	Calibrachoa elegans	rhizosphere	Brazil: Iron Quadrangle, Minas Gerais, Nova Lima		2016					Stenotrophomonas maltophilia	{"strain": "291", "host": "Calibrachoa elegans", "isolation_source": "rhizosphere", "collection_date": "2016", "geo_loc_name": "Brazil: Iron Quadrangle, Minas Gerais, Nova Lima", "sample_type": "Culturable bacteria", "biomaterial_provider": "Laboratorio de genomica e Interacao Bacteria e Ambiente", "collected_by": "Erica B. Felestrino", "env_biome": "Cerrado", "identified_by": "Erica B. Felestrin…
GCA_014236005.1	GCF_014236005.1	ASM1423600v1	Stenotrophomonas maltophilia (g-proteobacteria)	40324	Chromosome		Uni Hamburg				4483650	1210461			SAMN15577962		UHH_PEG 13-68-68	Homo sapiens	respiratory tract	Germany: Bochum		2013-11					Stenotrophomonas maltophilia	{"strain": "UHH_PEG 13-68-68", "isolate": "NA", "collected_by": "NA", "collection_date": "2013-11", "geo_loc_name": "Germany: Bochum", "host": "Homo sapiens", "host_disease": "NA", "isolation_source": "respiratory tract", "lat_lon": "NA", "organism_name": "Stenotrophomonas maltophilia"}
GCA_000344215.1	GCF_000344215.1	EPM1_1.0	Stenotrophomonas maltophilia EPM1 (g-proteobacteria)	1190567	Chromosome		Universita degli Studi di Milano				4787769	644579			SAMN02471395		EPM1				Portugal							{"strain": "EPM1", "country": "Portugal"}
GCA_014236065.1	GCF_014236065.1	ASM1423606v1	Stenotrophomonas maltophilia (g-proteobacteria)	40324	Chromosome		Uni Hamburg				4785831	41464			SAMN15577959		UHH_677	Homo sapiens	respiratory tract	Germany: Karlsruhe			49.0086 N 8.4117 E				Stenotrophomonas maltophilia	{"strain": "UHH_677", "isolate": "NA", "collected_by": "Institute of technology, Karlsruhe", "collection_date": "NA", "geo_loc_name": "Germany: Karlsruhe", "host": "Homo sapiens", "host_disease": "NA", "isolation_source": "respiratory tract", "lat_lon": "49.0086 N 8.4117 E", "organism_name": "Stenotrophomonas maltophilia"}
GCA_052055995.1	GCF_052055995.1	ASM5205599v1	Stenotrophomonas maltophilia (g-proteobacteria)	40324	Chromosome		Ashoka University				5032832	5032732			SAMN46227470		SM_6_Hyb	Homo sapiens	urine	India: New Delhi		21/4/2024	28.527500 N 77.212000 E				Stenotrophomonas maltophilia	{"collected_by": "Max Superspeciality Hospital, Saket", "collection_date": "2024-04-21", "geo_loc_name": "India: New Delhi", "host": "Homo sapiens", "host_disease": "NA", "isolation_source": "urine", "assembly_method": "Flye, Medaka, bwa, polypolish", "sequencing_technology": "Illumina NovaSeq + ONT Promethion", "lat_lon": "28.527500 N 77.212000 E", "strain": "SM_6_Hyb", "organism_name": "Stenotr…
GCA_014236085.1	GCF_014236085.1	ASM1423608v1	Stenotrophomonas maltophilia (g-proteobacteria)	40324	Chromosome		Uni Hamburg				4666115	55289			SAMN15577958		UHH_SKK55	Homo sapiens	respiratory tract	Germany: Karlsruhe			49.0086 N 8.4117 E				Stenotrophomonas maltophilia	{"strain": "UHH_SKK55", "isolate": "NA", "collected_by": "Institute of technology, Karlsruhe", "collection_date": "NA", "geo_loc_name": "Germany: Karlsruhe", "host": "Homo sapiens", "host_disease": "NA", "isolation_source": "respiratory tract", "lat_lon": "49.0086 N 8.4117 E", "organism_name": "Stenotrophomonas maltophilia"}
GCA_052922585.1	GCF_052922585.1	ASM5292258v1	Stenotrophomonas maltophilia (g-proteobacteria)	40324	Chromosome		Chonnam National University				4479228	1257666			SAMN50895458		JNU_Stma		missing	not applicable		2025-05	not applicable				Stenotrophomonas maltophilia	{"strain": "JNU_Stma", "collection_date": "2025-05", "geo_loc_name": "not applicable", "isolation_source": "missing", "env_broad_scale": "not applicable", "env_local_scale": "not applicable", "env_medium": "not applicable", "isol_growth_condt": "not applicable", "lat_lon": "not applicable", "num_replicons": "not applicable", "ref_biomaterial": "not applicable", "organism_name": "Stenotrophomonas …
GCA_031175395.1	GCF_031175395.1	ASM3117539v1	Stenotrophomonas maltophilia (g-proteobacteria)	40324	Chromosome		Institut national de la recherche scientifique				4598132	10653			SAMN37147756	missing	2-009-0345-St		Newborn 2-009 diaper feces at 14 days after birth	Canada: Quebec		10/12/2020	45.5741 N 73.5584 W				Stenotrophomonas maltophilia	{"strain": "2-009-0345-St", "collected_by": "Institut national de la recherche scientifique, Centre Armand-Frappier Sante Biotechnologie", "collection_date": "2020-12-10", "geo_loc_name": "Canada: Quebec", "isolation_source": "Newborn 2-009 diaper feces at 14 days after birth", "lat_lon": "45.5741 N 73.5584 W", "isolate": "missing", "organism_name": "Stenotrophomonas maltophilia"}
GCA_014236125.1	GCF_014236125.1	ASM1423612v1	Stenotrophomonas maltophilia (g-proteobacteria)	40324	Chromosome		Uni Hamburg				4652546	58401			SAMN15577956		UHH_454	Homo sapiens female	sputum	Germany: Essen			51.4356 N 6.9883 E				Stenotrophomonas maltophilia	{"strain": "UHH_454", "collected_by": "University hospital, Essen", "collection_date": "NA", "geo_loc_name": "Germany: Essen", "host": "Homo sapiens female", "host_disease": "Cystic fibrosis", "isolation_source": "sputum", "lat_lon": "51.4356 N 6.9883 E", "organism_name": "Stenotrophomonas maltophilia"}
GCA_048163015.1	GCF_048163015.1	ASM4816301v1	Stenotrophomonas maltophilia (g-proteobacteria)	40324	Chromosome		Institut national de la recherche scientifique				4614094	20629			SAMN46474192	missing	ED4675		drain water in NICU	Canada: Quebec		6/10/2020					Stenotrophomonas maltophilia	{"strain": "ED4675", "collection_date": "2020-10-06", "geo_loc_name": "Canada: Quebec", "sample_type": "axenic culture", "isolate": "missing", "isolation_source": "drain water in NICU", "nat_host": "missing", "organism_name": "Stenotrophomonas maltophilia"}
GCA_000742995.1	GCF_000742995.1	ASM74299v1	Stenotrophomonas maltophilia (g-proteobacteria)	40324	Chromosome		Los Alamos National Laboratory				4989312	4989212			SAMN02874005		13637		unknown	unknown		unknown					Stenotrophomonas maltophilia	{"strain": "13637", "collection_date": "unknown", "geo_loc_name": "unknown", "isolation_source": "unknown", "biomaterial_provider": "USAMRIID", "sample_type": "missing", "organism_name": "Stenotrophomonas maltophilia"}
GCA_031175635.1	GCF_031175635.1	ASM3117563v1	Stenotrophomonas maltophilia (g-proteobacteria)	40324	Chromosome		Institut national de la recherche scientifique				4632351	44776			SAMN37147755	missing	2-009-0339-St		Newborn 2-009 diaper feces at 7 days after birth	Canada: Quebec		4/12/2020	45.5741 N 73.5584 W				Stenotrophomonas maltophilia	{"strain": "2-009-0339-St", "collected_by": "Institut national de la recherche scientifique, Centre Armand-Frappier Sante Biotechnologie", "collection_date": "2020-12-04", "geo_loc_name": "Canada: Quebec", "isolation_source": "Newborn 2-009 diaper feces at 7 days after birth", "lat_lon": "45.5741 N 73.5584 W", "isolate": "missing", "organism_name": "Stenotrophomonas maltophilia"}
GCA_014236105.1	GCF_014236105.1	ASM1423610v1	Stenotrophomonas maltophilia (g-proteobacteria)	40324	Chromosome		Uni Hamburg				5062159	43495			SAMN15577957		UHH_ICU331	Homo sapiens female	intensive care uit	Germany: Essen			51.4356 N 6.9883 E				Stenotrophomonas maltophilia	{"strain": "UHH_ICU331", "collected_by": "University hospital, Essen", "collection_date": "NA", "geo_loc_name": "Germany: Essen", "host": "Homo sapiens female", "host_disease": "NA", "isolation_source": "intensive care uit", "lat_lon": "51.4356 N 6.9883 E", "organism_name": "Stenotrophomonas maltophilia"}
GCA_016082115.1	GCF_016082115.1	ASM1608211v1	Stenotrophomonas maltophilia (g-proteobacteria)	40324	Chromosome		Youngstown State University				4815503	672850			SAMN15249472		Oak Ridge strain 02		Nuclear waste	USA: Tennessee		1/3/1988	36.0104 N 84.2696 W				Stenotrophomonas maltophilia	{"strain": "Oak Ridge strain 02", "culture_collection": "ATCC:53510", "collection_date": "1988-03-01", "env_broad_scale": "Waste from nuclear weapons processing plant", "env_local_scale": "Waste from uranium and lithium processing for nuclear and hydrogen bombs", "env_medium": "ENVO:00010483", "geo_loc_name": "USA: Tennessee", "isol_growth_condt": "Patent Number 4,728,427", "lat_lon": "36.0104 N …
GCA_009676525.1	GCF_009676525.1	ASM967652v1	Stenotrophomonas maltophilia (g-proteobacteria)	40324	Complete Genome		Leibniz-Institut DSMZ-Deutsche Sammlung von Mikroorganismen und Zellkulturen GmbH				4854802	4854802			SAMN11652196	missing	PEG-42	missing	missing	Germany		2018					Stenotrophomonas maltophilia	{"strain": "PEG-42", "isolate": "missing", "host": "missing", "isolation_source": "missing", "collection_date": "2018", "geo_loc_name": "Germany", "sample_type": "cell culture", "organism_name": "Stenotrophomonas maltophilia"}
GCA_037213995.1	GCF_037213995.1	ASM3721399v1	Stenotrophomonas maltophilia (g-proteobacteria)	40324	Complete Genome		Institute of Microbiology, Chinese Academy of Sciences				5001982	5001982			SAMN40258555		CGMCC 1.1788	Homo sapiens	focus	China: Beijing		11/3/2011	40 N 116 E			missing	Stenotrophomonas maltophilia	{"strain": "CGMCC 1.1788", "collected_by": "Institute of Microbiology, Chinese Academy of Sciences", "collection_date": "2011-03-11", "geo_loc_name": "China: Beijing", "host": "Homo sapiens", "host_disease": "Laryngeal cancer", "isolation_source": "focus", "lat_lon": "40 N 116 E", "culture_collection": "missing", "genotype": "missing", "host_age": "missing", "host_description": "missing", "host_d…
GCA_001274595.1	GCF_001274595.1	ASM127459v1	Stenotrophomonas maltophilia (g-proteobacteria)	40324	Complete Genome		Icahn School of Medicine at Mount Sinai				4804002	4804002			SAMN03389650		ISMMS3	Homo sapiens	blood	USA: New York, NY		2013	40.7898553 N 73.9531696 W				Stenotrophomonas maltophilia	{"host": "Homo sapiens", "geo_loc_name": "USA: New York, NY", "host_subject_id": "Patient 2", "collection_date": "2013", "host_tissue_sampled": "blood", "isolation_source": "blood", "host_disease": "Stenotrophomonas maltophilia bacteremia", "lat_lon": "40.7898553 N 73.9531696 W", "collected_by": "The Mount Sinai Hospital", "strain": "ISMMS3", "organism_name": "Stenotrophomonas maltophilia"}
GCA_032401205.1	GCF_032401205.1	ASM3240120v1	Stenotrophomonas maltophilia (g-proteobacteria)	40324	Complete Genome		University of Minnesota				4975815	4975815			SAMN37521445		SI1			Pakistan: KPK Hattar Industrial Estate		8/10/2019	33.5357 N 72.5103 E				Stenotrophomonas maltophilia	{"strain": "SI1", "collection_date": "2019-10-08", "depth": "10cm", "elev": "NA", "env_broad_scale": "Soil", "env_local_scale": "Heavy metal contaminated soil", "env_medium": "soil", "geo_loc_name": "Pakistan: KPK Hattar Industrial Estate", "isol_growth_condt": "NA", "lat_lon": "33.5357 N 72.5103 E", "num_replicons": "1", "ref_biomaterial": "NA", "organism_name": "Stenotrophomonas maltophilia"}
GCA_051984495.1	GCF_051984495.1	ASM5198449v1	Stenotrophomonas maltophilia (g-proteobacteria)	40324	Complete Genome		Bielefeld University				4965831	4965831			SAMN50172791		STK12_22	Homo sapiens	Tracheal secretion	Germany: St. Agnes-Hospital Bocholt		18/6/2022	51.855741 N 6.626778 E				Stenotrophomonas maltophilia	{"strain": "STK12_22", "host": "Homo sapiens", "isolation_source": "Tracheal secretion", "collection_date": "2022-06-18", "geo_loc_name": "Germany: St. Agnes-Hospital Bocholt", "sample_type": "pure culture", "collected_by": "K. Kahnau", "identified_by": "L.J. Klages", "lat_lon": "51.855741 N 6.626778 E", "organism_name": "Stenotrophomonas maltophilia"}
GCA_007833655.1	GCF_007833655.1	ASM783365v1	Stenotrophomonas maltophilia (g-proteobacteria)	40324	Complete Genome		CSIR-Institute of Microbial Technology				5086181	5086181			SAMN09665072		SM 866	Homo sapiens	whole organism	India		2013					Stenotrophomonas maltophilia	{"strain": "SM 866", "host": "Homo sapiens", "collection_date": "2013", "geo_loc_name": "India", "sample_type": "whole organism", "organism_name": "Stenotrophomonas maltophilia"}
GCA_002951115.1	GCF_002951115.1	ASM295111v1	Stenotrophomonas maltophilia (g-proteobacteria)	40324	Complete Genome		University of Maryland School of Medicine Institute for Genome Sciences (IGS) - sequencing center				4820221	4820221			SAMN03996266	Not Applicable	FDAARGOS_92	Homo sapiens	respiratory Cx	USA:DC		3/11/2013	Not Applicable				Stenotrophomonas maltophilia	{"geo_loc_name": "USA:DC", "collected_by": "Children's National Hospital", "isolation_source": "respiratory Cx", "collection_date": "2013-11-03", "strain": "FDAARGOS_92", "lat_lon": "Not Applicable", "strain_name_alias": "FDAARGOS_92", "identification method": "phenotypic identification", "host_sex": "male", "host_disease": "Colonization", "host_age": "3M", "host": "Homo sapiens", "culture_collec…
GCA_011386925.1	GCF_011386925.1	ASM1138692v1	Stenotrophomonas maltophilia (g-proteobacteria)	40324	Complete Genome		Nanfang Hospital				4928653	4928653			SAMN14206046		NCTC10498	Homo sapiens	feces	China: Guangzhou		23/10/2016					Stenotrophomonas maltophilia	{"strain": "NCTC10498", "host": "Homo sapiens", "isolation_source": "feces", "collection_date": "2016-10-23", "geo_loc_name": "China: Guangzhou", "sample_type": "Genomic DNA", "organism_name": "Stenotrophomonas maltophilia"}
GCA_009676445.1	GCF_009676445.1	ASM967644v1	Stenotrophomonas maltophilia (g-proteobacteria)	40324	Complete Genome		Leibniz-Institut DSMZ-Deutsche Sammlung von Mikroorganismen und Zellkulturen GmbH				5007582	5007582			SAMN11652199	missing	sm-RA9	missing	missing	Germany		2018					Stenotrophomonas maltophilia	{"strain": "sm-RA9", "isolate": "missing", "host": "missing", "isolation_source": "missing", "collection_date": "2018", "geo_loc_name": "Germany", "sample_type": "cell culture", "organism_name": "Stenotrophomonas maltophilia"}
GCA_051982775.1	GCF_051982775.1	ASM5198277v1	Stenotrophomonas maltophilia (g-proteobacteria)	40324	Complete Genome		Bielefeld University				4965722	4965722			SAMN50172787		STK4_22	Homo sapiens	nasopharyngeal swab	Germany: St. Agnes-Hospital Bocholt		22/2/2022	51.855741 N 6.626778 E				Stenotrophomonas maltophilia	{"strain": "STK4_22", "host": "Homo sapiens", "isolation_source": "nasopharyngeal swab", "collection_date": "2022-02-22", "geo_loc_name": "Germany: St. Agnes-Hospital Bocholt", "sample_type": "pure culture", "collected_by": "K. Kahnau", "identified_by": "L.J. Klages", "lat_lon": "51.855741 N 6.626778 E", "organism_name": "Stenotrophomonas maltophilia"}
GCA_025426215.1	GCF_025426215.1	ASM2542621v1	Stenotrophomonas maltophilia (g-proteobacteria)	40324	Complete Genome		Universiti Malaysia Pahang				4959065	4959065			SAMN30637997	missing	CW002SM		microwave pretreated clinical waste	Malaysia: Melaka		2022-04					Stenotrophomonas maltophilia	{"collection_date": "2022-04", "geo_loc_name": "Malaysia: Melaka", "sample_type": "cell culture", "isolate": "missing", "strain": "CW002SM", "isolation_source": "microwave pretreated clinical waste", "organism_name": "Stenotrophomonas maltophilia"}
GCA_009676605.1	GCF_009676605.1	ASM967660v1	Stenotrophomonas maltophilia (g-proteobacteria)	40324	Complete Genome		Leibniz-Institut DSMZ-Deutsche Sammlung von Mikroorganismen und Zellkulturen GmbH				4995994	4995994			SAMN11652191	missing	ICU331	missing	missing	Germany		2018					Stenotrophomonas maltophilia	{"strain": "ICU331", "isolate": "missing", "host": "missing", "isolation_source": "missing", "collection_date": "2018", "geo_loc_name": "Germany", "sample_type": "cell culture", "organism_name": "Stenotrophomonas maltophilia"}
GCA_052497545.1	GCF_052497545.1	ASM5249754v1	Stenotrophomonas maltophilia (g-proteobacteria)	40324	Complete Genome		University at Buffalo				4865714	4865714			SAMN50685482		LC734	Homo sapiens	not applicable	not applicable		not applicable	not applicable				Stenotrophomonas maltophilia	{"strain": "LC734", "collected_by": "not applicable", "collection_date": "not applicable", "geo_loc_name": "not applicable", "host": "Homo sapiens", "host_disease": "not applicable", "isolation_source": "not applicable", "lat_lon": "not applicable", "organism_name": "Stenotrophomonas maltophilia"}
GCA_052377565.1	GCF_052377565.1	ASM5237756v1	Stenotrophomonas maltophilia (g-proteobacteria)	40324	Complete Genome		Wayne State University				4824690	4824690			SAMN50178586		RY12687	Homo sapiens	blood	USA: Detroit, MI		2023	42.33 N 83.05 W				Stenotrophomonas maltophilia	{"strain": "RY12687", "collected_by": "Michael J. Rybak", "collection_date": "2023", "geo_loc_name": "USA: Detroit, MI", "host": "Homo sapiens", "host_disease": "bacteremia", "isolation_source": "blood", "lat_lon": "42.33 N 83.05 W", "genotype": "MLST ST1060", "alias": "R12687, Sma12687", "organism_name": "Stenotrophomonas maltophilia"}
GCA_052149065.1	GCF_052149065.1	ASM5214906v1	Stenotrophomonas maltophilia (g-proteobacteria)	40324	Complete Genome		Wayne State University				4802212	4802212			SAMN50178555		RY12681	Homo sapiens	blood	USA: Detroit, MI		2023	42.33 N 83.05 W				Stenotrophomonas maltophilia	{"strain": "RY12681", "collected_by": "Michael J. Rybak", "collection_date": "2023", "geo_loc_name": "USA: Detroit, MI", "host": "Homo sapiens", "host_disease": "bacteremia", "isolation_source": "blood", "lat_lon": "42.33 N 83.05 W", "genotype": "MLST ST1060", "alias": "R12681, Sma12681", "organism_name": "Stenotrophomonas maltophilia"}
GCA_047782825.1	GCF_047782825.1	ASM4778282v1	Stenotrophomonas maltophilia (g-proteobacteria)	40324	Complete Genome		Northeast Normal University				4739859	4739859			SAMN38153187		ZSL2493		Insect Gut	China:Changchun		2022-01-10T14:30:10Z					Stenotrophomonas maltophilia	{"strain": "ZSL2493", "isolation_source": "Insect Gut", "collection_date": "2022-01-10T14:30:10Z", "geo_loc_name": "China:Changchun", "sample_type": "pure culture", "organism_name": "Stenotrophomonas maltophilia"}
GCA_002847385.1	GCF_002847385.1	ASM284738v1	Stenotrophomonas maltophilia (g-proteobacteria)	40324	Complete Genome		Center for Genomic Sciences, National Autonomous University of Mexico (UNAM)				4739049	4739049			SAMN08161503		CSM2		Laboratory sink	Mexico: Morelos, Cuernavaca		8/6/2016					Stenotrophomonas maltophilia	{"strain": "CSM2", "isolation_source": "Laboratory sink", "collection_date": "2016-06-08", "geo_loc_name": "Mexico: Morelos, Cuernavaca", "sample_type": "bacteria/ cell culture", "collected_by": "Carmina Barbera Jonas", "organism_name": "Stenotrophomonas maltophilia"}
GCA_041320575.1	GCF_041320575.1	ASM4132057v1	Stenotrophomonas maltophilia (g-proteobacteria)	40324	Complete Genome		Fujian Agriculture and Forestry University				4718802	4718802			SAMN41576919		9605		human	China		1/1/2022					Stenotrophomonas maltophilia	{"strain": "9605", "isolation_source": "human", "collection_date": "2022-01-01", "geo_loc_name": "China", "sample_type": "bacteria", "organism_name": "Stenotrophomonas maltophilia"}
GCA_009676585.1	GCF_009676585.1	ASM967658v1	Stenotrophomonas maltophilia (g-proteobacteria)	40324	Complete Genome		Leibniz-Institut DSMZ-Deutsche Sammlung von Mikroorganismen und Zellkulturen GmbH				5002295	5002295			SAMN11652192	missing	PEG-141	missing	missing	Germany		2018					Stenotrophomonas maltophilia	{"strain": "PEG-141", "isolate": "missing", "host": "missing", "isolation_source": "missing", "collection_date": "2018", "geo_loc_name": "Germany", "sample_type": "cell culture", "organism_name": "Stenotrophomonas maltophilia"}
GCA_900186865.1	GCF_900186865.1	49243_F02	Stenotrophomonas maltophilia (g-proteobacteria)	40324	Complete Genome		SC				5004261	5004261			SAMEA4076705		NCTC10257		Mouth			1900/1961			33064b80-44ec-11e6-9a3d-3c4a9275d6c8		Stenotrophomonas maltophilia	{"ena-checklist": "ERC000011", "ena-first-public": "2016-11-22T10:06:45Z", "ena-last-update": "2018-06-08T13:35:10Z", "external id": "SAMEA4076705", "insdc center name": "SC", "insdc first public": "2016-11-22T10:06:45Z", "insdc last update": "2018-06-08T13:35:10Z", "insdc status": "public", "submitter id": "33064b80-44ec-11e6-9a3d-3c4a9275d6c8", "anonymized name": "3012STDY6474691", "collection …
GCA_052983215.1	GCF_052983215.1	ASM5298321v1	Stenotrophomonas maltophilia (g-proteobacteria)	40324	Complete Genome		N.F.Gamaleya National Research Center for Epidemiology and Microbiology				4791557	4791557			SAMN31654604		GIMC6003:STM-52ICU-1H	Homo sapiens	tracheal aspirate	Russia:Moscow		27/9/2021	55.74 N 37.62 E				Stenotrophomonas maltophilia	{"collected_by": "Nikitenko N.A., Burmistrov E.M.", "collection_date": "2021-09-27", "geo_loc_name": "Russia:Moscow", "host": "Homo sapiens", "host_disease": "COVID-19, extremely severe", "isolation_source": "tracheal aspirate", "lat_lon": "55.74 N 37.62 E", "genotype": "ST4", "strain": "GIMC6003:STM-52ICU-1H", "organism_name": "Stenotrophomonas maltophilia"}
GCA_021441865.1	GCF_021441865.1	ASM2144186v1	Stenotrophomonas maltophilia (g-proteobacteria)	40324	Complete Genome		Northwest University				4913676	4913676			SAMN24492124		WGB211		shale	China: Erdos Basin		9/10/2021					Stenotrophomonas maltophilia	{"strain": "WGB211", "isolation_source": "shale", "collection_date": "2021-10-09", "geo_loc_name": "China: Erdos Basin", "sample_type": "cell culture", "organism_name": "Stenotrophomonas maltophilia"}
GCA_033100275.1	GCF_033100275.1	ASM3310027v1	Stenotrophomonas maltophilia (g-proteobacteria)	40324	Complete Genome		Southwest Medical University				4857915	4857915			SAMN37521197		503		missing	China:Sichuan		11/10/2021					Stenotrophomonas maltophilia	{"strain": "503", "collection_date": "2021-10-11", "geo_loc_name": "China:Sichuan", "sample_type": "whole organism", "isolation_source": "missing", "organism_name": "Stenotrophomonas maltophilia"}
GCA_021117195.1	GCF_021117195.1	ASM2111719v1	Stenotrophomonas maltophilia (g-proteobacteria)	40324	Complete Genome		Tianjin Centers for Disease Control and Prevention				4702572	4702572			SAMN23441569		2013-SM15		drinking water	China:Tianjin		30/5/2013	39.13 N 117.2 E				Stenotrophomonas maltophilia	{"strain": "2013-SM15", "alternate_id": "SM15", "collected_by": "Tianjin Centers for Disease Control and Prevention", "collection_date": "2013-05-30", "geo_loc_name": "China:Tianjin", "isolation_source": "drinking water", "lat_lon": "39.13 N 117.2 E", "organism_name": "Stenotrophomonas maltophilia"}
GCA_016126935.1	GCF_016126935.1	ASM1612693v1	Stenotrophomonas maltophilia (g-proteobacteria)	40324	Complete Genome		US Food and Drug Administration				5004265	5004265			SAMN16357213	Not applicable	FDAARGOS_1044	missing	missing	USA:VA		Unknown	Not applicable				Stenotrophomonas maltophilia	{"strain": "FDAARGOS_1044", "isolate": "Not applicable", "collected_by": "ATCC", "collection_date": "Unknown", "geo_loc_name": "USA:VA", "isolation_source": "missing", "lat_lon": "Not applicable", "culture_collection": "ATCC:13637D-5", "host": "missing", "host_age": "Unknown", "host_description": "Not applicable", "host_disease": "Unknown", "host_disease_outcome": "Unknown", "host_disease_stage":…
GCA_020641075.2	GCF_020641075.2	ASM2064107v2	Stenotrophomonas maltophilia (g-proteobacteria)	40324	Complete Genome		The Independent Schools Foundation Academy				4670277	4670277			SAMN21163372		ACYCa.1J		freshwater stream	Hong Kong: Pokfulam		2020-09	22.265508 N 114.130354 E				Stenotrophomonas maltophilia	{"strain": "ACYCa.1J", "isolation_source": "freshwater stream", "collection_date": "2020-09", "geo_loc_name": "Hong Kong: Pokfulam", "sample_type": "water", "collected_by": "Allison C. Y. Cheung", "env_broad_scale": "urban water catchment area", "lat_lon": "22.265508 N 114.130354 E", "temp": "+27 deg C", "isolate_name_alias": "1J", "organism_name": "Stenotrophomonas maltophilia"}
GCA_900636655.1	GCF_900636655.1	43781_D01	Stenotrophomonas maltophilia (g-proteobacteria)	40324	Complete Genome		SC				4592627	4592627			SAMEA3724090		NCTC13014		not available: to be reported later			1900/2007			1200e3f0-b608-11e5-aed5-3c4a9275d6c6		Stenotrophomonas maltophilia	{"ena-checklist": "ERC000011", "ena-first-public": "2016-04-05T13:38:20Z", "ena-last-update": "2018-05-24T11:29:48Z", "external id": "SAMEA3724090", "insdc center name": "SC", "insdc first public": "2016-04-05T13:38:20Z", "insdc last update": "2018-05-24T11:29:48Z", "insdc status": "public", "submitter id": "1200e3f0-b608-11e5-aed5-3c4a9275d6c6", "anonymized name": "3012STDY6288579", "collection …
GCA_052148605.1	GCF_052148605.1	ASM5214860v1	Stenotrophomonas maltophilia (g-proteobacteria)	40324	Complete Genome		Wayne State University				4904367	4904367			SAMN50178551		RY12679	Homo sapiens	blood	USA: Detroit, MI		2023	42.33 N 83.05 W				Stenotrophomonas maltophilia	{"strain": "RY12679", "collected_by": "Michael J. Rybak", "collection_date": "2023", "geo_loc_name": "USA: Detroit, MI", "host": "Homo sapiens", "host_disease": "bacteremia", "isolation_source": "blood", "lat_lon": "42.33 N 83.05 W", "genotype": "MLST ST133", "alias": "R12679, Sma12679", "organism_name": "Stenotrophomonas maltophilia"}
GCA_052784345.1	GCF_052784345.1	ASM5278434v1	Stenotrophomonas maltophilia (g-proteobacteria)	40324	Complete Genome		N.F.Gamaleya National Research Center for Epidemiology and Microbiology				4619698	4619698			SAMN51290919		GIMC6004:STM-35P13	Homo sapiens	sputum	Russia:Moscow		14/5/2025	55.74 N 37.62 E				Stenotrophomonas maltophilia	{"strain": "GIMC6004:STM-35P13", "collected_by": "Burmisrov E.M.", "collection_date": "2025-05-14", "geo_loc_name": "Russia:Moscow", "host": "Homo sapiens", "host_disease": "Cystic Fibrosis", "isolation_source": "sputum", "lat_lon": "55.74 N 37.62 E", "host_age": "41", "host_sex": "male", "genotype": "CFTR gene mutation: 394delTT/3272-16T>A", "organism_name": "Stenotrophomonas maltophilia"}
GCA_003030985.1	GCF_003030985.1	ASM303098v1	Stenotrophomonas maltophilia (g-proteobacteria)	40324	Complete Genome		Beijing Normal University				4738432	4738432			SAMN08798397		W18		oil contaminated soil	China: Tianjin		2012					Stenotrophomonas maltophilia	{"isolation_source": "oil contaminated soil", "collection_date": "2012", "geo_loc_name": "China: Tianjin", "sample_type": "Soil sample", "strain": "W18", "organism_name": "Stenotrophomonas maltophilia"}
GCA_009676405.1	GCF_009676405.1	ASM967640v1	Stenotrophomonas maltophilia (g-proteobacteria)	40324	Complete Genome		Leibniz-Institut DSMZ-Deutsche Sammlung von Mikroorganismen und Zellkulturen GmbH				4682439	4682439			SAMN11652201	missing	Sm53	missing	missing	Germany		2018					Stenotrophomonas maltophilia	{"strain": "Sm53", "isolate": "missing", "host": "missing", "isolation_source": "missing", "collection_date": "2018", "geo_loc_name": "Germany", "sample_type": "cell culture", "organism_name": "Stenotrophomonas maltophilia"}
GCA_003205835.1	GCF_003205835.1	ASM320583v1	Stenotrophomonas maltophilia (g-proteobacteria)	40324	Complete Genome		Shanghai Jiaotong University				4891004	4891004			SAMN09355365		SJTL3		wastewater	China:Shanghai		11/7/2017					Stenotrophomonas maltophilia	{"strain": "SJTL3", "isolation_source": "wastewater", "collection_date": "2017-07-11", "geo_loc_name": "China:Shanghai", "sample_type": "Mixed culture", "organism_name": "Stenotrophomonas maltophilia"}
GCA_002025605.1	GCF_002025605.1	ASM202560v1	Stenotrophomonas maltophilia (g-proteobacteria)	40324	Complete Genome		Harvard University				4663337	4663337			SAMN06130959	not applicable	AA1	Zea mays	root	USA:Boston		2012-12					Stenotrophomonas maltophilia	{"strain": "AA1", "isolate": "not applicable", "host": "Zea mays", "isolation_source": "root", "collection_date": "2012-12", "geo_loc_name": "USA:Boston", "sample_type": "cell culture", "organism_name": "Stenotrophomonas maltophilia"}
GCA_009676465.1	GCF_009676465.1	ASM967646v1	Stenotrophomonas maltophilia (g-proteobacteria)	40324	Complete Genome		Leibniz-Institut DSMZ-Deutsche Sammlung von Mikroorganismen und Zellkulturen GmbH				4675446	4675446			SAMN11652198	missing	SKK55	missing	missing	Germany		2018					Stenotrophomonas maltophilia	{"strain": "SKK55", "isolate": "missing", "host": "missing", "isolation_source": "missing", "collection_date": "2018", "geo_loc_name": "Germany", "sample_type": "cell culture", "organism_name": "Stenotrophomonas maltophilia"}
GCA_009676565.1	GCF_009676565.1	ASM967656v1	Stenotrophomonas maltophilia (g-proteobacteria)	40324	Complete Genome		Leibniz-Institut DSMZ-Deutsche Sammlung von Mikroorganismen und Zellkulturen GmbH				4769515	4769515			SAMN11652193	missing	PEG-173	missing	missing	Germany		2018					Stenotrophomonas maltophilia	{"strain": "PEG-173", "isolate": "missing", "host": "missing", "isolation_source": "missing", "collection_date": "2018", "geo_loc_name": "Germany", "sample_type": "cell culture", "organism_name": "Stenotrophomonas maltophilia"}
GCA_003812985.1	GCF_003812985.1	ASM381298v1	Stenotrophomonas maltophilia (g-proteobacteria)	40324	Complete Genome		US Food and Drug Administration				4577568	4577568			SAMN10163201	Not applicable	FDAARGOS_507	Homo sapiens	sputum	not applicable		27/12/2015	Not applicable				Stenotrophomonas maltophilia	{"geo_loc_name": "not applicable", "collected_by": "Children's National Hospital", "isolation_source": "sputum", "collection_date": "2015-12-27", "strain": "FDAARGOS_507", "lat_lon": "Not applicable", "strain_name_alias": "FDAARGOS_507", "identification method": "Phenotypic and Molecular Methods", "host_sex": "male", "host_disease": "Cystic fibrosis", "host_age": "17Y", "host": "Homo sapiens", "c…
GCA_900475685.1	GCF_900475685.1	46463_B01	Stenotrophomonas maltophilia (g-proteobacteria)	40324	Complete Genome		SC				4661352	4661352			SAMEA3956094		NCTC10498		Oropharyngeal swab			1957			aa8aec70-1200-11e6-b3a6-3c4a9275d6c8		Stenotrophomonas maltophilia	{"ena-checklist": "ERC000011", "ena-first-public": "2016-07-19T15:15:29Z", "ena-last-update": "2018-06-08T10:20:55Z", "external id": "SAMEA3956094", "insdc center name": "SC", "insdc first public": "2016-07-19T15:15:29Z", "insdc last update": "2018-06-08T10:20:55Z", "insdc status": "public", "submitter id": "aa8aec70-1200-11e6-b3a6-3c4a9275d6c8", "anonymized name": "3012STDY6406189", "collection …
GCA_051985055.1	GCF_051985055.1	ASM5198505v1	Stenotrophomonas maltophilia (g-proteobacteria)	40324	Complete Genome		Bielefeld University				4873740	4873740			SAMN50172797		STK21_22	Homo sapiens	Rectal swab	Germany: St. Agnes-Hospital Bocholt		12/2/2022	51.855741 N 6.626778 E				Stenotrophomonas maltophilia	{"strain": "STK21_22", "host": "Homo sapiens", "isolation_source": "Rectal swab", "collection_date": "2022-02-12", "geo_loc_name": "Germany: St. Agnes-Hospital Bocholt", "sample_type": "pure culture", "collected_by": "K. Kahnau", "identified_by": "L.J. Klages", "lat_lon": "51.855741 N 6.626778 E", "organism_name": "Stenotrophomonas maltophilia"}
GCA_020080085.1	GCF_020080085.1	ASM2008008v1	Stenotrophomonas maltophilia (g-proteobacteria)	40324	Complete Genome		Nanjing Agricultural University				4630138	4630138			SAMN21404530		XL133		cucumber rhizosphere	China:Nanjing		1/7/2018					Stenotrophomonas maltophilia	{"strain": "XL133", "isolation_source": "cucumber rhizosphere", "collection_date": "2018-07-01", "geo_loc_name": "China:Nanjing", "sample_type": "cell culture", "organism_name": "Stenotrophomonas maltophilia"}
GCA_039555535.1	GCF_039555535.1	ASM3955553v1	Stenotrophomonas maltophilia (g-proteobacteria)	40324	Complete Genome		Huazhong Agricultural University				4830894	4830894			SAMN41129253	missing	C52		soil	China: Wuhan		4/11/2022					Stenotrophomonas maltophilia	{"isolation_source": "soil", "collection_date": "2022-11-04", "geo_loc_name": "China: Wuhan", "sample_type": "cell culture", "isolate": "missing", "strain": "C52", "organism_name": "Stenotrophomonas maltophilia"}
GCA_041294385.1	GCF_041294385.1	ASM4129438v1	Stenotrophomonas maltophilia (g-proteobacteria)	40324	Complete Genome		Fujian Agriculture and Forestry University				4794252	4794252			SAMN41576754		1945B		human	China		1/1/2022					Stenotrophomonas maltophilia	{"strain": "1945B", "isolation_source": "human", "collection_date": "2022-01-01", "geo_loc_name": "China", "sample_type": "bacteria", "organism_name": "Stenotrophomonas maltophilia"}
GCA_024734725.1	GCF_024734725.1	ASM2473472v1	Stenotrophomonas maltophilia (g-proteobacteria)	40324	Complete Genome		Scientific Center for Anti-infectious Drugs (SCAID)				4880425	4880425			SAMN30333624	missing	SCAID WND1-2022 (370)	Homo sapiens	swab from purulent wound	Kazakhstan: Almaty		2022-04	43.26 N 76.93 E				Stenotrophomonas maltophilia	{"collected_by": "JSC Scientific Center for anti-infectious Drugs, Laboratory of Microbiology", "collection_date": "2022-04", "geo_loc_name": "Kazakhstan: Almaty", "host": "Homo sapiens", "host_disease": "bacterial sepsis", "isolation_source": "swab from purulent wound", "lat_lon": "43.26 N 76.93 E", "isolate": "missing", "strain": "SCAID WND1-2022 (370)", "organism_name": "Stenotrophomonas malto…
GCA_020641455.2	GCF_020641455.2	ASM2064145v2	Stenotrophomonas maltophilia (g-proteobacteria)	40324	Complete Genome		The Independent Schools Foundation Academy				4584972	4584972			SAMN21163374		ACYCa.2H		freshwater stream	Hong Kong: Pokfulam		2020-09	22.265795 N 114.129984 E				Stenotrophomonas maltophilia	{"strain": "ACYCa.2H", "isolation_source": "freshwater stream", "collection_date": "2020-09", "geo_loc_name": "Hong Kong: Pokfulam", "sample_type": "water", "collected_by": "Allison C. Y. Cheung", "env_broad_scale": "urban water catchment area", "lat_lon": "22.265795 N 114.129984 E", "temp": "+27 deg C", "isolate_name_alias": "2H", "organism_name": "Stenotrophomonas maltophilia"}
GCA_008693985.1	GCF_008693985.1	ASM869398v1	Stenotrophomonas maltophilia (g-proteobacteria)	40324	Complete Genome		US Food and Drug Administration				4625884	4625884			SAMN11056364	Not applicable	FDAARGOS_649	Homo sapiens	clinical isolate	USA: DC		Unknown	Not applicable				Stenotrophomonas maltophilia	{"geo_loc_name": "USA: DC", "collected_by": "Children's National Hospital", "isolation_source": "clinical isolate", "collection_date": "Unknown", "strain": "FDAARGOS_649", "lat_lon": "Not applicable", "strain_name_alias": "FDAARGOS_649", "identification method": "Phenotypic and Molecular Methods", "host_sex": "Unknown", "host_disease": "Unknown", "host_age": "Unknown", "host": "Homo sapiens", "cu…
GCA_023702495.1	GCF_023702495.1	ASM2370249v1	Stenotrophomonas maltophilia (g-proteobacteria)	40324	Complete Genome		Wenzhou Medical University				4830983	4830983			SAMN28867336		142	Homo sapiens	Not collected	China: Zhejiang		2018	28.45 N 119.92 E				Stenotrophomonas maltophilia	{"strain": "142", "collected_by": "Qiyu Bao", "collection_date": "2018", "geo_loc_name": "China: Zhejiang", "host": "Homo sapiens", "host_disease": "Not collected", "isolation_source": "Not collected", "lat_lon": "28.45 N 119.92 E", "organism_name": "Stenotrophomonas maltophilia"}
GCA_002138415.1	GCF_002138415.1	ASM213841v1	Stenotrophomonas maltophilia (g-proteobacteria)	40324	Complete Genome		Ocean University of China				4668743	4668743			SAMN04992827		OUC_Est10			China: Qingdao		18/10/2013	36.07 N 120.3300 E				Stenotrophomonas maltophilia	{"strain": "OUC_Est10", "collection_date": "2013-10-18", "depth": "10cm", "elev": "50m", "env_biome": "terrestrial biome", "env_feature": "anthropogenic geographic feature", "env_material": "soil", "geo_loc_name": "China: Qingdao", "isol_growth_condt": "missing", "lat_lon": "36.07 N 120.3300 E", "num_replicons": "1", "ref_biomaterial": "unpublished", "organism_name": "Stenotrophomonas maltophilia…
GCA_016659185.1	GCF_016659185.1	ASM1665918v1	Stenotrophomonas maltophilia (g-proteobacteria)	40324	Complete Genome		Donghua University				4682909	4682909			SAMN17255814		DHHJ			China: Shanghai		1/6/2005	31.00 N 121.45 E				Stenotrophomonas maltophilia	{"strain": "DHHJ", "collection_date": "2005-06-01", "depth": "0-5 cm", "elev": "50 meter", "env_broad_scale": "ENVO:00000428", "env_local_scale": "Soil zone", "env_medium": "ENVO:00010483", "geo_loc_name": "China: Shanghai", "isol_growth_condt": "19137342", "lat_lon": "31.00 N 121.45 E", "num_replicons": "1", "ref_biomaterial": "19137342", "organism_name": "Stenotrophomonas maltophilia"}
GCA_012971765.1	GCF_012971765.1	ASM1297176v1	Stenotrophomonas maltophilia (g-proteobacteria)	40324	Complete Genome		University of Technology Sydney				4591696	4591696			SAMN12500624		CF13	Homo sapiens	sputum	Australia:Sydney		2011	33.8688 S 151.2093 E				Stenotrophomonas maltophilia	{"strain": "CF13", "collected_by": "NA", "collection_date": "2011", "geo_loc_name": "Australia:Sydney", "host": "Homo sapiens", "host_disease": "cystic fibrosis", "isolation_source": "sputum", "lat_lon": "33.8688 S 151.2093 E", "organism_name": "Stenotrophomonas maltophilia"}
GCA_009676425.1	GCF_009676425.1	ASM967642v1	Stenotrophomonas maltophilia (g-proteobacteria)	40324	Complete Genome		Leibniz-Institut DSMZ-Deutsche Sammlung von Mikroorganismen und Zellkulturen GmbH				4685439	4685439			SAMN11652200	missing	sm454	missing	missing	Germany		2018					Stenotrophomonas maltophilia	{"strain": "sm454", "isolate": "missing", "host": "missing", "isolation_source": "missing", "collection_date": "2018", "geo_loc_name": "Germany", "sample_type": "cell culture", "organism_name": "Stenotrophomonas maltophilia"}
GCA_020641395.2	GCF_020641395.2	ASM2064139v2	Stenotrophomonas maltophilia (g-proteobacteria)	40324	Complete Genome		The Independent Schools Foundation Academy				4531306	4531306			SAMN21163376		ACYCa.6E		freshwater stream	Hong Kong: Pokfulam		2020-09	22.266180 N 114.130492 E				Stenotrophomonas maltophilia	{"strain": "ACYCa.6E", "isolation_source": "freshwater stream", "collection_date": "2020-09", "geo_loc_name": "Hong Kong: Pokfulam", "sample_type": "water", "collected_by": "Allison C. Y. Cheung", "env_broad_scale": "urban water catchment area", "lat_lon": "22.266180 N 114.130492 E", "temp": "+27 deg C", "isolate_name_alias": "6E", "organism_name": "Stenotrophomonas maltophilia"}
GCA_044324765.1	GCF_044324765.1	ASM4432476v1	Stenotrophomonas maltophilia (g-proteobacteria)	40324	Complete Genome		Tri-Service General Hospital				4520507	4520507			SAMN44319839		SM1021	Homo sapiens	hospital	Taiwan: Taipei city		24/5/2017	25.07 N 121.59 E				Stenotrophomonas maltophilia	{"strain": "SM1021", "collected_by": "Tri-Service General Hospital", "collection_date": "2017-05-24", "geo_loc_name": "Taiwan: Taipei city", "host": "Homo sapiens", "host_disease": "pneumonia", "isolation_source": "hospital", "lat_lon": "25.07 N 121.59 E", "organism_name": "Stenotrophomonas maltophilia"}
GCA_009618035.1	GCF_009618035.1	ASM961803v1	Stenotrophomonas maltophilia (g-proteobacteria)	40324	Complete Genome		NODAI Culture Collection Center, Tokyo University of Agriculture				4578300	4578300			SAMD00190103		KMM 349			not applicable		1991	not applicable		KMM349		Stenotrophomonas maltophilia	{"sample_name": "KMM349", "collection_date": "1991", "env_broad_scale": "not applicable", "env_local_scale": "not applicable", "env_medium": "sponge", "estimated_size": "4.6Mbp", "geo_loc_name": "not applicable", "isol_growth_condt": "not applicable", "lat_lon": "not applicable", "locus_tag_prefix": "KMM349", "num_replicons": "missing", "project_name": "Genome sequencing project of Stenotrophomon…
GCA_049913185.1	GCF_049913185.1	ASM4991318v1	Stenotrophomonas maltophilia (g-proteobacteria)	40324	Complete Genome		Iowa State University				4588325	4588325			SAMN47200778		R-24		maize rhizosphere	USA: Iowa State University Marsden Farm, Boone, Co., Iowa		2019-02	42.01 N 93.47 W				Stenotrophomonas maltophilia	{"strain": "R-24", "isolation_source": "maize rhizosphere", "collection_date": "2019-02", "geo_loc_name": "USA: Iowa State University Marsden Farm, Boone, Co., Iowa", "sample_type": "cell culture", "altitude": "333 m", "biomaterial_provider": "Larry Halverson Lab, Iowa State University, Department of Plant Pathology, Entomology, and Microbiology, 1344 Advanced Teaching & Research Bldg, 2213 Pamme…
GCA_039694715.1	GCF_039694715.1	ASM3969471v1	Stenotrophomonas maltophilia (g-proteobacteria)	40324	Complete Genome		Huazhong Agricultural University				4832569	4832569			SAMN41129235	S62			soil	China: Wuhan		4/11/2022					Stenotrophomonas maltophilia	{"isolate": "S62", "isolation_source": "soil", "collection_date": "2022-11-04", "geo_loc_name": "China: Wuhan", "sample_type": "cell culture", "organism_name": "Stenotrophomonas maltophilia"}
GCA_030315995.1	GCF_030315995.1	ASM3031599v1	Stenotrophomonas maltophilia (g-proteobacteria)	40324	Complete Genome		Fujian Agriculture and Forestry University				4492202	4492202			SAMN35556787		a7		inside of amoeba	China		1/1/2022					Stenotrophomonas maltophilia	{"strain": "a7", "isolation_source": "inside of amoeba", "collection_date": "2022-01-01", "geo_loc_name": "China", "sample_type": "whole organism", "organism_name": "Stenotrophomonas maltophilia"}
GCA_040529155.1	GCF_040529155.1	ASM4052915v1	Stenotrophomonas maltophilia (g-proteobacteria)	40324	Complete Genome		Tri-Service General Hospital				4520510	4520510			SAMN41684161		SM911	Homo sapiens	hospital	Taiwan: Taipei city		27/4/2017	25.07 N 121.59 E				Stenotrophomonas maltophilia	{"strain": "SM911", "collected_by": "Tri-Service General Hospital", "collection_date": "2017-04-27", "geo_loc_name": "Taiwan: Taipei city", "host": "Homo sapiens", "host_disease": "pneumoniae", "isolation_source": "hospital", "lat_lon": "25.07 N 121.59 E", "organism_name": "Stenotrophomonas maltophilia"}
GCA_041294685.1	GCF_041294685.1	ASM4129468v1	Stenotrophomonas maltophilia (g-proteobacteria)	40324	Complete Genome		Fujian Agriculture and Forestry University				4492202	4492202			SAMN41577326		a7		amoeba	China		1/1/2022					Stenotrophomonas maltophilia	{"strain": "a7", "isolation_source": "amoeba", "collection_date": "2022-01-01", "geo_loc_name": "China", "sample_type": "bacteria", "organism_name": "Stenotrophomonas maltophilia"}
GCA_044497985.1	GCF_044497985.1	ASM4449798v1	Stenotrophomonas maltophilia (g-proteobacteria)	40324	Complete Genome		Tri-Service General Hospital				4520590	4520590			SAMN44482077		SM1053	Homo sapiens	hospital	Taiwan: Taipei city		1/6/2017	25.07 N 121.59 E				Stenotrophomonas maltophilia	{"strain": "SM1053", "collected_by": "Tri-Service General Hospital", "collection_date": "2017-06-01", "geo_loc_name": "Taiwan: Taipei city", "host": "Homo sapiens", "host_disease": "pneumonia", "isolation_source": "hospital", "lat_lon": "25.07 N 121.59 E", "organism_name": "Stenotrophomonas maltophilia"}
GCA_051986355.1	GCF_051986355.1	ASM5198635v1	Stenotrophomonas maltophilia (g-proteobacteria)	40324	Complete Genome		Bielefeld University				4982681	4982681			SAMN50172789		STK9_22	Homo sapiens	nasopharyngeal swab	Germany: St. Agnes-Hospital Bocholt		2/5/2022	51.855741 N 6.626778 E				Stenotrophomonas maltophilia	{"strain": "STK9_22", "host": "Homo sapiens", "isolation_source": "nasopharyngeal swab", "collection_date": "2022-05-02", "geo_loc_name": "Germany: St. Agnes-Hospital Bocholt", "sample_type": "pure culture", "collected_by": "K. Kahnau", "identified_by": "L.J. Klages", "lat_lon": "51.855741 N 6.626778 E", "organism_name": "Stenotrophomonas maltophilia"}
GCA_020641085.2	GCF_020641085.2	ASM2064108v2	Stenotrophomonas maltophilia (g-proteobacteria)	40324	Complete Genome		The Independent Schools Foundation Academy				4435369	4435369			SAMN21163379		ACYCd.9D		freshwater stream	Hong Kong: Pokfulam		2020-09	22.266712 N 114.130462 E				Stenotrophomonas maltophilia	{"strain": "ACYCd.9D", "isolation_source": "freshwater stream", "collection_date": "2020-09", "geo_loc_name": "Hong Kong: Pokfulam", "sample_type": "water", "collected_by": "Allison C. Y. Cheung", "env_broad_scale": "urban water catchment area", "lat_lon": "22.266712 N 114.130462 E", "temp": "+27 deg C", "isolate_name_alias": "9D", "organism_name": "Stenotrophomonas maltophilia"}
GCA_028891445.1	GCF_028891445.1	ASM2889144v1	Stenotrophomonas maltophilia (g-proteobacteria)	40324	Complete Genome		The Independent Schools Foundation Academy				4542908	4542908			SAMN33370506		HT2		Rhizosphere of Bidens alba	Hong Kong: Telegraph Bay		2/9/2021	22.2645421 N 114.1304890 E				Stenotrophomonas maltophilia	{"strain": "HT2", "isolation_source": "Rhizosphere of Bidens alba", "collection_date": "2021-09-02", "geo_loc_name": "Hong Kong: Telegraph Bay", "sample_type": "Pure isolate", "collected_by": "Han Tian", "lat_lon": "22.2645421 N 114.1304890 E", "temp": "27 degrees Celsius", "organism_name": "Stenotrophomonas maltophilia"}
GCA_021117255.1	GCF_021117255.1	ASM2111725v1	Stenotrophomonas maltophilia (g-proteobacteria)	40324	Complete Genome		Tianjin Centers for Disease Control and Prevention				4575852	4575852			SAMN23441566		2013-SM4		drinking water	China:Tianjin		30/5/2013	39.13 N 117.2 E				Stenotrophomonas maltophilia	{"strain": "2013-SM4", "alternate_id": "SM4", "collected_by": "Tianjin Centers for Disease Control and Prevention", "collection_date": "2013-05-30", "geo_loc_name": "China:Tianjin", "isolation_source": "drinking water", "lat_lon": "39.13 N 117.2 E", "organism_name": "Stenotrophomonas maltophilia"}
GCA_034424605.1	GCF_034424605.1	ASM3442460v1	Stenotrophomonas maltophilia (g-proteobacteria)	40324	Complete Genome		University of Turku				5004263	5004263			SAMN38562718		HAMBI_2659			not collected		not collected	not collected				Stenotrophomonas maltophilia	{"strain": "HAMBI_2659", "collection_date": "not collected", "env_broad_scale": "not collected", "env_local_scale": "not collected", "env_medium": "not collected", "geo_loc_name": "not collected", "isol_growth_condt": "not collected", "lat_lon": "not collected", "num_replicons": "not collected", "ref_biomaterial": "not collected", "organism_name": "Stenotrophomonas maltophilia"}
GCA_041294675.1	GCF_041294675.1	ASM4129467v1	Stenotrophomonas maltophilia (g-proteobacteria)	40324	Complete Genome		Fujian Agriculture and Forestry University				4493718	4493718			SAMN41577236		a6		amoeba	China		1/1/2022					Stenotrophomonas maltophilia	{"strain": "a6", "isolation_source": "amoeba", "collection_date": "2022-01-01", "geo_loc_name": "China", "sample_type": "bacteria", "organism_name": "Stenotrophomonas maltophilia"}
GCA_021117175.1	GCF_021117175.1	ASM2111717v1	Stenotrophomonas maltophilia (g-proteobacteria)	40324	Complete Genome		Tianjin Centers for Disease Control and Prevention				4533092	4533092			SAMN23441570		2013-SM24		drinking water	China:Tianjin		30/5/2013	39.13 N 117.2 E				Stenotrophomonas maltophilia	{"strain": "2013-SM24", "alternate_id": "SM24", "collected_by": "Tianjin Centers for Disease Control and Prevention", "collection_date": "2013-05-30", "geo_loc_name": "China:Tianjin", "isolation_source": "drinking water", "lat_lon": "39.13 N 117.2 E", "organism_name": "Stenotrophomonas maltophilia"}
GCA_040822465.1	GCF_040822465.1	ASM4082246v1	Stenotrophomonas maltophilia (g-proteobacteria)	40324	Complete Genome		Tri-Service General Hospital				4520592	4520592			SAMN42353164		SM922	Homo sapiens	hospital	Taiwan: Taipei city		16/5/2017	25.07 N 121.59 E				Stenotrophomonas maltophilia	{"strain": "SM922", "collected_by": "Tri-Service General Hospital", "collection_date": "2017-05-16", "geo_loc_name": "Taiwan: Taipei city", "host": "Homo sapiens", "host_disease": "soft tisue infection", "isolation_source": "hospital", "lat_lon": "25.07 N 121.59 E", "organism_name": "Stenotrophomonas maltophilia"}
GCA_027594805.1	GCF_027594805.1	ASM2759480v1	Stenotrophomonas maltophilia (g-proteobacteria)	40324	Complete Genome		Georg-August-University Goettingen				4666431	4666431			SAMN23434718		454	Homo sapiens	sputum	Germany: Essen		not collected	51.4356 N 6.9883 E				Stenotrophomonas maltophilia	{"strain": "454", "collected_by": "not collected", "collection_date": "not collected", "geo_loc_name": "Germany: Essen", "host": "Homo sapiens", "host_disease": "Cystic fibrosis", "isolation_source": "sputum", "lat_lon": "51.4356 N 6.9883 E", "organism_name": "Stenotrophomonas maltophilia"}
GCA_000072485.1	GCF_000072485.1	ASM7248v1	Stenotrophomonas maltophilia K279a (g-proteobacteria)	522373	Complete Genome		Wellcome Trust Sanger Institute				4851126	4851126			SAMEA1705934										001524_GCAT-20090507		Stenotrophomonas maltophilia K279a	{"check list type": "prokaryote", "ena-first-public": "2010-02-26T10:44:07Z", "ena-last-update": "2018-03-09T09:59:42Z", "external id": "SAMEA1705934", "gcat id": "001524_GCAT", "health status of host": "alive", "insdc center name": "EBI", "insdc first public": "2010-02-26T10:44:07Z", "insdc last update": "2018-03-09T09:59:42Z", "insdc status": "public", "nucleic acid preparation": "cetyltrimethy…
GCA_051985665.1	GCF_051985665.1	ASM5198566v1	Stenotrophomonas maltophilia (g-proteobacteria)	40324	Complete Genome		Bielefeld University				4965902	4965902			SAMN50172790		STK11_22	Homo sapiens	Tracheal secretion	Germany: St. Agnes-Hospital Bocholt		27/5/2022	51.855741 N 6.626778 E				Stenotrophomonas maltophilia	{"strain": "STK11_22", "host": "Homo sapiens", "isolation_source": "Tracheal secretion", "collection_date": "2022-05-27", "geo_loc_name": "Germany: St. Agnes-Hospital Bocholt", "sample_type": "pure culture", "collected_by": "K. Kahnau", "identified_by": "L.J. Klages", "lat_lon": "51.855741 N 6.626778 E", "organism_name": "Stenotrophomonas maltophilia"}
GCA_053078355.1	GCA_053078355.1	Sm18	Stenotrophomonas maltophilia (g-proteobacteria)	40324	Complete Genome		Centro de Ciencias Genomicas - UNAM				4482207	4482207			SAMN40194962		ESTM1D_MKCAZ16_6a		Sediment from clean Las Estacas river, Mor. Mexico	Mexico: Las Estacas river, Morelos		7/6/2012	18.73262 N 99.11343 W				Stenotrophomonas maltophilia	{"strain": "ESTM1D_MKCAZ16_6a", "collection_date": "2012-06-07", "depth": "1-10 cm", "env_broad_scale": "Seasonally-dry tropical forest", "env_local_scale": "river", "env_medium": "river sediment", "geo_loc_name": "Mexico: Las Estacas river, Morelos", "isol_growth_condt": "PMID: 28861062", "lat_lon": "18.73262 N 99.11343 W", "num_replicons": "1", "ref_biomaterial": "PMID: 28861062", "isolation_so…
GCA_046267935.1	GCF_046267935.1	Priscilla_Stenotrophomonas_maltophilia_PSKL1	Stenotrophomonas maltophilia (g-proteobacteria)	40324	Complete Genome		The Independent Schools Foundation Academy				4417932	4417932			SAMN45866133		PSKL1		stormwater drain	Hong Kong: Telegraph Bay		1/9/2021	22.2645663 N 114.1305075 E				Stenotrophomonas maltophilia	{"strain": "PSKL1", "isolation_source": "stormwater drain", "collection_date": "2021-09-01", "geo_loc_name": "Hong Kong: Telegraph Bay", "sample_type": "Pure isolate", "collected_by": "Priscilla S. K. Leung", "lat_lon": "22.2645663 N 114.1305075 E", "temp": "27 degrees Celsius", "organism_name": "Stenotrophomonas maltophilia"}
GCA_026428295.1	GCF_026428295.1	ASM2642829v1	Stenotrophomonas maltophilia (g-proteobacteria)	40324	Complete Genome		Hebei Medical University				4517685	4517685			SAMN09720998		CYZ	Homo sapiens	sputum	China: Shijiazhuang		21/9/2017					Stenotrophomonas maltophilia	{"strain": "CYZ", "host": "Homo sapiens", "isolation_source": "sputum", "collection_date": "2017-09-21", "geo_loc_name": "China: Shijiazhuang", "sample_type": "whole organism", "organism_name": "Stenotrophomonas maltophilia"}
GCA_900475405.1	GCF_900475405.1	44087_C01	Stenotrophomonas maltophilia (g-proteobacteria)	40324	Complete Genome		SC				4481118	4481118			SAMEA3856672		NCTC10258		cerebrospinal fluid			1900/1961			ace1eba0-bf89-11e5-9e10-3c4a9275d6c6		Stenotrophomonas maltophilia	{"ena-checklist": "ERC000011", "ena-first-public": "2016-04-19T13:49:26Z", "ena-last-update": "2018-06-08T10:20:55Z", "external id": "SAMEA3856672", "insdc center name": "SC", "insdc first public": "2016-04-19T13:49:26Z", "insdc last update": "2018-06-08T10:20:55Z", "insdc status": "public", "submitter id": "ace1eba0-bf89-11e5-9e10-3c4a9275d6c6", "anonymized name": "3012STDY6295002", "collection …
GCA_023277525.1	GCF_023277525.1	ASM2327752v1	Stenotrophomonas maltophilia (g-proteobacteria)	40324	Complete Genome		Poznan University of Technology				4817124	4817124			SAMN20569879		FZD2		activated sludge	Poland: Poznan, sewage treatment plant		2018-09	52.432588 N 16.957228 E				Stenotrophomonas maltophilia	{"strain": "FZD2", "isolation_source": "activated sludge", "collection_date": "2018-09", "geo_loc_name": "Poland: Poznan, sewage treatment plant", "sample_type": "cell culture", "altitude": "64 m", "collected_by": "Amanda Pacholak", "env_broad_scale": "ENVO:00002046", "lat_lon": "52.432588 N 16.957228 E", "organism_name": "Stenotrophomonas maltophilia"}
GCA_020641355.2	GCF_020641355.2	ASM2064135v2	Stenotrophomonas maltophilia (g-proteobacteria)	40324	Complete Genome		The Independent Schools Foundation Academy				4514347	4514347			SAMN21163378		ACYCe.8N		freshwater stream	Hong Kong: Pokfulam		2020-09	22.266431 N 114.130563 E				Stenotrophomonas maltophilia	{"strain": "ACYCe.8N", "isolation_source": "freshwater stream", "collection_date": "2020-09", "geo_loc_name": "Hong Kong: Pokfulam", "sample_type": "water", "collected_by": "Allison C. Y. Cheung", "env_broad_scale": "urban water catchment area", "lat_lon": "22.266431 N 114.130563 E", "temp": "+27 deg C", "isolate_name_alias": "8N", "organism_name": "Stenotrophomonas maltophilia"}
GCA_000223885.1	GCF_000223885.1	ASM22388v1	Stenotrophomonas maltophilia JV3 (g-proteobacteria)	868597	Complete Genome		JGI				4544477	4544477			SAMN02261377		JV3					Missing	Missing					{"biotic_relationship": "free living", "strain": "JV3", "motility": "Motile", "lat_lon": "Missing", "biome": "not provided; submitted under MIGS 2.1", "collection_date": "Missing", "cell shape": "Rod-shaped", "feature": "not provided; submitted under MIGS 2.1", "investigation_type": "bacteria_archaea", "gram staining": "Gram-", "temperature range": "Mesophile", "note": "isolated from plants", "re…
GCA_030867045.1	GCF_030867045.1	ASM3086704v1	Stenotrophomonas maltophilia (g-proteobacteria)	40324	Complete Genome		National Institute for Communicable Disease Control and Prevention				4504077	4504077			SAMN36999638		11066	Homo sapiens	Sputum of Homo sapiens	China:Beijing		2021	39.89 N 116.40 E				Stenotrophomonas maltophilia	{"strain": "11066", "collected_by": "Ruibai Wang", "collection_date": "2021", "geo_loc_name": "China:Beijing", "host": "Homo sapiens", "host_disease": "tuberculosis", "isolation_source": "Sputum of Homo sapiens", "lat_lon": "39.89 N 116.40 E", "organism_name": "Stenotrophomonas maltophilia"}
GCA_052605015.1	GCF_052605015.1	ASM5260501v1	Stenotrophomonas maltophilia (g-proteobacteria)	40324	Complete Genome		Institute of Molecular Biology				4202549	4202549			SAMN50838621		vghtpe85	Homo sapiens	not provided	not provided		1/7/2018					Stenotrophomonas maltophilia	{"strain": "vghtpe85", "host": "Homo sapiens", "isolation_source": "not provided", "collection_date": "2018-07-01", "geo_loc_name": "not provided", "sample_type": "tissue sample", "organism_name": "Stenotrophomonas maltophilia"}
GCA_022014735.1	GCF_022014735.1	ASM2201473v1	Stenotrophomonas maltophilia (g-proteobacteria)	40324	Complete Genome		The Independent Schools Foundation Academy				4574660	4574660			SAMN25416139		PSKL2		Storm drain water	Hong Kong: Pokfulam		2021-09	22.2645663 N 114.1305075 E				Stenotrophomonas maltophilia	{"strain": "PSKL2", "isolation_source": "Storm drain water", "collection_date": "2021-09", "geo_loc_name": "Hong Kong: Pokfulam", "sample_type": "Pure isolate", "collected_by": "Priscilla S. K. Leung", "lat_lon": "22.2645663 N 114.1305075 E", "temp": "27 deg Celsius", "organism_name": "Stenotrophomonas maltophilia"}
GCA_023518235.1	GCF_023518235.1	ASM2351823v1	Stenotrophomonas maltophilia (g-proteobacteria)	40324	Complete Genome		Zhejiang university of technology				4791742	4791742			SAMN24450306														Failed after 6 attempts: esearch.fcgi params={'retmode': 'json', 'db': 'biosample', 'term': 'SAMN24450306[Accession]', 'email': 'komwit.s@psu.ac.th', 'api_key': '8338f44c5c794927ce738a67a77af4839c08'}
GCA_014076535.1	GCF_014076535.1	ASM1407653v1	Stenotrophomonas maltophilia (g-proteobacteria)	40324	Complete Genome		Research Center for Eco-Environmental Sciences				4777699	4777699			SAMN12671355														Failed after 6 attempts: esearch.fcgi params={'retmode': 'json', 'db': 'biosample', 'term': 'SAMN12671355[Accession]', 'email': 'komwit.s@psu.ac.th', 'api_key': '8338f44c5c794927ce738a67a77af4839c08'}
GCA_033095765.1	GCF_033095765.1	ASM3309576v1	Stenotrophomonas maltophilia (g-proteobacteria)	40324	Complete Genome		Emory University				4751329	4751329			SAMN37685180		STEN00241	Homo sapiens	sputum	USA: Pittsburgh, Pennsylvania		2019	40.44 N 79.97 W				Stenotrophomonas maltophilia	{"strain": "STEN00241", "collected_by": "University of Pittsburgh Medical Center", "collection_date": "2019", "geo_loc_name": "USA: Pittsburgh, Pennsylvania", "host": "Homo sapiens", "host_disease": "Not collected", "isolation_source": "sputum", "lat_lon": "40.44 N 79.97 W", "organism_name": "Stenotrophomonas maltophilia"}
GCA_025642255.1	GCF_025642255.1	ASM2564225v1	Stenotrophomonas maltophilia (g-proteobacteria)	40324	Complete Genome		The Independent Schools Foundation Academy				4120518	4120518			SAMN30996861		SG.Y2	Sempervivum tectorum	rhizosphere	Hong Kong: Jardines Lookout		16/5/2021	22.266595 N 114.191275 E				Stenotrophomonas maltophilia	{"strain": "SG.Y2", "host": "Sempervivum tectorum", "isolation_source": "rhizosphere", "collection_date": "2021-05-16", "geo_loc_name": "Hong Kong: Jardines Lookout", "sample_type": "Pure isolate", "collected_by": "Simon D. J. Griffin", "lat_lon": "22.266595 N 114.191275 E", "temp": "25 deg Celsius", "organism_name": "Stenotrophomonas maltophilia"}
GCA_000020665.1	GCF_000020665.1	ASM2066v1	Stenotrophomonas maltophilia R551-3 (g-proteobacteria)	391008	Complete Genome		US DOE Joint Genome Institute				4573969	4573969			SAMN00623065		R551-3											{"strain": "R551-3"}
GCA_049488905.1	GCF_049488905.1	ASM4948890v1	Stenotrophomonas maltophilia (g-proteobacteria)	40324	Complete Genome		Wuhan University				4556686	4556686			SAMN19519180		c31	Homo sapiens	sputum	China: Wuhan		8/11/2011					Stenotrophomonas maltophilia	{"strain": "c31", "host": "Homo sapiens", "isolation_source": "sputum", "collection_date": "2011-11-08", "geo_loc_name": "China: Wuhan", "sample_type": "cell culture", "organism_name": "Stenotrophomonas maltophilia"}
GCA_050983615.1	GCA_050983615.1	ASM5098361v1	Stenotrophomonas maltophilia (g-proteobacteria)	40324	Complete Genome		College of Resources and Environmental science				4394593	4394593			SAMN41551885		STE2	soil	pure culture	China:Nanjing		30/6/2021					Stenotrophomonas maltophilia	{"strain": "STE2", "host": "soil", "collection_date": "2021-06-30", "geo_loc_name": "China:Nanjing", "sample_type": "pure culture", "temp": "sample120", "organism_name": "Stenotrophomonas maltophilia"}
GCA_050815835.1	GCA_050815835.1	ASM5081583v1	Stenotrophomonas maltophilia (g-proteobacteria)	40324	Complete Genome		Swedish University of Agricultural Sciences				4245382	4245382			SAMN37855256	missing	FW16	anaerobic digestate	anaerobic digestate processed from food waste	Sweden		30/11/2018	not collected				Stenotrophomonas maltophilia	{"collection_date": "2018-11-30", "env_broad_scale": "00000428", "env_local_scale": "not applicable", "env_medium": "00010483", "geo_loc_name": "Sweden", "isolation_source": "anaerobic digestate processed from food waste", "lat_lon": "not collected", "isolate": "missing", "chem_administration": "antibiotics", "food_source": "not applicable", "host": "anaerobic digestate", "host_age": "not applica…
GCA_019203765.1	GCA_019203765.1	ASM1920376v1	Stenotrophomonas maltophilia (g-proteobacteria)	40324	Complete Genome		Korea University				4516998	4516998			SAMN19929417		O1	Bos taurus	feces	South Korea: Seoul		30/8/2020					Stenotrophomonas maltophilia	{"host": "Bos taurus", "isolation_source": "feces", "collection_date": "2020-08-30", "geo_loc_name": "South Korea: Seoul", "strain": "O1", "sample_type": "single cell", "organism_name": "Stenotrophomonas maltophilia"}
GCA_001275085.1	GCF_001275085.1	ISMMS4v1	Stenotrophomonas maltophilia (g-proteobacteria)	40324	Contig		Icahn School of Medicine at Mount Sinai				4734405	4734405			SAMN03389651		ISMMS4	Homo sapiens	blood	USA: New York, NY		2013	40.7898553 N 73.9531696 W				Stenotrophomonas maltophilia	{"host": "Homo sapiens", "geo_loc_name": "USA: New York, NY", "host_subject_id": "Patient 3", "collection_date": "2013", "host_tissue_sampled": "blood", "isolation_source": "blood", "host_disease": "Stenotrophomonas maltophilia bacteremia", "lat_lon": "40.7898553 N 73.9531696 W", "collected_by": "The Mount Sinai Hospital", "strain": "ISMMS4", "organism_name": "Stenotrophomonas maltophilia"}
GCA_002799295.1	GCF_002799295.1	ASM279929v1	Stenotrophomonas maltophilia (g-proteobacteria)	40324	Contig		Spanish National Centre for Biotechnology				1678191	1678191			SAMN06644927		EA22		Sewage	Germany: Braunschweig		1999	52.2659 N 10.5267 E				Stenotrophomonas maltophilia	{"strain": "EA22", "collected_by": "Minkwitz and Berg 2001", "collection_date": "1999", "geo_loc_name": "Germany: Braunschweig", "isolation_source": "Sewage", "lat_lon": "52.2659 N 10.5267 E", "organism_name": "Stenotrophomonas maltophilia"}
GCA_002799065.1	GCF_002799065.1	ASM279906v1	Stenotrophomonas maltophilia (g-proteobacteria)	40324	Contig		Spanish National Centre for Biotechnology				1377731	1377731			SAMN06644907		E824	Homo sapiens	blood	Spain: Madrid		1993-04	40.3156 N 3.8777 W				Stenotrophomonas maltophilia	{"strain": "E824", "collected_by": "Hospital of Mostoles", "collection_date": "1993-04", "geo_loc_name": "Spain: Madrid", "host": "Homo sapiens", "host_disease": "Chronic infection", "isolation_source": "blood", "lat_lon": "40.3156 N 3.8777 W", "organism_name": "Stenotrophomonas maltophilia"}
GCA_002799155.1	GCF_002799155.1	ASM279915v1	Stenotrophomonas maltophilia (g-proteobacteria)	40324	Contig		Spanish National Centre for Biotechnology				4313447	4313447			SAMN06644901		E301	Homo sapiens	urine	Spain: Madrid		1992-10	40.3156 N 3.8777 W				Stenotrophomonas maltophilia	{"strain": "E301", "collected_by": "Hospital of Mostoles", "collection_date": "1992-10", "geo_loc_name": "Spain: Madrid", "host": "Homo sapiens", "host_disease": "Chronic infection", "isolation_source": "urine", "lat_lon": "40.3156 N 3.8777 W", "organism_name": "Stenotrophomonas maltophilia"}
GCA_021554415.1	GCF_021554415.1	ASM2155441v1	Stenotrophomonas maltophilia (g-proteobacteria)	40324	Contig		the First Affiliated Hospital of Anhui Medical University				1324148	1324148			SAMN13826929		SM-20	Homo sapiens	cell culture	China:Hefei		22/8/2017					Stenotrophomonas maltophilia	{"strain": "SM-20", "host": "Homo sapiens", "collection_date": "2017-08-22", "geo_loc_name": "China:Hefei", "sample_type": "cell culture", "organism_name": "Stenotrophomonas maltophilia"}
GCA_000597745.1	GCF_000597745.1	XMT-16JAN14	Stenotrophomonas maltophilia MTCC 434 (g-proteobacteria)	1449982	Contig		CSIR-Institute of Microbial Technology				41743	41743			SAMN02952972		MTCC 434										Stenotrophomonas maltophilia MTCC 434	{"strain": "MTCC 434", "type-material": "type strain of Psedomonas maltophilia", "organism_name": "Stenotrophomonas maltophilia MTCC 434"}
GCA_002798925.1	GCF_002798925.1	ASM279892v1	Stenotrophomonas maltophilia (g-proteobacteria)	40324	Contig		Spanish National Centre for Biotechnology				1678191	1678191			SAMN06645021		EA63		Sewage	Germany: Braunschweig		2000	52.2659 N 10.5267 E				Stenotrophomonas maltophilia	{"strain": "EA63", "collected_by": "Gabrielle Berg", "collection_date": "2000", "geo_loc_name": "Germany: Braunschweig", "isolation_source": "Sewage", "lat_lon": "52.2659 N 10.5267 E", "organism_name": "Stenotrophomonas maltophilia"}
GCA_032025265.1	GCF_032025265.1	ASM3202526v1	Stenotrophomonas maltophilia (g-proteobacteria)	40324	Contig		University of Alabama at Birmingham				1214177	1214177			SAMN36390436		ism8	Homo sapiens		USA: Iowa		Missing	41.6610 N 91.5475 W				Stenotrophomonas maltophilia	{"strain": "ism8", "collection_date": "Missing", "env_broad_scale": "Clinical isolate", "env_local_scale": "Lung", "env_medium": "Sputum", "geo_loc_name": "USA: Iowa", "host": "Homo sapiens", "isol_growth_condt": "PMID: 24510848", "lat_lon": "41.6610 N 91.5475 W", "num_replicons": "1", "ref_biomaterial": "PMID: 18419807", "organism_name": "Stenotrophomonas maltophilia"}
GCA_033034805.1	GCF_033034805.1	ASM3303480v1	Stenotrophomonas maltophilia (g-proteobacteria)	40324	Contig		University of Oxford				4792592	4792592			SAMN35054495		BK-E578		hospital surface	Bangladesh		2016	23.6850 N 90.3563 E				Stenotrophomonas maltophilia	{"strain": "BK-E578", "collected_by": "BARNARDS Bangladesh group", "collection_date": "2016", "geo_loc_name": "Bangladesh", "isolation_source": "hospital surface", "lat_lon": "23.6850 N 90.3563 E", "organism_name": "Stenotrophomonas maltophilia"}
GCA_021554315.1	GCF_021554315.1	ASM2155431v1	Stenotrophomonas maltophilia (g-proteobacteria)	40324	Contig		the First Affiliated Hospital of Anhui Medical University				897540	897540			SAMN13826882		SM-16	Homo sapiens	cell culture	China:Hefei		27/8/2017					Stenotrophomonas maltophilia	{"strain": "SM-16", "host": "Homo sapiens", "collection_date": "2017-08-27", "geo_loc_name": "China:Hefei", "sample_type": "cell culture", "organism_name": "Stenotrophomonas maltophilia"}
GCA_021554495.1	GCF_021554495.1	ASM2155449v1	Stenotrophomonas maltophilia (g-proteobacteria)	40324	Contig		the First Affiliated Hospital of Anhui Medical University				531280	531280			SAMN13830196		SM-27	Homo sapiens	cell culture	China:Hefei		3/9/2017					Stenotrophomonas maltophilia	{"strain": "SM-27", "host": "Homo sapiens", "collection_date": "2017-09-03", "geo_loc_name": "China:Hefei", "sample_type": "cell culture", "organism_name": "Stenotrophomonas maltophilia"}
GCA_003938995.1	GCF_003938995.1	ASM393899v1	Stenotrophomonas maltophilia (g-proteobacteria)	40324	Contig		US Food and Drug Administration				4807339	4807339			SAMN10163202	Not applicable	FDAARGOS_508	Homo sapiens	Throat (pharynx)	USA: DC		21/12/2015	Not applicable				Stenotrophomonas maltophilia	{"geo_loc_name": "USA: DC", "collected_by": "Children's National Hospital", "isolation_source": "Throat (pharynx)", "collection_date": "2015-12-21", "strain": "FDAARGOS_508", "lat_lon": "Not applicable", "strain_name_alias": "FDAARGOS_508", "identification method": "Phenotypic and Molecular Methods", "host_sex": "male", "host_disease": "Cystic fibrosis", "host_age": "16Y", "host": "Homo sapiens",…
GCA_021554235.1	GCF_021554235.1	ASM2155423v1	Stenotrophomonas maltophilia (g-proteobacteria)	40324	Contig		the First Affiliated Hospital of Anhui Medical University				586585	586585			SAMN13826468		SM-9	Homo sapiens	cell culture	China:Hefei		4/9/2017					Stenotrophomonas maltophilia	{"strain": "SM-9", "host": "Homo sapiens", "collection_date": "2017-09-04", "geo_loc_name": "China:Hefei", "sample_type": "cell culture", "organism_name": "Stenotrophomonas maltophilia"}
GCA_021554535.1	GCF_021554535.1	ASM2155453v1	Stenotrophomonas maltophilia (g-proteobacteria)	40324	Contig		the First Affiliated Hospital of Anhui Medical University				560444	560444			SAMN13830213		SM-28	Homo sapiens	cell culture	China:Hefei		15/10/2017					Stenotrophomonas maltophilia	{"strain": "SM-28", "host": "Homo sapiens", "collection_date": "2017-10-15", "geo_loc_name": "China:Hefei", "sample_type": "cell culture", "organism_name": "Stenotrophomonas maltophilia"}
GCA_021554255.1	GCF_021554255.1	ASM2155425v1	Stenotrophomonas maltophilia (g-proteobacteria)	40324	Contig		the First Affiliated Hospital of Anhui Medical University				538697	538697			SAMN13826465		SM-8	Homo sapiens	cell culture	China:Hefei		8/11/2017					Stenotrophomonas maltophilia	{"strain": "SM-8", "host": "Homo sapiens", "collection_date": "2017-11-08", "geo_loc_name": "China:Hefei", "sample_type": "cell culture", "organism_name": "Stenotrophomonas maltophilia"}
GCA_002799215.1	GCF_002799215.1	ASM279921v1	Stenotrophomonas maltophilia (g-proteobacteria)	40324	Contig		Spanish National Centre for Biotechnology				1112883	1112883			SAMN06644898		E999	Homo sapiens	Respiratory secretion	Spain: Madrid		1993-03	40.3156 N 3.8777 W				Stenotrophomonas maltophilia	{"strain": "E999", "collected_by": "Hospital of Mostoles", "collection_date": "1993-03", "geo_loc_name": "Spain: Madrid", "host": "Homo sapiens", "host_disease": "Chronic infection", "isolation_source": "Respiratory secretion", "lat_lon": "40.3156 N 3.8777 W", "organism_name": "Stenotrophomonas maltophilia"}
GCA_022631015.1	GCF_022631015.1	ASM2263101v1	Stenotrophomonas maltophilia (g-proteobacteria)	40324	Contig		Department of Laboratory Medicine				620497	620497			SAMN26589472		NMG-F-52	dairy cows	pure culture	China:Inner Mongolia		2016					Stenotrophomonas maltophilia	{"strain": "NMG-F-52", "host": "dairy cows", "collection_date": "2016", "geo_loc_name": "China:Inner Mongolia", "sample_type": "pure culture", "organism_name": "Stenotrophomonas maltophilia"}
GCA_050880405.1	GCF_050880405.1	ASM5088040v1	Stenotrophomonas maltophilia (g-proteobacteria)	40324	Contig		Guangdong Ocean University				873321	873321			SAMN48521361		DA02		shoreline seawater	China:Zhanjiang		10/6/2024	21.20 N 110.41 E				Stenotrophomonas maltophilia	{"strain": "DA02", "collection_date": "2024-06-10", "depth": "surface", "env_broad_scale": "marine biome", "env_local_scale": "shoreline", "env_medium": "seawater", "geo_loc_name": "China:Zhanjiang", "isolation_source": "shoreline seawater", "lat_lon": "21.20 N 110.41 E", "sample_type": "missing", "organism_name": "Stenotrophomonas maltophilia"}
GCA_021554475.1	GCF_021554475.1	ASM2155447v1	Stenotrophomonas maltophilia (g-proteobacteria)	40324	Contig		the First Affiliated Hospital of Anhui Medical University				495327	495327			SAMN13830182		SM-24	Homo sapiens	cell culture	China:Hefei		24/10/2017					Stenotrophomonas maltophilia	{"strain": "SM-24", "host": "Homo sapiens", "collection_date": "2017-10-24", "geo_loc_name": "China:Hefei", "sample_type": "cell culture", "organism_name": "Stenotrophomonas maltophilia"}
GCA_019807975.1	GCF_019807975.1	ASM1980797v1	Stenotrophomonas maltophilia (g-proteobacteria)	40324	Contig		Universidade Estadual do Norte Fluminense Darcy Ribeiro				1378831	1378831			SAMN15048632		UENF-4GII		vermicompost of cattle manure	Brazil:Campos dos goytacazes		2012-03					Stenotrophomonas maltophilia	{"strain": "UENF-4GII", "isolation_source": "vermicompost of cattle manure", "collection_date": "2012-03", "geo_loc_name": "Brazil:Campos dos goytacazes", "sample_type": "whole organism", "organism_name": "Stenotrophomonas maltophilia"}
GCA_021554555.1	GCF_021554555.1	ASM2155455v1	Stenotrophomonas maltophilia (g-proteobacteria)	40324	Contig		the First Affiliated Hospital of Anhui Medical University				502311	502311			SAMN13830222		SM-29	Homo sapiens	cell culture	China:Hefei		5/8/2017					Stenotrophomonas maltophilia	{"strain": "SM-29", "host": "Homo sapiens", "collection_date": "2017-08-05", "geo_loc_name": "China:Hefei", "sample_type": "cell culture", "organism_name": "Stenotrophomonas maltophilia"}
GCA_002798945.1	GCF_002798945.1	ASM279894v1	Stenotrophomonas maltophilia (g-proteobacteria)	40324	Contig		Spanish National Centre for Biotechnology				1243422	1243422			SAMN06645020		EA21		Sewage	Germany: Braunschweig		1999	52.2659 N 10.5267 E				Stenotrophomonas maltophilia	{"strain": "EA21", "collected_by": "Gabrielle Berg", "collection_date": "1999", "geo_loc_name": "Germany: Braunschweig", "isolation_source": "Sewage", "lat_lon": "52.2659 N 10.5267 E", "organism_name": "Stenotrophomonas maltophilia"}
GCA_001693455.1	GCF_001693455.1	ASM169345v1	Stenotrophomonas maltophilia (g-proteobacteria)	40324	Contig		University of Liverpool				466519	466519			SAMN05294119		SBo1	Bactrocera oleae	cell culture	Greece:Crete		2015-12	35.35 N 24.45 E				Stenotrophomonas maltophilia	{"strain": "SBo1", "host": "Bactrocera oleae", "collection_date": "2015-12", "geo_loc_name": "Greece:Crete", "sample_type": "cell culture", "host_tissue_sampled": "gut", "lat_lon": "35.35 N 24.45 E", "organism_name": "Stenotrophomonas maltophilia"}
GCA_045800455.1	GCF_045800455.1	ASM4580045v1	Stenotrophomonas maltophilia (g-proteobacteria)	40324	Contig		Northwestern University				452378	452378			SAMN44521702		UPSm5	Homo sapiens	respiratory sinuses	USA: Philadelphia		2010	39.952305 N 75.193703 W				Stenotrophomonas maltophilia	{"strain": "UPSm5", "collected_by": "Paul Edelstein", "collection_date": "2010", "geo_loc_name": "USA: Philadelphia", "host": "Homo sapiens", "host_disease": "respiratory", "isolation_source": "respiratory sinuses", "lat_lon": "39.952305 N 75.193703 W", "organism_name": "Stenotrophomonas maltophilia"}
GCA_021554385.1	GCF_021554385.1	ASM2155438v1	Stenotrophomonas maltophilia (g-proteobacteria)	40324	Contig		the First Affiliated Hospital of Anhui Medical University				1324148	1324148			SAMN13826907		SM-19	Homo sapiens	cell culture	China:Hefei		8/8/2017					Stenotrophomonas maltophilia	{"strain": "SM-19", "host": "Homo sapiens", "collection_date": "2017-08-08", "geo_loc_name": "China:Hefei", "sample_type": "cell culture", "organism_name": "Stenotrophomonas maltophilia"}
GCA_002798885.1	GCF_002798885.1	ASM279888v1	Stenotrophomonas maltophilia (g-proteobacteria)	40324	Contig		Spanish National Centre for Biotechnology				515591	515591			SAMN06645022		NS26		Environment	Germany		1999	54.067 N 14.083 E				Stenotrophomonas maltophilia	{"strain": "NS26", "collected_by": "Gabrielle Berg", "collection_date": "1999", "geo_loc_name": "Germany", "isolation_source": "Environment", "lat_lon": "54.067 N 14.083 E", "organism_name": "Stenotrophomonas maltophilia"}
GCA_002799165.1	GCF_002799165.1	ASM279916v1	Stenotrophomonas maltophilia (g-proteobacteria)	40324	Contig		Spanish National Centre for Biotechnology				2480350	2480350			SAMN06644900		G51	Homo sapiens	blood	Spain: Madrid		1994-11	40.3156 N 3.8777 W				Stenotrophomonas maltophilia	{"strain": "G51", "collected_by": "Hospital of Mostoles", "collection_date": "1994-11", "geo_loc_name": "Spain: Madrid", "host": "Homo sapiens", "host_disease": "Chronic infection", "isolation_source": "blood", "lat_lon": "40.3156 N 3.8777 W", "organism_name": "Stenotrophomonas maltophilia"}
GCA_021554195.1	GCF_021554195.1	ASM2155419v1	Stenotrophomonas maltophilia (g-proteobacteria)	40324	Contig		the First Affiliated Hospital of Anhui Medical University				441025	441025			SAMN13826216		SM-6	Homo sapiens	cell culture	China:Hefei		28/9/2017					Stenotrophomonas maltophilia	{"strain": "SM-6", "host": "Homo sapiens", "collection_date": "2017-09-28", "geo_loc_name": "China:Hefei", "sample_type": "cell culture", "organism_name": "Stenotrophomonas maltophilia"}
GCA_041020305.1	GCF_041020305.1	ASM4102030v1	Stenotrophomonas maltophilia (g-proteobacteria)	40324	Contig		Lebanese American University- Microbial Pathogenomics Lab				607339	607339			SAMN41791600		ESBL6	Bos taurus	feces	Lebanon: Byblos		2023-01					Stenotrophomonas maltophilia	{"strain": "ESBL6", "host": "Bos taurus", "collection_date": "2023-01", "geo_loc_name": "Lebanon: Byblos", "sample_type": "Feces", "isolation_source": "feces", "organism_name": "Stenotrophomonas maltophilia"}
GCA_001275095.1	GCF_001275095.1	ISMMS6v1	Stenotrophomonas maltophilia (g-proteobacteria)	40324	Contig		Icahn School of Medicine at Mount Sinai				3462384	3462384			SAMN03389653		ISMMS6	Homo sapiens	blood	USA: New York, NY		2013	40.7898553 N 73.9531696 W				Stenotrophomonas maltophilia	{"host": "Homo sapiens", "geo_loc_name": "USA: New York, NY", "host_subject_id": "Patient 5", "collection_date": "2013", "host_tissue_sampled": "blood", "isolation_source": "blood", "host_disease": "Stenotrophomonas maltophilia bacteremia", "lat_lon": "40.7898553 N 73.9531696 W", "collected_by": "The Mount Sinai Hospital", "strain": "ISMMS6", "organism_name": "Stenotrophomonas maltophilia"}
GCA_021554295.1	GCF_021554295.1	ASM2155429v1	Stenotrophomonas maltophilia (g-proteobacteria)	40324	Contig		the First Affiliated Hospital of Anhui Medical University				450285	450285			SAMN13826476		SM-15	Homo sapiens	cell culture	China:Hefei		11/8/2017					Stenotrophomonas maltophilia	{"strain": "SM-15", "host": "Homo sapiens", "collection_date": "2017-08-11", "geo_loc_name": "China:Hefei", "sample_type": "cell culture", "organism_name": "Stenotrophomonas maltophilia"}
GCA_041354915.1	GCF_041354915.1	ASM4135491v1	Stenotrophomonas maltophilia (g-proteobacteria)	40324	Contig		Chulabhorn Research Institute				341866	341866			SAMN39738408		KPQC29		Laboratory of Biotechnology, CRI	Thailand		9/3/2021					Stenotrophomonas maltophilia	{"strain": "KPQC29", "isolation_source": "Laboratory of Biotechnology, CRI", "collection_date": "2021-03-09", "geo_loc_name": "Thailand", "sample_type": "Bacterial pure culture", "isolate_name_alias": "K279a", "organism_name": "Stenotrophomonas maltophilia"}
GCA_032025485.1	GCF_032025485.1	ASM3202548v1	Stenotrophomonas maltophilia (g-proteobacteria)	40324	Contig		University of Alabama at Birmingham				521093	521093			SAMN36390433		ism4	Homo sapiens		USA: Iowa		Missing	41.6610 N 91.5475 W				Stenotrophomonas maltophilia	{"strain": "ism4", "collection_date": "Missing", "env_broad_scale": "Clinical isolate", "env_local_scale": "Lung", "env_medium": "Sputum", "geo_loc_name": "USA: Iowa", "host": "Homo sapiens", "isol_growth_condt": "PMID: 24510848", "lat_lon": "41.6610 N 91.5475 W", "num_replicons": "1", "ref_biomaterial": "PMID: 18419807", "organism_name": "Stenotrophomonas maltophilia"}
GCA_001676315.1	GCF_001676315.1	ASM167631v1	Stenotrophomonas maltophilia (g-proteobacteria)	40324	Contig		UMR5557, University of Lyon				381766	381766			SAMN05188789		Sm41DVV		horse manure	France:Feucherolles		14/10/2010					Stenotrophomonas maltophilia	{"strain": "Sm41DVV", "isolation_source": "horse manure", "collection_date": "2010-10-14", "geo_loc_name": "France:Feucherolles", "sample_type": "cell culture", "organism_name": "Stenotrophomonas maltophilia"}
GCA_041355095.1	GCF_041355095.1	ASM4135509v1	Stenotrophomonas maltophilia (g-proteobacteria)	40324	Contig		Chulabhorn Research Institute				341786	341786			SAMN39738404		KPQC3		Laboratory of Biotechnology, CRI	Thailand		9/3/2021					Stenotrophomonas maltophilia	{"strain": "KPQC3", "isolation_source": "Laboratory of Biotechnology, CRI", "collection_date": "2021-03-09", "geo_loc_name": "Thailand", "sample_type": "Bacterial pure culture", "isolate_name_alias": "K279a", "organism_name": "Stenotrophomonas maltophilia"}
GCA_040297585.2	GCF_040297585.2	ASM4029758v2	Stenotrophomonas maltophilia (g-proteobacteria)	40324	Contig		St. Xavier's College (Autonomous), Kolkata				373912	373912			SAMN40260274		MMGSG_24		Municipal Waste Water	India		16/7/2018					Stenotrophomonas maltophilia	{"collected_by": "St. Xavier's College (Autonomous), Kolkata", "collection_date": "2018-07-16", "geo_loc_name": "India", "isolation_source": "Municipal Waste Water", "purpose_of_sampling": "Surveillance", "source_type": "environmental", "strain": "MMGSG_24", "authors": "Meesha Singh, Rupsha Karmakar, Mahashweta Mitra Ghosh, Sayak Ganguli", "organism_name": "Stenotrophomonas maltophilia"}
GCA_021554435.1	GCF_021554435.1	ASM2155443v1	Stenotrophomonas maltophilia (g-proteobacteria)	40324	Contig		the First Affiliated Hospital of Anhui Medical University				439164	439164			SAMN13830169		SM-23	Homo sapiens	cell culture	China:Hefei		4/9/2017					Stenotrophomonas maltophilia	{"strain": "SM-23", "host": "Homo sapiens", "collection_date": "2017-09-04", "geo_loc_name": "China:Hefei", "sample_type": "cell culture", "organism_name": "Stenotrophomonas maltophilia"}
GCA_045800555.1	GCF_045800555.1	ASM4580055v1	Stenotrophomonas maltophilia (g-proteobacteria)	40324	Contig		Northwestern University				346781	346781			SAMN44521701		UPSm3	Homo sapiens	respiratory sinuses	USA: Philadelphia		2010	39.952305 N 75.193703 W				Stenotrophomonas maltophilia	{"strain": "UPSm3", "collected_by": "Paul Edelstein", "collection_date": "2010", "geo_loc_name": "USA: Philadelphia", "host": "Homo sapiens", "host_disease": "respiratory", "isolation_source": "respiratory sinuses", "lat_lon": "39.952305 N 75.193703 W", "organism_name": "Stenotrophomonas maltophilia"}
GCA_021554575.1	GCF_021554575.1	ASM2155457v1	Stenotrophomonas maltophilia (g-proteobacteria)	40324	Contig		the First Affiliated Hospital of Anhui Medical University				363195	363195			SAMN13830224		SM-31	Homo sapiens	cell culture	China:Hefei		6/7/2017					Stenotrophomonas maltophilia	{"strain": "SM-31", "host": "Homo sapiens", "collection_date": "2017-07-06", "geo_loc_name": "China:Hefei", "sample_type": "cell culture", "organism_name": "Stenotrophomonas maltophilia"}
GCA_041355015.1	GCF_041355015.1	ASM4135501v1	Stenotrophomonas maltophilia (g-proteobacteria)	40324	Contig		Chulabhorn Research Institute				341957	341957			SAMN39738405		KPQC13		Laboratory of Biotechnology, CRI	Thailand		9/3/2021					Stenotrophomonas maltophilia	{"strain": "KPQC13", "isolation_source": "Laboratory of Biotechnology, CRI", "collection_date": "2021-03-09", "geo_loc_name": "Thailand", "sample_type": "Bacterial pure culture", "isolate_name_alias": "K279a", "organism_name": "Stenotrophomonas maltophilia"}
GCA_021554595.1	GCF_021554595.1	ASM2155459v1	Stenotrophomonas maltophilia (g-proteobacteria)	40324	Contig		the First Affiliated Hospital of Anhui Medical University				332778	332778			SAMN13830223		SM-30	Homo sapiens	cell culture	China:Hefei		5/9/2017					Stenotrophomonas maltophilia	{"strain": "SM-30", "host": "Homo sapiens", "collection_date": "2017-09-05", "geo_loc_name": "China:Hefei", "sample_type": "cell culture", "organism_name": "Stenotrophomonas maltophilia"}
GCA_002799015.1	GCF_002799015.1	ASM279901v1	Stenotrophomonas maltophilia (g-proteobacteria)	40324	Contig		Spanish National Centre for Biotechnology				295269	295269			SAMN06644988		EA23		Eye-care solution	Germany: Munich		1999	48.1372 N 11.5761 E				Stenotrophomonas maltophilia	{"strain": "EA23", "collected_by": "Bader et al. 1999", "collection_date": "1999", "geo_loc_name": "Germany: Munich", "isolation_source": "Eye-care solution", "lat_lon": "48.1372 N 11.5761 E", "organism_name": "Stenotrophomonas maltophilia"}
GCA_037147915.1	GCF_037147915.1	ASM3714791v1	Stenotrophomonas maltophilia (g-proteobacteria)	40324	Contig		University of Wisconsin-Madison				270493	270493			SAMN37642797		MMO-165		mosquito	missing		1/3/2022					Stenotrophomonas maltophilia	{"strain": "MMO-165", "isolation source": "mosquito", "collection_date": "2022-03-01", "*geo_loc_name": "USA: Madison, WI", "sample_type": "cell culture", "library_id": "238", "geo_loc_name": "missing", "organism_name": "Stenotrophomonas maltophilia"}
GCA_021554135.1	GCF_021554135.1	ASM2155413v1	Stenotrophomonas maltophilia (g-proteobacteria)	40324	Contig		the First Affiliated Hospital of Anhui Medical University				273885	273885			SAMN13814255		SM-4	Homo sapiens	cell culture	China:Hefei		19/6/2017					Stenotrophomonas maltophilia	{"strain": "SM-4", "host": "Homo sapiens", "collection_date": "2017-06-19", "geo_loc_name": "China:Hefei", "sample_type": "cell culture", "organism_name": "Stenotrophomonas maltophilia"}
GCA_032025385.1	GCF_032025385.1	ASM3202538v1	Stenotrophomonas maltophilia (g-proteobacteria)	40324	Contig		University of Alabama at Birmingham				903245	903245			SAMN36390434		ism5	Homo sapiens		USA: Iowa		Missing	41.6610 N 91.5475 W				Stenotrophomonas maltophilia	{"strain": "ism5", "collection_date": "Missing", "env_broad_scale": "Clinical isolate", "env_local_scale": "Lung", "env_medium": "Sputum", "geo_loc_name": "USA: Iowa", "host": "Homo sapiens", "isol_growth_condt": "PMID: 24510848", "lat_lon": "41.6610 N 91.5475 W", "num_replicons": "1", "ref_biomaterial": "PMID: 18419807", "organism_name": "Stenotrophomonas maltophilia"}
GCA_002799135.1	GCF_002799135.1	ASM279913v1	Stenotrophomonas maltophilia (g-proteobacteria)	40324	Contig		Spanish National Centre for Biotechnology				289991	289991			SAMN06644904		E861	Homo sapiens	sputum	Spain: Madrid		1994-08	40.3156 N 3.8777 W				Stenotrophomonas maltophilia	{"strain": "E861", "collected_by": "Hospital of Mostoles", "collection_date": "1994-08", "geo_loc_name": "Spain: Madrid", "host": "Homo sapiens", "host_disease": "Chronic infection", "isolation_source": "sputum", "lat_lon": "40.3156 N 3.8777 W", "organism_name": "Stenotrophomonas maltophilia"}
GCA_037147775.1	GCF_037147775.1	ASM3714777v1	Stenotrophomonas maltophilia (g-proteobacteria)	40324	Contig		University of Wisconsin-Madison				255904	255904			SAMN37642791		MMO-2		mosquito	missing		1/3/2022					Stenotrophomonas maltophilia	{"strain": "MMO-2", "isolation source": "mosquito", "collection_date": "2022-03-01", "*geo_loc_name": "USA: Madison, WI", "sample_type": "cell culture", "library_id": "232", "geo_loc_name": "missing", "organism_name": "Stenotrophomonas maltophilia"}
GCA_002799145.1	GCF_002799145.1	ASM279914v1	Stenotrophomonas maltophilia (g-proteobacteria)	40324	Contig		Spanish National Centre for Biotechnology				289991	289991			SAMN06644903		D388	Homo sapiens	urine	Spain: Madrid		1991-12	40.3156 N 3.8777 W				Stenotrophomonas maltophilia	{"strain": "D388", "collected_by": "Hospital of Mostoles", "collection_date": "1991-12", "geo_loc_name": "Spain: Madrid", "host": "Homo sapiens", "host_disease": "Chronic infection", "isolation_source": "urine", "lat_lon": "40.3156 N 3.8777 W", "organism_name": "Stenotrophomonas maltophilia"}
GCA_032025465.1	GCF_032025465.1	ASM3202546v1	Stenotrophomonas maltophilia (g-proteobacteria)	40324	Contig		University of Alabama at Birmingham				3328610	3328610			SAMN36390435		ism6	Homo sapiens		USA: Iowa		Missing	41.6610 N 91.5475 W				Stenotrophomonas maltophilia	{"strain": "ism6", "collection_date": "Missing", "env_broad_scale": "Clinical isolate", "env_local_scale": "Lung", "env_medium": "Sputum", "geo_loc_name": "USA: Iowa", "host": "Homo sapiens", "isol_growth_condt": "PMID: 24510848", "lat_lon": "41.6610 N 91.5475 W", "num_replicons": "1", "ref_biomaterial": "PMID: 18419807", "organism_name": "Stenotrophomonas maltophilia"}
GCA_001676435.1	GCF_001676435.1	ASM167643v1	Stenotrophomonas maltophilia (g-proteobacteria)	40324	Contig		UMR5557, University of Lyon				268786	268786			SAMN05190067		SmCVFa1		cattle manure	France: Versailleux		15/4/2012					Stenotrophomonas maltophilia	{"strain": "SmCVFa1", "isolation_source": "cattle manure", "collection_date": "2012-04-15", "geo_loc_name": "France: Versailleux", "sample_type": "cell culture", "organism_name": "Stenotrophomonas maltophilia"}
GCA_037149275.1	GCF_037149275.1	ASM3714927v1	Stenotrophomonas maltophilia (g-proteobacteria)	40324	Contig		University of Wisconsin-Madison				307675	307675			SAMN37642733		USMM131		mosquito	missing		26/9/2012					Stenotrophomonas maltophilia	{"strain": "USMM131", "isolation source": "mosquito", "collection_date": "2012-09-26", "*geo_loc_name": "USA: Harrisburg, PA", "sample_type": "cell culture", "library_id": "174", "geo_loc_name": "missing", "organism_name": "Stenotrophomonas maltophilia"}
GCA_041354965.1	GCF_041354965.1	ASM4135496v1	Stenotrophomonas maltophilia (g-proteobacteria)	40324	Contig		Chulabhorn Research Institute				293001	293001			SAMN39738406		KPQC22		Laboratory of Biotechnology, CRI	Thailand		9/3/2021					Stenotrophomonas maltophilia	{"strain": "KPQC22", "isolation_source": "Laboratory of Biotechnology, CRI", "collection_date": "2021-03-09", "geo_loc_name": "Thailand", "sample_type": "Bacterial pure culture", "isolate_name_alias": "K279a", "organism_name": "Stenotrophomonas maltophilia"}
GCA_021554125.1	GCF_021554125.1	ASM2155412v1	Stenotrophomonas maltophilia (g-proteobacteria)	40324	Contig		the First Affiliated Hospital of Anhui Medical University				270687	270687			SAMN13812697		SM-3	Homo sapiens	cell culture	China:Hefei		5/6/2017					Stenotrophomonas maltophilia	{"strain": "SM-3", "host": "Homo sapiens", "collection_date": "2017-06-05", "geo_loc_name": "China:Hefei", "sample_type": "cell culture", "organism_name": "Stenotrophomonas maltophilia"}
GCA_001676385.1	GCF_001676385.1	ASM167638v1	Stenotrophomonas maltophilia (g-proteobacteria)	40324	Contig		UMR5557, University of Lyon				276364	276364			SAMN05188928		Sm46PAILV		horse manure	France:Feucherolles		14/10/2010					Stenotrophomonas maltophilia	{"strain": "Sm46PAILV", "isolation_source": "horse manure", "collection_date": "2010-10-14", "geo_loc_name": "France:Feucherolles", "sample_type": "cell culture", "organism_name": "Stenotrophomonas maltophilia"}
GCA_022630915.1	GCF_022630915.1	ASM2263091v1	Stenotrophomonas maltophilia (g-proteobacteria)	40324	Contig		Department of Laboratory Medicine				224717	224717			SAMN26589465		NMG-F-30	dairy cows	pure culture	China:Inner Mongolia		2016					Stenotrophomonas maltophilia	{"strain": "NMG-F-30", "host": "dairy cows", "collection_date": "2016", "geo_loc_name": "China:Inner Mongolia", "sample_type": "pure culture", "organism_name": "Stenotrophomonas maltophilia"}
GCA_037147895.1	GCF_037147895.1	ASM3714789v1	Stenotrophomonas maltophilia (g-proteobacteria)	40324	Contig		University of Wisconsin-Madison				334867	334867			SAMN37642796		MMO-164		mosquito	missing		1/3/2022					Stenotrophomonas maltophilia	{"strain": "MMO-164", "isolation source": "mosquito", "collection_date": "2022-03-01", "*geo_loc_name": "USA: Madison, WI", "sample_type": "cell culture", "library_id": "237", "geo_loc_name": "missing", "organism_name": "Stenotrophomonas maltophilia"}
GCA_049384985.1	GCF_049384985.1	ASM4938498v1	Stenotrophomonas maltophilia (g-proteobacteria)	40324	Contig		Lebanese American university				244517	244517			SAMN39200952		CASM89	Homo sapiens	tissue	Lebanon		11/10/2022					Stenotrophomonas maltophilia	{"strain": "CASM89", "host": "Homo sapiens", "isolation_source": "tissue", "collection_date": "2022-10-11", "geo_loc_name": "Lebanon", "sample_type": "Whole organism", "organism_name": "Stenotrophomonas maltophilia"}
GCA_037149755.1	GCF_037149755.1	ASM3714975v1	Stenotrophomonas maltophilia (g-proteobacteria)	40324	Contig		University of Wisconsin-Madison				286562	286562			SAMN37642732		USHLN265		mosquito	missing		26/9/2012					Stenotrophomonas maltophilia	{"strain": "USHLN265", "isolation source": "mosquito", "collection_date": "2012-09-26", "*geo_loc_name": "USA: Harrisburg, PA", "sample_type": "cell culture", "library_id": "173", "geo_loc_name": "missing", "organism_name": "Stenotrophomonas maltophilia"}
GCA_041354975.1	GCF_041354975.1	ASM4135497v1	Stenotrophomonas maltophilia (g-proteobacteria)	40324	Contig		Chulabhorn Research Institute				341786	341786			SAMN39738407		KPQC24		Laboratory of Biotechnology, CRI	Thailand		9/3/2021					Stenotrophomonas maltophilia	{"strain": "KPQC24", "isolation_source": "Laboratory of Biotechnology, CRI", "collection_date": "2021-03-09", "geo_loc_name": "Thailand", "sample_type": "Bacterial pure culture", "isolate_name_alias": "K279a", "organism_name": "Stenotrophomonas maltophilia"}
GCA_013345715.1	GCF_013345715.1	ASM1334571v1	Stenotrophomonas maltophilia (g-proteobacteria)	40324	Contig		Faculty of Biology at Sofia University "St. Kliment Ohridski"				204544	204544			SAMN15177966		SM130	Homo sapiens	tracheobronchial aspirate	Bulgaria:Sofia		19/10/2015	42.69 N 23.32 E				Stenotrophomonas maltophilia	{"strain": "SM130", "collected_by": "Prof. T. Strateva", "collection_date": "2015-10-19", "geo_loc_name": "Bulgaria:Sofia", "host": "Homo sapiens", "host_disease": "Ventilator-associated pneumonia (VAP)", "isolation_source": "tracheobronchial aspirate", "lat_lon": "42.69 N 23.32 E", "host_age": "44 years", "host_disease_outcome": "recovery", "host_sex": "male", "organism_name": "Stenotrophomonas …
GCA_040704935.1	GCF_040704935.1	ASM4070493v1	Stenotrophomonas maltophilia (g-proteobacteria)	40324	Contig		CIISA - Centre of Interdisciplinary Research in Animal Health, Faculty of Veterinary Medicine, Unive				216266	216266			SAMN42318111		B4E_E4A2		Examination room sink	Portugal: Lisbon		2023-03					Stenotrophomonas maltophilia	{"strain": "B4E_E4A2", "collection_date": "2023-03", "geo_loc_name": "Portugal: Lisbon", "isolation_source": "Examination room sink", "source_type": "environmental", "purpose_of_sampling": "Screening", "sequenced_by": "Illumina", "env_broad_scale": "Small animal Veterinary Practice", "env_local_scale": "Examination room sink", "collected_by": "missing", "organism_name": "Stenotrophomonas maltophi…
GCA_034809285.1	GCF_034809285.1	ASM3480928v1	Stenotrophomonas maltophilia (g-proteobacteria)	40324	Contig		Lebanese American university				240758	240758			SAMN37523150		CASM34	Homo sapiens	DTA	Lebanon		11/10/2022					Stenotrophomonas maltophilia	{"strain": "CASM34", "host": "Homo sapiens", "isolation_source": "DTA", "collection_date": "2022-10-11", "geo_loc_name": "Lebanon", "sample_type": "Whole organism", "organism_name": "Stenotrophomonas maltophilia"}
GCA_001676295.1	GCF_001676295.1	ASM167629v1	Stenotrophomonas maltophilia (g-proteobacteria)	40324	Contig		UMR5557, University of Lyon				205782	205782			SAMN05188742		Sm32COP		horse manure	France:Feucherolles		14/10/2010					Stenotrophomonas maltophilia	{"strain": "Sm32COP", "isolation_source": "horse manure", "collection_date": "2010-10-14", "geo_loc_name": "France:Feucherolles", "sample_type": "cell culture", "organism_name": "Stenotrophomonas maltophilia"}
GCA_045800595.1	GCF_045800595.1	ASM4580059v1	Stenotrophomonas maltophilia (g-proteobacteria)	40324	Contig		Northwestern University				249577	249577			SAMN44521699		UPSm1	Homo sapiens	tracheal aspirate	USA: Philadelphia		2010	39.952305 N 75.193703 W				Stenotrophomonas maltophilia	{"strain": "UPSm1", "collected_by": "Paul Edelstein", "collection_date": "2010", "geo_loc_name": "USA: Philadelphia", "host": "Homo sapiens", "host_disease": "respiratory", "isolation_source": "tracheal aspirate", "lat_lon": "39.952305 N 75.193703 W", "organism_name": "Stenotrophomonas maltophilia"}
GCA_021554355.1	GCF_021554355.1	ASM2155435v1	Stenotrophomonas maltophilia (g-proteobacteria)	40324	Contig		the First Affiliated Hospital of Anhui Medical University				236995	236995			SAMN13826883		SM-11	Homo sapiens	cell culture	China:Hefei		23/7/2017					Stenotrophomonas maltophilia	{"strain": "SM-11", "host": "Homo sapiens", "collection_date": "2017-07-23", "geo_loc_name": "China:Hefei", "sample_type": "cell culture", "organism_name": "Stenotrophomonas maltophilia"}
GCA_032025625.1	GCF_032025625.1	ASM3202562v1	Stenotrophomonas maltophilia (g-proteobacteria)	40324	Contig		University of Alabama at Birmingham				1484804	1484804			SAMN36390439		msm3	Homo sapiens		USA: Alabama		2016-09	33.5020 N 86.8057 W				Stenotrophomonas maltophilia	{"strain": "msm3", "collection_date": "2016-09", "env_broad_scale": "Clinical isolate", "env_local_scale": "Lung", "env_medium": "Sputum", "geo_loc_name": "USA: Alabama", "host": "Homo sapiens", "isol_growth_condt": "PMID: 24510848", "lat_lon": "33.5020 N 86.8057 W", "num_replicons": "1", "ref_biomaterial": "PMID: 18419807", "organism_name": "Stenotrophomonas maltophilia"}
GCA_037146195.1	GCF_037146195.1	ASM3714619v1	Stenotrophomonas maltophilia (g-proteobacteria)	40324	Contig		University of Wisconsin-Madison				269015	269015			SAMN37642793		MMO-6		mosquito	missing		1/3/2022					Stenotrophomonas maltophilia	{"strain": "MMO-6", "isolation source": "mosquito", "collection_date": "2022-03-01", "*geo_loc_name": "USA: Madison, WI", "sample_type": "cell culture", "library_id": "234", "geo_loc_name": "missing", "organism_name": "Stenotrophomonas maltophilia"}
GCA_034809125.1	GCF_034809125.1	ASM3480912v1	Stenotrophomonas maltophilia (g-proteobacteria)	40324	Contig		Lebanese American university				254187	254187			SAMN37523157		CASM85	Homo sapiens	BRONCHIAL	Lebanon		11/10/2022					Stenotrophomonas maltophilia	{"strain": "CASM85", "host": "Homo sapiens", "isolation_source": "BRONCHIAL", "collection_date": "2022-10-11", "geo_loc_name": "Lebanon", "sample_type": "Whole organism", "organism_name": "Stenotrophomonas maltophilia"}
GCA_004794075.1	GCF_004794075.1	ASM479407v1	Stenotrophomonas maltophilia (g-proteobacteria)	40324	Contig		University of Toronto				230190	230190			SAMN10878308		NM62_B4-13	Mus musculus	gut	Canada: Toronto		2016	not applicable				Stenotrophomonas maltophilia	{"strain": "NM62_B4-13", "collection_date": "2016", "env_broad_scale": "Not applicable", "env_local_scale": "Not applicable", "env_medium": "Not applicable", "geo_loc_name": "Canada: Toronto", "host": "Mus musculus", "isol_growth_condt": "not applicable", "lat_lon": "not applicable", "num_replicons": "not applicable", "ref_biomaterial": "missing", "estimated_size": "4282796", "extrachrom_elements…
GCA_001286925.1	GCF_001286925.1	Stenotrophomonas maltophilia mecca isolate	Stenotrophomonas maltophilia (g-proteobacteria)	40324	Contig		KAUST				198115	198115			SAMEA3751020	Mecca									sm_mecca		Stenotrophomonas maltophilia	{"ena first public": "2015-08-27", "ena last update": "2015-06-30", "ena-checklist": "ERC000011", "external id": "SAMEA3751020", "insdc center alias": "KAUST", "insdc center name": "King Abdullah University of Science and Technology", "insdc first public": "2015-08-27T17:01:15Z", "insdc last update": "2015-06-30T10:17:19Z", "insdc status": "public", "submitter id": "sm_mecca", "isolate": "Mecca",…
GCA_037148735.1	GCF_037148735.1	ASM3714873v1	Stenotrophomonas maltophilia (g-proteobacteria)	40324	Contig		University of Wisconsin-Madison				198357	198357			SAMN37642790		MMO-1		mosquito	missing		1/3/2022					Stenotrophomonas maltophilia	{"strain": "MMO-1", "isolation source": "mosquito", "collection_date": "2022-03-01", "*geo_loc_name": "USA: Madison, WI", "sample_type": "cell culture", "library_id": "231", "geo_loc_name": "missing", "organism_name": "Stenotrophomonas maltophilia"}
GCA_049385665.1	GCF_049385665.1	ASM4938566v1	Stenotrophomonas maltophilia (g-proteobacteria)	40324	Contig		Lebanese American university				319331	319331			SAMN39201045		CASM44	Homo sapiens	bone	Lebanon		11/10/2022					Stenotrophomonas maltophilia	{"strain": "CASM44", "host": "Homo sapiens", "isolation_source": "bone", "collection_date": "2022-10-11", "geo_loc_name": "Lebanon", "sample_type": "Whole organism", "organism_name": "Stenotrophomonas maltophilia"}
GCA_024126675.1	GCF_024126675.1	ASM2412667v1	Stenotrophomonas maltophilia (g-proteobacteria)	40324	Contig		Palacky University Olomouc				193640	193640			SAMN29162807		S297-4	Gallus gallus	whole organism	Czech Republic: Moravia		2020					Stenotrophomonas maltophilia	{"strain": "S297-4", "host": "Gallus gallus", "collection_date": "2020", "geo_loc_name": "Czech Republic: Moravia", "sample_type": "whole organism", "organism_name": "Stenotrophomonas maltophilia"}
GCA_002189565.1	GCF_002189565.1	ASM218956v1	Stenotrophomonas maltophilia (g-proteobacteria)	40324	Contig		Curtin University				196365	196365			SAMN06678627		SB275		water	Australia: Perth		2016	31.9529 S 115.86 E				Stenotrophomonas maltophilia	{"strain": "SB275", "collected_by": "Julie Glady-Croue", "collection_date": "2016", "geo_loc_name": "Australia: Perth", "isolation_source": "water", "lat_lon": "31.9529 S 115.86 E", "organism_name": "Stenotrophomonas maltophilia"}
GCA_002799105.1	GCF_002799105.1	ASM279910v1	Stenotrophomonas maltophilia (g-proteobacteria)	40324	Contig		Spanish National Centre for Biotechnology				722774	722774			SAMN06644906		E539	Homo sapiens	Pus from a wound	Spain: Madrid		1993-01	40.3156 N 3.8777 W				Stenotrophomonas maltophilia	{"strain": "E539", "collected_by": "Hospital de Mostoles", "collection_date": "1993-01", "geo_loc_name": "Spain: Madrid", "host": "Homo sapiens", "host_disease": "Chronic infection", "isolation_source": "Pus from a wound", "lat_lon": "40.3156 N 3.8777 W", "organism_name": "Stenotrophomonas maltophilia"}
GCA_040704805.1	GCF_040704805.1	ASM4070480v1	Stenotrophomonas maltophilia (g-proteobacteria)	40324	Contig		CIISA - Centre of Interdisciplinary Research in Animal Health, Faculty of Veterinary Medicine, Unive				179000	179000			SAMN42318126		EX2C4P3		Cage	Portugal: Porto		2023-11					Stenotrophomonas maltophilia	{"strain": "EX2C4P3", "collection_date": "2023-11", "geo_loc_name": "Portugal: Porto", "isolation_source": "Cage", "source_type": "environmental", "purpose_of_sampling": "Screening", "sequenced_by": "Illumina", "env_broad_scale": "Small animal veterinary practice", "env_local_scale": "Cage", "collected_by": "missing", "organism_name": "Stenotrophomonas maltophilia"}
GCA_049384945.1	GCF_049384945.1	ASM4938494v1	Stenotrophomonas maltophilia (g-proteobacteria)	40324	Contig		Lebanese American university				191879	191879			SAMN39200954		CASM95	Homo sapiens	DTA	Lebanon		11/10/2022					Stenotrophomonas maltophilia	{"strain": "CASM95", "host": "Homo sapiens", "isolation_source": "DTA", "collection_date": "2022-10-11", "geo_loc_name": "Lebanon", "sample_type": "Whole organism", "organism_name": "Stenotrophomonas maltophilia"}
GCA_022630615.1	GCF_022630615.1	ASM2263061v1	Stenotrophomonas maltophilia (g-proteobacteria)	40324	Contig		Department of Laboratory Medicine				199060	199060			SAMN26589452		JL-F-22-1	dairy cows	pure culture	China:Jilin		2016					Stenotrophomonas maltophilia	{"strain": "JL-F-22-1", "host": "dairy cows", "collection_date": "2016", "geo_loc_name": "China:Jilin", "sample_type": "pure culture", "organism_name": "Stenotrophomonas maltophilia"}
GCA_034809165.1	GCF_034809165.1	ASM3480916v1	Stenotrophomonas maltophilia (g-proteobacteria)	40324	Contig		Lebanese American university				173894	173894			SAMN37523155		CASM76	Homo sapiens	DTA	Lebanon		11/10/2022					Stenotrophomonas maltophilia	{"strain": "CASM76", "host": "Homo sapiens", "isolation_source": "DTA", "collection_date": "2022-10-11", "geo_loc_name": "Lebanon", "sample_type": "Whole organism", "organism_name": "Stenotrophomonas maltophilia"}
GCA_003062375.2	GCF_003062375.2	ASM306237v2	Stenotrophomonas maltophilia (g-proteobacteria)	40324	Contig		Universidade do Estado do Rio de Janeiro				166323	166323			SAMN08767397		16185	Homo sapiens	sputum	Brazil		11/3/2013	22.54 S 43.12 W				Stenotrophomonas maltophilia	{"strain": "16185", "collected_by": "Laboratory of Bacteriology at the State University of Rio de Janeiro", "collection_date": "2013-03-11", "geo_loc_name": "Brazil", "host": "Homo sapiens", "host_disease": "Cystic fibrosis", "isolation_source": "sputum", "lat_lon": "22.54 S 43.12 W", "organism_name": "Stenotrophomonas maltophilia"}
GCA_013282585.1	GCF_013282585.1	ASM1328258v1	Stenotrophomonas maltophilia (g-proteobacteria)	40324	Contig		Norwegian University of Life Sciences				218175	218175			SAMN13865298		NMBU_R2		surface water	Norway:Aas		2018-12					Stenotrophomonas maltophilia	{"strain": "NMBU_R2", "isolation_source": "surface water", "collection_date": "2018-12", "geo_loc_name": "Norway:Aas", "sample_type": "single cell", "organism_name": "Stenotrophomonas maltophilia"}
GCA_014489825.1	GCF_014489825.1	ASM1448982v1	Stenotrophomonas maltophilia (g-proteobacteria)	40324	Contig		University of Illinois at Chicago				199093	199093			SAMN14089768		1064209	Homo sapiens	pulmonary	USA		2018					Stenotrophomonas maltophilia	{"strain": "1064209", "host": "Homo sapiens", "isolation_source": "pulmonary", "collection_date": "2018", "geo_loc_name": "USA", "sample_type": "Cell culture", "biomaterial_provider": "Pharmacy Practice, University of Illinois at Chicago, 833 S. Wood St. 164 PHARM, Chicago, IL 60612, USA", "organism_name": "Stenotrophomonas maltophilia"}
GCA_040704915.1	GCF_040704915.1	ASM4070491v1	Stenotrophomonas maltophilia (g-proteobacteria)	40324	Contig		CIISA - Centre of Interdisciplinary Research in Animal Health, Faculty of Veterinary Medicine, Unive				151990	151990			SAMN42318114		C6EE4A1		Examination room sink	Portugal: Lisbon		2023-03					Stenotrophomonas maltophilia	{"strain": "C6EE4A1", "collection_date": "2023-03", "geo_loc_name": "Portugal: Lisbon", "isolation_source": "Examination room sink", "source_type": "environmental", "purpose_of_sampling": "Screening", "sequenced_by": "Illumina", "env_broad_scale": "Small animal Veterinary Practice", "env_local_scale": "Examination room sink", "collected_by": "missing", "organism_name": "Stenotrophomonas maltophil…
GCA_021554615.1	GCF_021554615.1	ASM2155461v1	Stenotrophomonas maltophilia (g-proteobacteria)	40324	Contig		the First Affiliated Hospital of Anhui Medical University				363195	363195			SAMN13830225		SM-32	Homo sapiens	cell culture	China:Hefei		28/7/2017					Stenotrophomonas maltophilia	{"strain": "SM-32", "host": "Homo sapiens", "collection_date": "2017-07-28", "geo_loc_name": "China:Hefei", "sample_type": "cell culture", "organism_name": "Stenotrophomonas maltophilia"}
GCA_018917605.1	GCF_018917605.1	ASM1891760v1	Stenotrophomonas maltophilia (g-proteobacteria)	40324	Contig		The Institute of Microbiology of the Chinese Academy of Sciences				164295	164295			SAMN19374041		N82	Macaca fascicularis	feces	China: Suzhou		2019-08					Stenotrophomonas maltophilia	{"strain": "N82", "isolation_source": "feces", "host": "Macaca fascicularis", "collection_date": "2019-08", "geo_loc_name": "China: Suzhou", "sample_type": "cell culture", "organism_name": "Stenotrophomonas maltophilia"}
GCA_021554335.1	GCF_021554335.1	ASM2155433v1	Stenotrophomonas maltophilia (g-proteobacteria)	40324	Contig		the First Affiliated Hospital of Anhui Medical University				173455	173455			SAMN13826884		SM-17	Homo sapiens	cell culture	China:Hefei		29/8/2017					Stenotrophomonas maltophilia	{"strain": "SM-17", "host": "Homo sapiens", "collection_date": "2017-08-29", "geo_loc_name": "China:Hefei", "sample_type": "cell culture", "organism_name": "Stenotrophomonas maltophilia"}
GCA_029907915.1	GCF_029907915.1	ASM2990791v1	Stenotrophomonas maltophilia (g-proteobacteria)	40324	Contig		SRCAMB				339362	339362			SAMN34063392		SCPM-O-B-9793 (SDD001SM)	Homo sapiens	sputum	Russia: Moscow		16/9/2021					Stenotrophomonas maltophilia	{"strain": "SCPM-O-B-9793 (SDD001SM)", "host": "Homo sapiens", "isolation_source": "sputum", "collection_date": "2021-09-16", "geo_loc_name": "Russia: Moscow", "sample_type": "Cell culture", "organism_name": "Stenotrophomonas maltophilia"}
GCA_032025665.1	GCF_032025665.1	ASM3202566v1	Stenotrophomonas maltophilia (g-proteobacteria)	40324	Contig		University of Alabama at Birmingham				1401757	1401757			SAMN36390442		msm6	Homo sapiens		USA: Alabama		2016-09	33.5020 N 86.8057 W				Stenotrophomonas maltophilia	{"strain": "msm6", "collection_date": "2016-09", "env_broad_scale": "Clinical isolate", "env_local_scale": "Blood", "env_medium": "Blood", "geo_loc_name": "USA: Alabama", "host": "Homo sapiens", "isol_growth_condt": "PMID: 24510848", "lat_lon": "33.5020 N 86.8057 W", "num_replicons": "1", "ref_biomaterial": "PMID: 18419807", "organism_name": "Stenotrophomonas maltophilia"}
GCA_021554375.1	GCF_021554375.1	ASM2155437v1	Stenotrophomonas maltophilia (g-proteobacteria)	40324	Contig		the First Affiliated Hospital of Anhui Medical University				173455	173455			SAMN13826906		SM-18	Homo sapiens	cell culture	China:Hefei		11/10/2017					Stenotrophomonas maltophilia	{"strain": "SM-18", "host": "Homo sapiens", "collection_date": "2017-10-11", "geo_loc_name": "China:Hefei", "sample_type": "cell culture", "organism_name": "Stenotrophomonas maltophilia"}
GCA_022630935.1	GCF_022630935.1	ASM2263093v1	Stenotrophomonas maltophilia (g-proteobacteria)	40324	Contig		Department of Laboratory Medicine				175355	175355			SAMN26589466		NMG-F-34-1	dairy cows	pure culture	China:Inner Mongolia		2016					Stenotrophomonas maltophilia	{"strain": "NMG-F-34-1", "host": "dairy cows", "collection_date": "2016", "geo_loc_name": "China:Inner Mongolia", "sample_type": "pure culture", "organism_name": "Stenotrophomonas maltophilia"}
GCA_013464125.1	GCF_013464125.1	ASM1346412v1	Stenotrophomonas maltophilia (g-proteobacteria)	40324	Contig		Universitat Autonoma de Barcelona				150813	150813			SAMN10131049		OG156	Homo sapiens	Oropharinx	Slovenia: Golnik		2012	46.329283 N 14.332308 E				Stenotrophomonas maltophilia	{"strain": "OG156", "collected_by": "University Clinic of Respiratory and Allergic Disease", "collection_date": "2012", "geo_loc_name": "Slovenia: Golnik", "host": "Homo sapiens", "host_disease": "Not available", "isolation_source": "Oropharinx", "lat_lon": "46.329283 N 14.332308 E", "organism_name": "Stenotrophomonas maltophilia"}
GCA_047497475.1	GCF_047497475.1	ASM4749747v1	Stenotrophomonas maltophilia (g-proteobacteria)	40324	Contig		Fujita Health University School of Medicine				175474	175474			SAMN38257313	not applicable	FR015	Homo sapiens	missing	Japan: Aichi		6/1/2022	35.18 N 136.97 E				Stenotrophomonas maltophilia	{"strain": "FR015", "isolate": "not applicable", "collected_by": "Aichi Cancer Center", "collection_date": "2022-01-06", "geo_loc_name": "Japan: Aichi", "host": "Homo sapiens", "host_disease": "missing", "isolation_source": "missing", "lat_lon": "35.18 N 136.97 E", "organism_name": "Stenotrophomonas maltophilia"}
GCA_040704995.1	GCF_040704995.1	ASM4070499v1	Stenotrophomonas maltophilia (g-proteobacteria)	40324	Contig		CIISA - Centre of Interdisciplinary Research in Animal Health, Faculty of Veterinary Medicine, Unive				143590	143590			SAMN42318125		ER3F8A1		Cage	Portugal: Porto		2023-11					Stenotrophomonas maltophilia	{"strain": "ER3F8A1", "collection_date": "2023-11", "geo_loc_name": "Portugal: Porto", "isolation_source": "Cage", "source_type": "environmental", "purpose_of_sampling": "Screening", "sequenced_by": "Illumina", "env_broad_scale": "Small animal veterinary practice", "env_local_scale": "Cage", "collected_by": "missing", "organism_name": "Stenotrophomonas maltophilia"}
GCA_004793415.1	GCF_004793415.1	ASM479341v1	Stenotrophomonas maltophilia (g-proteobacteria)	40324	Contig		SOUTHWEST MEDICAL UNIVERSITY				150417	150417			SAMN11289620		SMYN41	Homo sapiens	urine	China		2017					Stenotrophomonas maltophilia	{"strain": "SMYN41", "host": "Homo sapiens", "isolation_source": "urine", "collection_date": "2017", "geo_loc_name": "China", "sample_type": "urine", "organism_name": "Stenotrophomonas maltophilia"}
GCA_017287835.1	GCF_017287835.1	ASM1728783v1	Stenotrophomonas maltophilia (g-proteobacteria)	40324	Contig		Cepheid				160709	160709			SAMN17860416		15972	Homo sapiens	wound	Nigeria		2018					Stenotrophomonas maltophilia	{"strain": "15972", "host": "Homo sapiens", "isolation_source": "wound", "collection_date": "2018", "geo_loc_name": "Nigeria", "sample_type": "isolate", "organism_name": "Stenotrophomonas maltophilia"}
GCA_017287995.1	GCF_017287995.1	ASM1728799v1	Stenotrophomonas maltophilia (g-proteobacteria)	40324	Contig		Cepheid				148687	148687			SAMN17860415		15971	Homo sapiens	wound	Nigeria		2018					Stenotrophomonas maltophilia	{"strain": "15971", "host": "Homo sapiens", "isolation_source": "wound", "collection_date": "2018", "geo_loc_name": "Nigeria", "sample_type": "isolate", "organism_name": "Stenotrophomonas maltophilia"}
GCA_049384925.1	GCF_049384925.1	ASM4938492v1	Stenotrophomonas maltophilia (g-proteobacteria)	40324	Contig		Lebanese American university				146446	146446			SAMN39200955		CASM98	Homo sapiens	DTA	Lebanon		11/10/2022					Stenotrophomonas maltophilia	{"strain": "CASM98", "host": "Homo sapiens", "isolation_source": "DTA", "collection_date": "2022-10-11", "geo_loc_name": "Lebanon", "sample_type": "Whole organism", "organism_name": "Stenotrophomonas maltophilia"}
GCA_013463485.1	GCF_013463485.1	ASM1346348v1	Stenotrophomonas maltophilia (g-proteobacteria)	40324	Contig		Universitat Autonoma de Barcelona				141962	141962			SAMN10131082		OU111	Homo sapiens	Oropharinx	Belgium: Antwerp		2012	51.222763 N 4.410125 E				Stenotrophomonas maltophilia	{"strain": "OU111", "collected_by": "University of Antwerp", "collection_date": "2012", "geo_loc_name": "Belgium: Antwerp", "host": "Homo sapiens", "host_disease": "Not available", "isolation_source": "Oropharinx", "lat_lon": "51.222763 N 4.410125 E", "organism_name": "Stenotrophomonas maltophilia"}
GCA_045310455.1	GCF_045310455.1	ASM4531045v1	Stenotrophomonas maltophilia (g-proteobacteria)	40324	Contig		The Institute of Chemical Biology and Fundamental Medicine SB RAS				141278	141278			SAMN43172742		AF-22b-1005.2			Russia: Kaluga region		21/9/2022	55.064478 N 36.856211 E				Stenotrophomonas maltophilia	{"strain": "AF-22b-1005.2", "collection_date": "2022-09-21", "env_broad_scale": "forest biome [ENVO:01000174]", "env_local_scale": "swamp biom [ENVO:00000233]", "env_medium": "soil [ENVO:00001998]", "geo_loc_name": "Russia: Kaluga region", "isol_growth_condt": "Ashby\"s Mannitol Agar", "lat_lon": "55.064478 N 36.856211 E", "num_replicons": "1", "ref_biomaterial": "N/A", "organism_name": "Stenotro…
GCA_040704865.1	GCF_040704865.1	ASM4070486v1	Stenotrophomonas maltophilia (g-proteobacteria)	40324	Contig		CIISA - Centre of Interdisciplinary Research in Animal Health, Faculty of Veterinary Medicine, Unive				144666	144666			SAMN42318116		C10R8A1	Homo sapiens	rectal swab from veterinarian support staff	Portugal: Lisbon		2023-03					Stenotrophomonas maltophilia	{"strain": "C10R8A1", "collection_date": "2023-03", "geo_loc_name": "Portugal: Lisbon", "isolation_source": "rectal swab from veterinarian support staff", "source_type": "human", "purpose_of_sampling": "Screening", "sequenced_by": "Illumina", "host": "Homo sapiens", "note": "Support staff", "collected_by": "missing", "organism_name": "Stenotrophomonas maltophilia"}
GCA_041076415.1	GCF_041076415.1	ASM4107641v1	Stenotrophomonas maltophilia (g-proteobacteria)	40324	Contig		CIISA - Centre of Interdisciplinary Research in Animal Health, Faculty of Veterinary Medicine, Unive				144578	144578			SAMN42318113		C1DE8A3		Examination room sink	Portugal: Lisbon		2023-03					Stenotrophomonas maltophilia	{"strain": "C1DE8A3", "collection_date": "2023-03", "geo_loc_name": "Portugal: Lisbon", "isolation_source": "Examination room sink", "source_type": "environmental", "purpose_of_sampling": "Screening", "sequenced_by": "Illumina", "env_broad_scale": "Small animal Veterinary Practice", "env_local_scale": "Examination room sink", "collected_by": "missing", "organism_name": "Stenotrophomonas maltophil…
GCA_001542395.1	GCF_001542395.1	ASM154239v1	Stenotrophomonas maltophilia (g-proteobacteria)	40324	Contig		Universitat Autonoma de Barcelona				144111	144111			SAMN04260440		PG157	Homo sapiens	perineum	Slovenia: Golnik		14/11/2011	46.33 N 14.33000000 E				Stenotrophomonas maltophilia	{"strain": "PG157", "collected_by": "Golnik Center for Respiratory and Allergic Diseases", "collection_date": "2011-11-14", "geo_loc_name": "Slovenia: Golnik", "host": "Homo sapiens", "host_disease": "unknown", "isolation_source": "perineum", "lat_lon": "46.33 N 14.33000000 E", "host_age": "73", "host_subject_id": "15075", "organism_name": "Stenotrophomonas maltophilia"}
GCA_024128375.1	GCF_024128375.1	ASM2412837v1	Stenotrophomonas maltophilia (g-proteobacteria)	40324	Contig		Palacky University Olomouc				254412	254412			SAMN29162806		S297-3	Gallus gallus	whole organism	Czech Republic: Moravia		2020					Stenotrophomonas maltophilia	{"strain": "S297-3", "host": "Gallus gallus", "collection_date": "2020", "geo_loc_name": "Czech Republic: Moravia", "sample_type": "whole organism", "organism_name": "Stenotrophomonas maltophilia"}
GCA_004522525.1	GCF_004522525.1	ASM452252v1	Stenotrophomonas maltophilia (g-proteobacteria)	40324	Contig		Lebanese American University				173764	173764			SAMN10819966		STN-AUH4	Homo sapiens	Bacteria	Lebanon		2018					Stenotrophomonas maltophilia	{"strain": "STN-AUH4", "host": "Homo sapiens", "collection_date": "2018", "geo_loc_name": "Lebanon", "sample_type": "Bacteria", "organism_name": "Stenotrophomonas maltophilia"}
GCA_002738705.1	GCF_002738705.1	ASM273870v1	Stenotrophomonas maltophilia (g-proteobacteria)	40324	Contig		University of Trento				137737	137737			SAMN06019653		ZC_2008	Homo sapiens	lung	Italy:Rome		2008	41.89 N 12.46 E				Stenotrophomonas maltophilia	{"strain": "ZC_2008", "host": "Homo sapiens", "geo_loc_name": "Italy:Rome", "lat_lon": "41.89 N 12.46 E", "collection_date": "2008", "collected_by": "Bambino Gesu Hospital and Research Institute", "host_disease": "cystic fibrosis", "isolation_source": "lung", "organism_name": "Stenotrophomonas maltophilia"}
GCA_001858265.1	GCF_001858265.1	ASM185826v1	Stenotrophomonas maltophilia (g-proteobacteria)	40324	Contig		University of Malaya				138000	138000			SAMN05413110		R5G	Homo sapiens	Dentine Caries	Malaysia		2013-04					Stenotrophomonas maltophilia	{"strain": "R5G", "host": "Homo sapiens", "isolation_source": "Dentine Caries", "collection_date": "2013-04", "geo_loc_name": "Malaysia", "sample_type": "Whole genome assembly", "organism_name": "Stenotrophomonas maltophilia"}
GCA_024128235.1	GCF_024128235.1	ASM2412823v1	Stenotrophomonas maltophilia (g-proteobacteria)	40324	Contig		Palacky University Olomouc				137413	137413			SAMN29162805		S249-2	Gallus gallus	whole organism	Czech Republic: Moravia		2020					Stenotrophomonas maltophilia	{"strain": "S249-2", "host": "Gallus gallus", "collection_date": "2020", "geo_loc_name": "Czech Republic: Moravia", "sample_type": "whole organism", "organism_name": "Stenotrophomonas maltophilia"}
GCA_047497545.1	GCF_047497545.1	ASM4749754v1	Stenotrophomonas maltophilia (g-proteobacteria)	40324	Contig		Fujita Health University School of Medicine				131933	131933			SAMN38257304	not applicable	CR047	Homo sapiens	sputum	Japan: Kyoto		16/3/2020	35.03 N 135.78 E				Stenotrophomonas maltophilia	{"strain": "CR047", "isolate": "not applicable", "collected_by": "Kyoto University Hospital", "collection_date": "2020-03-16", "geo_loc_name": "Japan: Kyoto", "host": "Homo sapiens", "host_disease": "colonization", "isolation_source": "sputum", "lat_lon": "35.03 N 135.78 E", "organism_name": "Stenotrophomonas maltophilia"}
GCA_013464045.1	GCF_013464045.1	ASM1346404v1	Stenotrophomonas maltophilia (g-proteobacteria)	40324	Contig		Universitat Autonoma de Barcelona				131228	131228			SAMN10131053		OU148	Homo sapiens	Oropharinx	Belgium: Antwerp		2012	51.222763 N 4.410125 E				Stenotrophomonas maltophilia	{"strain": "OU148", "collected_by": "University of Antwerp", "collection_date": "2012", "geo_loc_name": "Belgium: Antwerp", "host": "Homo sapiens", "host_disease": "Not available", "isolation_source": "Oropharinx", "lat_lon": "51.222763 N 4.410125 E", "organism_name": "Stenotrophomonas maltophilia"}
GCA_003057835.2	GCF_003057835.2	ASM305783v2	Stenotrophomonas maltophilia (g-proteobacteria)	40324	Contig		Universidade do Estado do Rio de Janeiro				195024	195024			SAMN08742775		17307	Homo sapiens	sputum from cystic fibrosis patient	Brazil		7/1/2014	22.54 S 43.12 W				Stenotrophomonas maltophilia	{"strain": "17307", "collected_by": "Laboratory of Bacteriology at the State University of Rio de Janeiro", "collection_date": "2014-01-07", "geo_loc_name": "Brazil", "host": "Homo sapiens", "host_disease": "Stenotrophomonas maltophilia in Cystic Fibrosis", "isolation_source": "sputum from cystic fibrosis patient", "lat_lon": "22.54 S 43.12 W", "host_sex": "female", "organism_name": "Stenotrophom…
GCA_022630715.1	GCF_022630715.1	ASM2263071v1	Stenotrophomonas maltophilia (g-proteobacteria)	40324	Contig		Department of Laboratory Medicine				133455	133455			SAMN26589454		JL-F-29	dairy cows	pure culture	China:Jilin		2016					Stenotrophomonas maltophilia	{"strain": "JL-F-29", "host": "dairy cows", "collection_date": "2016", "geo_loc_name": "China:Jilin", "sample_type": "pure culture", "organism_name": "Stenotrophomonas maltophilia"}
GCA_052747815.1	GCF_052747815.1	ASM5274781v1	Stenotrophomonas maltophilia (g-proteobacteria)	40324	Contig		Christian Medical College				146607	146607			SAMN51336246		CMC KSP 5304	Homo sapiens	sputum	India		2/4/2025	12.9246 N 79.1348 E				Stenotrophomonas maltophilia	{"strain": "CMC KSP 5304", "collected_by": "Christian Medical College, Vellore", "collection_date": "2025-04-02", "geo_loc_name": "India", "host": "Homo sapiens", "host_disease": "Clinical Isolate", "isolation_source": "sputum", "lat_lon": "12.9246 N 79.1348 E", "organism_name": "Stenotrophomonas maltophilia"}
GCA_049385245.1	GCF_049385245.1	ASM4938524v1	Stenotrophomonas maltophilia (g-proteobacteria)	40324	Contig		Lebanese American university				129738	129738			SAMN39201055		CASM48	Homo sapiens	DTA	Lebanon		11/10/2022					Stenotrophomonas maltophilia	{"strain": "CASM48", "host": "Homo sapiens", "isolation_source": "DTA", "collection_date": "2022-10-11", "geo_loc_name": "Lebanon", "sample_type": "Whole organism", "organism_name": "Stenotrophomonas maltophilia"}
GCA_002738805.1	GCF_002738805.1	ASM273880v1	Stenotrophomonas maltophilia (g-proteobacteria)	40324	Contig		University of Trento				137736	137736			SAMN06019660		ZC_2013_STM2	Homo sapiens	lung	Italy:Rome		2013	41.89 N 12.46 E				Stenotrophomonas maltophilia	{"strain": "ZC_2013_STM2", "host": "Homo sapiens", "geo_loc_name": "Italy:Rome", "lat_lon": "41.89 N 12.46 E", "collection_date": "2013", "collected_by": "Bambino Gesu Hospital and Research Institute", "host_disease": "cystic fibrosis", "isolation_source": "lung", "organism_name": "Stenotrophomonas maltophilia"}
GCA_022630635.1	GCF_022630635.1	ASM2263063v1	Stenotrophomonas maltophilia (g-proteobacteria)	40324	Contig		Department of Laboratory Medicine				128352	128352			SAMN26589453		JL-F-26-1	dairy cows	pure culture	China:Jilin		2016					Stenotrophomonas maltophilia	{"strain": "JL-F-26-1", "host": "dairy cows", "collection_date": "2016", "geo_loc_name": "China:Jilin", "sample_type": "pure culture", "organism_name": "Stenotrophomonas maltophilia"}
GCA_022630625.1	GCF_022630625.1	ASM2263062v1	Stenotrophomonas maltophilia (g-proteobacteria)	40324	Contig		Department of Laboratory Medicine				166194	166194			SAMN26589450		JL-F-14	dairy cows	pure culture	China:Jilin		2016					Stenotrophomonas maltophilia	{"strain": "JL-F-14", "host": "dairy cows", "collection_date": "2016", "geo_loc_name": "China:Jilin", "sample_type": "pure culture", "organism_name": "Stenotrophomonas maltophilia"}
GCA_040704815.1	GCF_040704815.1	ASM4070481v1	Stenotrophomonas maltophilia (g-proteobacteria)	40324	Contig		CIISA - Centre of Interdisciplinary Research in Animal Health, Faculty of Veterinary Medicine, Unive				124892	124892			SAMN42318130		X3Hp4P2	Homo sapiens	hand swab from veterinarian support staff	Portugal: Porto		2023-11					Stenotrophomonas maltophilia	{"strain": "X3Hp4P2", "collection_date": "2023-11", "geo_loc_name": "Portugal: Porto", "isolation_source": "hand swab from veterinarian support staff", "source_type": "human", "purpose_of_sampling": "Screening", "sequenced_by": "Illumina", "host": "Homo sapiens", "note": "Support staff", "collected_by": "missing", "organism_name": "Stenotrophomonas maltophilia"}
GCA_049385395.1	GCF_049385395.1	ASM4938539v1	Stenotrophomonas maltophilia (g-proteobacteria)	40324	Contig		Lebanese American university				139835	139835			SAMN39201050		CASM99	Homo sapiens	DTA	Lebanon		11/10/2022					Stenotrophomonas maltophilia	{"strain": "CASM99", "host": "Homo sapiens", "isolation_source": "DTA", "collection_date": "2022-10-11", "geo_loc_name": "Lebanon", "sample_type": "Whole organism", "organism_name": "Stenotrophomonas maltophilia"}
GCA_029543165.1	GCF_029543165.1	ASM2954316v1	Stenotrophomonas maltophilia (g-proteobacteria)	40324	Contig		Harbin Institue of Technology(Shenzhen)				129634	129634			SAMN33875084		CC		playground soil	China:Shenzhen		30/10/2022					Stenotrophomonas maltophilia	{"strain": "CC", "isolation_source": "playground soil", "collection_date": "2022-10-30", "geo_loc_name": "China:Shenzhen", "sample_type": "single cell", "organism_name": "Stenotrophomonas maltophilia"}
GCA_002739375.1	GCF_002739375.1	ASM273937v1	Stenotrophomonas maltophilia (g-proteobacteria)	40324	Contig		University of Trento				123704	123704			SAMN06019719		GC_2012_STM2	Homo sapiens	lung	Italy:Rome		2012	41.89 N 12.46 E				Stenotrophomonas maltophilia	{"strain": "GC_2012_STM2", "host": "Homo sapiens", "geo_loc_name": "Italy:Rome", "lat_lon": "41.89 N 12.46 E", "collection_date": "2012", "collected_by": "Bambino Gesu Hospital and Research Institute", "host_disease": "cystic fibrosis", "isolation_source": "lung", "organism_name": "Stenotrophomonas maltophilia"}
GCA_013464035.1	GCF_013464035.1	ASM1346403v1	Stenotrophomonas maltophilia (g-proteobacteria)	40324	Contig		Universitat Autonoma de Barcelona				146592	146592			SAMN10131055		PU101	Homo sapiens	Perineum swab	Belgium: Antwerp		2012	51.222763 N 4.410125 E				Stenotrophomonas maltophilia	{"strain": "PU101", "collected_by": "University of Antwerp", "collection_date": "2012", "geo_loc_name": "Belgium: Antwerp", "host": "Homo sapiens", "host_disease": "Not available", "isolation_source": "Perineum swab", "lat_lon": "51.222763 N 4.410125 E", "organism_name": "Stenotrophomonas maltophilia"}
GCA_022630735.1	GCF_022630735.1	ASM2263073v1	Stenotrophomonas maltophilia (g-proteobacteria)	40324	Contig		Department of Laboratory Medicine				135644	135644			SAMN26589457		NMG-F-4	dairy cows	pure culture	China:Inner Mongolia		2016					Stenotrophomonas maltophilia	{"strain": "NMG-F-4", "host": "dairy cows", "collection_date": "2016", "geo_loc_name": "China:Inner Mongolia", "sample_type": "pure culture", "organism_name": "Stenotrophomonas maltophilia"}
GCA_041076355.1	GCF_041076355.1	ASM4107635v1	Stenotrophomonas maltophilia (g-proteobacteria)	40324	Contig		CIISA - Centre of Interdisciplinary Research in Animal Health, Faculty of Veterinary Medicine, Unive				123137	123137			SAMN42318122		ER2F4P2		Plastic cover table	Portugal: Porto		2023-11					Stenotrophomonas maltophilia	{"strain": "ER2F4P2", "collection_date": "2023-11", "geo_loc_name": "Portugal: Porto", "isolation_source": "Plastic cover table", "source_type": "environmental", "purpose_of_sampling": "Screening", "sequenced_by": "Illumina", "env_broad_scale": "Small animal veterinary practice", "env_local_scale": "Plastic cover table", "collected_by": "missing", "organism_name": "Stenotrophomonas maltophilia"}
GCA_047497925.1	GCF_047497925.1	ASM4749792v1	Stenotrophomonas maltophilia (g-proteobacteria)	40324	Contig		Fujita Health University School of Medicine				136749	136749			SAMN38257278	not applicable	FR017	Homo sapiens	missing	Japan: Aichi		11/1/2022	35.18 N 136.97 E				Stenotrophomonas maltophilia	{"strain": "FR017", "isolate": "not applicable", "collected_by": "Aichi Cancer Center", "collection_date": "2022-01-11", "geo_loc_name": "Japan: Aichi", "host": "Homo sapiens", "host_disease": "missing", "isolation_source": "missing", "lat_lon": "35.18 N 136.97 E", "organism_name": "Stenotrophomonas maltophilia"}
GCA_041076335.1	GCF_041076335.1	ASM4107633v1	Stenotrophomonas maltophilia (g-proteobacteria)	40324	Contig		CIISA - Centre of Interdisciplinary Research in Animal Health, Faculty of Veterinary Medicine, Unive				126059	126059			SAMN42318127		EX2I4P1		Fomite	Portugal: Porto		2023-11					Stenotrophomonas maltophilia	{"strain": "EX2I4P1", "collection_date": "2023-11", "geo_loc_name": "Portugal: Porto", "isolation_source": "Fomite", "source_type": "environmental", "purpose_of_sampling": "Screening", "sequenced_by": "Illumina", "env_broad_scale": "Small animal veterinary practice", "env_local_scale": "Fomite", "collected_by": "missing", "organism_name": "Stenotrophomonas maltophilia"}
GCA_049385625.1	GCF_049385625.1	ASM4938562v1	Stenotrophomonas maltophilia (g-proteobacteria)	40324	Contig		Lebanese American university				123658	123658			SAMN39201044		CASM36	Homo sapiens	DTA	Lebanon		11/10/2022					Stenotrophomonas maltophilia	{"strain": "CASM36", "host": "Homo sapiens", "isolation_source": "DTA", "collection_date": "2022-10-11", "geo_loc_name": "Lebanon", "sample_type": "Whole organism", "organism_name": "Stenotrophomonas maltophilia"}
GCA_041101135.1	GCF_041101135.1	ASM4110113v1	Stenotrophomonas maltophilia (g-proteobacteria)	40324	Contig		CIISA - Centre of Interdisciplinary Research in Animal Health, Faculty of Veterinary Medicine, Unive				126099	126099			SAMN42945193		HVD1E4P1		environmental	Portugal: Lisboa		2023-09					Stenotrophomonas maltophilia	{"collected_by": "CIISA", "collection_date": "2023-09", "geo_loc_name": "Portugal: Lisboa", "isolation_source": "environmental", "purpose_of_sampling": "Environmental assessment", "source_type": "environmental", "strain": "HVD1E4P1", "animal_env": "Veterinary practice", "organism_name": "Stenotrophomonas maltophilia"}
GCA_017287615.1	GCF_017287615.1	ASM1728761v1	Stenotrophomonas maltophilia (g-proteobacteria)	40324	Contig		Cepheid				121911	121911			SAMN17860424		15982	Homo sapiens	stool	Nigeria		2017					Stenotrophomonas maltophilia	{"strain": "15982", "host": "Homo sapiens", "isolation_source": "stool", "collection_date": "2017", "geo_loc_name": "Nigeria", "sample_type": "isolate", "organism_name": "Stenotrophomonas maltophilia"}
GCA_017582325.1	GCF_017582325.1	ASM1758232v1	Stenotrophomonas maltophilia (g-proteobacteria)	40324	Contig		Cepheid				137062	137062			SAMN17860450		16022	Homo sapiens	urine	Nigeria		2018					Stenotrophomonas maltophilia	{"strain": "16022", "host": "Homo sapiens", "isolation_source": "urine", "collection_date": "2018", "geo_loc_name": "Nigeria", "sample_type": "isolate", "organism_name": "Stenotrophomonas maltophilia"}
GCA_047497455.1	GCF_047497455.1	ASM4749745v1	Stenotrophomonas maltophilia (g-proteobacteria)	40324	Contig		Fujita Health University School of Medicine				121861	121861			SAMN38257311	not applicable	FR011	Homo sapiens	missing	Japan: Aichi		3/12/2021	35.18 N 136.97 E				Stenotrophomonas maltophilia	{"strain": "FR011", "isolate": "not applicable", "collected_by": "Aichi Cancer Center", "collection_date": "2021-12-03", "geo_loc_name": "Japan: Aichi", "host": "Homo sapiens", "host_disease": "missing", "isolation_source": "missing", "lat_lon": "35.18 N 136.97 E", "organism_name": "Stenotrophomonas maltophilia"}
GCA_013463585.1	GCF_013463585.1	ASM1346358v1	Stenotrophomonas maltophilia (g-proteobacteria)	40324	Contig		Universitat Autonoma de Barcelona				117671	117671			SAMN10131077		OR41	Homo sapiens	Oropharinx	France: Paris		2012	48.840058 N 2.170059 E				Stenotrophomonas maltophilia	{"strain": "OR41", "collected_by": "Hopital Raymond Poincare", "collection_date": "2012", "geo_loc_name": "France: Paris", "host": "Homo sapiens", "host_disease": "Not available", "isolation_source": "Oropharinx", "lat_lon": "48.840058 N 2.170059 E", "organism_name": "Stenotrophomonas maltophilia"}
GCA_022630865.1	GCF_022630865.1	ASM2263086v1	Stenotrophomonas maltophilia (g-proteobacteria)	40324	Contig		Department of Laboratory Medicine				157168	157168			SAMN26589461		NMG-F-17	dairy cows	pure culture	China:Inner Mongolia		2016					Stenotrophomonas maltophilia	{"strain": "NMG-F-17", "host": "dairy cows", "collection_date": "2016", "geo_loc_name": "China:Inner Mongolia", "sample_type": "pure culture", "organism_name": "Stenotrophomonas maltophilia"}
GCA_017582655.1	GCF_017582655.1	ASM1758265v1	Stenotrophomonas maltophilia (g-proteobacteria)	40324	Contig		Cepheid				118415	118415			SAMN17860428		15987	Homo sapiens	stool	Nigeria		2017					Stenotrophomonas maltophilia	{"strain": "15987", "host": "Homo sapiens", "isolation_source": "stool", "collection_date": "2017", "geo_loc_name": "Nigeria", "sample_type": "isolate", "organism_name": "Stenotrophomonas maltophilia"}
GCA_002739175.1	GCF_002739175.1	ASM273917v1	Stenotrophomonas maltophilia (g-proteobacteria)	40324	Contig		University of Trento				117956	117956			SAMN06019699		Fma_2008_STM2	Homo sapiens	lung	Italy:Rome		2008	41.89 N 12.46 E				Stenotrophomonas maltophilia	{"strain": "Fma_2008_STM2", "host": "Homo sapiens", "geo_loc_name": "Italy:Rome", "lat_lon": "41.89 N 12.46 E", "collection_date": "2008", "collected_by": "Bambino Gesu Hospital and Research Institute", "host_disease": "cystic fibrosis", "isolation_source": "lung", "organism_name": "Stenotrophomonas maltophilia"}
GCA_001676375.1	GCF_001676375.1	ASM167637v1	Stenotrophomonas maltophilia (g-proteobacteria)	40324	Contig		UMR5557, University of Lyon				121394	121394			SAMN05189120		SmF3		cattle manure	France:Feucherolles		15/9/2007					Stenotrophomonas maltophilia	{"strain": "SmF3", "isolation_source": "cattle manure", "collection_date": "2007-09-15", "geo_loc_name": "France:Feucherolles", "sample_type": "cell culture", "organism_name": "Stenotrophomonas maltophilia"}
GCA_017582605.1	GCF_017582605.1	ASM1758260v1	Stenotrophomonas maltophilia (g-proteobacteria)	40324	Contig		Cepheid				138777	138777			SAMN17860430		15989	Homo sapiens	urine	Nigeria		2017					Stenotrophomonas maltophilia	{"strain": "15989", "host": "Homo sapiens", "isolation_source": "urine", "collection_date": "2017", "geo_loc_name": "Nigeria", "sample_type": "isolate", "organism_name": "Stenotrophomonas maltophilia"}
GCA_004920835.1	GCF_004920835.1	ASM492083v1	Stenotrophomonas maltophilia (g-proteobacteria)	40324	Contig		Virginia Polytechnic Institute and State University				122165	122165			SAMN08978021		NEC1		Hospital hot water tap	USA: Michigan		2016-03	not applicable				Stenotrophomonas maltophilia	{"strain": "NEC1", "collected_by": "Virginia Polytechnic Institute and State University", "collection_date": "2016-03", "geo_loc_name": "USA: Michigan", "isolation_source": "Hospital hot water tap", "note": "negative control; Hospital hot water tap isolate 71", "lat_lon": "not applicable", "sample_type": "cell culture", "organism_name": "Stenotrophomonas maltophilia"}
GCA_002739855.1	GCF_002739855.1	ASM273985v1	Stenotrophomonas maltophilia (g-proteobacteria)	40324	Contig		University of Trento				122934	122934			SAMN06019691		TG_2012_STM1	Homo sapiens	lung	Italy:Rome		2012	41.89 N 12.46 E				Stenotrophomonas maltophilia	{"strain": "TG_2012_STM1", "host": "Homo sapiens", "geo_loc_name": "Italy:Rome", "lat_lon": "41.89 N 12.46 E", "collection_date": "2012", "collected_by": "Bambino Gesu Hospital and Research Institute", "host_disease": "cystic fibrosis", "isolation_source": "lung", "organism_name": "Stenotrophomonas maltophilia"}
GCA_041076315.1	GCF_041076315.1	ASM4107631v1	Stenotrophomonas maltophilia (g-proteobacteria)	40324	Contig		CIISA - Centre of Interdisciplinary Research in Animal Health, Faculty of Veterinary Medicine, Unive				115708	115708			SAMN42318128		EX3I8A1		Fomite	Portugal: Porto		2023-11					Stenotrophomonas maltophilia	{"strain": "EX3I8A1", "collection_date": "2023-11", "geo_loc_name": "Portugal: Porto", "isolation_source": "Fomite", "source_type": "environmental", "purpose_of_sampling": "Screening", "sequenced_by": "Illumina", "env_broad_scale": "Small animal veterinary practice", "env_local_scale": "Fomite", "collected_by": "missing", "organism_name": "Stenotrophomonas maltophilia"}
GCA_013463775.1	GCF_013463775.1	ASM1346377v1	Stenotrophomonas maltophilia (g-proteobacteria)	40324	Contig		Universitat Autonoma de Barcelona				114470	114470			SAMN10131066		PC232	Homo sapiens	Perineum swab	Germany: Berlin		2012	52.525211 N 13.378660 E				Stenotrophomonas maltophilia	{"strain": "PC232", "collected_by": "Charite Clinic", "collection_date": "2012", "geo_loc_name": "Germany: Berlin", "host": "Homo sapiens", "host_disease": "Not available", "isolation_source": "Perineum swab", "lat_lon": "52.525211 N 13.378660 E", "organism_name": "Stenotrophomonas maltophilia"}
GCA_001499695.1	GCF_001499695.1	BurE1	Stenotrophomonas maltophilia (g-proteobacteria)	40324	Contig		UMR5557				211532	211532			SAMEA3309461														Failed after 6 attempts: esearch.fcgi params={'retmode': 'json', 'db': 'biosample', 'term': 'SAMEA3309461[Accession]', 'email': 'komwit.s@psu.ac.th', 'api_key': '8338f44c5c794927ce738a67a77af4839c08'}
GCA_034809185.1	GCF_034809185.1	ASM3480918v1	Stenotrophomonas maltophilia (g-proteobacteria)	40324	Contig		Lebanese American university				123217	123217			SAMN37523156		CASM81	Homo sapiens	DTA	Lebanon		11/10/2022					Stenotrophomonas maltophilia	{"strain": "CASM81", "host": "Homo sapiens", "isolation_source": "DTA", "collection_date": "2022-10-11", "geo_loc_name": "Lebanon", "sample_type": "Whole organism", "organism_name": "Stenotrophomonas maltophilia"}
GCA_013463495.1	GCF_013463495.1	ASM1346349v1	Stenotrophomonas maltophilia (g-proteobacteria)	40324	Contig		Universitat Autonoma de Barcelona				117823	117823			SAMN10131078		OL16	Homo sapiens	Oropharinx	Slovenia: Ljubljana		2011	46.057236 N 14.521487 E				Stenotrophomonas maltophilia	{"strain": "OL16", "collected_by": "Ljubljana Medical Center", "collection_date": "2011", "geo_loc_name": "Slovenia: Ljubljana", "host": "Homo sapiens", "host_disease": "Not available", "isolation_source": "Oropharinx", "lat_lon": "46.057236 N 14.521487 E", "organism_name": "Stenotrophomonas maltophilia"}
GCA_013464485.1	GCF_013464485.1	ASM1346448v1	Stenotrophomonas maltophilia (g-proteobacteria)	40324	Contig		Universitat Autonoma de Barcelona				116708	116708			SAMN10131030		E77	Homo sapiens	sputum	Spain: Barcelona		2009	41.450878 N 2.245511 E				Stenotrophomonas maltophilia	{"strain": "E77", "collected_by": "Hospital Municipal de Badalona", "collection_date": "2009", "geo_loc_name": "Spain: Barcelona", "host": "Homo sapiens", "host_disease": "Not available", "isolation_source": "sputum", "lat_lon": "41.450878 N 2.245511 E", "organism_name": "Stenotrophomonas maltophilia"}
GCA_034809245.1	GCF_034809245.1	ASM3480924v1	Stenotrophomonas maltophilia (g-proteobacteria)	40324	Contig		Lebanese American university				115297	115297			SAMN37523151		CASM35	Homo sapiens	DTA	Lebanon		11/10/2022					Stenotrophomonas maltophilia	{"strain": "CASM35", "host": "Homo sapiens", "isolation_source": "DTA", "collection_date": "2022-10-11", "geo_loc_name": "Lebanon", "sample_type": "Whole organism", "organism_name": "Stenotrophomonas maltophilia"}
GCA_049384385.1	GCF_049384385.1	ASM4938438v1	Stenotrophomonas maltophilia (g-proteobacteria)	40324	Contig		Lebanese American university				119301	119301			SAMN39200974		CASM94	Homo sapiens	DTA	Lebanon		11/10/2022					Stenotrophomonas maltophilia	{"strain": "CASM94", "host": "Homo sapiens", "isolation_source": "DTA", "collection_date": "2022-10-11", "geo_loc_name": "Lebanon", "sample_type": "Whole organism", "organism_name": "Stenotrophomonas maltophilia"}
GCA_013464805.1	GCF_013464805.1	ASM1346480v1	Stenotrophomonas maltophilia (g-proteobacteria)	40324	Contig		Universitat Autonoma de Barcelona				120352	120352			SAMN10131158		PC227	Homo sapiens	Perineum swab	Germany: Berlin		2012	52.525211 N 13.378660 E				Stenotrophomonas maltophilia	{"strain": "PC227", "collected_by": "Charite Clinic", "collection_date": "2012", "geo_loc_name": "Germany: Berlin", "host": "Homo sapiens", "host_disease": "Not available", "isolation_source": "Perineum swab", "lat_lon": "52.525211 N 13.378660 E", "organism_name": "Stenotrophomonas maltophilia"}
GCA_002739775.1	GCF_002739775.1	ASM273977v1	Stenotrophomonas maltophilia (g-proteobacteria)	40324	Contig		University of Trento				115124	115124			SAMN06019681		TG_2004	Homo sapiens	lung	Italy:Rome		2004	41.89 N 12.46 E				Stenotrophomonas maltophilia	{"strain": "TG_2004", "host": "Homo sapiens", "geo_loc_name": "Italy:Rome", "lat_lon": "41.89 N 12.46 E", "collection_date": "2004", "collected_by": "Bambino Gesu Hospital and Research Institute", "host_disease": "cystic fibrosis", "isolation_source": "lung", "organism_name": "Stenotrophomonas maltophilia"}
GCA_019891375.1	GCF_019891375.1	ASM1989137v1	Stenotrophomonas maltophilia (g-proteobacteria)	40324	Contig		Institute for Molecular Genetics and Genetic Engineering				110818	110818			SAMN21169357		6960	Homo sapiens	cell culture	Serbia: Belgrade		2016					Stenotrophomonas maltophilia	{"strain": "6960", "host": "Homo sapiens", "collection_date": "2016", "geo_loc_name": "Serbia: Belgrade", "sample_type": "cell culture", "organism_name": "Stenotrophomonas maltophilia"}
GCA_013464785.1	GCF_013464785.1	ASM1346478v1	Stenotrophomonas maltophilia (g-proteobacteria)	40324	Contig		Universitat Autonoma de Barcelona				108175	108175			SAMN10131162		PC231	Homo sapiens	Perineum swab	Germany: Berlin		2012	52.525211 N 13.378660 E				Stenotrophomonas maltophilia	{"strain": "PC231", "collected_by": "Charite Clinic", "collection_date": "2012", "geo_loc_name": "Germany: Berlin", "host": "Homo sapiens", "host_disease": "Not available", "isolation_source": "Perineum swab", "lat_lon": "52.525211 N 13.378660 E", "organism_name": "Stenotrophomonas maltophilia"}
GCA_003244615.1	GCF_003244615.1	ASM324461v1	Stenotrophomonas maltophilia (g-proteobacteria)	40324	Contig		CSIR-Institute of Microbial Technology				138936	138936			SAMN04978506		SM-3123	Homo sapiens	respiratory	India		2010					Stenotrophomonas maltophilia	{"strain": "SM-3123", "host": "Homo sapiens", "isolation_source": "respiratory", "collection_date": "2010", "geo_loc_name": "India", "sample_type": "Microbe", "organism_name": "Stenotrophomonas maltophilia"}
GCA_022630995.1	GCF_022630995.1	ASM2263099v1	Stenotrophomonas maltophilia (g-proteobacteria)	40324	Contig		Department of Laboratory Medicine				235247	235247			SAMN26589470		NMG-F-49-2	dairy cows	pure culture	China:Inner Mongolia		2016					Stenotrophomonas maltophilia	{"strain": "NMG-F-49-2", "host": "dairy cows", "collection_date": "2016", "geo_loc_name": "China:Inner Mongolia", "sample_type": "pure culture", "organism_name": "Stenotrophomonas maltophilia"}
GCA_002740055.1	GCF_002740055.1	ASM274005v1	Stenotrophomonas maltophilia (g-proteobacteria)	40324	Contig		University of Trento				107275	107275			SAMN06019712		AV_2013	Homo sapiens	lung	Italy:Rome		2013	41.89 N 12.46 E				Stenotrophomonas maltophilia	{"strain": "AV_2013", "host": "Homo sapiens", "geo_loc_name": "Italy:Rome", "lat_lon": "41.89 N 12.46 E", "collection_date": "2013", "collected_by": "Bambino Gesu Hospital and Research Institute", "host_disease": "cystic fibrosis", "isolation_source": "lung", "organism_name": "Stenotrophomonas maltophilia"}
GCA_002739065.1	GCF_002739065.1	ASM273906v1	Stenotrophomonas maltophilia (g-proteobacteria)	40324	Contig		University of Trento				115518	115518			SAMN06019684		TG_2006_STM2	Homo sapiens	lung	Italy:Rome		2006	41.89 N 12.46 E				Stenotrophomonas maltophilia	{"strain": "TG_2006_STM2", "host": "Homo sapiens", "geo_loc_name": "Italy:Rome", "lat_lon": "41.89 N 12.46 E", "collection_date": "2006", "collected_by": "Bambino Gesu Hospital and Research Institute", "host_disease": "cystic fibrosis", "isolation_source": "lung", "organism_name": "Stenotrophomonas maltophilia"}
GCA_049384685.1	GCF_049384685.1	ASM4938468v1	Stenotrophomonas maltophilia (g-proteobacteria)	40324	Contig		Lebanese American university				116836	116836			SAMN39200964		CASM31	Homo sapiens	DTA	Lebanon		11/10/2022					Stenotrophomonas maltophilia	{"strain": "CASM31", "host": "Homo sapiens", "isolation_source": "DTA", "collection_date": "2022-10-11", "geo_loc_name": "Lebanon", "sample_type": "Whole organism", "organism_name": "Stenotrophomonas maltophilia"}
GCA_013463465.1	GCF_013463465.1	ASM1346346v1	Stenotrophomonas maltophilia (g-proteobacteria)	40324	Contig		Universitat Autonoma de Barcelona				107713	107713			SAMN10131080		PC255	Homo sapiens	Perineum swab	Germany: Berlin		2012	52.525211 N 13.378660 E				Stenotrophomonas maltophilia	{"strain": "PC255", "collected_by": "Charite Clinic", "collection_date": "2012", "geo_loc_name": "Germany: Berlin", "host": "Homo sapiens", "host_disease": "Not available", "isolation_source": "Perineum swab", "lat_lon": "52.525211 N 13.378660 E", "organism_name": "Stenotrophomonas maltophilia"}
GCA_049385725.1	GCF_049385725.1	ASM4938572v1	Stenotrophomonas maltophilia (g-proteobacteria)	40324	Contig		Lebanese American university				120008	120008			SAMN39201042		CASM11	Homo sapiens	tissue	Lebanon		11/10/2022					Stenotrophomonas maltophilia	{"strain": "CASM11", "host": "Homo sapiens", "isolation_source": "tissue", "collection_date": "2022-10-11", "geo_loc_name": "Lebanon", "sample_type": "Whole organism", "organism_name": "Stenotrophomonas maltophilia"}
GCA_002740095.1	GCF_002740095.1	ASM274009v1	Stenotrophomonas maltophilia (g-proteobacteria)	40324	Contig		University of Trento				112847	112847			SAMN06019716		GC_2010	Homo sapiens	lung	Italy:Rome		2010	41.89 N 12.46 E				Stenotrophomonas maltophilia	{"strain": "GC_2010", "host": "Homo sapiens", "geo_loc_name": "Italy:Rome", "lat_lon": "41.89 N 12.46 E", "collection_date": "2010", "collected_by": "Bambino Gesu Hospital and Research Institute", "host_disease": "cystic fibrosis", "isolation_source": "lung", "organism_name": "Stenotrophomonas maltophilia"}
GCA_013464605.1	GCF_013464605.1	ASM1346460v1	Stenotrophomonas maltophilia (g-proteobacteria)	40324	Contig		Universitat Autonoma de Barcelona				106848	106848			SAMN10131169		PC256	Homo sapiens	Perineum swab	Germany: Berlin		2012	52.525211 N 13.378660 E				Stenotrophomonas maltophilia	{"strain": "PC256", "collected_by": "Charite Clinic", "collection_date": "2012", "geo_loc_name": "Germany: Berlin", "host": "Homo sapiens", "host_disease": "Not available", "isolation_source": "Perineum swab", "lat_lon": "52.525211 N 13.378660 E", "organism_name": "Stenotrophomonas maltophilia"}
GCA_049385185.1	GCF_049385185.1	ASM4938518v1	Stenotrophomonas maltophilia (g-proteobacteria)	40324	Contig		Lebanese American university				117448	117448			SAMN39201056		CASM82	Homo sapiens	bronchial	Lebanon		11/10/2022					Stenotrophomonas maltophilia	{"strain": "CASM82", "host": "Homo sapiens", "isolation_source": "bronchial", "collection_date": "2022-10-11", "geo_loc_name": "Lebanon", "sample_type": "Whole organism", "organism_name": "Stenotrophomonas maltophilia"}
GCA_053320475.1	GCA_053320475.1	ASM5332047v1	Stenotrophomonas maltophilia (g-proteobacteria)	40324	Contig		Parul Institute of medical sciences and research				105590	105590			SAMN50677604		LNF153	Homo sapiens	blood	India		22/11/2023	22.2892 N 73.3637 E				Stenotrophomonas maltophilia	{"strain": "LNF153", "collected_by": "Parul Sevashram Hospital", "collection_date": "2023-11-22", "geo_loc_name": "India", "host": "Homo sapiens", "host_disease": "CKD", "isolation_source": "blood", "lat_lon": "22.2892 N 73.3637 E", "organism_name": "Stenotrophomonas maltophilia"}
GCA_002739785.1	GCF_002739785.1	ASM273978v1	Stenotrophomonas maltophilia (g-proteobacteria)	40324	Contig		University of Trento				107247	107247			SAMN06019687		TG_2008_STM1	Homo sapiens	lung	Italy:Rome		2008	41.89 N 12.46 E				Stenotrophomonas maltophilia	{"strain": "TG_2008_STM1", "host": "Homo sapiens", "geo_loc_name": "Italy:Rome", "lat_lon": "41.89 N 12.46 E", "collection_date": "2008", "collected_by": "Bambino Gesu Hospital and Research Institute", "host_disease": "cystic fibrosis", "isolation_source": "lung", "organism_name": "Stenotrophomonas maltophilia"}
GCA_002739095.1	GCF_002739095.1	ASM273909v1	Stenotrophomonas maltophilia (g-proteobacteria)	40324	Contig		University of Trento				104672	104672			SAMN06019686		TG_2007_STM2	Homo sapiens	lung	Italy:Rome		2007	41.89 N 12.46 E				Stenotrophomonas maltophilia	{"strain": "TG_2007_STM2", "host": "Homo sapiens", "geo_loc_name": "Italy:Rome", "lat_lon": "41.89 N 12.46 E", "collection_date": "2007", "collected_by": "Bambino Gesu Hospital and Research Institute", "host_disease": "cystic fibrosis", "isolation_source": "lung", "organism_name": "Stenotrophomonas maltophilia"}
GCA_013463535.1	GCF_013463535.1	ASM1346353v1	Stenotrophomonas maltophilia (g-proteobacteria)	40324	Contig		Universitat Autonoma de Barcelona				103224	103224			SAMN10131079		PC257	Homo sapiens	Perineum swab	Germany: Berlin		2012	52.525211 N 13.378660 E				Stenotrophomonas maltophilia	{"strain": "PC257", "collected_by": "Charite Clinic", "collection_date": "2012", "geo_loc_name": "Germany: Berlin", "host": "Homo sapiens", "host_disease": "Not available", "isolation_source": "Perineum swab", "lat_lon": "52.525211 N 13.378660 E", "organism_name": "Stenotrophomonas maltophilia"}
GCA_013463855.1	GCF_013463855.1	ASM1346385v1	Stenotrophomonas maltophilia (g-proteobacteria)	40324	Contig		Universitat Autonoma de Barcelona				111046	111046			SAMN10131063		OU110	Homo sapiens	Oropharinx	Belgium: Antwerp		2012	51.222763 N 4.410125 E				Stenotrophomonas maltophilia	{"strain": "OU110", "collected_by": "University of Antwerp", "collection_date": "2012", "geo_loc_name": "Belgium: Antwerp", "host": "Homo sapiens", "host_disease": "Not available", "isolation_source": "Oropharinx", "lat_lon": "51.222763 N 4.410125 E", "organism_name": "Stenotrophomonas maltophilia"}
GCA_017838015.1	GCF_017838015.1	ASM1783801v1	Stenotrophomonas maltophilia (g-proteobacteria)	40324	Contig		Cepheid				102801	102801			SAMN17860419		15977	Homo sapiens	HVS	Nigeria		2017					Stenotrophomonas maltophilia	{"strain": "15977", "host": "Homo sapiens", "isolation_source": "HVS", "collection_date": "2017", "geo_loc_name": "Nigeria", "sample_type": "isolate", "organism_name": "Stenotrophomonas maltophilia"}
GCA_013464595.1	GCF_013464595.1	ASM1346459v1	Stenotrophomonas maltophilia (g-proteobacteria)	40324	Contig		Universitat Autonoma de Barcelona				100968	100968			SAMN10131170		PC254	Homo sapiens	Perineum swab	Germany: Berlin		2012	52.525211 N 13.378660 E				Stenotrophomonas maltophilia	{"strain": "PC254", "collected_by": "Charite Clinic", "collection_date": "2012", "geo_loc_name": "Germany: Berlin", "host": "Homo sapiens", "host_disease": "Not available", "isolation_source": "Perineum swab", "lat_lon": "52.525211 N 13.378660 E", "organism_name": "Stenotrophomonas maltophilia"}
GCA_024128335.1	GCF_024128335.1	ASM2412833v1	Stenotrophomonas maltophilia (g-proteobacteria)	40324	Contig		Palacky University Olomouc				101392	101392			SAMN29162795		VA158-8	Gallus gallus	whole organism	Czech Republic: Moravia		2020					Stenotrophomonas maltophilia	{"strain": "VA158-8", "host": "Gallus gallus", "collection_date": "2020", "geo_loc_name": "Czech Republic: Moravia", "sample_type": "whole organism", "organism_name": "Stenotrophomonas maltophilia"}
GCA_024127355.1	GCF_024127355.1	ASM2412735v1	Stenotrophomonas maltophilia (g-proteobacteria)	40324	Contig		Palacky University Olomouc				105335	105335			SAMN29162799		VE245-2	Gallus gallus	whole organism	Czech Republic: Moravia		2020					Stenotrophomonas maltophilia	{"strain": "VE245-2", "host": "Gallus gallus", "collection_date": "2020", "geo_loc_name": "Czech Republic: Moravia", "sample_type": "whole organism", "organism_name": "Stenotrophomonas maltophilia"}
GCA_002738785.1	GCF_002738785.1	ASM273878v1	Stenotrophomonas maltophilia (g-proteobacteria)	40324	Contig		University of Trento				115442	115442			SAMN06019658		ZC_2012_STM2	Homo sapiens	lung	Italy:Rome		2012	41.89 N 12.46 E				Stenotrophomonas maltophilia	{"strain": "ZC_2012_STM2", "host": "Homo sapiens", "geo_loc_name": "Italy:Rome", "lat_lon": "41.89 N 12.46 E", "collection_date": "2012", "collected_by": "Bambino Gesu Hospital and Research Institute", "host_disease": "cystic fibrosis", "isolation_source": "lung", "organism_name": "Stenotrophomonas maltophilia"}
GCA_049385685.1	GCF_049385685.1	ASM4938568v1	Stenotrophomonas maltophilia (g-proteobacteria)	40324	Contig		Lebanese American university				134097	134097			SAMN39201043														Failed after 6 attempts: efetch.fcgi params={'retmode': 'xml', 'db': 'biosample', 'id': '39201043', 'email': 'komwit.s@psu.ac.th', 'api_key': '8338f44c5c794927ce738a67a77af4839c08'}
GCA_002739455.1	GCF_002739455.1	ASM273945v1	Stenotrophomonas maltophilia (g-proteobacteria)	40324	Contig		University of Trento				100158	100158			SAMN06019725		MC_2010_STM1	Homo sapiens	lung	Italy:Rome		2010	41.89 N 12.46 E				Stenotrophomonas maltophilia	{"strain": "MC_2010_STM1", "host": "Homo sapiens", "geo_loc_name": "Italy:Rome", "lat_lon": "41.89 N 12.46 E", "collection_date": "2010", "collected_by": "Bambino Gesu Hospital and Research Institute", "host_disease": "cystic fibrosis", "isolation_source": "lung", "organism_name": "Stenotrophomonas maltophilia"}
GCA_013464165.1	GCF_013464165.1	ASM1346416v1	Stenotrophomonas maltophilia (g-proteobacteria)	40324	Contig		Universitat Autonoma de Barcelona				104632	104632			SAMN10131047		OU343	Homo sapiens	Oropharinx	Belgium: Antwerp		2012	51.222763 N 4.410125 E				Stenotrophomonas maltophilia	{"strain": "OU343", "collected_by": "University of Antwerp", "collection_date": "2012", "geo_loc_name": "Belgium: Antwerp", "host": "Homo sapiens", "host_disease": "Not available", "isolation_source": "Oropharinx", "lat_lon": "51.222763 N 4.410125 E", "organism_name": "Stenotrophomonas maltophilia"}
GCA_002740115.1	GCF_002740115.1	ASM274011v1	Stenotrophomonas maltophilia (g-proteobacteria)	40324	Contig		University of Trento				105012	105012			SAMN06019718		GC_2012_STM1	Homo sapiens	lung	Italy:Rome		2012	41.89 N 12.46 E				Stenotrophomonas maltophilia	{"strain": "GC_2012_STM1", "host": "Homo sapiens", "geo_loc_name": "Italy:Rome", "lat_lon": "41.89 N 12.46 E", "collection_date": "2012", "collected_by": "Bambino Gesu Hospital and Research Institute", "host_disease": "cystic fibrosis", "isolation_source": "lung", "organism_name": "Stenotrophomonas maltophilia"}
GCA_041076375.1	GCF_041076375.1	ASM4107637v1	Stenotrophomonas maltophilia (g-proteobacteria)	40324	Contig		CIISA - Centre of Interdisciplinary Research in Animal Health, Faculty of Veterinary Medicine, Unive				110631	110631			SAMN42318119		ER3D8P2		Faucet	Portugal: Porto		2023-11					Stenotrophomonas maltophilia	{"strain": "ER3D8P2", "collection_date": "2023-11", "geo_loc_name": "Portugal: Porto", "isolation_source": "Faucet", "source_type": "environmental", "purpose_of_sampling": "Screening", "sequenced_by": "Illumina", "env_broad_scale": "Small animal veterinary practice", "env_local_scale": "Faucet", "collected_by": "missing", "organism_name": "Stenotrophomonas maltophilia"}
GCA_013464775.1	GCF_013464775.1	ASM1346477v1	Stenotrophomonas maltophilia (g-proteobacteria)	40324	Contig		Universitat Autonoma de Barcelona				99681	99681			SAMN10131161		PC230	Homo sapiens	Perineum swab	Germany: Berlin		2012	52.525211 N 13.378660 E				Stenotrophomonas maltophilia	{"strain": "PC230", "collected_by": "Charite Clinic", "collection_date": "2012", "geo_loc_name": "Germany: Berlin", "host": "Homo sapiens", "host_disease": "Not available", "isolation_source": "Perineum swab", "lat_lon": "52.525211 N 13.378660 E", "organism_name": "Stenotrophomonas maltophilia"}
GCA_049385445.1	GCF_049385445.1	ASM4938544v1	Stenotrophomonas maltophilia (g-proteobacteria)	40324	Contig		Lebanese American university				100417	100417			SAMN39201052		CASM113	Homo sapiens	DTA	Lebanon		11/10/2022					Stenotrophomonas maltophilia	{"strain": "CASM113", "host": "Homo sapiens", "isolation_source": "DTA", "collection_date": "2022-10-11", "geo_loc_name": "Lebanon", "sample_type": "Whole organism", "organism_name": "Stenotrophomonas maltophilia"}
GCA_041076295.1	GCF_041076295.1	ASM4107629v1	Stenotrophomonas maltophilia (g-proteobacteria)	40324	Contig		CIISA - Centre of Interdisciplinary Research in Animal Health, Faculty of Veterinary Medicine, Unive				99880	99880			SAMN42318120		ER3F4P1		Cage	Portugal: Porto		2023-11					Stenotrophomonas maltophilia	{"strain": "ER3F4P1", "collection_date": "2023-11", "geo_loc_name": "Portugal: Porto", "isolation_source": "Cage", "source_type": "environmental", "purpose_of_sampling": "Screening", "sequenced_by": "Illumina", "env_broad_scale": "Small animal veterinary practice", "env_local_scale": "Cage", "collected_by": "missing", "organism_name": "Stenotrophomonas maltophilia"}
GCA_002740355.1	GCF_002740355.1	ASM274035v1	Stenotrophomonas maltophilia (g-proteobacteria)	40324	Contig		University of Trento				96676	96676			SAMN06019737		SanG_2011	Homo sapiens	lung	Italy:Rome		2011	41.89 N 12.46 E				Stenotrophomonas maltophilia	{"strain": "SanG_2011", "host": "Homo sapiens", "geo_loc_name": "Italy:Rome", "lat_lon": "41.89 N 12.46 E", "collection_date": "2011", "collected_by": "Bambino Gesu Hospital and Research Institute", "host_disease": "cystic fibrosis", "isolation_source": "lung", "organism_name": "Stenotrophomonas maltophilia"}
GCA_017582615.1	GCF_017582615.1	ASM1758261v1	Stenotrophomonas maltophilia (g-proteobacteria)	40324	Contig		Cepheid				98063	98063			SAMN17860431		15990	Homo sapiens	urine	Nigeria		2017					Stenotrophomonas maltophilia	{"strain": "15990", "host": "Homo sapiens", "isolation_source": "urine", "collection_date": "2017", "geo_loc_name": "Nigeria", "sample_type": "isolate", "organism_name": "Stenotrophomonas maltophilia"}
GCA_002740365.1	GCF_002740365.1	ASM274036v1	Stenotrophomonas maltophilia (g-proteobacteria)	40324	Contig		University of Trento				97464	97464			SAMN06019738		SanG_2012	Homo sapiens	lung	Italy:Rome		2012	41.89 N 12.46 E				Stenotrophomonas maltophilia	{"strain": "SanG_2012", "host": "Homo sapiens", "geo_loc_name": "Italy:Rome", "lat_lon": "41.89 N 12.46 E", "collection_date": "2012", "collected_by": "Bambino Gesu Hospital and Research Institute", "host_disease": "cystic fibrosis", "isolation_source": "lung", "organism_name": "Stenotrophomonas maltophilia"}
GCA_013463875.1	GCF_013463875.1	ASM1346387v1	Stenotrophomonas maltophilia (g-proteobacteria)	40324	Contig		Universitat Autonoma de Barcelona				95628	95628			SAMN10131059		PU126	Homo sapiens	Perineum swab	Belgium: Antwerp		2012	51.222763 N 4.410125 E				Stenotrophomonas maltophilia	{"strain": "PU126", "collected_by": "University of Antwerp", "collection_date": "2012", "geo_loc_name": "Belgium: Antwerp", "host": "Homo sapiens", "host_disease": "Not available", "isolation_source": "Perineum swab", "lat_lon": "51.222763 N 4.410125 E", "organism_name": "Stenotrophomonas maltophilia"}
GCA_040704795.1	GCF_040704795.1	ASM4070479v1	Stenotrophomonas maltophilia (g-proteobacteria)	40324	Contig		CIISA - Centre of Interdisciplinary Research in Animal Health, Faculty of Veterinary Medicine, Unive				122561	122561			SAMN42318131		X4Hp8P1	Homo sapiens	hand swab from veterinarian	Portugal: Porto		2023-11					Stenotrophomonas maltophilia	{"strain": "X4Hp8P1", "collection_date": "2023-11", "geo_loc_name": "Portugal: Porto", "isolation_source": "hand swab from veterinarian", "source_type": "human", "purpose_of_sampling": "Screening", "sequenced_by": "Illumina", "host": "Homo sapiens", "note": "Veterinarian", "collected_by": "missing", "organism_name": "Stenotrophomonas maltophilia"}
GCA_002739445.1	GCF_002739445.1	ASM273944v1	Stenotrophomonas maltophilia (g-proteobacteria)	40324	Contig		University of Trento				100302	100302			SAMN06019721		GC_2013_STM2	Homo sapiens	lung	Italy:Rome		2013	41.89 N 12.46 E				Stenotrophomonas maltophilia	{"strain": "GC_2013_STM2", "host": "Homo sapiens", "geo_loc_name": "Italy:Rome", "lat_lon": "41.89 N 12.46 E", "collection_date": "2013", "collected_by": "Bambino Gesu Hospital and Research Institute", "host_disease": "cystic fibrosis", "isolation_source": "lung", "organism_name": "Stenotrophomonas maltophilia"}
GCA_034809265.1	GCF_034809265.1	ASM3480926v1	Stenotrophomonas maltophilia (g-proteobacteria)	40324	Contig		Lebanese American university				94744	94744			SAMN37523152		CASM37	Homo sapiens	DTA	Lebanon		11/10/2022					Stenotrophomonas maltophilia	{"strain": "CASM37", "host": "Homo sapiens", "isolation_source": "DTA", "collection_date": "2022-10-11", "geo_loc_name": "Lebanon", "sample_type": "Whole organism", "organism_name": "Stenotrophomonas maltophilia"}
GCA_002740215.1	GCF_002740215.1	ASM274021v1	Stenotrophomonas maltophilia (g-proteobacteria)	40324	Contig		University of Trento				100888	100888			SAMN06019729		MC_2012	Homo sapiens	lung	Italy:Rome		2012	41.89 N 12.46 E				Stenotrophomonas maltophilia	{"strain": "MC_2012", "host": "Homo sapiens", "geo_loc_name": "Italy:Rome", "lat_lon": "41.89 N 12.46 E", "collection_date": "2012", "collected_by": "Bambino Gesu Hospital and Research Institute", "host_disease": "cystic fibrosis", "isolation_source": "lung", "organism_name": "Stenotrophomonas maltophilia"}
GCA_032028025.1	GCF_032028025.1	ASM3202802v1	Stenotrophomonas maltophilia (g-proteobacteria)	40324	Contig		Lebanese American university				101222	101222			SAMN37494540		CASM6	Homo sapiens	DTA	Lebanon		11/10/2022					Stenotrophomonas maltophilia	{"strain": "CASM6", "host": "Homo sapiens", "isolation_source": "DTA", "collection_date": "2022-10-11", "geo_loc_name": "Lebanon", "sample_type": "Whole organism", "organism_name": "Stenotrophomonas maltophilia"}
GCA_024127395.1	GCF_024127395.1	ASM2412739v1	Stenotrophomonas maltophilia (g-proteobacteria)	40324	Contig		Palacky University Olomouc				94706	94706			SAMN29162798		VE245-1	Gallus gallus	whole organism	Czech Republic: Moravia		2020					Stenotrophomonas maltophilia	{"strain": "VE245-1", "host": "Gallus gallus", "collection_date": "2020", "geo_loc_name": "Czech Republic: Moravia", "sample_type": "whole organism", "organism_name": "Stenotrophomonas maltophilia"}
GCA_002738845.1	GCF_002738845.1	ASM273884v1	Stenotrophomonas maltophilia (g-proteobacteria)	40324	Contig		University of Trento				98025	98025			SAMN06019661		ZC_2014	Homo sapiens	lung	Italy:Rome		2014	41.89 N 12.46 E				Stenotrophomonas maltophilia	{"strain": "ZC_2014", "host": "Homo sapiens", "geo_loc_name": "Italy:Rome", "lat_lon": "41.89 N 12.46 E", "collection_date": "2014", "collected_by": "Bambino Gesu Hospital and Research Institute", "host_disease": "cystic fibrosis", "isolation_source": "lung", "organism_name": "Stenotrophomonas maltophilia"}
GCA_002739395.1	GCF_002739395.1	ASM273939v1	Stenotrophomonas maltophilia (g-proteobacteria)	40324	Contig		University of Trento				94504	94504			SAMN06019717		GC_2011	Homo sapiens	lung	Italy:Rome		2011	41.89 N 12.46 E				Stenotrophomonas maltophilia	{"strain": "GC_2011", "host": "Homo sapiens", "geo_loc_name": "Italy:Rome", "lat_lon": "41.89 N 12.46 E", "collection_date": "2011", "collected_by": "Bambino Gesu Hospital and Research Institute", "host_disease": "cystic fibrosis", "isolation_source": "lung", "organism_name": "Stenotrophomonas maltophilia"}
GCA_002739835.1	GCF_002739835.1	ASM273983v1	Stenotrophomonas maltophilia (g-proteobacteria)	40324	Contig		University of Trento				96579	96579			SAMN06019690		TG_2009_STM2	Homo sapiens	lung	Italy:Rome		2009	41.89 N 12.46 E				Stenotrophomonas maltophilia	{"strain": "TG_2009_STM2", "host": "Homo sapiens", "geo_loc_name": "Italy:Rome", "lat_lon": "41.89 N 12.46 E", "collection_date": "2009", "collected_by": "Bambino Gesu Hospital and Research Institute", "host_disease": "cystic fibrosis", "isolation_source": "lung", "organism_name": "Stenotrophomonas maltophilia"}
GCA_013464795.1	GCF_013464795.1	ASM1346479v1	Stenotrophomonas maltophilia (g-proteobacteria)	40324	Contig		Universitat Autonoma de Barcelona				93431	93431			SAMN10131159		PC228	Homo sapiens	Perineum swab	Germany: Berlin		2012	52.525211 N 13.378660 E				Stenotrophomonas maltophilia	{"strain": "PC228", "collected_by": "Charite Clinic", "collection_date": "2012", "geo_loc_name": "Germany: Berlin", "host": "Homo sapiens", "host_disease": "Not available", "isolation_source": "Perineum swab", "lat_lon": "52.525211 N 13.378660 E", "organism_name": "Stenotrophomonas maltophilia"}
GCA_002740025.1	GCF_002740025.1	ASM274002v1	Stenotrophomonas maltophilia (g-proteobacteria)	40324	Contig		University of Trento				94682	94682			SAMN06019707		AV_2009	Homo sapiens	lung	Italy:Rome		2009	41.89 N 12.46 E				Stenotrophomonas maltophilia	{"strain": "AV_2009", "host": "Homo sapiens", "geo_loc_name": "Italy:Rome", "lat_lon": "41.89 N 12.46 E", "collection_date": "2009", "collected_by": "Bambino Gesu Hospital and Research Institute", "host_disease": "cystic fibrosis", "isolation_source": "lung", "organism_name": "Stenotrophomonas maltophilia"}
GCA_034809145.1	GCF_034809145.1	ASM3480914v1	Stenotrophomonas maltophilia (g-proteobacteria)	40324	Contig		Lebanese American university				110576	110576			SAMN37523158		CASM87	Homo sapiens	urine	Lebanon		11/10/2022					Stenotrophomonas maltophilia	{"strain": "CASM87", "host": "Homo sapiens", "isolation_source": "urine", "collection_date": "2022-10-11", "geo_loc_name": "Lebanon", "sample_type": "Whole organism", "organism_name": "Stenotrophomonas maltophilia"}
GCA_024126695.1	GCF_024126695.1	ASM2412669v1	Stenotrophomonas maltophilia (g-proteobacteria)	40324	Contig		Palacky University Olomouc				93242	93242			SAMN29162804		S246-4	Gallus gallus	whole organism	Czech Republic: Moravia		2020					Stenotrophomonas maltophilia	{"strain": "S246-4", "host": "Gallus gallus", "collection_date": "2020", "geo_loc_name": "Czech Republic: Moravia", "sample_type": "whole organism", "organism_name": "Stenotrophomonas maltophilia"}
GCA_004920755.1	GCF_004920755.1	ASM492075v1	Stenotrophomonas maltophilia (g-proteobacteria)	40324	Contig		Virginia Polytechnic Institute and State University				90461	90461			SAMN08978033		RC09		Residence cold water tap	USA: Michigan		2016-06	not applicable				Stenotrophomonas maltophilia	{"strain": "RC09", "collected_by": "Virginia Polytechnic Institute and State University", "collection_date": "2016-06", "geo_loc_name": "USA: Michigan", "isolation_source": "Residence cold water tap", "note": "Residence cold water tap isolate 9", "lat_lon": "not applicable", "sample_type": "cell culture", "organism_name": "Stenotrophomonas maltophilia"}
GCA_004522395.1	GCF_004522395.1	ASM452239v1	Stenotrophomonas maltophilia (g-proteobacteria)	40324	Contig		Lebanese American University				92813	92813			SAMN10819528		STN-AUH2	Homo sapiens	Bacteria	Lebanon		2018					Stenotrophomonas maltophilia	{"strain": "STN-AUH2", "host": "Homo sapiens", "collection_date": "2018", "geo_loc_name": "Lebanon", "sample_type": "Bacteria", "organism_name": "Stenotrophomonas maltophilia"}
GCA_013463785.1	GCF_013463785.1	ASM1346378v1	Stenotrophomonas maltophilia (g-proteobacteria)	40324	Contig		Universitat Autonoma de Barcelona				98451	98451			SAMN10131065		PC226	Homo sapiens	Perineum swab	Germany: Berlin		2012	52.525211 N 13.378660 E				Stenotrophomonas maltophilia	{"strain": "PC226", "collected_by": "Charite Clinic", "collection_date": "2012", "geo_loc_name": "Germany: Berlin", "host": "Homo sapiens", "host_disease": "Not available", "isolation_source": "Perineum swab", "lat_lon": "52.525211 N 13.378660 E", "organism_name": "Stenotrophomonas maltophilia"}
GCA_049384645.1	GCF_049384645.1	ASM4938464v1	Stenotrophomonas maltophilia (g-proteobacteria)	40324	Contig		Lebanese American university				99395	99395			SAMN39200966		CASM37	Homo sapiens	DTA	Lebanon		11/10/2022					Stenotrophomonas maltophilia	{"strain": "CASM37", "host": "Homo sapiens", "isolation_source": "DTA", "collection_date": "2022-10-11", "geo_loc_name": "Lebanon", "sample_type": "Whole organism", "organism_name": "Stenotrophomonas maltophilia"}
GCA_002740085.1	GCF_002740085.1	ASM274008v1	Stenotrophomonas maltophilia (g-proteobacteria)	40324	Contig		University of Trento				97603	97603			SAMN06019711		AV_2012_STM2	Homo sapiens	lung	Italy:Rome		2012	41.89 N 12.46 E				Stenotrophomonas maltophilia	{"strain": "AV_2012_STM2", "host": "Homo sapiens", "geo_loc_name": "Italy:Rome", "lat_lon": "41.89 N 12.46 E", "collection_date": "2012", "collected_by": "Bambino Gesu Hospital and Research Institute", "host_disease": "cystic fibrosis", "isolation_source": "lung", "organism_name": "Stenotrophomonas maltophilia"}
GCA_013464155.1	GCF_013464155.1	ASM1346415v1	Stenotrophomonas maltophilia (g-proteobacteria)	40324	Contig		Universitat Autonoma de Barcelona				87868	87868			SAMN10131048		OC323	Homo sapiens	Oropharinx	Germany: Berlin		2012	52.525211 N 13.378660 E				Stenotrophomonas maltophilia	{"strain": "OC323", "collected_by": "Charite Clinic", "collection_date": "2012", "geo_loc_name": "Germany: Berlin", "host": "Homo sapiens", "host_disease": "Not available", "isolation_source": "Oropharinx", "lat_lon": "52.525211 N 13.378660 E", "organism_name": "Stenotrophomonas maltophilia"}
GCA_002739195.1	GCF_002739195.1	ASM273919v1	Stenotrophomonas maltophilia (g-proteobacteria)	40324	Contig		University of Trento				91209	91209			SAMN06019700		Fma_2009	Homo sapiens	lung	Italy:Rome		2009	41.89 N 12.46 E				Stenotrophomonas maltophilia	{"strain": "Fma_2009", "host": "Homo sapiens", "geo_loc_name": "Italy:Rome", "lat_lon": "41.89 N 12.46 E", "collection_date": "2009", "collected_by": "Bambino Gesu Hospital and Research Institute", "host_disease": "cystic fibrosis", "isolation_source": "lung", "organism_name": "Stenotrophomonas maltophilia"}
GCA_024128245.1	GCF_024128245.1	ASM2412824v1	Stenotrophomonas maltophilia (g-proteobacteria)	40324	Contig		Palacky University Olomouc				88954	88954			SAMN29162797		VE244-3	Gallus gallus	whole organism	Czech Republic: Moravia		2020					Stenotrophomonas maltophilia	{"strain": "VE244-3", "host": "Gallus gallus", "collection_date": "2020", "geo_loc_name": "Czech Republic: Moravia", "sample_type": "whole organism", "organism_name": "Stenotrophomonas maltophilia"}
GCA_002739155.1	GCF_002739155.1	ASM273915v1	Stenotrophomonas maltophilia (g-proteobacteria)	40324	Contig		University of Trento				88039	88039			SAMN06019696		Fma_2005_STM1	Homo sapiens	lung	Italy:Rome		2005	41.89 N 12.46 E				Stenotrophomonas maltophilia	{"strain": "Fma_2005_STM1", "host": "Homo sapiens", "geo_loc_name": "Italy:Rome", "lat_lon": "41.89 N 12.46 E", "collection_date": "2005", "collected_by": "Bambino Gesu Hospital and Research Institute", "host_disease": "cystic fibrosis", "isolation_source": "lung", "organism_name": "Stenotrophomonas maltophilia"}
GCA_013464815.1	GCF_013464815.1	ASM1346481v1	Stenotrophomonas maltophilia (g-proteobacteria)	40324	Contig		Universitat Autonoma de Barcelona				89408	89408			SAMN10131160		PC229	Homo sapiens	Perineum swab	Germany: Berlin		2012	52.525211 N 13.378660 E				Stenotrophomonas maltophilia	{"strain": "PC229", "collected_by": "Charite Clinic", "collection_date": "2012", "geo_loc_name": "Germany: Berlin", "host": "Homo sapiens", "host_disease": "Not available", "isolation_source": "Perineum swab", "lat_lon": "52.525211 N 13.378660 E", "organism_name": "Stenotrophomonas maltophilia"}
GCA_010994075.1	GCF_010994075.1	ASM1099407v1	Stenotrophomonas maltophilia (g-proteobacteria)	40324	Contig		Lebanese American University				88021	88021			SAMN13247120		STN-MAK7	Homo sapiens	missing	Lebanon		2019					Stenotrophomonas maltophilia	{"strain": "STN-MAK7", "host": "Homo sapiens", "isolation_source": "missing", "collection_date": "2019", "geo_loc_name": "Lebanon", "sample_type": "whole genome", "organism_name": "Stenotrophomonas maltophilia"}
GCA_002740285.1	GCF_002740285.1	ASM274028v1	Stenotrophomonas maltophilia (g-proteobacteria)	40324	Contig		University of Trento				98561	98561			SAMN06019734		BB_2012	Homo sapiens	lung	Italy:Rome		2012	41.89 N 12.46 E				Stenotrophomonas maltophilia	{"strain": "BB_2012", "host": "Homo sapiens", "geo_loc_name": "Italy:Rome", "lat_lon": "41.89 N 12.46 E", "collection_date": "2012", "collected_by": "Bambino Gesu Hospital and Research Institute", "host_disease": "cystic fibrosis", "isolation_source": "lung", "organism_name": "Stenotrophomonas maltophilia"}
GCA_024126755.1	GCF_024126755.1	ASM2412675v1	Stenotrophomonas maltophilia (g-proteobacteria)	40324	Contig		Palacky University Olomouc				90908	90908			SAMN29162802		S248-2	Gallus gallus	whole organism	Czech Republic: Moravia		2020					Stenotrophomonas maltophilia	{"strain": "S248-2", "host": "Gallus gallus", "collection_date": "2020", "geo_loc_name": "Czech Republic: Moravia", "sample_type": "whole organism", "organism_name": "Stenotrophomonas maltophilia"}
GCA_052220885.1	GCF_052220885.1	ASM5222088v1	Stenotrophomonas maltophilia (g-proteobacteria)	40324	Contig		Toho University School of Medicine				85448	85448			SAMN50575120	missing	TUM26315	Homo sapiens	blood	Japan		2017	35.66884166 N 139.74527128 E				Stenotrophomonas maltophilia	{"strain": "TUM26315", "isolate": "missing", "collected_by": "Takashi Sakoh", "collection_date": "2017", "geo_loc_name": "Japan", "host": "Homo sapiens", "host_disease": "missing", "isolation_source": "blood", "lat_lon": "35.66884166 N 139.74527128 E", "organism_name": "Stenotrophomonas maltophilia"}
GCA_013463685.1	GCF_013463685.1	ASM1346368v1	Stenotrophomonas maltophilia (g-proteobacteria)	40324	Contig		Universitat Autonoma de Barcelona				101921	101921			SAMN10131072		S289	Homo sapiens	sputum	Spain: Barcelona		2011	41.481274 N 2.237849 E				Stenotrophomonas maltophilia	{"strain": "S289", "collected_by": "Hospital Universitari Germans Trias i Pujol", "collection_date": "2011", "geo_loc_name": "Spain: Barcelona", "host": "Homo sapiens", "host_disease": "Not available", "isolation_source": "sputum", "lat_lon": "41.481274 N 2.237849 E", "organism_name": "Stenotrophomonas maltophilia"}
GCA_024127455.1	GCF_024127455.1	ASM2412745v1	Stenotrophomonas maltophilia (g-proteobacteria)	40324	Contig		Palacky University Olomouc				84314	84314			SAMN29162803		S246-1	Gallus gallus	whole organism	Czech Republic: Moravia		2020					Stenotrophomonas maltophilia	{"strain": "S246-1", "host": "Gallus gallus", "collection_date": "2020", "geo_loc_name": "Czech Republic: Moravia", "sample_type": "whole organism", "organism_name": "Stenotrophomonas maltophilia"}
GCA_003385135.1	GCF_003385135.1	ASM338513v1	Stenotrophomonas maltophilia (g-proteobacteria)	40324	Contig		University of Vermont				94013	94013			SAMN09755198		AU30115	Homo sapiens	sputum	USA:Texas		2014					Stenotrophomonas maltophilia	{"strain": "AU30115", "collected_by": "Dr. John J. LiPuma", "collection_date": "2014", "geo_loc_name": "USA:Texas", "host": "Homo sapiens", "host_disease": "Cystic fibrosis", "isolation_source": "sputum", "lat_lon": "N/A", "organism_name": "Stenotrophomonas maltophilia"}
GCA_049385065.1	GCF_049385065.1	ASM4938506v1	Stenotrophomonas maltophilia (g-proteobacteria)	40324	Contig		Lebanese American university				83101	83101			SAMN39200951		CASM88	Homo sapiens	bronchial	Lebanon		11/10/2022					Stenotrophomonas maltophilia	{"strain": "CASM88", "host": "Homo sapiens", "isolation_source": "bronchial", "collection_date": "2022-10-11", "geo_loc_name": "Lebanon", "sample_type": "Whole organism", "organism_name": "Stenotrophomonas maltophilia"}
GCA_002739955.1	GCF_002739955.1	ASM273995v1	Stenotrophomonas maltophilia (g-proteobacteria)	40324	Contig		University of Trento				83639	83639			SAMN06019697		Fma_2005_STM2	Homo sapiens	lung	Italy:Rome		2005	41.89 N 12.46 E				Stenotrophomonas maltophilia	{"strain": "Fma_2005_STM2", "host": "Homo sapiens", "geo_loc_name": "Italy:Rome", "lat_lon": "41.89 N 12.46 E", "collection_date": "2005", "collected_by": "Bambino Gesu Hospital and Research Institute", "host_disease": "cystic fibrosis", "isolation_source": "lung", "organism_name": "Stenotrophomonas maltophilia"}
GCA_004684085.1	GCF_004684085.1	ASM468408v1	Stenotrophomonas maltophilia (g-proteobacteria)	40324	Contig		The University of Adelaide				90353	90353			SAMN11282838		D5.1			Australia: Donnybrook		16/10/2016	33.58 S 115.82 E				Stenotrophomonas maltophilia	{"strain": "D5.1", "collection_date": "2016-10-16", "depth": "15cm", "elev": "150m", "env_broad_scale": "Mining Waste rocks", "env_local_scale": "Mining Shaft", "env_medium": "Mining Waste", "geo_loc_name": "Australia: Donnybrook", "isol_growth_condt": "Tris-minimal medium and 25 degree", "lat_lon": "33.58 S 115.82 E", "num_replicons": "1", "ref_biomaterial": "Genomic insights into two novel gold…
GCA_002738815.1	GCF_002738815.1	ASM273881v1	Stenotrophomonas maltophilia (g-proteobacteria)	40324	Contig		University of Trento				96123	96123			SAMN06019659		ZC_2013_STM1	Homo sapiens	lung	Italy:Rome		2013	41.89 N 12.46 E				Stenotrophomonas maltophilia	{"strain": "ZC_2013_STM1", "host": "Homo sapiens", "geo_loc_name": "Italy:Rome", "lat_lon": "41.89 N 12.46 E", "collection_date": "2013", "collected_by": "Bambino Gesu Hospital and Research Institute", "host_disease": "cystic fibrosis", "isolation_source": "lung", "organism_name": "Stenotrophomonas maltophilia"}
GCA_964276915.1	GCF_964276915.1	24-2628	Stenotrophomonas maltophilia (g-proteobacteria)	40324	Contig		Comenius University Science Park				85703	85703			SAMEA116144410		uvzsr-PT_24_00029-B04-AR_24_00002628	Homo sapiens	bronchoalveolar lavage (BAL)	Slovakia		18/9/2024			24-2628		Stenotrophomonas maltophilia	{"ena first public": "2024-10-15", "ena-checklist": "ERC000028", "insdc center name": "Laboratory of Genomics and Bioinformatics, Comenius University Science Park;Public Health Authority of the Slovak Republic", "insdc status": "public", "submitter id": "24-2628", "broker name": "Science Park of Comenius University of Bratislava", "collection date": "2024-09-18", "geographic location (country and…
GCA_024126795.1	GCF_024126795.1	ASM2412679v1	Stenotrophomonas maltophilia (g-proteobacteria)	40324	Contig		Palacky University Olomouc				83172	83172			SAMN29162801		S252-3	Gallus gallus	whole organism	Czech Republic: Moravia		2020					Stenotrophomonas maltophilia	{"strain": "S252-3", "host": "Gallus gallus", "collection_date": "2020", "geo_loc_name": "Czech Republic: Moravia", "sample_type": "whole organism", "organism_name": "Stenotrophomonas maltophilia"}
GCA_049385605.1	GCF_049385605.1	ASM4938560v1	Stenotrophomonas maltophilia (g-proteobacteria)	40324	Contig		Lebanese American university				96501	96501			SAMN39201046		CASM51	Homo sapiens	DTA	Lebanon		11/10/2022					Stenotrophomonas maltophilia	{"strain": "CASM51", "host": "Homo sapiens", "isolation_source": "DTA", "collection_date": "2022-10-11", "geo_loc_name": "Lebanon", "sample_type": "Whole organism", "organism_name": "Stenotrophomonas maltophilia"}
GCA_013464315.1	GCF_013464315.1	ASM1346431v1	Stenotrophomonas maltophilia (g-proteobacteria)	40324	Contig		Universitat Autonoma de Barcelona				80478	80478			SAMN10131039		OL11	Homo sapiens	Oropharinx	Slovenia: Ljubljana		2011	46.057236 N 14.521487 E				Stenotrophomonas maltophilia	{"strain": "OL11", "collected_by": "Ljubljana Medical Center", "collection_date": "2011", "geo_loc_name": "Slovenia: Ljubljana", "host": "Homo sapiens", "host_disease": "Not available", "isolation_source": "Oropharinx", "lat_lon": "46.057236 N 14.521487 E", "organism_name": "Stenotrophomonas maltophilia"}
GCA_013463885.1	GCF_013463885.1	ASM1346388v1	Stenotrophomonas maltophilia (g-proteobacteria)	40324	Contig		Universitat Autonoma de Barcelona				82096	82096			SAMN10131062		PU109	Homo sapiens	Perineum swab	Belgium: Antwerp		2012	51.222763 N 4.410125 E				Stenotrophomonas maltophilia	{"strain": "PU109", "collected_by": "University of Antwerp", "collection_date": "2012", "geo_loc_name": "Belgium: Antwerp", "host": "Homo sapiens", "host_disease": "Not available", "isolation_source": "Perineum swab", "lat_lon": "51.222763 N 4.410125 E", "organism_name": "Stenotrophomonas maltophilia"}
GCA_002739365.1	GCF_002739365.1	ASM273936v1	Stenotrophomonas maltophilia (g-proteobacteria)	40324	Contig		University of Trento				83722	83722			SAMN06019715		GC_2009	Homo sapiens	lung	Italy:Rome		2009	41.89 N 12.46 E				Stenotrophomonas maltophilia	{"strain": "GC_2009", "host": "Homo sapiens", "geo_loc_name": "Italy:Rome", "lat_lon": "41.89 N 12.46 E", "collection_date": "2009", "collected_by": "Bambino Gesu Hospital and Research Institute", "host_disease": "cystic fibrosis", "isolation_source": "lung", "organism_name": "Stenotrophomonas maltophilia"}
GCA_003244695.1	GCF_003244695.1	ASM324469v1	Stenotrophomonas maltophilia (g-proteobacteria)	40324	Contig		CSIR-Institute of Microbial Technology				81284	81284			SAMN04978485		SM-480	Homo sapiens	respiratory	India		2013					Stenotrophomonas maltophilia	{"strain": "SM-480", "host": "Homo sapiens", "isolation_source": "respiratory", "collection_date": "2013", "geo_loc_name": "India", "sample_type": "Microbe", "organism_name": "Stenotrophomonas maltophilia"}
GCA_002740245.1	GCF_002740245.1	ASM274024v1	Stenotrophomonas maltophilia (g-proteobacteria)	40324	Contig		University of Trento				92765	92765			SAMN06019731		MC_2014	Homo sapiens	lung	Italy:Rome		2014	41.89 N 12.46 E				Stenotrophomonas maltophilia	{"strain": "MC_2014", "host": "Homo sapiens", "geo_loc_name": "Italy:Rome", "lat_lon": "41.89 N 12.46 E", "collection_date": "2014", "collected_by": "Bambino Gesu Hospital and Research Institute", "host_disease": "cystic fibrosis", "isolation_source": "lung", "organism_name": "Stenotrophomonas maltophilia"}
GCA_002738985.1	GCF_002738985.1	ASM273898v1	Stenotrophomonas maltophilia (g-proteobacteria)	40324	Contig		University of Trento				82576	82576			SAMN06019668		CV_2008	Homo sapiens	lung	Italy:Rome		2008	41.89 N 12.46 E				Stenotrophomonas maltophilia	{"strain": "CV_2008", "host": "Homo sapiens", "geo_loc_name": "Italy:Rome", "lat_lon": "41.89 N 12.46 E", "collection_date": "2008", "collected_by": "Bambino Gesu Hospital and Research Institute", "host_disease": "cystic fibrosis", "isolation_source": "lung", "organism_name": "Stenotrophomonas maltophilia"}
GCA_965118625.1	GCF_965118625.1	IA423_S17	Stenotrophomonas maltophilia (g-proteobacteria)	40324	Contig		The French Research Institute for Exploitation of the Sea				81560	81560			SAMEA117624625	IA423	IA423		bacterial strain isolated from fresh salmon	France		1/1/1991			IA423_draft genome		Stenotrophomonas maltophilia	{"ena first public": "2025-01-24", "ena-checklist": "ERC000011", "insdc center name": "Ifremer", "insdc status": "public", "submitter id": "sam_IA423_draft genome", "broker name": "SeBiMER", "collecting institution": "Ifremer, France", "collection date": "1991-01-01", "common name": "Stenotrophomonas maltophilia", "environmental package": "none", "environmental_sample": "No", "geographic location…
GCA_002739505.1	GCF_002739505.1	ASM273950v1	Stenotrophomonas maltophilia (g-proteobacteria)	40324	Contig		University of Trento				78077	78077			SAMN06019728		MC_2011_STM2	Homo sapiens	lung	Italy:Rome		2011	41.89 N 12.46 E				Stenotrophomonas maltophilia	{"strain": "MC_2011_STM2", "host": "Homo sapiens", "geo_loc_name": "Italy:Rome", "lat_lon": "41.89 N 12.46 E", "collection_date": "2011", "collected_by": "Bambino Gesu Hospital and Research Institute", "host_disease": "cystic fibrosis", "isolation_source": "lung", "organism_name": "Stenotrophomonas maltophilia"}
GCA_013463895.1	GCF_013463895.1	ASM1346389v1	Stenotrophomonas maltophilia (g-proteobacteria)	40324	Contig		Universitat Autonoma de Barcelona				78473	78473			SAMN10131061		P815	Homo sapiens	Pharyngeal exudate	Spain: Barcelona		2005	41.481274 N 2.237849 E				Stenotrophomonas maltophilia	{"strain": "P815", "collected_by": "Hospital Universitari Germans Trias i Pujol", "collection_date": "2005", "geo_loc_name": "Spain: Barcelona", "host": "Homo sapiens", "host_disease": "Not available", "isolation_source": "Pharyngeal exudate", "lat_lon": "41.481274 N 2.237849 E", "organism_name": "Stenotrophomonas maltophilia"}
GCA_002739405.1	GCF_002739405.1	ASM273940v1	Stenotrophomonas maltophilia (g-proteobacteria)	40324	Contig		University of Trento				85099	85099			SAMN06019720		GC_2013_STM1	Homo sapiens	lung	Italy:Rome		2013	41.89 N 12.46 E				Stenotrophomonas maltophilia	{"strain": "GC_2013_STM1", "host": "Homo sapiens", "geo_loc_name": "Italy:Rome", "lat_lon": "41.89 N 12.46 E", "collection_date": "2013", "collected_by": "Bambino Gesu Hospital and Research Institute", "host_disease": "cystic fibrosis", "isolation_source": "lung", "organism_name": "Stenotrophomonas maltophilia"}
GCA_013464215.1	GCF_013464215.1	ASM1346421v1	Stenotrophomonas maltophilia (g-proteobacteria)	40324	Contig		Universitat Autonoma de Barcelona				78750	78750			SAMN10131046		P626	Homo sapiens	Pharyngeal exudate	Spain: Barcelona		2004	41.481274 N 2.237849 E				Stenotrophomonas maltophilia	{"strain": "P626", "collected_by": "Hospital Universitari Germans Trias i Pujol", "collection_date": "2004", "geo_loc_name": "Spain: Barcelona", "host": "Homo sapiens", "host_disease": "Not available", "isolation_source": "Pharyngeal exudate", "lat_lon": "41.481274 N 2.237849 E", "organism_name": "Stenotrophomonas maltophilia"}
GCA_003244785.1	GCF_003244785.1	ASM324478v1	Stenotrophomonas maltophilia (g-proteobacteria)	40324	Contig		CSIR-Institute of Microbial Technology				76600	76600			SAMN04978494		SM-24179	Homo sapiens	blood	India		2012					Stenotrophomonas maltophilia	{"strain": "SM-24179", "host": "Homo sapiens", "isolation_source": "blood", "collection_date": "2012", "geo_loc_name": "India", "sample_type": "Microbe", "organism_name": "Stenotrophomonas maltophilia"}
GCA_003244505.1	GCF_003244505.1	ASM324450v1	Stenotrophomonas maltophilia (g-proteobacteria)	40324	Contig		CSIR-Institute of Microbial Technology				74488	74488			SAMN04978495		SM-6957	Homo sapiens	blood	India		2013					Stenotrophomonas maltophilia	{"strain": "SM-6957", "host": "Homo sapiens", "isolation_source": "blood", "collection_date": "2013", "geo_loc_name": "India", "sample_type": "Microbe", "organism_name": "Stenotrophomonas maltophilia"}
GCA_010994225.1	GCF_010994225.1	ASM1099422v1	Stenotrophomonas maltophilia (g-proteobacteria)	40324	Contig		Lebanese American University				80617	80617			SAMN13268959		STN-MAK8	Homo sapiens	missing	Lebanon		2019					Stenotrophomonas maltophilia	{"strain": "STN-MAK8", "host": "Homo sapiens", "isolation_source": "missing", "collection_date": "2019", "geo_loc_name": "Lebanon", "sample_type": "whole genome", "organism_name": "Stenotrophomonas maltophilia"}
GCA_013464525.1	GCF_013464525.1	ASM1346452v1	Stenotrophomonas maltophilia (g-proteobacteria)	40324	Contig		Universitat Autonoma de Barcelona				75005	75005			SAMN10131031		E50	Homo sapiens	sputum	Spain: Barcelona		2009	41.450878 N 2.245511 E				Stenotrophomonas maltophilia	{"strain": "E50", "collected_by": "Hospital Municipal de Badalona", "collection_date": "2009", "geo_loc_name": "Spain: Barcelona", "host": "Homo sapiens", "host_disease": "Not available", "isolation_source": "sputum", "lat_lon": "41.450878 N 2.245511 E", "organism_name": "Stenotrophomonas maltophilia"}
GCA_013464495.1	GCF_013464495.1	ASM1346449v1	Stenotrophomonas maltophilia (g-proteobacteria)	40324	Contig		Universitat Autonoma de Barcelona				73335	73335			SAMN10131032		L9-5R5	Homo sapiens	missing	Spain: Barcelona		1999	41.389741 N 2.152342 E				Stenotrophomonas maltophilia	{"strain": "L9-5R5", "collected_by": "Hospital Clinic de Barcelona", "collection_date": "1999", "geo_loc_name": "Spain: Barcelona", "host": "Homo sapiens", "host_disease": "Not available", "isolation_source": "missing", "lat_lon": "41.389741 N 2.152342 E", "organism_name": "Stenotrophomonas maltophilia"}
GCA_013464295.1	GCF_013464295.1	ASM1346429v1	Stenotrophomonas maltophilia (g-proteobacteria)	40324	Contig		Universitat Autonoma de Barcelona				74765	74765			SAMN10131041		S3149	Homo sapiens	Surgical wound	Spain: Barcelona		2007	41.481274 N 2.237849 E				Stenotrophomonas maltophilia	{"strain": "S3149", "collected_by": "Hospital Universitari Germans Trias i Pujol", "collection_date": "2007", "geo_loc_name": "Spain: Barcelona", "host": "Homo sapiens", "host_disease": "Surgical wound", "isolation_source": "Surgical wound", "lat_lon": "41.481274 N 2.237849 E", "organism_name": "Stenotrophomonas maltophilia"}
GCA_002205245.1	GCF_002205245.1	ASM220524v1	Stenotrophomonas maltophilia (g-proteobacteria)	40324	Contig		JCVI				73400	73400			SAMN07237145		910	Homo sapiens	blood	USA: Columbus, OH		10/7/2015	Unknown				Stenotrophomonas maltophilia	{"host_disease": "Unknown", "isolation_source": "blood", "host": "Homo sapiens", "collection_date": "2015-07-10", "collected_by": "Unknown", "geo_loc_name": "USA: Columbus, OH", "lat_lon": "Unknown", "strain": "910", "organism_name": "Stenotrophomonas maltophilia"}
GCA_049384445.1	GCF_049384445.1	ASM4938444v1	Stenotrophomonas maltophilia (g-proteobacteria)	40324	Contig		Lebanese American university				86312	86312			SAMN39200971		CASM80	Homo sapiens	DTA	Lebanon		11/10/2022					Stenotrophomonas maltophilia	{"strain": "CASM80", "host": "Homo sapiens", "isolation_source": "DTA", "collection_date": "2022-10-11", "geo_loc_name": "Lebanon", "sample_type": "Whole organism", "organism_name": "Stenotrophomonas maltophilia"}
GCA_002205215.1	GCF_002205215.1	ASM220521v1	Stenotrophomonas maltophilia (g-proteobacteria)	40324	Contig		JCVI				72736	72736			SAMN07237146		594	Homo sapiens	rectal swab	USA: Baltimore, MD		4/10/2014	Unknown				Stenotrophomonas maltophilia	{"host_disease": "Unknown", "isolation_source": "rectal swab", "host": "Homo sapiens", "collection_date": "2014-10-04", "collected_by": "Unknown", "geo_loc_name": "USA: Baltimore, MD", "lat_lon": "Unknown", "strain": "594", "organism_name": "Stenotrophomonas maltophilia"}
GCA_013464915.1	GCF_013464915.1	ASM1346491v1	Stenotrophomonas maltophilia (g-proteobacteria)	40324	Contig		Universitat Autonoma de Barcelona				74914	74914			SAMN10131153		PC315	Homo sapiens	Perineum swab	Germany: Berlin		2012	52.525211 N 13.378660 E				Stenotrophomonas maltophilia	{"strain": "PC315", "collected_by": "Charite Clinic", "collection_date": "2012", "geo_loc_name": "Germany: Berlin", "host": "Homo sapiens", "host_disease": "Not available", "isolation_source": "Perineum swab", "lat_lon": "52.525211 N 13.378660 E", "organism_name": "Stenotrophomonas maltophilia"}
GCA_013464355.1	GCF_013464355.1	ASM1346435v1	Stenotrophomonas maltophilia (g-proteobacteria)	40324	Contig		Universitat Autonoma de Barcelona				75062	75062			SAMN10131038		PL12	Homo sapiens	Perineum swab	Slovenia: Ljubljana		2011	46.057236 N 14.521487 E				Stenotrophomonas maltophilia	{"strain": "PL12", "collected_by": "Ljubljana Medical Center", "collection_date": "2011", "geo_loc_name": "Slovenia: Ljubljana", "host": "Homo sapiens", "host_disease": "Not available", "isolation_source": "Perineum swab", "lat_lon": "46.057236 N 14.521487 E", "organism_name": "Stenotrophomonas maltophilia"}
GCA_029836495.1	GCF_029836495.1	ASM2983649v1	Stenotrophomonas maltophilia (g-proteobacteria)	40324	Contig		Washington University in St. Louis School of Medicine				72658	72658			SAMN30525531		GD04075			USA		9/7/2018	not collected				Stenotrophomonas maltophilia	{"strain": "GD04075", "collection_date": "2018-07-09", "env_broad_scale": "Sink", "env_local_scale": "Drain", "env_medium": "surface swab", "geo_loc_name": "USA", "isol_growth_condt": "not collected", "lat_lon": "not collected", "num_replicons": "not collected", "ref_biomaterial": "not collected", "organism_name": "Stenotrophomonas maltophilia"}
GCA_013463595.1	GCF_013463595.1	ASM1346359v1	Stenotrophomonas maltophilia (g-proteobacteria)	40324	Contig		Universitat Autonoma de Barcelona				71144	71144			SAMN10131075		OS91	Homo sapiens	Oropharinx	France: Paris		2012	48.830366 N 2.311222 E				Stenotrophomonas maltophilia	{"strain": "OS91", "collected_by": "Hopital St Joseph", "collection_date": "2012", "geo_loc_name": "France: Paris", "host": "Homo sapiens", "host_disease": "Not available", "isolation_source": "Oropharinx", "lat_lon": "48.830366 N 2.311222 E", "organism_name": "Stenotrophomonas maltophilia"}
GCA_047498115.1	GCF_047498115.1	ASM4749811v1	Stenotrophomonas maltophilia (g-proteobacteria)	40324	Contig		Fujita Health University School of Medicine				72348	72348			SAMN38257257	not applicable	CR008	Homo sapiens	blood	Japan: Kyoto		19/7/2019	35.03 N 135.78 E				Stenotrophomonas maltophilia	{"strain": "CR008", "isolate": "not applicable", "collected_by": "Kyoto University Hospital", "collection_date": "2019-07-19", "geo_loc_name": "Japan: Kyoto", "host": "Homo sapiens", "host_disease": "pneumonia, blood stream infection", "isolation_source": "blood", "lat_lon": "35.03 N 135.78 E", "organism_name": "Stenotrophomonas maltophilia"}
GCA_002739985.1	GCF_002739985.1	ASM273998v1	Stenotrophomonas maltophilia (g-proteobacteria)	40324	Contig		University of Trento				69055	69055			SAMN06019703		Fma_2011	Homo sapiens	lung	Italy:Rome		2011	41.89 N 12.46 E				Stenotrophomonas maltophilia	{"strain": "Fma_2011", "host": "Homo sapiens", "geo_loc_name": "Italy:Rome", "lat_lon": "41.89 N 12.46 E", "collection_date": "2011", "collected_by": "Bambino Gesu Hospital and Research Institute", "host_disease": "cystic fibrosis", "isolation_source": "lung", "organism_name": "Stenotrophomonas maltophilia"}
GCA_003244855.1	GCF_003244855.1	ASM324485v1	Stenotrophomonas maltophilia (g-proteobacteria)	40324	Contig		CSIR-Institute of Microbial Technology				69629	69629			SAMN04978500		SM-3112	Homo sapiens	respiratory	India		2012					Stenotrophomonas maltophilia	{"strain": "SM-3112", "host": "Homo sapiens", "isolation_source": "respiratory", "collection_date": "2012", "geo_loc_name": "India", "sample_type": "Microbe", "organism_name": "Stenotrophomonas maltophilia"}
GCA_013463565.1	GCF_013463565.1	ASM1346356v1	Stenotrophomonas maltophilia (g-proteobacteria)	40324	Contig		Universitat Autonoma de Barcelona				85556	85556			SAMN10131076														Failed after 6 attempts: efetch.fcgi params={'retmode': 'xml', 'db': 'biosample', 'id': '10131076', 'email': 'komwit.s@psu.ac.th', 'api_key': '8338f44c5c794927ce738a67a77af4839c08'}
GCA_047498135.1	GCF_047498135.1	ASM4749813v1	Stenotrophomonas maltophilia (g-proteobacteria)	40324	Contig		Fujita Health University School of Medicine				72587	72587			SAMN38257250	not applicable	AR035	Homo sapiens	bile	Japan: Tokyo		19/9/2019	35.70 N 139.72 E				Stenotrophomonas maltophilia	{"strain": "AR035", "isolate": "not applicable", "collected_by": "National Center for Global Health", "collection_date": "2019-09-19", "geo_loc_name": "Japan: Tokyo", "host": "Homo sapiens", "host_disease": "hepatobiliary infection", "isolation_source": "bile", "lat_lon": "35.70 N 139.72 E", "organism_name": "Stenotrophomonas maltophilia"}
GCA_003244495.1	GCF_003244495.1	ASM324449v1	Stenotrophomonas maltophilia (g-proteobacteria)	40324	Contig		CSIR-Institute of Microbial Technology				69796	69796			SAMN04978493		SM-17711	Homo sapiens	blood	India		2012					Stenotrophomonas maltophilia	{"strain": "SM-17711", "host": "Homo sapiens", "isolation_source": "blood", "collection_date": "2012", "geo_loc_name": "India", "sample_type": "Microbe", "organism_name": "Stenotrophomonas maltophilia"}
GCA_013464305.1	GCF_013464305.1	ASM1346430v1	Stenotrophomonas maltophilia (g-proteobacteria)	40324	Contig		Universitat Autonoma de Barcelona				76154	76154			SAMN10131040		PL20	Homo sapiens	Perineum swab	Slovenia: Ljubljana		2011	46.057236 N 14.521487 E				Stenotrophomonas maltophilia	{"strain": "PL20", "collected_by": "Ljubljana Medical Center", "collection_date": "2011", "geo_loc_name": "Slovenia: Ljubljana", "host": "Homo sapiens", "host_disease": "Not available", "isolation_source": "Perineum swab", "lat_lon": "46.057236 N 14.521487 E", "organism_name": "Stenotrophomonas maltophilia"}
GCA_053320495.1	GCA_053320495.1	ASM5332049v1	Stenotrophomonas maltophilia (g-proteobacteria)	40324	Contig		Parul Institute of medical sciences and research				68186	68186			SAMN50677603		LNF343	Homo sapiens	blood	India		5/8/2024	22.2892 N 73.3637 E				Stenotrophomonas maltophilia	{"strain": "LNF343", "collected_by": "Parul Sevashram Hospital", "collection_date": "2024-08-05", "geo_loc_name": "India", "host": "Homo sapiens", "host_disease": "Sepsis", "isolation_source": "blood", "lat_lon": "22.2892 N 73.3637 E", "organism_name": "Stenotrophomonas maltophilia"}
GCA_029844605.1	GCF_029844605.1	ASM2984460v1	Stenotrophomonas maltophilia (g-proteobacteria)	40324	Contig		Washington University in St. Louis School of Medicine				68294	68294			SAMN30525135		GD03679			USA		20/2/2018	not collected				Stenotrophomonas maltophilia	{"strain": "GD03679", "collection_date": "2018-02-20", "env_broad_scale": "Sink", "env_local_scale": "Drain", "env_medium": "surface swab", "geo_loc_name": "USA", "isol_growth_condt": "not collected", "lat_lon": "not collected", "num_replicons": "not collected", "ref_biomaterial": "not collected", "organism_name": "Stenotrophomonas maltophilia"}
GCA_013464365.1	GCF_013464365.1	ASM1346436v1	Stenotrophomonas maltophilia (g-proteobacteria)	40324	Contig		Universitat Autonoma de Barcelona				66647	66647			SAMN10131037		B285	Homo sapiens	Bronchial aspirate	Spain: Barcelona		2011	41.481274 N 2.237849 E				Stenotrophomonas maltophilia	{"strain": "B285", "collected_by": "Hospital Universitari Germans Trias i Pujol", "collection_date": "2011", "geo_loc_name": "Spain: Barcelona", "host": "Homo sapiens", "host_disease": "Not available", "isolation_source": "Bronchial aspirate", "lat_lon": "41.481274 N 2.237849 E", "organism_name": "Stenotrophomonas maltophilia"}
GCA_002739875.1	GCF_002739875.1	ASM273987v1	Stenotrophomonas maltophilia (g-proteobacteria)	40324	Contig		University of Trento				73205	73205			SAMN06019693		TG_2013	Homo sapiens	lung	Italy:Rome		2013	41.89 N 12.46 E				Stenotrophomonas maltophilia	{"strain": "TG_2013", "host": "Homo sapiens", "geo_loc_name": "Italy:Rome", "lat_lon": "41.89 N 12.46 E", "collection_date": "2013", "collected_by": "Bambino Gesu Hospital and Research Institute", "host_disease": "cystic fibrosis", "isolation_source": "lung", "organism_name": "Stenotrophomonas maltophilia"}
GCA_013463805.1	GCF_013463805.1	ASM1346380v1	Stenotrophomonas maltophilia (g-proteobacteria)	40324	Contig		Universitat Autonoma de Barcelona				66333	66333			SAMN10131064		EV5520		Environmental control	Spain: Barcelona		2011	41.481274 N 2.237849 E				Stenotrophomonas maltophilia	{"strain": "EV5520", "collected_by": "Hospital Universitari Germans Trias i Pujol", "collection_date": "2011", "geo_loc_name": "Spain: Barcelona", "isolation_source": "Environmental control", "lat_lon": "41.481274 N 2.237849 E", "organism_name": "Stenotrophomonas maltophilia"}
GCA_002739915.1	GCF_002739915.1	ASM273991v1	Stenotrophomonas maltophilia (g-proteobacteria)	40324	Contig		University of Trento				67037	67037			SAMN06019698		Fma_2007	Homo sapiens	lung	Italy:Rome		2007	41.89 N 12.46 E				Stenotrophomonas maltophilia	{"strain": "Fma_2007", "host": "Homo sapiens", "geo_loc_name": "Italy:Rome", "lat_lon": "41.89 N 12.46 E", "collection_date": "2007", "collected_by": "Bambino Gesu Hospital and Research Institute", "host_disease": "cystic fibrosis", "isolation_source": "lung", "organism_name": "Stenotrophomonas maltophilia"}
GCA_013464395.1	GCF_013464395.1	ASM1346439v1	Stenotrophomonas maltophilia (g-proteobacteria)	40324	Contig		Universitat Autonoma de Barcelona				64465	64465			SAMN10131036		B5565	Homo sapiens	Bronchial aspirate	Spain: Barcelona		2011	41.481274 N 2.237849 E				Stenotrophomonas maltophilia	{"strain": "B5565", "collected_by": "Hospital Universitari Germans Trias i Pujol", "collection_date": "2011", "geo_loc_name": "Spain: Barcelona", "host": "Homo sapiens", "host_disease": "Not available", "isolation_source": "Bronchial aspirate", "lat_lon": "41.481274 N 2.237849 E", "organism_name": "Stenotrophomonas maltophilia"}
GCA_024128295.1	GCF_024128295.1	ASM2412829v1	Stenotrophomonas maltophilia (g-proteobacteria)	40324	Contig		Palacky University Olomouc				67732	67732			SAMN29162796		VE244-1	Gallus gallus	whole organism	Czech Republic: Moravia		2020					Stenotrophomonas maltophilia	{"strain": "VE244-1", "host": "Gallus gallus", "collection_date": "2020", "geo_loc_name": "Czech Republic: Moravia", "sample_type": "whole organism", "organism_name": "Stenotrophomonas maltophilia"}
GCA_047497585.1	GCF_047497585.1	ASM4749758v1	Stenotrophomonas maltophilia (g-proteobacteria)	40324	Contig		Fujita Health University School of Medicine				64829	64829			SAMN38257310	not applicable	BR166	Homo sapiens	missing	Japan: Aichi		7/10/2020	35.07 N 137.00 E				Stenotrophomonas maltophilia	{"strain": "BR166", "isolate": "not applicable", "collected_by": "Fujita Health University Hospital", "collection_date": "2020-10-07", "geo_loc_name": "Japan: Aichi", "host": "Homo sapiens", "host_disease": "missing", "isolation_source": "missing", "lat_lon": "35.07 N 137.00 E", "organism_name": "Stenotrophomonas maltophilia"}
GCA_002739275.1	GCF_002739275.1	ASM273927v1	Stenotrophomonas maltophilia (g-proteobacteria)	40324	Contig		University of Trento				64353	64353			SAMN06019709		AV_2011	Homo sapiens	lung	Italy:Rome		2011	41.89 N 12.46 E				Stenotrophomonas maltophilia	{"strain": "AV_2011", "host": "Homo sapiens", "geo_loc_name": "Italy:Rome", "lat_lon": "41.89 N 12.46 E", "collection_date": "2011", "collected_by": "Bambino Gesu Hospital and Research Institute", "host_disease": "cystic fibrosis", "isolation_source": "lung", "organism_name": "Stenotrophomonas maltophilia"}
GCA_003244645.1	GCF_003244645.1	ASM324464v1	Stenotrophomonas maltophilia (g-proteobacteria)	40324	Contig		CSIR-Institute of Microbial Technology				62986	62986			SAMN04978484		SM-7882	Homo sapiens	respiratory	India		2012					Stenotrophomonas maltophilia	{"strain": "SM-7882", "host": "Homo sapiens", "isolation_source": "respiratory", "collection_date": "2012", "geo_loc_name": "India", "sample_type": "Microbe", "organism_name": "Stenotrophomonas maltophilia"}
GCA_002739225.1	GCF_002739225.1	ASM273922v1	Stenotrophomonas maltophilia (g-proteobacteria)	40324	Contig		University of Trento				68565	68565			SAMN06019701		Fma_2010_STM1	Homo sapiens	lung	Italy:Rome		2010	41.89 N 12.46 E				Stenotrophomonas maltophilia	{"strain": "Fma_2010_STM1", "host": "Homo sapiens", "geo_loc_name": "Italy:Rome", "lat_lon": "41.89 N 12.46 E", "collection_date": "2010", "collected_by": "Bambino Gesu Hospital and Research Institute", "host_disease": "cystic fibrosis", "isolation_source": "lung", "organism_name": "Stenotrophomonas maltophilia"}
GCA_013464455.1	GCF_013464455.1	ASM1346445v1	Stenotrophomonas maltophilia (g-proteobacteria)	40324	Contig		Universitat Autonoma de Barcelona				76817	76817			SAMN10131033														Failed after 6 attempts: esearch.fcgi params={'retmode': 'json', 'db': 'biosample', 'term': 'SAMN10131033[Accession]', 'email': 'komwit.s@psu.ac.th', 'api_key': '8338f44c5c794927ce738a67a77af4839c08'}
GCA_013464975.1	GCF_013464975.1	ASM1346497v1	Stenotrophomonas maltophilia (g-proteobacteria)	40324	Contig		Universitat Autonoma de Barcelona				62757	62757			SAMN10131151		PC246	Homo sapiens	Perineum swab	Germany: Berlin		2012	52.525211 N 13.378660 E				Stenotrophomonas maltophilia	{"strain": "PC246", "collected_by": "Charite Clinic", "collection_date": "2012", "geo_loc_name": "Germany: Berlin", "host": "Homo sapiens", "host_disease": "Not available", "isolation_source": "Perineum swab", "lat_lon": "52.525211 N 13.378660 E", "organism_name": "Stenotrophomonas maltophilia"}
GCA_013464415.1	GCF_013464415.1	ASM1346441v1	Stenotrophomonas maltophilia (g-proteobacteria)	40324	Contig		Universitat Autonoma de Barcelona				62551	62551			SAMN10131034		PU100	Homo sapiens	Perineum swab	Belgium: Antwerp		2012	51.222763 N 4.410125 E				Stenotrophomonas maltophilia	{"strain": "PU100", "collected_by": "University of Antwerp", "collection_date": "2012", "geo_loc_name": "Belgium: Antwerp", "host": "Homo sapiens", "host_disease": "Not available", "isolation_source": "Perineum swab", "lat_lon": "51.222763 N 4.410125 E", "organism_name": "Stenotrophomonas maltophilia"}
GCA_003385015.1	GCF_003385015.1	ASM338501v1	Stenotrophomonas maltophilia (g-proteobacteria)	40324	Contig		University of Vermont				63306	63306			SAMN09755211		AU32848	Homo sapiens	sputum	USA:Nebraska		2015					Stenotrophomonas maltophilia	{"strain": "AU32848", "collected_by": "Dr. John J. LiPuma", "collection_date": "2015", "geo_loc_name": "USA:Nebraska", "host": "Homo sapiens", "host_disease": "Cystic fibrosis", "isolation_source": "sputum", "lat_lon": "N/A", "organism_name": "Stenotrophomonas maltophilia"}
GCA_003244375.1	GCF_003244375.1	ASM324437v1	Stenotrophomonas maltophilia (g-proteobacteria)	40324	Contig		CSIR-Institute of Microbial Technology				62326	62326			SAMN04978483		SM-7180	Homo sapiens	respiratory	India		2012					Stenotrophomonas maltophilia	{"strain": "SM-7180", "host": "Homo sapiens", "isolation_source": "respiratory", "collection_date": "2012", "geo_loc_name": "India", "sample_type": "Microbe", "organism_name": "Stenotrophomonas maltophilia"}
GCA_013465025.1	GCF_013465025.1	ASM1346502v1	Stenotrophomonas maltophilia (g-proteobacteria)	40324	Contig		Universitat Autonoma de Barcelona				62010	62010			SAMN10131152		OC322	Homo sapiens	Oropharinx	Germany: Berlin		2012	52.525211 N 13.378660 E				Stenotrophomonas maltophilia	{"strain": "OC322", "collected_by": "Charite Clinic", "collection_date": "2012", "geo_loc_name": "Germany: Berlin", "host": "Homo sapiens", "host_disease": "Not available", "isolation_source": "Oropharinx", "lat_lon": "52.525211 N 13.378660 E", "organism_name": "Stenotrophomonas maltophilia"}
GCA_047497955.1	GCF_047497955.1	ASM4749795v1	Stenotrophomonas maltophilia (g-proteobacteria)	40324	Contig		Fujita Health University School of Medicine				63441	63441			SAMN38257264	not applicable	AR037	Homo sapiens	sputum	Japan: Tokyo		24/9/2019	35.70 N 139.72 E				Stenotrophomonas maltophilia	{"strain": "AR037", "isolate": "not applicable", "collected_by": "National Center for Global Health", "collection_date": "2019-09-24", "geo_loc_name": "Japan: Tokyo", "host": "Homo sapiens", "host_disease": "pneumonia", "isolation_source": "sputum", "lat_lon": "35.70 N 139.72 E", "organism_name": "Stenotrophomonas maltophilia"}
GCA_003244795.1	GCF_003244795.1	ASM324479v1	Stenotrophomonas maltophilia (g-proteobacteria)	40324	Contig		CSIR-Institute of Microbial Technology				76996	76996			SAMN04978499														Failed after 6 attempts: efetch.fcgi params={'retmode': 'xml', 'db': 'biosample', 'id': '4978499', 'email': 'komwit.s@psu.ac.th', 'api_key': '8338f44c5c794927ce738a67a77af4839c08'}
GCA_013463915.1	GCF_013463915.1	ASM1346391v1	Stenotrophomonas maltophilia (g-proteobacteria)	40324	Contig		Universitat Autonoma de Barcelona				65876	65876			SAMN10131060		H5726	Homo sapiens	Bronchial aspirate	Spain: Barcelona		2011	41.481274 N 2.237849 E				Stenotrophomonas maltophilia	{"strain": "H5726", "collected_by": "Hospital Universitari Germans Trias i Pujol", "collection_date": "2011", "geo_loc_name": "Spain: Barcelona", "host": "Homo sapiens", "host_disease": "Not available", "isolation_source": "Bronchial aspirate", "lat_lon": "41.481274 N 2.237849 E", "organism_name": "Stenotrophomonas maltophilia"}
GCA_013464195.1	GCF_013464195.1	ASM1346419v1	Stenotrophomonas maltophilia (g-proteobacteria)	40324	Contig		Universitat Autonoma de Barcelona				65310	65310			SAMN10131044		OL13	Homo sapiens	Oropharinx	Slovenia: Ljubljana		2011	46.057236 N 14.521487 E				Stenotrophomonas maltophilia	{"strain": "OL13", "collected_by": "Ljubljana Medical Center", "collection_date": "2011", "geo_loc_name": "Slovenia: Ljubljana", "host": "Homo sapiens", "host_disease": "Not available", "isolation_source": "Oropharinx", "lat_lon": "46.057236 N 14.521487 E", "organism_name": "Stenotrophomonas maltophilia"}
GCA_003244635.1	GCF_003244635.1	ASM324463v1	Stenotrophomonas maltophilia (g-proteobacteria)	40324	Contig		CSIR-Institute of Microbial Technology				67358	67358			SAMN04978482		SM-325416	Homo sapiens	blood	India		2013					Stenotrophomonas maltophilia	{"strain": "SM-325416", "host": "Homo sapiens", "isolation_source": "blood", "collection_date": "2013", "geo_loc_name": "India", "sample_type": "Microbe", "organism_name": "Stenotrophomonas maltophilia"}
GCA_002205295.1	GCF_002205295.1	ASM220529v1	Stenotrophomonas maltophilia (g-proteobacteria)	40324	Contig		JCVI				64527	64527			SAMN07237141		7141307	Homo sapiens	thracheal aspirate	USA: Cleveland, OH		13/1/2011	Unknown				Stenotrophomonas maltophilia	{"host_disease": "Unknown", "isolation_source": "thracheal aspirate", "host": "Homo sapiens", "collection_date": "2011-01-13", "collected_by": "Unknown", "geo_loc_name": "USA: Cleveland, OH", "lat_lon": "Unknown", "strain": "7141307", "organism_name": "Stenotrophomonas maltophilia"}
GCA_003244805.1	GCF_003244805.1	ASM324480v1	Stenotrophomonas maltophilia (g-proteobacteria)	40324	Contig		CSIR-Institute of Microbial Technology				62147	62147			SAMN04978497		SM-13670	Homo sapiens	blood	India		2012					Stenotrophomonas maltophilia	{"strain": "SM-13670", "host": "Homo sapiens", "isolation_source": "blood", "collection_date": "2012", "geo_loc_name": "India", "sample_type": "Microbe", "organism_name": "Stenotrophomonas maltophilia"}
GCA_047497915.1	GCF_047497915.1	ASM4749791v1	Stenotrophomonas maltophilia (g-proteobacteria)	40324	Contig		Fujita Health University School of Medicine				62701	62701			SAMN38257265	not applicable	DR020	Homo sapiens	blood	Japan: Chiba		12/8/2020	35.77 N 140.30 E				Stenotrophomonas maltophilia	{"strain": "DR020", "isolate": "not applicable", "collected_by": "Japanese Red Cross Narita Hospital", "collection_date": "2020-08-12", "geo_loc_name": "Japan: Chiba", "host": "Homo sapiens", "host_disease": "catheter-related blood stream infection", "isolation_source": "blood", "lat_lon": "35.77 N 140.30 E", "organism_name": "Stenotrophomonas maltophilia"}
GCA_002739305.1	GCF_002739305.1	ASM273930v1	Stenotrophomonas maltophilia (g-proteobacteria)	40324	Contig		University of Trento				64953	64953			SAMN06019710		AV_2012_STM1	Homo sapiens	lung	Italy:Rome		2012	41.89 N 12.46 E				Stenotrophomonas maltophilia	{"strain": "AV_2012_STM1", "host": "Homo sapiens", "geo_loc_name": "Italy:Rome", "lat_lon": "41.89 N 12.46 E", "collection_date": "2012", "collected_by": "Bambino Gesu Hospital and Research Institute", "host_disease": "cystic fibrosis", "isolation_source": "lung", "organism_name": "Stenotrophomonas maltophilia"}
GCA_002740345.1	GCF_002740345.1	ASM274034v1	Stenotrophomonas maltophilia (g-proteobacteria)	40324	Contig		University of Trento				82239	82239			SAMN06019736														Failed after 6 attempts: esearch.fcgi params={'retmode': 'json', 'db': 'biosample', 'term': 'SAMN06019736[Accession]', 'email': 'komwit.s@psu.ac.th', 'api_key': '8338f44c5c794927ce738a67a77af4839c08'}
GCA_003244725.1	GCF_003244725.1	ASM324472v1	Stenotrophomonas maltophilia (g-proteobacteria)	40324	Contig		CSIR-Institute of Microbial Technology				66742	66742			SAMN04978486		SM-11522	Homo sapiens	blood	India		2012					Stenotrophomonas maltophilia	{"strain": "SM-11522", "host": "Homo sapiens", "isolation_source": "blood", "collection_date": "2012", "geo_loc_name": "India", "sample_type": "Microbe", "organism_name": "Stenotrophomonas maltophilia"}
GCA_047497885.1	GCF_047497885.1	ASM4749788v1	Stenotrophomonas maltophilia (g-proteobacteria)	40324	Contig		Fujita Health University School of Medicine				62810	62810			SAMN38257266	not applicable	FR007	Homo sapiens	missing	Japan: Aichi		5/11/2021	35.18 N 136.97 E				Stenotrophomonas maltophilia	{"strain": "FR007", "isolate": "not applicable", "collected_by": "Aichi Cancer Center", "collection_date": "2021-11-05", "geo_loc_name": "Japan: Aichi", "host": "Homo sapiens", "host_disease": "missing", "isolation_source": "missing", "lat_lon": "35.18 N 136.97 E", "organism_name": "Stenotrophomonas maltophilia"}
GCA_002739595.1	GCF_002739595.1	ASM273959v1	Stenotrophomonas maltophilia (g-proteobacteria)	40324	Contig		University of Trento				59983	59983			SAMN06019671		MS_2003_STM1	Homo sapiens	lung	Italy:Rome		2003	41.89 N 12.46 E				Stenotrophomonas maltophilia	{"strain": "MS_2003_STM1", "host": "Homo sapiens", "geo_loc_name": "Italy:Rome", "lat_lon": "41.89 N 12.46 E", "collection_date": "2003", "collected_by": "Bambino Gesu Hospital and Research Institute", "host_disease": "cystic fibrosis", "isolation_source": "lung", "organism_name": "Stenotrophomonas maltophilia"}
GCA_023702195.1	GCF_023702195.1	ASM2370219v1	Stenotrophomonas maltophilia (g-proteobacteria)	40324	Contig		Wenzhou Medical University				64469	64469			SAMN28868844		212	Homo sapiens	Not collected	China: Zhejiang		2020	30.16 N 120.12 E				Stenotrophomonas maltophilia	{"strain": "212", "collected_by": "Qiyu Bao", "collection_date": "2020", "geo_loc_name": "China: Zhejiang", "host": "Homo sapiens", "host_disease": "Not collected", "isolation_source": "Not collected", "lat_lon": "30.16 N 120.12 E", "organism_name": "Stenotrophomonas maltophilia"}
GCA_013464555.1	GCF_013464555.1	ASM1346455v1	Stenotrophomonas maltophilia (g-proteobacteria)	40324	Contig		Universitat Autonoma de Barcelona				61111	61111			SAMN10131028		PG157	Homo sapiens	Perineum swab	Slovenia: Golnik		2012	46.329283 N 14.332308 E				Stenotrophomonas maltophilia	{"strain": "PG157", "collected_by": "University Clinic of Respiratory and Allergic Disease", "collection_date": "2012", "geo_loc_name": "Slovenia: Golnik", "host": "Homo sapiens", "host_disease": "Not available", "isolation_source": "Perineum swab", "lat_lon": "46.329283 N 14.332308 E", "organism_name": "Stenotrophomonas maltophilia"}
GCA_002738675.1	GCF_002738675.1	ASM273867v1	Stenotrophomonas maltophilia (g-proteobacteria)	40324	Contig		University of Trento				74976	74976			SAMN06019649		ZC_2004	Homo sapiens	lung	Italy:Rome		2004	41.89 N 12.46 E				Stenotrophomonas maltophilia	{"strain": "ZC_2004", "host": "Homo sapiens", "geo_loc_name": "Italy:Rome", "lat_lon": "41.89 N 12.46 E", "collection_date": "2004", "collected_by": "Bambino Gesu Hospital and Research Institute", "host_disease": "cystic fibrosis", "isolation_source": "lung", "organism_name": "Stenotrophomonas maltophilia"}
GCA_003244415.1	GCF_003244415.1	ASM324441v1	Stenotrophomonas maltophilia (g-proteobacteria)	40324	Contig		CSIR-Institute of Microbial Technology				64336	64336			SAMN04978487		SM-2546	Homo sapiens	respiratory	India		2013					Stenotrophomonas maltophilia	{"strain": "SM-2546", "host": "Homo sapiens", "isolation_source": "respiratory", "collection_date": "2013", "geo_loc_name": "India", "sample_type": "Microbe", "organism_name": "Stenotrophomonas maltophilia"}
GCA_053363355.1	GCA_053363355.1	ASM5336335v1	Stenotrophomonas maltophilia (g-proteobacteria)	40324	Contig		University of Arkansas for Medical Sciences				57245	57245			SAMN47861384		AR-CRE-C65		vegetable	USA: Arkansas		2022-09	34.74 N 92.28 W				Stenotrophomonas maltophilia	{"strain": "AR-CRE-C65", "collected_by": "UAMS", "collection_date": "2022-09", "geo_loc_name": "USA: Arkansas", "isolation_source": "vegetable", "lat_lon": "34.74 N 92.28 W", "organism_name": "Stenotrophomonas maltophilia"}
GCA_047497875.1	GCF_047497875.1	ASM4749787v1	Stenotrophomonas maltophilia (g-proteobacteria)	40324	Contig		Fujita Health University School of Medicine				56741	56741			SAMN38257267	not applicable	FR025	Homo sapiens	blood	Japan: Aichi		1/4/2022	35.18 N 136.97 E				Stenotrophomonas maltophilia	{"strain": "FR025", "isolate": "not applicable", "collected_by": "Aichi Cancer Center", "collection_date": "2022-04-01", "geo_loc_name": "Japan: Aichi", "host": "Homo sapiens", "host_disease": "secondary bacteremia", "isolation_source": "blood", "lat_lon": "35.18 N 136.97 E", "organism_name": "Stenotrophomonas maltophilia"}
GCA_050487325.1	GCF_050487325.1	ASM5048732v1	Stenotrophomonas maltophilia (g-proteobacteria)	40324	Contig		Nottingham Trent University				72106	72106			SAMN46163224														Failed after 6 attempts: efetch.fcgi params={'retmode': 'xml', 'db': 'biosample', 'id': '46163224', 'email': 'komwit.s@psu.ac.th', 'api_key': '8338f44c5c794927ce738a67a77af4839c08'}
GCA_013464065.1	GCF_013464065.1	ASM1346406v1	Stenotrophomonas maltophilia (g-proteobacteria)	40324	Contig		Universitat Autonoma de Barcelona				64896	64896			SAMN10131052		PC313	Homo sapiens	Perineum swab	Germany: Berlin		2012	52.525211 N 13.378660 E				Stenotrophomonas maltophilia	{"strain": "PC313", "collected_by": "Charite Clinic", "collection_date": "2012", "geo_loc_name": "Germany: Berlin", "host": "Homo sapiens", "host_disease": "Not available", "isolation_source": "Perineum swab", "lat_lon": "52.525211 N 13.378660 E", "organism_name": "Stenotrophomonas maltophilia"}
GCA_013464405.1	GCF_013464405.1	ASM1346440v1	Stenotrophomonas maltophilia (g-proteobacteria)	40324	Contig		Universitat Autonoma de Barcelona				58209	58209			SAMN10131035		OU353	Homo sapiens	Oropharinx	Belgium: Antwerp		2012	51.222763 N 4.410125 E				Stenotrophomonas maltophilia	{"strain": "OU353", "collected_by": "University of Antwerp", "collection_date": "2012", "geo_loc_name": "Belgium: Antwerp", "host": "Homo sapiens", "host_disease": "Not available", "isolation_source": "Oropharinx", "lat_lon": "51.222763 N 4.410125 E", "organism_name": "Stenotrophomonas maltophilia"}
GCA_003244715.1	GCF_003244715.1	ASM324471v1	Stenotrophomonas maltophilia (g-proteobacteria)	40324	Contig		CSIR-Institute of Microbial Technology				54275	54275			SAMN04978490		SM-19467	Homo sapiens	blood	India		2012					Stenotrophomonas maltophilia	{"strain": "SM-19467", "host": "Homo sapiens", "isolation_source": "blood", "collection_date": "2012", "geo_loc_name": "India", "sample_type": "Microbe", "organism_name": "Stenotrophomonas maltophilia"}
GCA_013464255.1	GCF_013464255.1	ASM1346425v1	Stenotrophomonas maltophilia (g-proteobacteria)	40324	Contig		Universitat Autonoma de Barcelona				62121	62121			SAMN10131042		B5742	Homo sapiens	Bronchial aspirate	Spain: Barcelona		2011	41.481274 N 2.237849 E				Stenotrophomonas maltophilia	{"strain": "B5742", "collected_by": "Hospital Universitari Germans Trias i Pujol", "collection_date": "2011", "geo_loc_name": "Spain: Barcelona", "host": "Homo sapiens", "host_disease": "Not available", "isolation_source": "Bronchial aspirate", "lat_lon": "41.481274 N 2.237849 E", "organism_name": "Stenotrophomonas maltophilia"}
GCA_029844525.1	GCF_029844525.1	ASM2984452v1	Stenotrophomonas maltophilia (g-proteobacteria)	40324	Contig		Washington University in St. Louis School of Medicine				63169	63169			SAMN30525138		GD03682			USA		20/2/2018	not collected				Stenotrophomonas maltophilia	{"strain": "GD03682", "collection_date": "2018-02-20", "env_broad_scale": "Sink", "env_local_scale": "Drain", "env_medium": "surface swab", "geo_loc_name": "USA", "isol_growth_condt": "not collected", "lat_lon": "not collected", "num_replicons": "not collected", "ref_biomaterial": "not collected", "organism_name": "Stenotrophomonas maltophilia"}
GCA_047497435.1	GCF_047497435.1	ASM4749743v1	Stenotrophomonas maltophilia (g-proteobacteria)	40324	Contig		Fujita Health University School of Medicine				53748	53748			SAMN38257320	not applicable	FR030	Homo sapiens	sputum	Japan: Aichi		25/4/2022	35.18 N 136.97 E				Stenotrophomonas maltophilia	{"strain": "FR030", "isolate": "not applicable", "collected_by": "Aichi Cancer Center", "collection_date": "2022-04-25", "geo_loc_name": "Japan: Aichi", "host": "Homo sapiens", "host_disease": "colonization", "isolation_source": "sputum", "lat_lon": "35.18 N 136.97 E", "organism_name": "Stenotrophomonas maltophilia"}
GCA_020166085.1	GCF_020166085.1	ASM2016608v1	Stenotrophomonas maltophilia (g-proteobacteria)	40324	Contig		North West University				54168	54168			SAMN20525554		NAA11		maize soil rhizosphere	Benin: Southern Agroecological zone		29/11/2009					Stenotrophomonas maltophilia	{"strain": "NAA11", "isolation_source": "maize soil rhizosphere", "collection_date": "2009-11-29", "geo_loc_name": "Benin: Southern Agroecological zone", "sample_type": "Single cell", "organism_name": "Stenotrophomonas maltophilia"}
GCA_047498215.1	GCF_047498215.1	ASM4749821v1	Stenotrophomonas maltophilia (g-proteobacteria)	40324	Contig		Fujita Health University School of Medicine				54372	54372			SAMN38257243	not applicable	AR054	Homo sapiens	missing	Japan: Tokyo		7/11/2019	35.70 N 139.72 E				Stenotrophomonas maltophilia	{"strain": "AR054", "isolate": "not applicable", "collected_by": "National Center for Global Health", "collection_date": "2019-11-07", "geo_loc_name": "Japan: Tokyo", "host": "Homo sapiens", "host_disease": "missing", "isolation_source": "missing", "lat_lon": "35.70 N 139.72 E", "organism_name": "Stenotrophomonas maltophilia"}
GCA_002205175.1	GCF_002205175.1	ASM220517v1	Stenotrophomonas maltophilia (g-proteobacteria)	40324	Contig		JCVI				60790	60790			SAMN07237142		163919	Homo sapiens	blood	USA: Ithaca, NY		15/7/2014	Unknown				Stenotrophomonas maltophilia	{"host_disease": "Unknown", "isolation_source": "blood", "host": "Homo sapiens", "collection_date": "2014-07-15", "collected_by": "Unknown", "geo_loc_name": "USA: Ithaca, NY", "lat_lon": "Unknown", "strain": "163919", "organism_name": "Stenotrophomonas maltophilia"}
GCA_047498045.1	GCF_047498045.1	ASM4749804v1	Stenotrophomonas maltophilia (g-proteobacteria)	40324	Contig		Fujita Health University School of Medicine				54266	54266			SAMN38257258	not applicable	CR039	Homo sapiens	sputum	Japan: Kyoto		17/2/2020	35.03 N 135.78 E				Stenotrophomonas maltophilia	{"strain": "CR039", "isolate": "not applicable", "collected_by": "Kyoto University Hospital", "collection_date": "2020-02-17", "geo_loc_name": "Japan: Kyoto", "host": "Homo sapiens", "host_disease": "pneumonia", "isolation_source": "sputum", "lat_lon": "35.03 N 135.78 E", "organism_name": "Stenotrophomonas maltophilia"}
GCA_047497665.1	GCF_047497665.1	ASM4749766v1	Stenotrophomonas maltophilia (g-proteobacteria)	40324	Contig		Fujita Health University School of Medicine				52893	52893			SAMN38257300	not applicable	DR027	Homo sapiens	sputum	Japan: Chiba		9/10/2020	35.77 N 140.30 E				Stenotrophomonas maltophilia	{"strain": "DR027", "isolate": "not applicable", "collected_by": "Japanese Red Cross Narita Hospital", "collection_date": "2020-10-09", "geo_loc_name": "Japan: Chiba", "host": "Homo sapiens", "host_disease": "colonization", "isolation_source": "sputum", "lat_lon": "35.77 N 140.30 E", "organism_name": "Stenotrophomonas maltophilia"}
GCA_047497445.1	GCF_047497445.1	ASM4749744v1	Stenotrophomonas maltophilia (g-proteobacteria)	40324	Contig		Fujita Health University School of Medicine				51532	51532			SAMN38257319	not applicable	FR029	Homo sapiens	missing	Japan: Aichi		21/4/2022	35.18 N 136.97 E				Stenotrophomonas maltophilia	{"strain": "FR029", "isolate": "not applicable", "collected_by": "Aichi Cancer Center", "collection_date": "2022-04-21", "geo_loc_name": "Japan: Aichi", "host": "Homo sapiens", "host_disease": "missing", "isolation_source": "missing", "lat_lon": "35.18 N 136.97 E", "organism_name": "Stenotrophomonas maltophilia"}
GCA_003244735.1	GCF_003244735.1	ASM324473v1	Stenotrophomonas maltophilia (g-proteobacteria)	40324	Contig		CSIR-Institute of Microbial Technology				54368	54368			SAMN04978491		SM-30540	Homo sapiens	blood	India		2013					Stenotrophomonas maltophilia	{"strain": "SM-30540", "host": "Homo sapiens", "isolation_source": "blood", "collection_date": "2013", "geo_loc_name": "India", "sample_type": "Microbe", "organism_name": "Stenotrophomonas maltophilia"}
GCA_003244425.1	GCF_003244425.1	ASM324442v1	Stenotrophomonas maltophilia (g-proteobacteria)	40324	Contig		CSIR-Institute of Microbial Technology				57893	57893			SAMN04978480		SM-20065	Homo sapiens	blood	India		2012					Stenotrophomonas maltophilia	{"strain": "SM-20065", "host": "Homo sapiens", "isolation_source": "blood", "collection_date": "2012", "geo_loc_name": "India", "sample_type": "Microbe", "organism_name": "Stenotrophomonas maltophilia"}
GCA_013464095.1	GCF_013464095.1	ASM1346409v1	Stenotrophomonas maltophilia (g-proteobacteria)	40324	Contig		Universitat Autonoma de Barcelona				57982	57982			SAMN10131050		PC312	Homo sapiens	Perineum swab	Germany: Berlin		2012	52.525211 N 13.378660 E				Stenotrophomonas maltophilia	{"strain": "PC312", "collected_by": "Charite Clinic", "collection_date": "2012", "geo_loc_name": "Germany: Berlin", "host": "Homo sapiens", "host_disease": "Not available", "isolation_source": "Perineum swab", "lat_lon": "52.525211 N 13.378660 E", "organism_name": "Stenotrophomonas maltophilia"}
GCA_047497515.1	GCF_047497515.1	ASM4749751v1	Stenotrophomonas maltophilia (g-proteobacteria)	40324	Contig		Fujita Health University School of Medicine				50241	50241			SAMN38257316	not applicable	FR026	Homo sapiens	sputum	Japan: Aichi		1/4/2022	35.18 N 136.97 E				Stenotrophomonas maltophilia	{"strain": "FR026", "isolate": "not applicable", "collected_by": "Aichi Cancer Center", "collection_date": "2022-04-01", "geo_loc_name": "Japan: Aichi", "host": "Homo sapiens", "host_disease": "colonization", "isolation_source": "sputum", "lat_lon": "35.18 N 136.97 E", "organism_name": "Stenotrophomonas maltophilia"}
GCA_047498055.1	GCF_047498055.1	ASM4749805v1	Stenotrophomonas maltophilia (g-proteobacteria)	40324	Contig		Fujita Health University School of Medicine				49965	49965			SAMN38257260	not applicable	CR061	Homo sapiens	sputum	Japan: Kyoto		11/5/2020	35.03 N 135.78 E				Stenotrophomonas maltophilia	{"strain": "CR061", "isolate": "not applicable", "collected_by": "Kyoto University Hospital", "collection_date": "2020-05-11", "geo_loc_name": "Japan: Kyoto", "host": "Homo sapiens", "host_disease": "pneumonia", "isolation_source": "sputum", "lat_lon": "35.03 N 135.78 E", "organism_name": "Stenotrophomonas maltophilia"}
GCA_047498095.1	GCF_047498095.1	ASM4749809v1	Stenotrophomonas maltophilia (g-proteobacteria)	40324	Contig		Fujita Health University School of Medicine				49951	49951			SAMN38257255	not applicable	FR021	Homo sapiens	missing	Japan: Aichi		21/2/2022	35.18 N 136.97 E				Stenotrophomonas maltophilia	{"strain": "FR021", "isolate": "not applicable", "collected_by": "Aichi Cancer Center", "collection_date": "2022-02-21", "geo_loc_name": "Japan: Aichi", "host": "Homo sapiens", "host_disease": "missing", "isolation_source": "missing", "lat_lon": "35.18 N 136.97 E", "organism_name": "Stenotrophomonas maltophilia"}
GCA_003970865.1	GCF_003970865.1	ASM397086v1	Stenotrophomonas maltophilia (g-proteobacteria)	40324	Contig		MedBiotech laboratory, faculty of medicine and pharmacy, rabat/ Mohamed V university rabat				57069	57069			SAMN10589628		MDMC339		desert sand	Morocco: Merzouga		12/2/2002					Stenotrophomonas maltophilia	{"strain": "MDMC339", "isolation_source": "desert sand", "collection_date": "2002-02-12", "geo_loc_name": "Morocco: Merzouga", "sample_type": "Whole organism", "organism_name": "Stenotrophomonas maltophilia"}
GCA_008080405.1	GCF_008080405.1	ASM808040v1	Stenotrophomonas maltophilia (g-proteobacteria)	40324	Contig		Lebanese American University				52130	52130			SAMN12562583		STN-MAK6	Homo sapiens	missing	Lebanon		2018					Stenotrophomonas maltophilia	{"strain": "STN-MAK6", "host": "Homo sapiens", "isolation_source": "missing", "collection_date": "2018", "geo_loc_name": "Lebanon", "sample_type": "whole genome", "organism_name": "Stenotrophomonas maltophilia"}
GCA_003244775.1	GCF_003244775.1	ASM324477v1	Stenotrophomonas maltophilia (g-proteobacteria)	40324	Contig		CSIR-Institute of Microbial Technology				48474	48474			SAMN04978492		SM-5815	Homo sapiens	blood	India		2010					Stenotrophomonas maltophilia	{"strain": "SM-5815", "host": "Homo sapiens", "isolation_source": "blood", "collection_date": "2010", "geo_loc_name": "India", "sample_type": "Microbe", "organism_name": "Stenotrophomonas maltophilia"}
GCA_047497975.1	GCF_047497975.1	ASM4749797v1	Stenotrophomonas maltophilia (g-proteobacteria)	40324	Contig		Fujita Health University School of Medicine				49615	49615			SAMN38257263	not applicable	BR161	Homo sapiens	missing	Japan: Aichi		7/12/2020	35.07 N 137.00 E				Stenotrophomonas maltophilia	{"strain": "BR161", "isolate": "not applicable", "collected_by": "Fujita Health University Hospital", "collection_date": "2020-12-07", "geo_loc_name": "Japan: Aichi", "host": "Homo sapiens", "host_disease": "missing", "isolation_source": "missing", "lat_lon": "35.07 N 137.00 E", "organism_name": "Stenotrophomonas maltophilia"}
GCA_047497785.1	GCF_047497785.1	ASM4749778v1	Stenotrophomonas maltophilia (g-proteobacteria)	40324	Contig		Fujita Health University School of Medicine				48842	48842			SAMN38257293	not applicable	AR044	Homo sapiens	sputum	Japan: Tokyo		9/10/2019	35.70 N 139.72 E				Stenotrophomonas maltophilia	{"strain": "AR044", "isolate": "not applicable", "collected_by": "National Center for Global Health", "collection_date": "2019-10-09", "geo_loc_name": "Japan: Tokyo", "host": "Homo sapiens", "host_disease": "colonization", "isolation_source": "sputum", "lat_lon": "35.70 N 139.72 E", "organism_name": "Stenotrophomonas maltophilia"}
GCA_053456725.1	GCA_053456725.1	ASM5345672v1	Stenotrophomonas maltophilia (g-proteobacteria)	40324	Contig		University of Maryland				48771	48771			SAMN50669827		UF-316			USA: DC		22/7/2023	38.92 N 77.03 W				Stenotrophomonas maltophilia	{"strain": "UF-316", "biotic_regm": "not applicable", "chem_administration": "not applicable", "collection_date": "2023-07-22", "depth": "not applicable", "env_broad_scale": "not applicable", "env_local_scale": "community garden", "env_medium": "soil", "food_product_type": "not applicable", "geo_loc_name": "USA: DC", "ifsac_category": "Non-food", "isol_growth_condt": "not applicable", "lat_lon": …
GCA_047497735.1	GCF_047497735.1	ASM4749773v1	Stenotrophomonas maltophilia (g-proteobacteria)	40324	Contig		Fujita Health University School of Medicine				48312	48312			SAMN38257294	not applicable	AR049	Homo sapiens	sputum	Japan: Tokyo		15/10/2019	35.70 N 139.72 E				Stenotrophomonas maltophilia	{"strain": "AR049", "isolate": "not applicable", "collected_by": "National Center for Global Health", "collection_date": "2019-10-15", "geo_loc_name": "Japan: Tokyo", "host": "Homo sapiens", "host_disease": "colonization", "isolation_source": "sputum", "lat_lon": "35.70 N 139.72 E", "organism_name": "Stenotrophomonas maltophilia"}
GCA_047497705.1	GCF_047497705.1	ASM4749770v1	Stenotrophomonas maltophilia (g-proteobacteria)	40324	Contig		Fujita Health University School of Medicine				49143	49143			SAMN38257298	not applicable	CR022	Homo sapiens	blood	Japan: Kyoto		24/10/2019	35.03 N 135.78 E				Stenotrophomonas maltophilia	{"strain": "CR022", "isolate": "not applicable", "collected_by": "Kyoto University Hospital", "collection_date": "2019-10-24", "geo_loc_name": "Japan: Kyoto", "host": "Homo sapiens", "host_disease": "pneumonia, secondary bacteremia", "isolation_source": "blood", "lat_lon": "35.03 N 135.78 E", "organism_name": "Stenotrophomonas maltophilia"}
GCA_013464105.1	GCF_013464105.1	ASM1346410v1	Stenotrophomonas maltophilia (g-proteobacteria)	40324	Contig		Universitat Autonoma de Barcelona				48010	48010			SAMN10131051		PC314	Homo sapiens	Perineum swab	Germany: Berlin		2012	52.525211 N 13.378660 E				Stenotrophomonas maltophilia	{"strain": "PC314", "collected_by": "Charite Clinic", "collection_date": "2012", "geo_loc_name": "Germany: Berlin", "host": "Homo sapiens", "host_disease": "Not available", "isolation_source": "Perineum swab", "lat_lon": "52.525211 N 13.378660 E", "organism_name": "Stenotrophomonas maltophilia"}
GCA_047498175.1	GCF_047498175.1	ASM4749817v1	Stenotrophomonas maltophilia (g-proteobacteria)	40324	Contig		Fujita Health University School of Medicine				47989	47989			SAMN38257249	not applicable	FR001	Homo sapiens	missing	Japan: Aichi		19/10/2021	35.18 N 136.97 E				Stenotrophomonas maltophilia	{"strain": "FR001", "isolate": "not applicable", "collected_by": "Aichi Cancer Center", "collection_date": "2021-10-19", "geo_loc_name": "Japan: Aichi", "host": "Homo sapiens", "host_disease": "missing", "isolation_source": "missing", "lat_lon": "35.18 N 136.97 E", "organism_name": "Stenotrophomonas maltophilia"}
GCA_047497765.1	GCF_047497765.1	ASM4749776v1	Stenotrophomonas maltophilia (g-proteobacteria)	40324	Contig		Fujita Health University School of Medicine				49067	49067			SAMN38257285	not applicable	BR002	Homo sapiens	blood	Japan: Aichi		6/8/2019	35.07 N 137.00 E				Stenotrophomonas maltophilia	{"strain": "BR002", "isolate": "not applicable", "collected_by": "Fujita Health University Hospital", "collection_date": "2019-08-06", "geo_loc_name": "Japan: Aichi", "host": "Homo sapiens", "host_disease": "primary bactermia", "isolation_source": "blood", "lat_lon": "35.07 N 137.00 E", "organism_name": "Stenotrophomonas maltophilia"}
GCA_029844705.1	GCF_029844705.1	ASM2984470v1	Stenotrophomonas maltophilia (g-proteobacteria)	40324	Contig		Washington University in St. Louis School of Medicine				47957	47957			SAMN30525130		GD03674			USA		20/2/2018	not collected				Stenotrophomonas maltophilia	{"strain": "GD03674", "collection_date": "2018-02-20", "env_broad_scale": "Sink", "env_local_scale": "Basin", "env_medium": "surface swab", "geo_loc_name": "USA", "isol_growth_condt": "not collected", "lat_lon": "not collected", "num_replicons": "not collected", "ref_biomaterial": "not collected", "organism_name": "Stenotrophomonas maltophilia"}
GCA_047498155.1	GCF_047498155.1	ASM4749815v1	Stenotrophomonas maltophilia (g-proteobacteria)	40324	Contig		Fujita Health University School of Medicine				52588	52588			SAMN38257252	not applicable	DR013	Homo sapiens	sputum	Japan: Chiba		25/2/2020	35.77 N 140.30 E				Stenotrophomonas maltophilia	{"strain": "DR013", "isolate": "not applicable", "collected_by": "Japanese Red Cross Narita Hospital", "collection_date": "2020-02-25", "geo_loc_name": "Japan: Chiba", "host": "Homo sapiens", "host_disease": "colonization", "isolation_source": "sputum", "lat_lon": "35.77 N 140.30 E", "organism_name": "Stenotrophomonas maltophilia"}
GCA_017582525.1	GCF_017582525.1	ASM1758252v1	Stenotrophomonas maltophilia (g-proteobacteria)	40324	Contig		Cepheid				59335	59335			SAMN17860433		15992	Homo sapiens	urine	Nigeria		2017					Stenotrophomonas maltophilia	{"strain": "15992", "host": "Homo sapiens", "isolation_source": "urine", "collection_date": "2017", "geo_loc_name": "Nigeria", "sample_type": "isolate", "organism_name": "Stenotrophomonas maltophilia"}
GCA_003244535.1	GCF_003244535.1	ASM324453v1	Stenotrophomonas maltophilia (g-proteobacteria)	40324	Contig		CSIR-Institute of Microbial Technology				47434	47434			SAMN04978496		SM-1911	Homo sapiens	Pus	India		2010					Stenotrophomonas maltophilia	{"strain": "SM-1911", "host": "Homo sapiens", "isolation_source": "Pus", "collection_date": "2010", "geo_loc_name": "India", "sample_type": "Microbe", "organism_name": "Stenotrophomonas maltophilia"}
GCA_047498035.1	GCF_047498035.1	ASM4749803v1	Stenotrophomonas maltophilia (g-proteobacteria)	40324	Contig		Fujita Health University School of Medicine				48491	48491			SAMN38257261	not applicable	AR014	Homo sapiens	sputum	Japan: Tokyo		12/8/2019	35.70 N 139.72 E				Stenotrophomonas maltophilia	{"strain": "AR014", "isolate": "not applicable", "collected_by": "National Center for Global Health", "collection_date": "2019-08-12", "geo_loc_name": "Japan: Tokyo", "host": "Homo sapiens", "host_disease": "colonization", "isolation_source": "sputum", "lat_lon": "35.70 N 139.72 E", "organism_name": "Stenotrophomonas maltophilia"}
GCA_047497685.1	GCF_047497685.1	ASM4749768v1	Stenotrophomonas maltophilia (g-proteobacteria)	40324	Contig		Fujita Health University School of Medicine				45890	45890			SAMN38257295	not applicable	AR052	Homo sapiens	missing	Japan: Tokyo		4/11/2019	35.70 N 139.72 E				Stenotrophomonas maltophilia	{"strain": "AR052", "isolate": "not applicable", "collected_by": "National Center for Global Health", "collection_date": "2019-11-04", "geo_loc_name": "Japan: Tokyo", "host": "Homo sapiens", "host_disease": "missing", "isolation_source": "missing", "lat_lon": "35.70 N 139.72 E", "organism_name": "Stenotrophomonas maltophilia"}
GCA_002205155.1	GCF_002205155.1	ASM220515v1	Stenotrophomonas maltophilia (g-proteobacteria)	40324	Contig		JCVI				50946	50946			SAMN07237140		M16356	Homo sapiens	blood	USA: Seattle, WA		15/5/2006	Unknown				Stenotrophomonas maltophilia	{"host_disease": "Unknown", "isolation_source": "blood", "host": "Homo sapiens", "collection_date": "2006-05-15", "collected_by": "Unknown", "geo_loc_name": "USA: Seattle, WA", "lat_lon": "Unknown", "strain": "M16356", "organism_name": "Stenotrophomonas maltophilia"}
GCA_029841245.1	GCF_029841245.1	ASM2984124v1	Stenotrophomonas maltophilia (g-proteobacteria)	40324	Contig		Washington University in St. Louis School of Medicine				45927	45927			SAMN30525297		GD03841			Pakistan		2/4/2018	not collected				Stenotrophomonas maltophilia	{"strain": "GD03841", "collection_date": "2018-04-02", "env_broad_scale": "Sink", "env_local_scale": "Remnant water", "env_medium": "water", "geo_loc_name": "Pakistan", "isol_growth_condt": "not collected", "lat_lon": "not collected", "num_replicons": "not collected", "ref_biomaterial": "not collected", "organism_name": "Stenotrophomonas maltophilia"}
GCA_013463455.1	GCF_013463455.1	ASM1346345v1	Stenotrophomonas maltophilia (g-proteobacteria)	40324	Contig		Universitat Autonoma de Barcelona				58887	58887			SAMN10131081		OU152	Homo sapiens	Oropharinx	Belgium: Antwerp		2012	51.222763 N 4.410125 E				Stenotrophomonas maltophilia	{"strain": "OU152", "collected_by": "University of Antwerp", "collection_date": "2012", "geo_loc_name": "Belgium: Antwerp", "host": "Homo sapiens", "host_disease": "Not available", "isolation_source": "Oropharinx", "lat_lon": "51.222763 N 4.410125 E", "organism_name": "Stenotrophomonas maltophilia"}
GCA_029841345.1	GCF_029841345.1	ASM2984134v1	Stenotrophomonas maltophilia (g-proteobacteria)	40324	Contig		Washington University in St. Louis School of Medicine				46364	46364			SAMN30525292		GD03836			Pakistan		2/4/2018	not collected				Stenotrophomonas maltophilia	{"strain": "GD03836", "collection_date": "2018-04-02", "env_broad_scale": "Sink", "env_local_scale": "Drain", "env_medium": "surface swab", "geo_loc_name": "Pakistan", "isol_growth_condt": "not collected", "lat_lon": "not collected", "num_replicons": "not collected", "ref_biomaterial": "not collected", "organism_name": "Stenotrophomonas maltophilia"}
GCA_000758465.1	GCF_000758465.1	ASM75846v1	Stenotrophomonas maltophilia (g-proteobacteria)	40324	Contig		University of Huddersfield				54429	54429			SAMN03067892	missing	53	Homo sapiens	unknown	United Kingdom		2010	unknown				Stenotrophomonas maltophilia	{"isolate": "missing", "note": "isolate Steno", "strain": "53", "collected_by": "University of Huddersfield", "collection_date": "2010", "geo_loc_name": "United Kingdom", "host": "Homo sapiens", "host_disease": "unknown", "isolation_source": "unknown", "lat_lon": "unknown", "organism_name": "Stenotrophomonas maltophilia"}
GCA_029842785.1	GCF_029842785.1	ASM2984278v1	Stenotrophomonas maltophilia (g-proteobacteria)	40324	Contig		Washington University in St. Louis School of Medicine				52571	52571			SAMN30525220		GD03764			Pakistan		27/2/2018	not collected				Stenotrophomonas maltophilia	{"strain": "GD03764", "collection_date": "2018-02-27", "env_broad_scale": "Sink", "env_local_scale": "Faucet", "env_medium": "surface swab", "geo_loc_name": "Pakistan", "isol_growth_condt": "not collected", "lat_lon": "not collected", "num_replicons": "not collected", "ref_biomaterial": "not collected", "organism_name": "Stenotrophomonas maltophilia"}
GCA_003143835.1	GCF_003143835.1	ASM314383v1	Stenotrophomonas maltophilia (g-proteobacteria)	40324	Contig		The Ohio State University				46940	46940			SAMN09205971		D5_25A		soil	USA:Ohio		2017					Stenotrophomonas maltophilia	{"strain": "D5_25A", "isolation_source": "soil", "collection_date": "2017", "geo_loc_name": "USA:Ohio", "sample_type": "whole organism", "organism_name": "Stenotrophomonas maltophilia"}
GCA_029841365.1	GCF_029841365.1	ASM2984136v1	Stenotrophomonas maltophilia (g-proteobacteria)	40324	Contig		Washington University in St. Louis School of Medicine				43823	43823			SAMN30525291		GD03835			Pakistan		2/4/2018	not collected				Stenotrophomonas maltophilia	{"strain": "GD03835", "collection_date": "2018-04-02", "env_broad_scale": "Sink", "env_local_scale": "Basin", "env_medium": "surface swab", "geo_loc_name": "Pakistan", "isol_growth_condt": "not collected", "lat_lon": "not collected", "num_replicons": "not collected", "ref_biomaterial": "not collected", "organism_name": "Stenotrophomonas maltophilia"}
GCA_003244435.1	GCF_003244435.1	ASM324443v1	Stenotrophomonas maltophilia (g-proteobacteria)	40324	Contig		CSIR-Institute of Microbial Technology				42949	42949			SAMN04978488		SM-4416	Homo sapiens	blood	India		2012					Stenotrophomonas maltophilia	{"strain": "SM-4416", "host": "Homo sapiens", "isolation_source": "blood", "collection_date": "2012", "geo_loc_name": "India", "sample_type": "Microbe", "organism_name": "Stenotrophomonas maltophilia"}
GCA_029837785.1	GCF_029837785.1	ASM2983778v1	Stenotrophomonas maltophilia (g-proteobacteria)	40324	Contig		Washington University in St. Louis School of Medicine				43292	43292			SAMN30525466		GD04010			USA		14/5/2018	not collected				Stenotrophomonas maltophilia	{"strain": "GD04010", "collection_date": "2018-05-14", "env_broad_scale": "Sink", "env_local_scale": "Drain", "env_medium": "surface swab", "geo_loc_name": "USA", "isol_growth_condt": "not collected", "lat_lon": "not collected", "num_replicons": "not collected", "ref_biomaterial": "not collected", "organism_name": "Stenotrophomonas maltophilia"}
GCA_047497775.1	GCF_047497775.1	ASM4749777v1	Stenotrophomonas maltophilia (g-proteobacteria)	40324	Contig		Fujita Health University School of Medicine				45424	45424			SAMN38257287	not applicable	BR073	Homo sapiens	blood	Japan: Aichi		24/1/2020	35.07 N 137.00 E				Stenotrophomonas maltophilia	{"strain": "BR073", "isolate": "not applicable", "collected_by": "Fujita Health University Hospital", "collection_date": "2020-01-24", "geo_loc_name": "Japan: Aichi", "host": "Homo sapiens", "host_disease": "secondary bacteremia", "isolation_source": "blood", "lat_lon": "35.07 N 137.00 E", "organism_name": "Stenotrophomonas maltophilia"}
GCA_029837935.1	GCF_029837935.1	ASM2983793v1	Stenotrophomonas maltophilia (g-proteobacteria)	40324	Contig		Washington University in St. Louis School of Medicine				47312	47312			SAMN30525458		GD04002			USA		14/5/2018	not collected				Stenotrophomonas maltophilia	{"strain": "GD04002", "collection_date": "2018-05-14", "env_broad_scale": "Sink", "env_local_scale": "Drain", "env_medium": "surface swab", "geo_loc_name": "USA", "isol_growth_condt": "not collected", "lat_lon": "not collected", "num_replicons": "not collected", "ref_biomaterial": "not collected", "organism_name": "Stenotrophomonas maltophilia"}
GCA_003244625.1	GCF_003244625.1	ASM324462v1	Stenotrophomonas maltophilia (g-proteobacteria)	40324	Contig		CSIR-Institute of Microbial Technology				44537	44537			SAMN04978481		SM-3226	Homo sapiens	blood	India		2012					Stenotrophomonas maltophilia	{"strain": "SM-3226", "host": "Homo sapiens", "isolation_source": "blood", "collection_date": "2012", "geo_loc_name": "India", "sample_type": "Microbe", "organism_name": "Stenotrophomonas maltophilia"}
GCA_047498195.1	GCF_047498195.1	ASM4749819v1	Stenotrophomonas maltophilia (g-proteobacteria)	40324	Contig		Fujita Health University School of Medicine				42154	42154			SAMN38257244	not applicable	DR034	Homo sapiens	pleural effusion	Japan: Chiba		2/6/2021	35.77 N 140.30 E				Stenotrophomonas maltophilia	{"strain": "DR034", "isolate": "not applicable", "collected_by": "Japanese Red Cross Narita Hospital", "collection_date": "2021-06-02", "geo_loc_name": "Japan: Chiba", "host": "Homo sapiens", "host_disease": "colonization", "isolation_source": "pleural effusion", "lat_lon": "35.77 N 140.30 E", "organism_name": "Stenotrophomonas maltophilia"}
GCA_029837065.1	GCF_029837065.1	ASM2983706v1	Stenotrophomonas maltophilia (g-proteobacteria)	40324	Contig		Washington University in St. Louis School of Medicine				40388	40388			SAMN30525502		GD04046			USA		9/7/2018	not collected				Stenotrophomonas maltophilia	{"strain": "GD04046", "collection_date": "2018-07-09", "env_broad_scale": "Sink", "env_local_scale": "Drain", "env_medium": "surface swab", "geo_loc_name": "USA", "isol_growth_condt": "not collected", "lat_lon": "not collected", "num_replicons": "not collected", "ref_biomaterial": "not collected", "organism_name": "Stenotrophomonas maltophilia"}
GCA_047497535.1	GCF_047497535.1	ASM4749753v1	Stenotrophomonas maltophilia (g-proteobacteria)	40324	Contig		Fujita Health University School of Medicine				39214	39214			SAMN38257306	not applicable	CR054	Homo sapiens	bile	Japan: Kyoto		20/4/2020	35.03 N 135.78 E				Stenotrophomonas maltophilia	{"strain": "CR054", "isolate": "not applicable", "collected_by": "Kyoto University Hospital", "collection_date": "2020-04-20", "geo_loc_name": "Japan: Kyoto", "host": "Homo sapiens", "host_disease": "colonization", "isolation_source": "bile", "lat_lon": "35.03 N 135.78 E", "organism_name": "Stenotrophomonas maltophilia"}
GCA_029835295.1	GCF_029835295.1	ASM2983529v1	Stenotrophomonas maltophilia (g-proteobacteria)	40324	Contig		Washington University in St. Louis School of Medicine				42314	42314			SAMN30525593		GD04137			Pakistan		18/7/2018	not collected				Stenotrophomonas maltophilia	{"strain": "GD04137", "collection_date": "2018-07-18", "env_broad_scale": "Sink", "env_local_scale": "Basin", "env_medium": "surface swab", "geo_loc_name": "Pakistan", "isol_growth_condt": "not collected", "lat_lon": "not collected", "num_replicons": "not collected", "ref_biomaterial": "not collected", "organism_name": "Stenotrophomonas maltophilia"}
GCA_003244465.1	GCF_003244465.1	ASM324446v1	Stenotrophomonas maltophilia (g-proteobacteria)	40324	Contig		CSIR-Institute of Microbial Technology				38440	38440			SAMN04978489		SM-100	Homo sapiens	blood	India		2010					Stenotrophomonas maltophilia	{"strain": "SM-100", "host": "Homo sapiens", "isolation_source": "blood", "collection_date": "2010", "geo_loc_name": "India", "sample_type": "Microbe", "organism_name": "Stenotrophomonas maltophilia"}
GCA_001069605.1	GCF_001069605.1	ASM106960v1	Stenotrophomonas maltophilia (g-proteobacteria)	40324	Contig		University of Washington				40803	40803			SAMN03197278		1305.rep1_SMAL	Homo sapiens	missing	USA: WA		Unknown	missing				Stenotrophomonas maltophilia	{"collected_by": "UW clinical laboratory", "collection_date": "Unknown", "geo_loc_name": "USA: WA", "host": "Homo sapiens", "host_disease": "missing", "isolation_source": "missing", "lat_lon": "missing", "strain": "1305.rep1_SMAL", "organism_name": "Stenotrophomonas maltophilia"}
GCA_029838965.1	GCF_029838965.1	ASM2983896v1	Stenotrophomonas maltophilia (g-proteobacteria)	40324	Contig		Washington University in St. Louis School of Medicine				43496	43496			SAMN30525415		GD03959			Pakistan		1/5/2018	not collected				Stenotrophomonas maltophilia	{"strain": "GD03959", "collection_date": "2018-05-01", "env_broad_scale": "Sink", "env_local_scale": "Faucet", "env_medium": "surface swab", "geo_loc_name": "Pakistan", "isol_growth_condt": "not collected", "lat_lon": "not collected", "num_replicons": "not collected", "ref_biomaterial": "not collected", "organism_name": "Stenotrophomonas maltophilia"}
GCA_001074705.1	GCF_001074705.1	ASM107470v1	Stenotrophomonas maltophilia (g-proteobacteria)	40324	Contig		University of Washington				38334	38334			SAMN03198070		862_SMAL	Homo sapiens	missing	USA: WA		Unknown	missing				Stenotrophomonas maltophilia	{"collected_by": "UW clinical laboratory", "collection_date": "Unknown", "geo_loc_name": "USA: WA", "host": "Homo sapiens", "host_disease": "missing", "isolation_source": "missing", "lat_lon": "missing", "strain": "862_SMAL", "organism_name": "Stenotrophomonas maltophilia"}
GCA_001276355.1	GCF_001276355.1	ASM127635v1	Stenotrophomonas maltophilia (g-proteobacteria)	40324	Contig		University of Queensland				44228	44228			SAMN03753636		B4	Homo sapiens	lungs of cystic fibrosis patient B	Australia: Brisbane		25/8/2005	27.4667 S 153.0333 E				Stenotrophomonas maltophilia	{"collection_date": "2005-08-25", "lat_lon": "27.4667 S 153.0333 E", "host_disease": "Cystic fibrosis", "collected_by": "Royal Children's Hospital, Brisbane", "host": "Homo sapiens", "strain": "B4", "geo_loc_name": "Australia: Brisbane", "isolation_source": "lungs of cystic fibrosis patient B", "organism_name": "Stenotrophomonas maltophilia"}
GCA_029839165.1	GCF_029839165.1	ASM2983916v1	Stenotrophomonas maltophilia (g-proteobacteria)	40324	Contig		Washington University in St. Louis School of Medicine				42277	42277			SAMN30525407		GD03951			Pakistan		1/5/2018	not collected				Stenotrophomonas maltophilia	{"strain": "GD03951", "collection_date": "2018-05-01", "env_broad_scale": "Sink", "env_local_scale": "Basin", "env_medium": "surface swab", "geo_loc_name": "Pakistan", "isol_growth_condt": "not collected", "lat_lon": "not collected", "num_replicons": "not collected", "ref_biomaterial": "not collected", "organism_name": "Stenotrophomonas maltophilia"}
GCA_047497575.1	GCF_047497575.1	ASM4749757v1	Stenotrophomonas maltophilia (g-proteobacteria)	40324	Contig		Fujita Health University School of Medicine				39188	39188			SAMN38257308	not applicable	ER034	Homo sapiens	missing	Japan: Kanagawa		24/8/2021	35.34 N 139.65 E				Stenotrophomonas maltophilia	{"strain": "ER034", "isolate": "not applicable", "collected_by": "Yokohama City University Hospital", "collection_date": "2021-08-24", "geo_loc_name": "Japan: Kanagawa", "host": "Homo sapiens", "host_disease": "missing", "isolation_source": "missing", "lat_lon": "35.34 N 139.65 E", "organism_name": "Stenotrophomonas maltophilia"}
GCA_029837305.1	GCF_029837305.1	ASM2983730v1	Stenotrophomonas maltophilia (g-proteobacteria)	40324	Contig		Washington University in St. Louis School of Medicine				43163	43163			SAMN30525489		GD04033			USA		4/6/2018	not collected				Stenotrophomonas maltophilia	{"strain": "GD04033", "collection_date": "2018-06-04", "env_broad_scale": "Sink", "env_local_scale": "Drain", "env_medium": "surface swab", "geo_loc_name": "USA", "isol_growth_condt": "not collected", "lat_lon": "not collected", "num_replicons": "not collected", "ref_biomaterial": "not collected", "organism_name": "Stenotrophomonas maltophilia"}
GCA_047497635.1	GCF_047497635.1	ASM4749763v1	Stenotrophomonas maltophilia (g-proteobacteria)	40324	Contig		Fujita Health University School of Medicine				43175	43175			SAMN38257302	not applicable	CR036	Homo sapiens	sputum	Japan: Kyoto		10/2/2020	35.03 N 135.78 E				Stenotrophomonas maltophilia	{"strain": "CR036", "isolate": "not applicable", "collected_by": "Kyoto University Hospital", "collection_date": "2020-02-10", "geo_loc_name": "Japan: Kyoto", "host": "Homo sapiens", "host_disease": "pneumonia", "isolation_source": "sputum", "lat_lon": "35.03 N 135.78 E", "organism_name": "Stenotrophomonas maltophilia"}
GCA_026305595.1	GCF_026305595.1	ASM2630559v1	Stenotrophomonas maltophilia (g-proteobacteria)	40324	Contig		Instituto Oswaldo Cruz				54163	54163			SAMN27549429		CCBH27728	Homo sapiens	blood	Brazil		11/1/2020	10 S 52 W				Stenotrophomonas maltophilia	{"strain": "CCBH27728", "collected_by": "LACEN/TO", "collection_date": "2020-01-11", "geo_loc_name": "Brazil", "host": "Homo sapiens", "host_disease": "not available", "isolation_source": "blood", "lat_lon": "10 S 52 W", "organism_name": "Stenotrophomonas maltophilia"}
GCA_001075475.1	GCF_001075475.1	ASM107547v1	Stenotrophomonas maltophilia (g-proteobacteria)	40324	Contig		University of Washington				41881	41881			SAMN03198171		951_SMAL	Homo sapiens	missing	USA: WA		Unknown	missing				Stenotrophomonas maltophilia	{"collected_by": "UW clinical laboratory", "collection_date": "Unknown", "geo_loc_name": "USA: WA", "host": "Homo sapiens", "host_disease": "missing", "isolation_source": "missing", "lat_lon": "missing", "strain": "951_SMAL", "organism_name": "Stenotrophomonas maltophilia"}
GCA_047497655.1	GCF_047497655.1	ASM4749765v1	Stenotrophomonas maltophilia (g-proteobacteria)	40324	Contig		Fujita Health University School of Medicine				40012	40012			SAMN38257303	not applicable	CR040	Homo sapiens	sputum	Japan: Kyoto		17/2/2020	35.03 N 135.78 E				Stenotrophomonas maltophilia	{"strain": "CR040", "isolate": "not applicable", "collected_by": "Kyoto University Hospital", "collection_date": "2020-02-17", "geo_loc_name": "Japan: Kyoto", "host": "Homo sapiens", "host_disease": "colonization", "isolation_source": "sputum", "lat_lon": "35.03 N 135.78 E", "organism_name": "Stenotrophomonas maltophilia"}
GCA_001068535.1	GCF_001068535.1	ASM106853v1	Stenotrophomonas maltophilia (g-proteobacteria)	40324	Contig		University of Washington				37420	37420			SAMN03196995		1030_SMAL	Homo sapiens	missing	USA: WA		Unknown	missing				Stenotrophomonas maltophilia	{"collected_by": "UW clinical laboratory", "collection_date": "Unknown", "geo_loc_name": "USA: WA", "host": "Homo sapiens", "host_disease": "missing", "isolation_source": "missing", "lat_lon": "missing", "strain": "1030_SMAL", "organism_name": "Stenotrophomonas maltophilia"}
GCA_024007755.1	GCF_024007755.1	ASM2400775v1	Stenotrophomonas maltophilia (g-proteobacteria)	40324	Contig		Universidad Peruana Cayetano Heredia				43842	43842			SAMN29146605		SM1150	Homo sapiens	bronchial aspirate	Peru: Cusco		2018-08	13.528000 S 71.979799 W				Stenotrophomonas maltophilia	{"strain": "SM1150", "collected_by": "Hospital Antonio Lorena de Cusco", "collection_date": "2018-08", "geo_loc_name": "Peru: Cusco", "host": "Homo sapiens", "host_disease": "Sepsis", "isolation_source": "bronchial aspirate", "lat_lon": "13.528000 S 71.979799 W", "organism_name": "Stenotrophomonas maltophilia"}
GCA_029840965.1	GCF_029840965.1	ASM2984096v1	Stenotrophomonas maltophilia (g-proteobacteria)	40324	Contig		Washington University in St. Louis School of Medicine				36933	36933			SAMN30525310		GD03854			Pakistan		2/4/2018	not collected				Stenotrophomonas maltophilia	{"strain": "GD03854", "collection_date": "2018-04-02", "env_broad_scale": "Sink", "env_local_scale": "Remnant water", "env_medium": "water", "geo_loc_name": "Pakistan", "isol_growth_condt": "not collected", "lat_lon": "not collected", "num_replicons": "not collected", "ref_biomaterial": "not collected", "organism_name": "Stenotrophomonas maltophilia"}
GCA_029841255.1	GCF_029841255.1	ASM2984125v1	Stenotrophomonas maltophilia (g-proteobacteria)	40324	Contig		Washington University in St. Louis School of Medicine				32406	32406			SAMN30525295		GD03839			Pakistan		2/4/2018	not collected				Stenotrophomonas maltophilia	{"strain": "GD03839", "collection_date": "2018-04-02", "env_broad_scale": "Sink", "env_local_scale": "Faucet", "env_medium": "surface swab", "geo_loc_name": "Pakistan", "isol_growth_condt": "not collected", "lat_lon": "not collected", "num_replicons": "not collected", "ref_biomaterial": "not collected", "organism_name": "Stenotrophomonas maltophilia"}
GCA_029842975.1	GCF_029842975.1	ASM2984297v1	Stenotrophomonas maltophilia (g-proteobacteria)	40324	Contig		Washington University in St. Louis School of Medicine				39090	39090			SAMN30525209		GD03753			Pakistan		27/2/2018	not collected				Stenotrophomonas maltophilia	{"strain": "GD03753", "collection_date": "2018-02-27", "env_broad_scale": "Sink", "env_local_scale": "Clean catch water", "env_medium": "water", "geo_loc_name": "Pakistan", "isol_growth_condt": "not collected", "lat_lon": "not collected", "num_replicons": "not collected", "ref_biomaterial": "not collected", "organism_name": "Stenotrophomonas maltophilia"}
GCA_027497575.1	GCF_027497575.1	ASM2749757v1	Stenotrophomonas maltophilia (g-proteobacteria)	40324	Contig		Igbinedion University Okada Edo state Nigeria				38623	38623			SAMN23311535		CJ-2021d		environmental	Nigeria		1/5/2021					Stenotrophomonas maltophilia	{"note": "STRMAL", "strain": "CJ-2021d", "isolation_source": "environmental", "collection_date": "2021-05-01", "geo_loc_name": "Nigeria", "sample_type": "whole organism", "organism_name": "Stenotrophomonas maltophilia"}
GCA_029841145.1	GCF_029841145.1	ASM2984114v1	Stenotrophomonas maltophilia (g-proteobacteria)	40324	Contig		Washington University in St. Louis School of Medicine				35271	35271			SAMN30525303		GD03847			Pakistan		2/4/2018	not collected				Stenotrophomonas maltophilia	{"strain": "GD03847", "collection_date": "2018-04-02", "env_broad_scale": "Sink", "env_local_scale": "Clean catch water", "env_medium": "water", "geo_loc_name": "Pakistan", "isol_growth_condt": "not collected", "lat_lon": "not collected", "num_replicons": "not collected", "ref_biomaterial": "not collected", "organism_name": "Stenotrophomonas maltophilia"}
GCA_001276385.1	GCF_001276385.1	ASM127638v1	Stenotrophomonas maltophilia (g-proteobacteria)	40324	Contig		University of Queensland				32555	32555			SAMN03753637		B5	Homo sapiens	lungs of cystic fibrosis patient B	Australia: Brisbane		28/11/2005	27.4667 S 153.0333 E				Stenotrophomonas maltophilia	{"collection_date": "2005-11-28", "lat_lon": "27.4667 S 153.0333 E", "host_disease": "Cystic fibrosis", "collected_by": "Royal Children's Hospital, Brisbane", "host": "Homo sapiens", "strain": "B5", "geo_loc_name": "Australia: Brisbane", "isolation_source": "lungs of cystic fibrosis patient B", "organism_name": "Stenotrophomonas maltophilia"}
GCA_047498015.1	GCF_047498015.1	ASM4749801v1	Stenotrophomonas maltophilia (g-proteobacteria)	40324	Contig		Fujita Health University School of Medicine				50619	50619			SAMN38257259														Failed after 6 attempts: esearch.fcgi params={'retmode': 'json', 'db': 'biosample', 'term': 'SAMN38257259[Accession]', 'email': 'komwit.s@psu.ac.th', 'api_key': '8338f44c5c794927ce738a67a77af4839c08'}
GCA_029840905.1	GCF_029840905.1	ASM2984090v1	Stenotrophomonas maltophilia (g-proteobacteria)	40324	Contig		Washington University in St. Louis School of Medicine				29791	29791			SAMN30525315		GD03859			Pakistan		2/4/2018	not collected				Stenotrophomonas maltophilia	{"strain": "GD03859", "collection_date": "2018-04-02", "env_broad_scale": "Sink", "env_local_scale": "Basin", "env_medium": "surface swab", "geo_loc_name": "Pakistan", "isol_growth_condt": "not collected", "lat_lon": "not collected", "num_replicons": "not collected", "ref_biomaterial": "not collected", "organism_name": "Stenotrophomonas maltophilia"}
GCA_047497995.1	GCF_047497995.1	ASM4749799v1	Stenotrophomonas maltophilia (g-proteobacteria)	40324	Contig		Fujita Health University School of Medicine				35576	35576			SAMN38257262	not applicable	CR062	Homo sapiens	sputum	Japan: Kyoto		26/5/2020	35.03 N 135.78 E				Stenotrophomonas maltophilia	{"strain": "CR062", "isolate": "not applicable", "collected_by": "Kyoto University Hospital", "collection_date": "2020-05-26", "geo_loc_name": "Japan: Kyoto", "host": "Homo sapiens", "host_disease": "colonization", "isolation_source": "sputum", "lat_lon": "35.03 N 135.78 E", "organism_name": "Stenotrophomonas maltophilia"}
GCA_029840215.1	GCF_029840215.1	ASM2984021v1	Stenotrophomonas maltophilia (g-proteobacteria)	40324	Contig		Washington University in St. Louis School of Medicine				24616	24616			SAMN30525351		GD03895			USA		9/4/2018	not collected				Stenotrophomonas maltophilia	{"strain": "GD03895", "collection_date": "2018-04-09", "env_broad_scale": "Sink", "env_local_scale": "Drain", "env_medium": "surface swab", "geo_loc_name": "USA", "isol_growth_condt": "not collected", "lat_lon": "not collected", "num_replicons": "not collected", "ref_biomaterial": "not collected", "organism_name": "Stenotrophomonas maltophilia"}
GCA_029838765.1	GCF_029838765.1	ASM2983876v1	Stenotrophomonas maltophilia (g-proteobacteria)	40324	Contig		Washington University in St. Louis School of Medicine				39088	39088			SAMN30525426		GD03970			Pakistan		1/5/2018	not collected				Stenotrophomonas maltophilia	{"strain": "GD03970", "collection_date": "2018-05-01", "env_broad_scale": "Sink", "env_local_scale": "Remnant water", "env_medium": "water", "geo_loc_name": "Pakistan", "isol_growth_condt": "not collected", "lat_lon": "not collected", "num_replicons": "not collected", "ref_biomaterial": "not collected", "organism_name": "Stenotrophomonas maltophilia"}
GCA_033437005.1	GCF_033437005.1	ASM3343700v1	Stenotrophomonas maltophilia (g-proteobacteria)	40324	Contig		Instituto de Pesquisa Pele Pequeno Principe				28767	28767			SAMN35084937		Smal15	Homo sapiens	blood	Brazil		8/8/2018	25.4430 S 49.2761 W				Stenotrophomonas maltophilia	{"strain": "Smal15", "collected_by": "missing", "collection_date": "2018-08-08", "geo_loc_name": "Brazil", "host": "Homo sapiens", "host_disease": "not collected", "isolation_source": "blood", "lat_lon": "25.4430 S 49.2761 W", "organism_name": "Stenotrophomonas maltophilia"}
GCA_001075175.1	GCF_001075175.1	ASM107517v1	Stenotrophomonas maltophilia (g-proteobacteria)	40324	Contig		University of Washington				31793	31793			SAMN03198062		854_SMAL	Homo sapiens	missing	USA: WA		Unknown	missing				Stenotrophomonas maltophilia	{"collected_by": "UW clinical laboratory", "collection_date": "Unknown", "geo_loc_name": "USA: WA", "host": "Homo sapiens", "host_disease": "missing", "isolation_source": "missing", "lat_lon": "missing", "strain": "854_SMAL", "organism_name": "Stenotrophomonas maltophilia"}
GCA_029838865.1	GCF_029838865.1	ASM2983886v1	Stenotrophomonas maltophilia (g-proteobacteria)	40324	Contig		Washington University in St. Louis School of Medicine				29794	29794			SAMN30525421		GD03965			Pakistan		1/5/2018	not collected				Stenotrophomonas maltophilia	{"strain": "GD03965", "collection_date": "2018-05-01", "env_broad_scale": "Sink", "env_local_scale": "Drain", "env_medium": "surface swab", "geo_loc_name": "Pakistan", "isol_growth_condt": "not collected", "lat_lon": "not collected", "num_replicons": "not collected", "ref_biomaterial": "not collected", "organism_name": "Stenotrophomonas maltophilia"}
GCA_029838725.1	GCF_029838725.1	ASM2983872v1	Stenotrophomonas maltophilia (g-proteobacteria)	40324	Contig		Washington University in St. Louis School of Medicine				25242	25242			SAMN30525428		GD03972			Pakistan		1/5/2018	not collected				Stenotrophomonas maltophilia	{"strain": "GD03972", "collection_date": "2018-05-01", "env_broad_scale": "Sink", "env_local_scale": "Basin", "env_medium": "surface swab", "geo_loc_name": "Pakistan", "isol_growth_condt": "not collected", "lat_lon": "not collected", "num_replicons": "not collected", "ref_biomaterial": "not collected", "organism_name": "Stenotrophomonas maltophilia"}
GCA_003244885.1	GCF_003244885.1	ASM324488v1	Stenotrophomonas maltophilia (g-proteobacteria)	40324	Contig		CSIR-Institute of Microbial Technology				37857	37857			SAMN04978498		SM-760	Homo sapiens	respiratory	India		2010					Stenotrophomonas maltophilia	{"strain": "SM-760", "host": "Homo sapiens", "isolation_source": "respiratory", "collection_date": "2010", "geo_loc_name": "India", "sample_type": "Microbe", "organism_name": "Stenotrophomonas maltophilia"}
GCA_047497595.1	GCF_047497595.1	ASM4749759v1	Stenotrophomonas maltophilia (g-proteobacteria)	40324	Contig		Fujita Health University School of Medicine				37960	37960			SAMN38257305	not applicable	CR051	Homo sapiens	sputum	Japan: Kyoto		7/4/2020	35.03 N 135.78 E				Stenotrophomonas maltophilia	{"strain": "CR051", "isolate": "not applicable", "collected_by": "Kyoto University Hospital", "collection_date": "2020-04-07", "geo_loc_name": "Japan: Kyoto", "host": "Homo sapiens", "host_disease": "colonization", "isolation_source": "sputum", "lat_lon": "35.03 N 135.78 E", "organism_name": "Stenotrophomonas maltophilia"}
GCA_017565445.1	GCF_017565445.1	ASM1756544v1	Stenotrophomonas maltophilia (g-proteobacteria)	40324	Contig		North-West University				28858	28858			SAMN18138707		JVB5	sunflower	root	South Africa		29/2/2020					Stenotrophomonas maltophilia	{"strain": "JVB5", "host": "sunflower", "isolation_source": "root", "collection_date": "2020-02-29", "geo_loc_name": "South Africa", "sample_type": "Root_20", "organism_name": "Stenotrophomonas maltophilia"}
GCA_029838825.1	GCF_029838825.1	ASM2983882v1	Stenotrophomonas maltophilia (g-proteobacteria)	40324	Contig		Washington University in St. Louis School of Medicine				35307	35307			SAMN30525424		GD03968			Pakistan		1/5/2018	not collected				Stenotrophomonas maltophilia	{"strain": "GD03968", "collection_date": "2018-05-01", "env_broad_scale": "Sink", "env_local_scale": "Faucet", "env_medium": "surface swab", "geo_loc_name": "Pakistan", "isol_growth_condt": "not collected", "lat_lon": "not collected", "num_replicons": "not collected", "ref_biomaterial": "not collected", "organism_name": "Stenotrophomonas maltophilia"}
GCA_029841385.1	GCF_029841385.1	ASM2984138v1	Stenotrophomonas maltophilia (g-proteobacteria)	40324	Contig		Washington University in St. Louis School of Medicine				43340	43340			SAMN30525290		GD03834			Pakistan		2/4/2018	not collected				Stenotrophomonas maltophilia	{"strain": "GD03834", "collection_date": "2018-04-02", "env_broad_scale": "Sink", "env_local_scale": "Clean catch water", "env_medium": "water", "geo_loc_name": "Pakistan", "isol_growth_condt": "not collected", "lat_lon": "not collected", "num_replicons": "not collected", "ref_biomaterial": "not collected", "organism_name": "Stenotrophomonas maltophilia"}
GCA_029834895.1	GCF_029834895.1	ASM2983489v1	Stenotrophomonas maltophilia (g-proteobacteria)	40324	Contig		Washington University in St. Louis School of Medicine				22790	22790			SAMN30525612		GD04156			Pakistan		18/7/2018	not collected				Stenotrophomonas maltophilia	{"strain": "GD04156", "collection_date": "2018-07-18", "env_broad_scale": "Sink", "env_local_scale": "Faucet", "env_medium": "surface swab", "geo_loc_name": "Pakistan", "isol_growth_condt": "not collected", "lat_lon": "not collected", "num_replicons": "not collected", "ref_biomaterial": "not collected", "organism_name": "Stenotrophomonas maltophilia"}
GCA_029842465.1	GCF_029842465.1	ASM2984246v1	Stenotrophomonas maltophilia (g-proteobacteria)	40324	Contig		Washington University in St. Louis School of Medicine				24174	24174			SAMN30525234		GD03778			Pakistan		27/2/2018	not collected				Stenotrophomonas maltophilia	{"strain": "GD03778", "collection_date": "2018-02-27", "env_broad_scale": "Sink", "env_local_scale": "Remnant water", "env_medium": "water", "geo_loc_name": "Pakistan", "isol_growth_condt": "not collected", "lat_lon": "not collected", "num_replicons": "not collected", "ref_biomaterial": "not collected", "organism_name": "Stenotrophomonas maltophilia"}
GCA_000455625.1	GCF_000455625.1	Stmalt0435	Stenotrophomonas maltophilia stmalt0435 (g-proteobacteria)	1347913	Contig		IUK				42887	42887			SAMEA2272536		stmalt0435								GCA_000455625		Stenotrophomonas maltophilia stmalt0435	{"ena-checklist": "ERC000011", "ena-first-public": "2013-12-19", "ena-last-update": "2013-12-09", "external id": "SAMEA2272536", "insdc center alias": "EBI", "insdc center name": "European Bioinformatics Institute", "insdc first public": "2013-12-19T12:09:22Z", "insdc last update": "2013-12-09T15:24:05Z", "insdc status": "public", "strain": "stmalt0435", "submitter id": "GCA_000455625", "broker n…
GCA_029838565.1	GCF_029838565.1	ASM2983856v1	Stenotrophomonas maltophilia (g-proteobacteria)	40324	Contig		Washington University in St. Louis School of Medicine				21413	21413			SAMN30525436		GD03980			Pakistan		1/5/2018	not collected				Stenotrophomonas maltophilia	{"strain": "GD03980", "collection_date": "2018-05-01", "env_broad_scale": "Sink", "env_local_scale": "Remnant water", "env_medium": "water", "geo_loc_name": "Pakistan", "isol_growth_condt": "not collected", "lat_lon": "not collected", "num_replicons": "not collected", "ref_biomaterial": "not collected", "organism_name": "Stenotrophomonas maltophilia"}
GCA_015998545.2	GCA_015998545.2	ASM1599854v2	Stenotrophomonas maltophilia (g-proteobacteria)	40324	Contig		University of Pittsburgh				3295706	3295706			SAMN10437213		STEN00051	Homo sapiens	sputum	USA: Pittsburgh, Pennsylvania		2017	40.44 N 79.97 W				Stenotrophomonas maltophilia	{"strain": "STEN00051", "collected_by": "University of Pittsburgh Medical Center", "collection_date": "2017", "geo_loc_name": "USA: Pittsburgh, Pennsylvania", "isolation_source": "sputum", "lat_lon": "40.44 N 79.97 W", "host": "Homo sapiens", "host_disease": "not collected", "organism_name": "Stenotrophomonas maltophilia"}
GCA_001074785.1	GCF_001074785.1	ASM107478v1	Stenotrophomonas maltophilia (g-proteobacteria)	40324	Contig		University of Washington				19853	19853			SAMN03198088		882_SMAL	Homo sapiens	missing	USA: WA		Unknown	missing				Stenotrophomonas maltophilia	{"collected_by": "UW clinical laboratory", "collection_date": "Unknown", "geo_loc_name": "USA: WA", "host": "Homo sapiens", "host_disease": "missing", "isolation_source": "missing", "lat_lon": "missing", "strain": "882_SMAL", "organism_name": "Stenotrophomonas maltophilia"}
GCA_000355725.1	GCF_000355725.1	ASM35572v1	Stenotrophomonas maltophilia RA8 (g-proteobacteria)	1118157	Contig		Karlsruhe Institue of Technology - Institue of functional Interfaces				5716	5716			SAMEA2272195		RA8								GCA_000355725		Stenotrophomonas maltophilia RA8	{"ena-checklist": "ERC000011", "ena-first-public": "2013-12-19", "ena-last-update": "2013-12-09", "external id": "SAMEA2272195", "insdc center alias": "EBI", "insdc center name": "European Bioinformatics Institute", "insdc first public": "2013-12-19T12:09:22Z", "insdc last update": "2013-12-09T15:23:55Z", "insdc status": "public", "strain": "RA8", "submitter id": "GCA_000355725", "broker name": "…
GCA_964210835.1	GCF_964210835.1	FFMG_57-6-21.1	Stenotrophomonas maltophilia (g-proteobacteria)	40324	Contig		the seqafrica consortium				24058	24058			SAMEA115875237	FFMG_57-6-21	FFMG-57-6-21	Homo sapiens		Tanzania		2021			FFMG_57-6-21		Stenotrophomonas maltophilia	{"ena first public": "2024-07-28", "ena-checklist": "ERC000029", "insdc center name": "Kilimanjaro Clinical Research Institute", "insdc status": "public", "is the sequenced pathogen host associated?": "Yes", "submitter id": "FFMG_57-6-21", "broker name": "SeqAfrica", "collected_by": "Morogoro Regional Referral Hospital", "collection date": "2021", "environmental_sample": "No", "geographic locatio…
GCA_029834705.1	GCF_029834705.1	ASM2983470v1	Stenotrophomonas maltophilia (g-proteobacteria)	40324	Contig		Washington University in St. Louis School of Medicine				24493	24493			SAMN30525622		GD04166			Pakistan		18/7/2018	not collected				Stenotrophomonas maltophilia	{"strain": "GD04166", "collection_date": "2018-07-18", "env_broad_scale": "Sink", "env_local_scale": "Faucet", "env_medium": "surface swab", "geo_loc_name": "Pakistan", "isol_growth_condt": "not collected", "lat_lon": "not collected", "num_replicons": "not collected", "ref_biomaterial": "not collected", "organism_name": "Stenotrophomonas maltophilia"}
GCA_029838585.1	GCF_029838585.1	ASM2983858v1	Stenotrophomonas maltophilia (g-proteobacteria)	40324	Contig		Washington University in St. Louis School of Medicine				22759	22759			SAMN30525433		GD03977			Pakistan		1/5/2018	not collected				Stenotrophomonas maltophilia	{"strain": "GD03977", "collection_date": "2018-05-01", "env_broad_scale": "Sink", "env_local_scale": "Faucet", "env_medium": "surface swab", "geo_loc_name": "Pakistan", "isol_growth_condt": "not collected", "lat_lon": "not collected", "num_replicons": "not collected", "ref_biomaterial": "not collected", "organism_name": "Stenotrophomonas maltophilia"}
GCA_029771625.1	GCA_029771625.1	PDT001354513.1	Stenotrophomonas maltophilia (g-proteobacteria)	40324	Contig		National Center for Biotechnology Information				491929	491929			SAMN15599256		SM16LS	Homo sapiens	unknown	USA: San Diego, CA		missing	missing				Stenotrophomonas maltophilia	{"collection_date": "missing", "collected_by": "UCSD SBRG", "geo_loc_name": "USA: San Diego, CA", "host": "Homo sapiens", "host_disease": "Stenotrophomonas infection", "isolation_source": "unknown", "lat_lon": "missing", "strain": "SM16LS", "organism_name": "Stenotrophomonas maltophilia"}
GCA_015997285.1	GCF_015997285.1	ASM1599728v1	Stenotrophomonas maltophilia (g-proteobacteria)	40324	Contig		University of Pittsburgh				580857	580857			SAMN11285294		STEN00159	Homo sapiens	blood	USA: Pittsburgh, Pennsylvania		2018	40.44 N 79.97 W				Stenotrophomonas maltophilia	{"strain": "STEN00159", "collected_by": "University of Pittsburgh Medical Center", "collection_date": "2018", "geo_loc_name": "USA: Pittsburgh, Pennsylvania", "isolation_source": "blood", "lat_lon": "40.44 N 79.97 W", "host": "Homo sapiens", "host_disease": "not collected", "organism_name": "Stenotrophomonas maltophilia"}
GCA_024500425.1	GCF_024500425.1	ASM2450042v1	Stenotrophomonas maltophilia (g-proteobacteria)	40324	Contig		University of Wisconsin-La Crosse				29605	29605			SAMN28728557		15	painted turtle	fecal material	USA		2017-08					Stenotrophomonas maltophilia	{"strain": "15", "host": "painted turtle", "isolation_source": "fecal material", "collection_date": "2017-08", "geo_loc_name": "USA", "sample_type": "whole organism", "organism_name": "Stenotrophomonas maltophilia"}
GCA_015998675.2	GCA_015998675.2	ASM1599867v2	Stenotrophomonas maltophilia (g-proteobacteria)	40324	Contig		University of Pittsburgh				635999	635999			SAMN10437205		STEN00043	Homo sapiens	sputum	USA: Pittsburgh, Pennsylvania		2017	40.44 N 79.97 W				Stenotrophomonas maltophilia	{"strain": "STEN00043", "collected_by": "University of Pittsburgh Medical Center", "collection_date": "2017", "geo_loc_name": "USA: Pittsburgh, Pennsylvania", "isolation_source": "sputum", "lat_lon": "40.44 N 79.97 W", "host": "Homo sapiens", "host_disease": "not collected", "organism_name": "Stenotrophomonas maltophilia"}
GCA_029748685.1	GCA_029748685.1	PDT001589537.1	Stenotrophomonas maltophilia (g-proteobacteria)	40324	Contig		National Center for Biotechnology Information				486371	486371			SAMN12335617		mfec-10	Arabidopsis thaliana	leaf	USA: Michigan		missing					Stenotrophomonas maltophilia	{"strain": "mfec-10", "host": "Arabidopsis thaliana", "isolation_source": "leaf", "collection_date": "missing", "geo_loc_name": "USA: Michigan", "sample_type": "cell culture", "collected_by": "Michigan State University", "organism_name": "Stenotrophomonas maltophilia"}
GCA_034148105.1	GCA_034148105.1	PDT002016667.1	Stenotrophomonas maltophilia (g-proteobacteria)	40324	Contig		National Center for Biotechnology Information				405121	405121			SAMN38448949		STEN00551	Homo sapiens	sputum	USA: Pittsburgh, Pennsylvania		2022	40.44 N 79.97 W				Stenotrophomonas maltophilia	{"strain": "STEN00551", "collected_by": "University of Pittsburgh Medical Center", "collection_date": "2022", "geo_loc_name": "USA: Pittsburgh, Pennsylvania", "isolation_source": "sputum", "lat_lon": "40.44 N 79.97 W", "host": "Homo sapiens", "host_disease": "not collected", "organism_name": "Stenotrophomonas maltophilia"}
GCA_015997755.1	GCF_015997755.1	ASM1599775v1	Stenotrophomonas maltophilia (g-proteobacteria)	40324	Contig		University of Pittsburgh				401152	401152			SAMN11285277		STEN00096	Homo sapiens	sputum	USA: Pittsburgh, Pennsylvania		2018	40.44 N 79.97 W				Stenotrophomonas maltophilia	{"strain": "STEN00096", "collected_by": "University of Pittsburgh Medical Center", "collection_date": "2018", "geo_loc_name": "USA: Pittsburgh, Pennsylvania", "isolation_source": "sputum", "lat_lon": "40.44 N 79.97 W", "host": "Homo sapiens", "host_disease": "not collected", "organism_name": "Stenotrophomonas maltophilia"}
GCA_029771445.1	GCA_029771445.1	PDT001354533.1	Stenotrophomonas maltophilia (g-proteobacteria)	40324	Contig		National Center for Biotechnology Information				513960	513960			SAMN15599300		SM59PII	Homo sapiens	unknown	USA: San Diego, CA		missing	missing				Stenotrophomonas maltophilia	{"collection_date": "missing", "collected_by": "UCSD SBRG", "geo_loc_name": "USA: San Diego, CA", "host": "Homo sapiens", "host_disease": "Stenotrophomonas infection", "isolation_source": "unknown", "lat_lon": "missing", "strain": "SM59PII", "organism_name": "Stenotrophomonas maltophilia"}
GCA_029771805.1	GCA_029771805.1	PDT001354496.1	Stenotrophomonas maltophilia (g-proteobacteria)	40324	Contig		National Center for Biotechnology Information				392957	392957			SAMN15599274		SM34KA	Homo sapiens	unknown	USA: San Diego, CA		missing	missing				Stenotrophomonas maltophilia	{"collection_date": "missing", "collected_by": "UCSD SBRG", "geo_loc_name": "USA: San Diego, CA", "host": "Homo sapiens", "host_disease": "Stenotrophomonas infection", "isolation_source": "unknown", "lat_lon": "missing", "strain": "SM34KA", "organism_name": "Stenotrophomonas maltophilia"}
GCA_015997615.1	GCF_015997615.1	ASM1599761v1	Stenotrophomonas maltophilia (g-proteobacteria)	40324	Contig		University of Pittsburgh				338572	338572			SAMN11285284		STEN00139	Homo sapiens	sputum	USA: Pittsburgh, Pennsylvania		2018	40.44 N 79.97 W				Stenotrophomonas maltophilia	{"strain": "STEN00139", "collected_by": "University of Pittsburgh Medical Center", "collection_date": "2018", "geo_loc_name": "USA: Pittsburgh, Pennsylvania", "isolation_source": "sputum", "lat_lon": "40.44 N 79.97 W", "host": "Homo sapiens", "host_disease": "not collected", "organism_name": "Stenotrophomonas maltophilia"}
GCA_015998335.2	GCA_015998335.2	ASM1599833v2	Stenotrophomonas maltophilia (g-proteobacteria)	40324	Contig		University of Pittsburgh				3347725	3347725			SAMN10437223		STEN00061	Homo sapiens	sputum	USA: Pittsburgh, Pennsylvania		2017	40.44 N 79.97 W				Stenotrophomonas maltophilia	{"strain": "STEN00061", "collected_by": "University of Pittsburgh Medical Center", "collection_date": "2017", "geo_loc_name": "USA: Pittsburgh, Pennsylvania", "isolation_source": "sputum", "lat_lon": "40.44 N 79.97 W", "host": "Homo sapiens", "host_disease": "not collected", "organism_name": "Stenotrophomonas maltophilia"}
GCA_015997525.1	GCF_015997525.1	ASM1599752v1	Stenotrophomonas maltophilia (g-proteobacteria)	40324	Contig		University of Pittsburgh				349859	349859			SAMN11285288		STEN00144	Homo sapiens	sputum	USA: Pittsburgh, Pennsylvania		2018	40.44 N 79.97 W				Stenotrophomonas maltophilia	{"strain": "STEN00144", "collected_by": "University of Pittsburgh Medical Center", "collection_date": "2018", "geo_loc_name": "USA: Pittsburgh, Pennsylvania", "isolation_source": "sputum", "lat_lon": "40.44 N 79.97 W", "host": "Homo sapiens", "host_disease": "not collected", "organism_name": "Stenotrophomonas maltophilia"}
GCA_000346445.1	GCF_000346445.1	ASM34644v1	Stenotrophomonas maltophilia AU12-09 (g-proteobacteria)	1235458	Contig		Griffith University				69081	69081			SAMN02469852		AU12-09	Homo sapiens	catheter tip		Australia							{"strain": "AU12-09", "host": "Homo sapiens", "collection-date": "2012-02", "isolation-source": "catheter tip", "country": "Australia"}
GCA_015997495.1	GCF_015997495.1	ASM1599749v1	Stenotrophomonas maltophilia (g-proteobacteria)	40324	Contig		University of Pittsburgh				316758	316758			SAMN11285289		STEN00145	Homo sapiens	sputum	USA: Pittsburgh, Pennsylvania		2018	40.44 N 79.97 W				Stenotrophomonas maltophilia	{"strain": "STEN00145", "collected_by": "University of Pittsburgh Medical Center", "collection_date": "2018", "geo_loc_name": "USA: Pittsburgh, Pennsylvania", "isolation_source": "sputum", "lat_lon": "40.44 N 79.97 W", "host": "Homo sapiens", "host_disease": "not collected", "organism_name": "Stenotrophomonas maltophilia"}
GCA_031691755.1	GCA_031691755.1	PDT001848777.1	Stenotrophomonas maltophilia (g-proteobacteria)	40324	Contig		National Center for Biotechnology Information				305255	305255			SAMN33729593	A374-SM176-09-05-2016		Homo sapiens	single isolate	Canada: Calgary		9/5/2016					Stenotrophomonas maltophilia	{"isolate": "A374-SM176-09-05-2016", "host": "Homo sapiens", "collection_date": "2016-05-09", "geo_loc_name": "Canada: Calgary", "sample_type": "single isolate", "organism_name": "Stenotrophomonas maltophilia"}
GCA_029750205.1	GCA_029750205.1	PDT001474423.1	Stenotrophomonas maltophilia (g-proteobacteria)	40324	Contig		National Center for Biotechnology Information				318699	318699			SAMN30953963	T403_20211110_Drain-1	not collected	not applicable	Sink Drain	USA: UT		10/11/2021	40.6594 N 111.8919 W				Stenotrophomonas maltophilia	{"strain": "not collected", "isolate": "T403_20211110_Drain-1", "collected_by": "IDEL", "collection_date": "2021-11-10", "geo_loc_name": "USA: UT", "isolation_source": "Sink Drain", "lat_lon": "40.6594 N 111.8919 W", "host": "not applicable", "host_disease": "missing", "organism_name": "Stenotrophomonas maltophilia"}
GCA_042947685.1	GCA_042947685.1	PDT002123276.1	Stenotrophomonas maltophilia (g-proteobacteria)	40324	Contig		National Center for Biotechnology Information				485390	485390			SAMD00749910		HN367	Homo sapiens	oral cavity	Japan:Hiroshima		2022	34.380891 N 132.478443 E		HN367		Stenotrophomonas maltophilia	{"sample_name": "HN367", "collected_by": "Graduate School of Biomedical and Health Sciences, Hiroshima University", "collection_date": "2022", "geo_loc_name": "Japan:Hiroshima", "host": "Homo sapiens", "host_disease": "missing", "isolation_source": "oral cavity", "lat_lon": "34.380891 N 132.478443 E", "strain": "HN367", "organism_name": "Stenotrophomonas maltophilia"}
GCA_031692115.1	GCA_031692115.1	PDT001848769.1	Stenotrophomonas maltophilia (g-proteobacteria)	40324	Contig		National Center for Biotechnology Information				346625	346625			SAMN33729552	A055-SM161-29-09-2014		Homo sapiens	single isolate	Canada: Calgary		29/9/2014					Stenotrophomonas maltophilia	{"isolate": "A055-SM161-29-09-2014", "host": "Homo sapiens", "collection_date": "2014-09-29", "geo_loc_name": "Canada: Calgary", "sample_type": "single isolate", "organism_name": "Stenotrophomonas maltophilia"}
GCA_015997485.1	GCF_015997485.1	ASM1599748v1	Stenotrophomonas maltophilia (g-proteobacteria)	40324	Contig		University of Pittsburgh				275309	275309			SAMN11285290		STEN00146	Homo sapiens	sputum	USA: Pittsburgh, Pennsylvania		2018	40.44 N 79.97 W				Stenotrophomonas maltophilia	{"strain": "STEN00146", "collected_by": "University of Pittsburgh Medical Center", "collection_date": "2018", "geo_loc_name": "USA: Pittsburgh, Pennsylvania", "isolation_source": "sputum", "lat_lon": "40.44 N 79.97 W", "host": "Homo sapiens", "host_disease": "not collected", "organism_name": "Stenotrophomonas maltophilia"}
GCA_043299925.1	GCA_043299925.1	PDT002265692.1	Stenotrophomonas maltophilia (g-proteobacteria)	40324	Contig		National Center for Biotechnology Information				302741	302741			SAMD00797343		CRGN19	Homo sapiens		Myanmar:Yangon		2020	16.92 N 96.17 E		CRGN19		Stenotrophomonas maltophilia	{"sample_name": "CRGN19", "collection_date": "2020", "env_broad_scale": "missing", "env_local_scale": "missing", "env_medium": "missing", "geo_loc_name": "Myanmar:Yangon", "host": "Homo sapiens", "isol_growth_condt": "not applicable", "lat_lon": "16.92 N 96.17 E", "locus_tag_prefix": "CRGN19", "num_replicons": "missing", "ref_biomaterial": "missing", "strain": "CRGN19", "organism_name": "Stenotro…
GCA_029771605.1	GCA_029771605.1	PDT001354512.1	Stenotrophomonas maltophilia (g-proteobacteria)	40324	Contig		National Center for Biotechnology Information				308450	308450			SAMN15599257		SM17LS	Homo sapiens	unknown	USA: San Diego, CA		missing	missing				Stenotrophomonas maltophilia	{"collection_date": "missing", "collected_by": "UCSD SBRG", "geo_loc_name": "USA: San Diego, CA", "host": "Homo sapiens", "host_disease": "Stenotrophomonas infection", "isolation_source": "unknown", "lat_lon": "missing", "strain": "SM17LS", "organism_name": "Stenotrophomonas maltophilia"}
GCA_045922385.1	GCA_045922385.1	PDT002523909.1	Stenotrophomonas maltophilia (g-proteobacteria)	40324	Contig		National Center for Biotechnology Information				276035	276035			SAMN45299396		STEN00482	Homo sapiens	sputum	USA: Pittsburgh, Pennsylvania		2021	40.44 N 79.97 W				Stenotrophomonas maltophilia	{"strain": "STEN00482", "collected_by": "University of Pittsburgh Medical Center", "collection_date": "2021", "geo_loc_name": "USA: Pittsburgh, Pennsylvania", "isolation_source": "sputum", "lat_lon": "40.44 N 79.97 W", "host": "Homo sapiens", "host_disease": "not collected", "organism_name": "Stenotrophomonas maltophilia"}
GCA_029771345.1	GCA_029771345.1	PDT001354539.1	Stenotrophomonas maltophilia (g-proteobacteria)	40324	Contig		National Center for Biotechnology Information				277044	277044			SAMN15599243		SM03KA	Homo sapiens	unknown	USA: San Diego, CA		missing	missing				Stenotrophomonas maltophilia	{"collection_date": "missing", "collected_by": "UCSD SBRG", "geo_loc_name": "USA: San Diego, CA", "host": "Homo sapiens", "host_disease": "Stenotrophomonas infection", "isolation_source": "unknown", "lat_lon": "missing", "strain": "SM03KA", "organism_name": "Stenotrophomonas maltophilia"}
GCA_029771325.1	GCA_029771325.1	PDT001354543.1	Stenotrophomonas maltophilia (g-proteobacteria)	40324	Contig		National Center for Biotechnology Information				302601	302601			SAMN15599294		SM53JS	Homo sapiens	unknown	USA: San Diego, CA		missing	missing				Stenotrophomonas maltophilia	{"collection_date": "missing", "collected_by": "UCSD SBRG", "geo_loc_name": "USA: San Diego, CA", "host": "Homo sapiens", "host_disease": "Stenotrophomonas infection", "isolation_source": "unknown", "lat_lon": "missing", "strain": "SM53JS", "organism_name": "Stenotrophomonas maltophilia"}
GCA_000499565.1	GCF_000499565.1	Stmalt0377	Stenotrophomonas maltophilia stmalt0377 (g-proteobacteria)	1347912	Contig		IUK				63727	63727			SAMEA3138820		stmalt0377								ERS610755		Stenotrophomonas maltophilia stmalt0377	{"alias": "GCA_000499565", "broker name": "European Nucleotide Archive", "ena checklist": "ERC000011", "insdc center alias": "EBI", "insdc center name": "European Bioinformatics Institute", "insdc first public": "2014-11-20T12:20:15Z", "insdc last update": "2014-11-20T11:55:23Z", "insdc status": "public", "sra accession": "ERS610755", "sample name": "ERS610755", "title": "BioSample entry for geno…
GCA_043299965.1	GCA_043299965.1	PDT002265688.1	Stenotrophomonas maltophilia (g-proteobacteria)	40324	Contig		National Center for Biotechnology Information				471066	471066			SAMD00797339		CRGN1	Homo sapiens		Myanmar:Yangon		2020	16.78 N 96.15 E		CRGN1		Stenotrophomonas maltophilia	{"sample_name": "CRGN1", "collection_date": "2020", "env_broad_scale": "missing", "env_local_scale": "missing", "env_medium": "missing", "geo_loc_name": "Myanmar:Yangon", "host": "Homo sapiens", "isol_growth_condt": "not applicable", "lat_lon": "16.78 N 96.15 E", "locus_tag_prefix": "CRGN1", "num_replicons": "missing", "ref_biomaterial": "missing", "strain": "CRGN1", "organism_name": "Stenotropho…
GCA_029750265.1	GCA_029750265.1	PDT001474420.1	Stenotrophomonas maltophilia (g-proteobacteria)	40324	Contig		National Center for Biotechnology Information				277307	277307			SAMN30953974	T415_20210728_Air Plate	not collected	not applicable	Air Plate	USA: UT		28/7/2021	40.6594 N 111.8919 W				Stenotrophomonas maltophilia	{"strain": "not collected", "isolate": "T415_20210728_Air Plate", "collected_by": "IDEL", "collection_date": "2021-07-28", "geo_loc_name": "USA: UT", "isolation_source": "Air Plate", "lat_lon": "40.6594 N 111.8919 W", "host": "not applicable", "host_disease": "missing", "organism_name": "Stenotrophomonas maltophilia"}
GCA_029839175.1	GCF_029839175.1	ASM2983917v1	Stenotrophomonas maltophilia (g-proteobacteria)	40324	Contig		Washington University in St. Louis School of Medicine				36059	36059			SAMN30525405		GD03949			Pakistan		1/5/2018	not collected				Stenotrophomonas maltophilia	{"strain": "GD03949", "collection_date": "2018-05-01", "env_broad_scale": "Sink", "env_local_scale": "Faucet", "env_medium": "surface swab", "geo_loc_name": "Pakistan", "isol_growth_condt": "not collected", "lat_lon": "not collected", "num_replicons": "not collected", "ref_biomaterial": "not collected", "organism_name": "Stenotrophomonas maltophilia"}
GCA_032332175.2	GCA_032332175.2	PDT001830765.2	Stenotrophomonas maltophilia (g-proteobacteria)	40324	Contig		Brigham & Women's Hospital				270958	270958			SAMN36729154	BWH_81_S_mal		Homo sapiens	Hip	USA:Boston		2021	42.3362 N 71.1067 W				Stenotrophomonas maltophilia	{"isolate": "BWH_81_S_mal", "collected_by": "Brigham and Women's Hospital", "collection_date": "2021", "geo_loc_name": "USA:Boston", "host": "Homo sapiens", "host_disease": "Wound infection", "isolation_source": "Hip", "lat_lon": "42.3362 N 71.1067 W", "host_age": "31", "organism_name": "Stenotrophomonas maltophilia"}
GCA_034159245.1	GCA_034159245.1	PDT002016666.1	Stenotrophomonas maltophilia (g-proteobacteria)	40324	Contig		National Center for Biotechnology Information				270982	270982			SAMN38448950		STEN00552	Homo sapiens	sputum	USA: Pittsburgh, Pennsylvania		2022	40.44 N 79.97 W				Stenotrophomonas maltophilia	{"strain": "STEN00552", "collected_by": "University of Pittsburgh Medical Center", "collection_date": "2022", "geo_loc_name": "USA: Pittsburgh, Pennsylvania", "isolation_source": "sputum", "lat_lon": "40.44 N 79.97 W", "host": "Homo sapiens", "host_disease": "not collected", "organism_name": "Stenotrophomonas maltophilia"}
GCA_034156925.1	GCA_034156925.1	PDT002017001.1	Stenotrophomonas maltophilia (g-proteobacteria)	40324	Contig		National Center for Biotechnology Information				431606	431606			SAMN38448929		STEN00531	Homo sapiens	sputum	USA: Pittsburgh, Pennsylvania		2022	40.44 N 79.97 W				Stenotrophomonas maltophilia	{"strain": "STEN00531", "collected_by": "University of Pittsburgh Medical Center", "collection_date": "2022", "geo_loc_name": "USA: Pittsburgh, Pennsylvania", "isolation_source": "sputum", "lat_lon": "40.44 N 79.97 W", "host": "Homo sapiens", "host_disease": "not collected", "organism_name": "Stenotrophomonas maltophilia"}
GCA_015997565.1	GCF_015997565.1	ASM1599756v1	Stenotrophomonas maltophilia (g-proteobacteria)	40324	Contig		University of Pittsburgh				267250	267250			SAMN11285286		STEN00142	Homo sapiens	sputum	USA: Pittsburgh, Pennsylvania		2018	40.44 N 79.97 W				Stenotrophomonas maltophilia	{"strain": "STEN00142", "collected_by": "University of Pittsburgh Medical Center", "collection_date": "2018", "geo_loc_name": "USA: Pittsburgh, Pennsylvania", "isolation_source": "sputum", "lat_lon": "40.44 N 79.97 W", "host": "Homo sapiens", "host_disease": "not collected", "organism_name": "Stenotrophomonas maltophilia"}
GCA_034157985.1	GCA_034157985.1	PDT002016873.1	Stenotrophomonas maltophilia (g-proteobacteria)	40324	Contig		National Center for Biotechnology Information				293530	293530			SAMN38448894		STEN00496	Homo sapiens	sputum	USA: Pittsburgh, Pennsylvania		2021	40.44 N 79.97 W				Stenotrophomonas maltophilia	{"strain": "STEN00496", "collected_by": "University of Pittsburgh Medical Center", "collection_date": "2021", "geo_loc_name": "USA: Pittsburgh, Pennsylvania", "isolation_source": "sputum", "lat_lon": "40.44 N 79.97 W", "host": "Homo sapiens", "host_disease": "not collected", "organism_name": "Stenotrophomonas maltophilia"}
GCA_029750425.1	GCA_029750425.1	PDT001474411.1	Stenotrophomonas maltophilia (g-proteobacteria)	40324	Contig		National Center for Biotechnology Information				285535	285535			SAMN30953965	T415_20211110_Air Plate	not collected	not applicable	Air Plate	USA: UT		10/11/2021	40.6594 N 111.8919 W				Stenotrophomonas maltophilia	{"strain": "not collected", "isolate": "T415_20211110_Air Plate", "collected_by": "IDEL", "collection_date": "2021-11-10", "geo_loc_name": "USA: UT", "isolation_source": "Air Plate", "lat_lon": "40.6594 N 111.8919 W", "host": "not applicable", "host_disease": "missing", "organism_name": "Stenotrophomonas maltophilia"}
GCA_031692185.1	GCA_031692185.1	PDT001848764.1	Stenotrophomonas maltophilia (g-proteobacteria)	40324	Contig		National Center for Biotechnology Information				275213	275213			SAMN33729559	A055-SM169-15-06-2015		Homo sapiens	single isolate	Canada: Calgary		15/6/2015					Stenotrophomonas maltophilia	{"isolate": "A055-SM169-15-06-2015", "host": "Homo sapiens", "collection_date": "2015-06-15", "geo_loc_name": "Canada: Calgary", "sample_type": "single isolate", "organism_name": "Stenotrophomonas maltophilia"}
GCA_032367275.1	GCA_032367275.1	PDT001827779.1	Stenotrophomonas maltophilia (g-proteobacteria)	40324	Contig		National Center for Biotechnology Information				256802	256802			SAMN36702118		FDA1224741-S010-002		acne gel	Mexico		9/5/2023	missing				Stenotrophomonas maltophilia	{"strain": "FDA1224741-S010-002", "isolate_name_alias": "IRVLMP1224741-S010-002", "collected_by": "FDA", "sequenced_by": "Irvine Medical Products Laboratory", "collection_date": "2023-05-09", "geo_loc_name": "Mexico", "isolation_source": "acne gel", "source_type": "other", "lat_lon": "missing", "organism_name": "Stenotrophomonas maltophilia"}
GCA_029773185.1	GCA_029773185.1	PDT000444077.1	Stenotrophomonas maltophilia (g-proteobacteria)	40324	Contig		National Center for Biotechnology Information				258144	258144			SAMEA4548003		Stenotrophomonas maltophilia								dbc09de0-9c4c-11e6-8f55-3c4a9275d6c8		Stenotrophomonas maltophilia	{"arrayexpress-species": "Stenotrophomonas maltophilia", "ena first public": "2017-03-21", "ena last update": "2016-11-15", "ena-checklist": "ERC000011", "external id": "SAMEA4548003", "insdc center alias": "SC", "insdc center name": "Wellcome Sanger Institute", "insdc first public": "2017-03-21T09:06:54Z", "insdc last update": "2016-11-15T11:05:41Z", "insdc status": "public", "submitter id": "db…
GCA_032367245.1	GCA_032367245.1	PDT001827780.1	Stenotrophomonas maltophilia (g-proteobacteria)	40324	Contig		National Center for Biotechnology Information				273133	273133			SAMN36702117		FDA1224741-S006-001		acne gel	Mexico		9/5/2023	missing				Stenotrophomonas maltophilia	{"strain": "FDA1224741-S006-001", "isolate_name_alias": "IRVLMP1224741-S006-001", "collected_by": "FDA", "sequenced_by": "Irvine Medical Products Laboratory", "collection_date": "2023-05-09", "geo_loc_name": "Mexico", "isolation_source": "acne gel", "source_type": "other", "lat_lon": "missing", "organism_name": "Stenotrophomonas maltophilia"}
GCA_029750385.1	GCA_029750385.1	PDT001474412.1	Stenotrophomonas maltophilia (g-proteobacteria)	40324	Contig		National Center for Biotechnology Information				233554	233554			SAMN30953964	T415_20210728_Drain-2	not collected	not applicable	Sink Drain	USA: UT		28/7/2021	40.6594 N 111.8919 W				Stenotrophomonas maltophilia	{"strain": "not collected", "isolate": "T415_20210728_Drain-2", "collected_by": "IDEL", "collection_date": "2021-07-28", "geo_loc_name": "USA: UT", "isolation_source": "Sink Drain", "lat_lon": "40.6594 N 111.8919 W", "host": "not applicable", "host_disease": "missing", "organism_name": "Stenotrophomonas maltophilia"}
GCA_031692125.1	GCA_031692125.1	PDT001848765.1	Stenotrophomonas maltophilia (g-proteobacteria)	40324	Contig		National Center for Biotechnology Information				232906	232906			SAMN33729558	A055-SM168-29-04-2015		Homo sapiens	single isolate	Canada: Calgary		29/4/2015					Stenotrophomonas maltophilia	{"isolate": "A055-SM168-29-04-2015", "host": "Homo sapiens", "collection_date": "2015-04-29", "geo_loc_name": "Canada: Calgary", "sample_type": "single isolate", "organism_name": "Stenotrophomonas maltophilia"}
GCA_049062505.1	GCA_049062505.1	PDT002654514.1	Stenotrophomonas maltophilia (g-proteobacteria)	40324	Contig		National Center for Biotechnology Information				244641	244641			SAMD00776475		HASPN47	Homo sapiens		Japan:Hiroshima		28/11/2022	34.2329 N 132.2707 E		HASPN47		Stenotrophomonas maltophilia	{"sample_name": "HASPN47", "collection_date": "2022-11-28", "env_broad_scale": "not applicable", "env_local_scale": "not applicable", "env_medium": "oral cavity", "geo_loc_name": "Japan:Hiroshima", "host": "Homo sapiens", "isol_growth_condt": "missing", "lat_lon": "34.2329 N 132.2707 E", "num_replicons": "missing", "ref_biomaterial": "missing", "strain": "HASPN47", "organism_name": "Stenotrophomo…
GCA_015998775.1	GCF_015998775.1	ASM1599877v1	Stenotrophomonas maltophilia (g-proteobacteria)	40324	Contig		University of Pittsburgh				224852	224852			SAMN10437200		STEN00036	Homo sapiens	wound	USA: Pittsburgh, Pennsylvania		2017	40.44 N 79.97 W				Stenotrophomonas maltophilia	{"strain": "STEN00036", "collected_by": "University of Pittsburgh Medical Center", "collection_date": "2017", "geo_loc_name": "USA: Pittsburgh, Pennsylvania", "isolation_source": "wound", "lat_lon": "40.44 N 79.97 W", "host": "Homo sapiens", "host_disease": "not collected", "organism_name": "Stenotrophomonas maltophilia"}
GCA_029838925.1	GCF_029838925.1	ASM2983892v1	Stenotrophomonas maltophilia (g-proteobacteria)	40324	Contig		Washington University in St. Louis School of Medicine				20486	20486			SAMN30525418		GD03962			Pakistan		1/5/2018	not collected				Stenotrophomonas maltophilia	{"strain": "GD03962", "collection_date": "2018-05-01", "env_broad_scale": "Sink", "env_local_scale": "Clean catch water", "env_medium": "water", "geo_loc_name": "Pakistan", "isol_growth_condt": "not collected", "lat_lon": "not collected", "num_replicons": "not collected", "ref_biomaterial": "not collected", "organism_name": "Stenotrophomonas maltophilia"}
GCA_031385085.1	GCA_031385085.1	PDT001810339.1	Stenotrophomonas maltophilia (g-proteobacteria)	40324	Contig		Centers for Disease Control and Prevention. Division of Healthcare Quality Promotion				236239	236239			SAMN36340897	2023CJ-00247		Homo sapiens	whole organism	USA		2022					Stenotrophomonas maltophilia	{"isolate": "2023CJ-00247", "host": "Homo sapiens", "collection_date": "2022", "geo_loc_name": "USA", "sample_type": "whole organism", "mlst": "ST133_smaltophilia", "organism_name": "Stenotrophomonas maltophilia"}
GCA_029750305.1	GCA_029750305.1	PDT001474419.1	Stenotrophomonas maltophilia (g-proteobacteria)	40324	Contig		National Center for Biotechnology Information				221918	221918			SAMN30953975	T415_20210728_Drain-1	not collected	not applicable	Sink Drain	USA: UT		28/7/2021	40.6594 N 111.8919 W				Stenotrophomonas maltophilia	{"strain": "not collected", "isolate": "T415_20210728_Drain-1", "collected_by": "IDEL", "collection_date": "2021-07-28", "geo_loc_name": "USA: UT", "isolation_source": "Sink Drain", "lat_lon": "40.6594 N 111.8919 W", "host": "not applicable", "host_disease": "missing", "organism_name": "Stenotrophomonas maltophilia"}
GCA_034157965.1	GCA_034157965.1	PDT002016871.1	Stenotrophomonas maltophilia (g-proteobacteria)	40324	Contig		National Center for Biotechnology Information				219235	219235			SAMN38448896		STEN00498	Homo sapiens	sputum	USA: Pittsburgh, Pennsylvania		2021	40.44 N 79.97 W				Stenotrophomonas maltophilia	{"strain": "STEN00498", "collected_by": "University of Pittsburgh Medical Center", "collection_date": "2021", "geo_loc_name": "USA: Pittsburgh, Pennsylvania", "isolation_source": "sputum", "lat_lon": "40.44 N 79.97 W", "host": "Homo sapiens", "host_disease": "not collected", "organism_name": "Stenotrophomonas maltophilia"}
GCA_034138065.1	GCA_034138065.1	PDT002016876.1	Stenotrophomonas maltophilia (g-proteobacteria)	40324	Contig		National Center for Biotechnology Information				245010	245010			SAMN38448891		STEN00493	Homo sapiens	sputum	USA: Pittsburgh, Pennsylvania		2021	40.44 N 79.97 W				Stenotrophomonas maltophilia	{"strain": "STEN00493", "collected_by": "University of Pittsburgh Medical Center", "collection_date": "2021", "geo_loc_name": "USA: Pittsburgh, Pennsylvania", "isolation_source": "sputum", "lat_lon": "40.44 N 79.97 W", "host": "Homo sapiens", "host_disease": "not collected", "organism_name": "Stenotrophomonas maltophilia"}
GCA_031691695.1	GCA_031691695.1	PDT001848779.1	Stenotrophomonas maltophilia (g-proteobacteria)	40324	Contig		National Center for Biotechnology Information				218231	218231			SAMN33729591	A374-SM170-12-08-2015		Homo sapiens	single isolate	Canada: Calgary		12/8/2015					Stenotrophomonas maltophilia	{"isolate": "A374-SM170-12-08-2015", "host": "Homo sapiens", "collection_date": "2015-08-12", "geo_loc_name": "Canada: Calgary", "sample_type": "single isolate", "organism_name": "Stenotrophomonas maltophilia"}
GCA_034156865.1	GCA_034156865.1	PDT002017003.1	Stenotrophomonas maltophilia (g-proteobacteria)	40324	Contig		National Center for Biotechnology Information				211125	211125			SAMN38448927		STEN00529	Homo sapiens	sputum	USA: Pittsburgh, Pennsylvania		2022	40.44 N 79.97 W				Stenotrophomonas maltophilia	{"strain": "STEN00529", "collected_by": "University of Pittsburgh Medical Center", "collection_date": "2022", "geo_loc_name": "USA: Pittsburgh, Pennsylvania", "isolation_source": "sputum", "lat_lon": "40.44 N 79.97 W", "host": "Homo sapiens", "host_disease": "not collected", "organism_name": "Stenotrophomonas maltophilia"}
GCA_029750325.1	GCA_029750325.1	PDT001474416.1	Stenotrophomonas maltophilia (g-proteobacteria)	40324	Contig		National Center for Biotechnology Information				205623	205623			SAMN30953978	T417_20210312_Clinical isolate	not collected	Homo sapiens	sputum	USA: UT		12/3/2021	40.6594 N 111.8919 W				Stenotrophomonas maltophilia	{"strain": "not collected", "isolate": "T417_20210312_Clinical isolate", "collected_by": "IDEL", "collection_date": "2021-03-12", "geo_loc_name": "USA: UT", "isolation_source": "sputum", "lat_lon": "40.6594 N 111.8919 W", "host": "Homo sapiens", "host_disease": "missing", "organism_name": "Stenotrophomonas maltophilia"}
GCA_015997345.1	GCF_015997345.1	ASM1599734v1	Stenotrophomonas maltophilia (g-proteobacteria)	40324	Contig		University of Pittsburgh				255730	255730			SAMN11285293		STEN00158	Homo sapiens	bronch	USA: Pittsburgh, Pennsylvania		2018	40.44 N 79.97 W				Stenotrophomonas maltophilia	{"strain": "STEN00158", "collected_by": "University of Pittsburgh Medical Center", "collection_date": "2018", "geo_loc_name": "USA: Pittsburgh, Pennsylvania", "isolation_source": "bronch", "lat_lon": "40.44 N 79.97 W", "host": "Homo sapiens", "host_disease": "not collected", "organism_name": "Stenotrophomonas maltophilia"}
GCA_001074685.1	GCF_001074685.1	ASM107468v1	Stenotrophomonas maltophilia (g-proteobacteria)	40324	Contig		University of Washington				36862	36862			SAMN03198069														Failed after 6 attempts: efetch.fcgi params={'retmode': 'xml', 'db': 'biosample', 'id': '3198069', 'email': 'komwit.s@psu.ac.th', 'api_key': '8338f44c5c794927ce738a67a77af4839c08'}
GCA_040041595.1	GCA_040041595.1	PDT002186302.1	Stenotrophomonas maltophilia (g-proteobacteria)	40324	Contig		Centers for Disease Control and Prevention. Division of Healthcare Quality Promotion				213160	213160			SAMN41657766	2024CB-00376		Homo sapiens	Not Provided	USA		2024					Stenotrophomonas maltophilia	{"collection_date": "2024", "geo_loc_name": "USA", "host": "Homo sapiens", "host_disease": "missing", "isolate": "2024CB-00376", "isolation_source": "Not Provided", "sample_type": "whole organism", "organism_name": "Stenotrophomonas maltophilia"}
GCA_044006195.1	GCA_044006195.1	PDT002245884.1	Stenotrophomonas maltophilia (g-proteobacteria)	40324	Contig		National Center for Biotechnology Information				203994	203994			SAMN42382061		ARGA0057	Homo sapiens	pharingeal exudate	Spain: A Coruna, Galicia		8/8/2022	43.344143 N 8.388547 W				Stenotrophomonas maltophilia	{"strain": "ARGA0057", "collected_by": "Complejo Hospitalario Universitario de A Coruna (CHUAC)", "collection_date": "2022-08-08", "geo_loc_name": "Spain: A Coruna, Galicia", "host": "Homo sapiens", "host_disease": "missing", "isolation_source": "pharingeal exudate", "lat_lon": "43.344143 N 8.388547 W", "petition_id": "76134195", "mlst": "287", "organism_name": "Stenotrophomonas maltophilia"}
GCA_034193885.1	GCA_034193885.1	PDT002016996.1	Stenotrophomonas maltophilia (g-proteobacteria)	40324	Contig		National Center for Biotechnology Information				200875	200875			SAMN38448934		STEN00536	Homo sapiens	sputum	USA: Pittsburgh, Pennsylvania		2022	40.44 N 79.97 W				Stenotrophomonas maltophilia	{"strain": "STEN00536", "collected_by": "University of Pittsburgh Medical Center", "collection_date": "2022", "geo_loc_name": "USA: Pittsburgh, Pennsylvania", "isolation_source": "sputum", "lat_lon": "40.44 N 79.97 W", "host": "Homo sapiens", "host_disease": "not collected", "organism_name": "Stenotrophomonas maltophilia"}
GCA_029771365.1	GCA_029771365.1	PDT001354536.1	Stenotrophomonas maltophilia (g-proteobacteria)	40324	Contig		National Center for Biotechnology Information				193917	193917			SAMN15599297		SM56JS	Homo sapiens	unknown	USA: San Diego, CA		missing	missing				Stenotrophomonas maltophilia	{"collection_date": "missing", "collected_by": "UCSD SBRG", "geo_loc_name": "USA: San Diego, CA", "host": "Homo sapiens", "host_disease": "Stenotrophomonas infection", "isolation_source": "unknown", "lat_lon": "missing", "strain": "SM56JS", "organism_name": "Stenotrophomonas maltophilia"}
GCA_034159225.1	GCA_034159225.1	PDT002016674.1	Stenotrophomonas maltophilia (g-proteobacteria)	40324	Contig		National Center for Biotechnology Information				188079	188079			SAMN38448942		STEN00544	Homo sapiens	sputum	USA: Pittsburgh, Pennsylvania		2022	40.44 N 79.97 W				Stenotrophomonas maltophilia	{"strain": "STEN00544", "collected_by": "University of Pittsburgh Medical Center", "collection_date": "2022", "geo_loc_name": "USA: Pittsburgh, Pennsylvania", "isolation_source": "sputum", "lat_lon": "40.44 N 79.97 W", "host": "Homo sapiens", "host_disease": "not collected", "organism_name": "Stenotrophomonas maltophilia"}
GCA_029750245.1	GCA_029750245.1	PDT001474421.1	Stenotrophomonas maltophilia (g-proteobacteria)	40324	Contig		National Center for Biotechnology Information				191825	191825			SAMN30953973	T403_20211110_Drain-2	not collected	not applicable	Sink Drain	USA: UT		10/11/2021	40.6594 N 111.8919 W				Stenotrophomonas maltophilia	{"strain": "not collected", "isolate": "T403_20211110_Drain-2", "collected_by": "IDEL", "collection_date": "2021-11-10", "geo_loc_name": "USA: UT", "isolation_source": "Sink Drain", "lat_lon": "40.6594 N 111.8919 W", "host": "not applicable", "host_disease": "missing", "organism_name": "Stenotrophomonas maltophilia"}
GCA_034156905.1	GCA_034156905.1	PDT002017002.1	Stenotrophomonas maltophilia (g-proteobacteria)	40324	Contig		National Center for Biotechnology Information				183158	183158			SAMN38448928		STEN00530	Homo sapiens	sputum	USA: Pittsburgh, Pennsylvania		2022	40.44 N 79.97 W				Stenotrophomonas maltophilia	{"strain": "STEN00530", "collected_by": "University of Pittsburgh Medical Center", "collection_date": "2022", "geo_loc_name": "USA: Pittsburgh, Pennsylvania", "isolation_source": "sputum", "lat_lon": "40.44 N 79.97 W", "host": "Homo sapiens", "host_disease": "not collected", "organism_name": "Stenotrophomonas maltophilia"}
GCA_001276345.1	GCF_001276345.1	ASM127634v1	Stenotrophomonas maltophilia (g-proteobacteria)	40324	Contig		University of Queensland				37885	37885			SAMN03753635		B1	Homo sapiens	lungs of cystic fibrosis patient B	Australia: Brisbane		1/7/2004	27.4667 S 153.0333 E				Stenotrophomonas maltophilia	{"collection_date": "2004-07-01", "lat_lon": "27.4667 S 153.0333 E", "host_disease": "Cystic fibrosis", "collected_by": "Royal Children's Hospital, Brisbane", "host": "Homo sapiens", "strain": "B1", "geo_loc_name": "Australia: Brisbane", "isolation_source": "lungs of cystic fibrosis patient B", "organism_name": "Stenotrophomonas maltophilia"}
GCA_029750405.1	GCA_029750405.1	PDT001474410.1	Stenotrophomonas maltophilia (g-proteobacteria)	40324	Contig		National Center for Biotechnology Information				190103	190103			SAMN30953966	T501_20210728_Drain-1	not collected	not applicable	Sink Drain	USA: UT		28/7/2021	40.6594 N 111.8919 W				Stenotrophomonas maltophilia	{"strain": "not collected", "isolate": "T501_20210728_Drain-1", "collected_by": "IDEL", "collection_date": "2021-07-28", "geo_loc_name": "USA: UT", "isolation_source": "Sink Drain", "lat_lon": "40.6594 N 111.8919 W", "host": "not applicable", "host_disease": "missing", "organism_name": "Stenotrophomonas maltophilia"}
GCA_034138165.1	GCA_034138165.1	PDT002016872.1	Stenotrophomonas maltophilia (g-proteobacteria)	40324	Contig		National Center for Biotechnology Information				226041	226041			SAMN38448895		STEN00497	Homo sapiens	sputum	USA: Pittsburgh, Pennsylvania		2021	40.44 N 79.97 W				Stenotrophomonas maltophilia	{"strain": "STEN00497", "collected_by": "University of Pittsburgh Medical Center", "collection_date": "2021", "geo_loc_name": "USA: Pittsburgh, Pennsylvania", "isolation_source": "sputum", "lat_lon": "40.44 N 79.97 W", "host": "Homo sapiens", "host_disease": "not collected", "organism_name": "Stenotrophomonas maltophilia"}
GCA_034156945.1	GCA_034156945.1	PDT002016997.1	Stenotrophomonas maltophilia (g-proteobacteria)	40324	Contig		National Center for Biotechnology Information				236220	236220			SAMN38448933		STEN00535	Homo sapiens	sputum	USA: Pittsburgh, Pennsylvania		2022	40.44 N 79.97 W				Stenotrophomonas maltophilia	{"strain": "STEN00535", "collected_by": "University of Pittsburgh Medical Center", "collection_date": "2022", "geo_loc_name": "USA: Pittsburgh, Pennsylvania", "isolation_source": "sputum", "lat_lon": "40.44 N 79.97 W", "host": "Homo sapiens", "host_disease": "not collected", "organism_name": "Stenotrophomonas maltophilia"}
GCA_045922445.1	GCA_045922445.1	PDT002523906.1	Stenotrophomonas maltophilia (g-proteobacteria)	40324	Contig		National Center for Biotechnology Information				189781	189781			SAMN45299398		STEN00484	Homo sapiens	sputum	USA: Pittsburgh, Pennsylvania		2021	40.44 N 79.97 W				Stenotrophomonas maltophilia	{"strain": "STEN00484", "collected_by": "University of Pittsburgh Medical Center", "collection_date": "2021", "geo_loc_name": "USA: Pittsburgh, Pennsylvania", "isolation_source": "sputum", "lat_lon": "40.44 N 79.97 W", "host": "Homo sapiens", "host_disease": "not collected", "organism_name": "Stenotrophomonas maltophilia"}
GCA_029771705.1	GCA_029771705.1	PDT001354503.1	Stenotrophomonas maltophilia (g-proteobacteria)	40324	Contig		National Center for Biotechnology Information				173273	173273			SAMN15599267		SM27KA	Homo sapiens	unknown	USA: San Diego, CA		missing	missing				Stenotrophomonas maltophilia	{"collection_date": "missing", "collected_by": "UCSD SBRG", "geo_loc_name": "USA: San Diego, CA", "host": "Homo sapiens", "host_disease": "Stenotrophomonas infection", "isolation_source": "unknown", "lat_lon": "missing", "strain": "SM27KA", "organism_name": "Stenotrophomonas maltophilia"}
GCA_001051925.1	GCF_001051925.1	Steno1	Stenotrophomonas maltophilia (g-proteobacteria)	40324	Contig		The Pennsylvania State University				166372	166372			SAMN03491122		As1	Anopheles stephensi	whole mosquito body	USA		1/5/2012					Stenotrophomonas maltophilia	{"host": "Anopheles stephensi", "collection_date": "2012-05-01", "geo_loc_name": "USA", "strain": "As1", "sample_type": "pure culture", "isolation_source": "whole mosquito body", "organism_name": "Stenotrophomonas maltophilia"}
GCA_029771125.1	GCA_029771125.1	PDT001354557.1	Stenotrophomonas maltophilia (g-proteobacteria)	40324	Contig		National Center for Biotechnology Information				244719	244719			SAMN15599313		SM72PII	Homo sapiens	unknown	USA: San Diego, CA		missing	missing				Stenotrophomonas maltophilia	{"collection_date": "missing", "collected_by": "UCSD SBRG", "geo_loc_name": "USA: San Diego, CA", "host": "Homo sapiens", "host_disease": "Stenotrophomonas infection", "isolation_source": "unknown", "lat_lon": "missing", "strain": "SM72PII", "organism_name": "Stenotrophomonas maltophilia"}
GCA_040953925.1	GCA_040953925.1	PDT002275611.1	Stenotrophomonas maltophilia (g-proteobacteria)	40324	Contig		Centers for Disease Control and Prevention. Division of Healthcare Quality Promotion				253795	253795			SAMN42894963	2024CB-00474		Homo sapiens	Not Provided	USA		2024					Stenotrophomonas maltophilia	{"collection_date": "2024", "geo_loc_name": "USA", "host": "Homo sapiens", "host_disease": "missing", "isolate": "2024CB-00474", "isolation_source": "Not Provided", "sample_type": "whole organism", "organism_name": "Stenotrophomonas maltophilia"}
GCA_040050265.1	GCA_040050265.1	PDT002187122.1	Stenotrophomonas maltophilia (g-proteobacteria)	40324	Contig		Centers for Disease Control and Prevention. Division of Healthcare Quality Promotion				179950	179950			SAMN41657765	2024CB-00375		Homo sapiens	Not Provided	USA		2024					Stenotrophomonas maltophilia	{"collection_date": "2024", "geo_loc_name": "USA", "host": "Homo sapiens", "host_disease": "missing", "isolate": "2024CB-00375", "isolation_source": "Not Provided", "sample_type": "whole organism", "organism_name": "Stenotrophomonas maltophilia"}
GCA_029771265.1	GCA_029771265.1	PDT001354546.1	Stenotrophomonas maltophilia (g-proteobacteria)	40324	Contig		National Center for Biotechnology Information				164768	164768			SAMN15599291		SM50JS	Homo sapiens	unknown	USA: San Diego, CA		missing	missing				Stenotrophomonas maltophilia	{"collection_date": "missing", "collected_by": "UCSD SBRG", "geo_loc_name": "USA: San Diego, CA", "host": "Homo sapiens", "host_disease": "Stenotrophomonas infection", "isolation_source": "unknown", "lat_lon": "missing", "strain": "SM50JS", "organism_name": "Stenotrophomonas maltophilia"}
GCA_029842445.1	GCF_029842445.1	ASM2984244v1	Stenotrophomonas maltophilia (g-proteobacteria)	40324	Contig		Washington University in St. Louis School of Medicine				22575	22575			SAMN30525235														Failed after 6 attempts: esearch.fcgi params={'retmode': 'json', 'db': 'biosample', 'term': 'SAMN30525235[Accession]', 'email': 'komwit.s@psu.ac.th', 'api_key': '8338f44c5c794927ce738a67a77af4839c08'}
GCA_043299945.1	GCA_043299945.1	PDT002265690.1	Stenotrophomonas maltophilia (g-proteobacteria)	40324	Contig		National Center for Biotechnology Information				405046	405046			SAMD00797341		CRGN15	Homo sapiens		Myanmar:Yangon		2020	16.92 N 96.17 E		CRGN15		Stenotrophomonas maltophilia	{"sample_name": "CRGN15", "collection_date": "2020", "env_broad_scale": "missing", "env_local_scale": "missing", "env_medium": "missing", "geo_loc_name": "Myanmar:Yangon", "host": "Homo sapiens", "isol_growth_condt": "not applicable", "lat_lon": "16.92 N 96.17 E", "locus_tag_prefix": "CRGN15", "num_replicons": "missing", "ref_biomaterial": "missing", "strain": "CRGN15", "organism_name": "Stenotro…
GCA_015997605.1	GCF_015997605.1	ASM1599760v1	Stenotrophomonas maltophilia (g-proteobacteria)	40324	Contig		University of Pittsburgh				187836	187836			SAMN11285287		STEN00143	Homo sapiens	sputum	USA: Pittsburgh, Pennsylvania		2018	40.44 N 79.97 W				Stenotrophomonas maltophilia	{"strain": "STEN00143", "collected_by": "University of Pittsburgh Medical Center", "collection_date": "2018", "geo_loc_name": "USA: Pittsburgh, Pennsylvania", "isolation_source": "sputum", "lat_lon": "40.44 N 79.97 W", "host": "Homo sapiens", "host_disease": "not collected", "organism_name": "Stenotrophomonas maltophilia"}
GCA_029771145.1	GCA_029771145.1	PDT001354556.1	Stenotrophomonas maltophilia (g-proteobacteria)	40324	Contig		National Center for Biotechnology Information				191093	191093			SAMN15599314		SM73PII	Homo sapiens	unknown	USA: San Diego, CA		missing	missing				Stenotrophomonas maltophilia	{"collection_date": "missing", "collected_by": "UCSD SBRG", "geo_loc_name": "USA: San Diego, CA", "host": "Homo sapiens", "host_disease": "Stenotrophomonas infection", "isolation_source": "unknown", "lat_lon": "missing", "strain": "SM73PII", "organism_name": "Stenotrophomonas maltophilia"}
GCA_031692095.1	GCA_031692095.1	PDT001848768.1	Stenotrophomonas maltophilia (g-proteobacteria)	40324	Contig		National Center for Biotechnology Information				164524	164524			SAMN33729553	A055-SM163-22-12-2014		Homo sapiens	single isolate	Canada: Calgary		22/12/2014					Stenotrophomonas maltophilia	{"isolate": "A055-SM163-22-12-2014", "host": "Homo sapiens", "collection_date": "2014-12-22", "geo_loc_name": "Canada: Calgary", "sample_type": "single isolate", "organism_name": "Stenotrophomonas maltophilia"}
GCA_029771545.1	GCA_029771545.1	PDT001354525.1	Stenotrophomonas maltophilia (g-proteobacteria)	40324	Contig		National Center for Biotechnology Information				179217	179217			SAMN15599308		SM67PII	Homo sapiens	unknown	USA: San Diego, CA		missing	missing				Stenotrophomonas maltophilia	{"collection_date": "missing", "collected_by": "UCSD SBRG", "geo_loc_name": "USA: San Diego, CA", "host": "Homo sapiens", "host_disease": "Stenotrophomonas infection", "isolation_source": "unknown", "lat_lon": "missing", "strain": "SM67PII", "organism_name": "Stenotrophomonas maltophilia"}
GCA_031691735.1	GCA_031691735.1	PDT001848776.1	Stenotrophomonas maltophilia (g-proteobacteria)	40324	Contig		National Center for Biotechnology Information				147893	147893			SAMN33729594	A374-SM177-09-05-2016-2		Homo sapiens	single isolate	Canada: Calgary		9/5/2016					Stenotrophomonas maltophilia	{"isolate": "A374-SM177-09-05-2016-2", "host": "Homo sapiens", "collection_date": "2016-05-09", "geo_loc_name": "Canada: Calgary", "sample_type": "single isolate", "organism_name": "Stenotrophomonas maltophilia"}
GCA_044006305.1	GCA_044006305.1	PDT002245880.1	Stenotrophomonas maltophilia (g-proteobacteria)	40324	Contig		National Center for Biotechnology Information				161606	161606			SAMN42382066		ARGA00062	Homo sapiens	pharingeal exudate	Spain: A Coruna, Galicia		4/8/2022	43.344143 N 8.388547 W				Stenotrophomonas maltophilia	{"strain": "ARGA00062", "collected_by": "Complejo Hospitalario Universitario de A Coruna (CHUAC)", "collection_date": "2022-08-04", "geo_loc_name": "Spain: A Coruna, Galicia", "host": "Homo sapiens", "host_disease": "missing", "isolation_source": "pharingeal exudate", "lat_lon": "43.344143 N 8.388547 W", "petition_id": "72275901", "mlst": "287", "organism_name": "Stenotrophomonas maltophilia"}
GCA_021554505.1	GCF_021554505.1	ASM2155450v1	Stenotrophomonas maltophilia (g-proteobacteria)	40324	Contig		the First Affiliated Hospital of Anhui Medical University				159700	159700			SAMN13830185		SM-25	Homo sapiens	cell culture	China:Hefei		9/10/2017					Stenotrophomonas maltophilia	{"strain": "SM-25", "host": "Homo sapiens", "collection_date": "2017-10-09", "geo_loc_name": "China:Hefei", "sample_type": "cell culture", "organism_name": "Stenotrophomonas maltophilia"}
GCA_029768205.1	GCA_029768205.1	PDT001404636.1	Stenotrophomonas maltophilia (g-proteobacteria)	40324	Contig		National Center for Biotechnology Information				146394	146394			SAMD00244765		JUNP349	Homo sapiens		Nepal		2019	27.7 N 85.3 E		JUNP349		Stenotrophomonas maltophilia	{"sample_name": "JUNP349", "collection_date": "2019", "env_broad_scale": "missing", "env_local_scale": "missing", "env_medium": "missing", "geo_loc_name": "Nepal", "host": "Homo sapiens", "isol_growth_condt": "missing", "lat_lon": "27.7 N 85.3 E", "num_replicons": "missing", "project_name": "Multidrug-resistant Stenotrophomonas maltophilia in medical settings in Nepal", "ref_biomaterial": "missin…
GCA_000973145.1	GCF_000973145.1	ASM97314v1	Stenotrophomonas maltophilia (g-proteobacteria)	40324	Contig		SANKARA NETHRALAYA, VISION RESEARCH FOUNDATION				151759	151759			SAMN03393603		JMNMN1	Homo sapiens	urine sample from patient with urinary tract infection	India: Chennai		2013-08	13.0827 N 80.2707 E				Stenotrophomonas maltophilia	{"strain_name_alias": "U5547", "strain": "JMNMN1", "collected_by": "Mugugan, N", "collection_date": "2013-08", "geo_loc_name": "India: Chennai", "host": "Homo sapiens", "host_disease": "Urinary Tract Infection", "isolation_source": "urine sample from patient with urinary tract infection", "lat_lon": "13.0827 N 80.2707 E", "organism_name": "Stenotrophomonas maltophilia"}
GCA_029771645.1	GCA_029771645.1	PDT001354511.1	Stenotrophomonas maltophilia (g-proteobacteria)	40324	Contig		National Center for Biotechnology Information				165955	165955			SAMN15599258		SM18TB	Homo sapiens	unknown	USA: San Diego, CA		missing	missing				Stenotrophomonas maltophilia	{"collection_date": "missing", "collected_by": "UCSD SBRG", "geo_loc_name": "USA: San Diego, CA", "host": "Homo sapiens", "host_disease": "Stenotrophomonas infection", "isolation_source": "unknown", "lat_lon": "missing", "strain": "SM18TB", "organism_name": "Stenotrophomonas maltophilia"}
GCA_034159585.1	GCA_034159585.1	PDT002016679.1	Stenotrophomonas maltophilia (g-proteobacteria)	40324	Contig		National Center for Biotechnology Information				160039	160039			SAMN38448938		STEN00540	Homo sapiens	sputum	USA: Pittsburgh, Pennsylvania		2022	40.44 N 79.97 W				Stenotrophomonas maltophilia	{"strain": "STEN00540", "collected_by": "University of Pittsburgh Medical Center", "collection_date": "2022", "geo_loc_name": "USA: Pittsburgh, Pennsylvania", "isolation_source": "sputum", "lat_lon": "40.44 N 79.97 W", "host": "Homo sapiens", "host_disease": "not collected", "organism_name": "Stenotrophomonas maltophilia"}
GCA_043300025.1	GCA_043300025.1	PDT002265689.1	Stenotrophomonas maltophilia (g-proteobacteria)	40324	Contig		National Center for Biotechnology Information				162906	162906			SAMD00797340		CRGN7	Homo sapiens		Myanmar:Yangon		2020	16.78 N 96.15 E		CRGN7		Stenotrophomonas maltophilia	{"sample_name": "CRGN7", "collection_date": "2020", "env_broad_scale": "missing", "env_local_scale": "missing", "env_medium": "missing", "geo_loc_name": "Myanmar:Yangon", "host": "Homo sapiens", "isol_growth_condt": "not applicable", "lat_lon": "16.78 N 96.15 E", "locus_tag_prefix": "CRGN7", "num_replicons": "missing", "ref_biomaterial": "missing", "strain": "CRGN7", "organism_name": "Stenotropho…
GCA_033215575.1	GCA_033215575.1	PDT001964967.1	Stenotrophomonas maltophilia (g-proteobacteria)	40324	Contig		National Center for Biotechnology Information				145591	145591			SAMN38066113		FDA1186354-S005-002		water	USA:VA		5/7/2023	missing				Stenotrophomonas maltophilia	{"strain": "FDA1186354-S005-002", "isolate_name_alias": "WEAC1186354-S005-002", "collected_by": "FDA", "sequenced_by": "FDA Winchester Engineering and Analytical Center", "collection_date": "2023-07-05", "geo_loc_name": "USA:VA", "isolation_source": "water", "source_type": "other", "lat_lon": "missing", "organism_name": "Stenotrophomonas maltophilia"}
GCA_015997385.1	GCF_015997385.1	ASM1599738v1	Stenotrophomonas maltophilia (g-proteobacteria)	40324	Contig		University of Pittsburgh				752251	752251			SAMN11285292														Failed after 6 attempts: efetch.fcgi params={'retmode': 'xml', 'db': 'biosample', 'id': '11285292', 'email': 'komwit.s@psu.ac.th', 'api_key': '8338f44c5c794927ce738a67a77af4839c08'}
GCA_029771585.1	GCA_029771585.1	PDT001354527.1	Stenotrophomonas maltophilia (g-proteobacteria)	40324	Contig		National Center for Biotechnology Information				194067	194067			SAMN15599306		SM65PII	Homo sapiens	unknown	USA: San Diego, CA		missing	missing				Stenotrophomonas maltophilia	{"collection_date": "missing", "collected_by": "UCSD SBRG", "geo_loc_name": "USA: San Diego, CA", "host": "Homo sapiens", "host_disease": "Stenotrophomonas infection", "isolation_source": "unknown", "lat_lon": "missing", "strain": "SM65PII", "organism_name": "Stenotrophomonas maltophilia"}
GCA_031691785.1	GCA_031691785.1	PDT001848775.1	Stenotrophomonas maltophilia (g-proteobacteria)	40324	Contig		National Center for Biotechnology Information				141304	141304			SAMN33729550	A055-SM066-01-01-2015		Homo sapiens	single isolate	Canada: Calgary		1/1/2015					Stenotrophomonas maltophilia	{"isolate": "A055-SM066-01-01-2015", "host": "Homo sapiens", "collection_date": "2015-01-01", "geo_loc_name": "Canada: Calgary", "sample_type": "single isolate", "organism_name": "Stenotrophomonas maltophilia"}
GCA_052551355.1	GCA_052551355.1	PDT002917125.1	Stenotrophomonas maltophilia (g-proteobacteria)	40324	Contig		National Center for Biotechnology Information				145914	145914			SAMN50848934		QN-002		lupin and tomato soup (cevichocho)	Ecuador: Quito, Ingls park		18/5/2024					Stenotrophomonas maltophilia	{"strain": "QN-002", "isolation_source": "lupin and tomato soup (cevichocho)", "collection_date": "2024-05-18", "geo_loc_name": "Ecuador: Quito, Ingls park", "sample_type": "Food sample", "organism_name": "Stenotrophomonas maltophilia"}
GCA_002205165.1	GCF_002205165.1	ASM220516v1	Stenotrophomonas maltophilia (g-proteobacteria)	40324	Contig		JCVI				139297	139297			SAMN07237143		13146	Homo sapiens	CF sputum	USA: Dayton, OH		1/3/2007	Unknown				Stenotrophomonas maltophilia	{"host_disease": "Unknown", "isolation_source": "CF sputum", "host": "Homo sapiens", "collection_date": "2007-03-01", "collected_by": "Unknown", "geo_loc_name": "USA: Dayton, OH", "lat_lon": "Unknown", "strain": "13146", "organism_name": "Stenotrophomonas maltophilia"}
GCA_034158005.1	GCA_034158005.1	PDT002016870.1	Stenotrophomonas maltophilia (g-proteobacteria)	40324	Contig		National Center for Biotechnology Information				157641	157641			SAMN38448897		STEN00499	Homo sapiens	sputum	USA: Pittsburgh, Pennsylvania		2021	40.44 N 79.97 W				Stenotrophomonas maltophilia	{"strain": "STEN00499", "collected_by": "University of Pittsburgh Medical Center", "collection_date": "2021", "geo_loc_name": "USA: Pittsburgh, Pennsylvania", "isolation_source": "sputum", "lat_lon": "40.44 N 79.97 W", "host": "Homo sapiens", "host_disease": "not collected", "organism_name": "Stenotrophomonas maltophilia"}
GCA_031692215.1	GCA_031692215.1	PDT001848763.1	Stenotrophomonas maltophilia (g-proteobacteria)	40324	Contig		National Center for Biotechnology Information				147590	147590			SAMN33729560	A055-SM171-31-08-2015		Homo sapiens	single isolate	Canada: Calgary		31/8/2015					Stenotrophomonas maltophilia	{"isolate": "A055-SM171-31-08-2015", "host": "Homo sapiens", "collection_date": "2015-08-31", "geo_loc_name": "Canada: Calgary", "sample_type": "single isolate", "organism_name": "Stenotrophomonas maltophilia"}
GCA_029771065.1	GCA_029771065.1	PDT001354561.1	Stenotrophomonas maltophilia (g-proteobacteria)	40324	Contig		Vet-LIRN-CVM-FDA				669660	669660			SAMN17180230														Failed after 6 attempts: esearch.fcgi params={'retmode': 'json', 'db': 'biosample', 'term': 'SAMN17180230[Accession]', 'email': 'komwit.s@psu.ac.th', 'api_key': '8338f44c5c794927ce738a67a77af4839c08'}
GCA_033215555.1	GCA_033215555.1	PDT001964965.1	Stenotrophomonas maltophilia (g-proteobacteria)	40324	Contig		National Center for Biotechnology Information				152458	152458			SAMN38066116		FDA1186354-S006-002		water	USA:VA		5/7/2023	missing				Stenotrophomonas maltophilia	{"strain": "FDA1186354-S006-002", "isolate_name_alias": "WEAC1186354-S006-002", "collected_by": "FDA", "sequenced_by": "FDA Winchester Engineering and Analytical Center", "collection_date": "2023-07-05", "geo_loc_name": "USA:VA", "isolation_source": "water", "source_type": "other", "lat_lon": "missing", "organism_name": "Stenotrophomonas maltophilia"}
GCA_029771685.1	GCA_029771685.1	PDT001354505.1	Stenotrophomonas maltophilia (g-proteobacteria)	40324	Contig		National Center for Biotechnology Information				145908	145908			SAMN15599265		SM25LS	Homo sapiens	unknown	USA: San Diego, CA		missing	missing				Stenotrophomonas maltophilia	{"collection_date": "missing", "collected_by": "UCSD SBRG", "geo_loc_name": "USA: San Diego, CA", "host": "Homo sapiens", "host_disease": "Stenotrophomonas infection", "isolation_source": "unknown", "lat_lon": "missing", "strain": "SM25LS", "organism_name": "Stenotrophomonas maltophilia"}
GCA_029842645.1	GCF_029842645.1	ASM2984264v1	Stenotrophomonas maltophilia (g-proteobacteria)	40324	Contig		Washington University in St. Louis School of Medicine				25527	25527			SAMN30525225														Failed after 6 attempts: efetch.fcgi params={'retmode': 'xml', 'db': 'biosample', 'id': '30525225', 'email': 'komwit.s@psu.ac.th', 'api_key': '8338f44c5c794927ce738a67a77af4839c08'}
GCA_029768105.1	GCA_029768105.1	PDT001404637.1	Stenotrophomonas maltophilia (g-proteobacteria)	40324	Contig		National Center for Biotechnology Information				131945	131945			SAMD00244766		JUNP350	Homo sapiens		Nepal		2019	27.7 N 85.3 E		JUNP350		Stenotrophomonas maltophilia	{"sample_name": "JUNP350", "collection_date": "2019", "env_broad_scale": "missing", "env_local_scale": "missing", "env_medium": "missing", "geo_loc_name": "Nepal", "host": "Homo sapiens", "isol_growth_condt": "missing", "lat_lon": "27.7 N 85.3 E", "num_replicons": "missing", "project_name": "Multidrug-resistant Stenotrophomonas maltophilia in medical settings in Nepal", "ref_biomaterial": "missin…
GCA_042947705.1	GCA_042947705.1	PDT002123272.1	Stenotrophomonas maltophilia (g-proteobacteria)	40324	Contig		National Center for Biotechnology Information				180335	180335			SAMD00749899		HN334	Homo sapiens	oral cavity	Japan:Hiroshima		2022	34.380891 N 132.478443 E		HN334		Stenotrophomonas maltophilia	{"sample_name": "HN334", "collected_by": "Graduate School of Biomedical and Health Sciences, Hiroshima University", "collection_date": "2022", "geo_loc_name": "Japan:Hiroshima", "host": "Homo sapiens", "host_disease": "missing", "isolation_source": "oral cavity", "lat_lon": "34.380891 N 132.478443 E", "strain": "HN334", "organism_name": "Stenotrophomonas maltophilia"}
GCA_015997295.1	GCF_015997295.1	ASM1599729v1	Stenotrophomonas maltophilia (g-proteobacteria)	40324	Contig		University of Pittsburgh				143696	143696			SAMN11285295		STEN00160	Homo sapiens	sputum	USA: Pittsburgh, Pennsylvania		2018	40.44 N 79.97 W				Stenotrophomonas maltophilia	{"strain": "STEN00160", "collected_by": "University of Pittsburgh Medical Center", "collection_date": "2018", "geo_loc_name": "USA: Pittsburgh, Pennsylvania", "isolation_source": "sputum", "lat_lon": "40.44 N 79.97 W", "host": "Homo sapiens", "host_disease": "not collected", "organism_name": "Stenotrophomonas maltophilia"}
GCA_029750345.1	GCA_029750345.1	PDT001474415.1	Stenotrophomonas maltophilia (g-proteobacteria)	40324	Contig		National Center for Biotechnology Information				130800	130800			SAMN30953979	T424_20211110_Drain	not collected	not applicable	Sink Drain	USA: UT		10/11/2021	40.6594 N 111.8919 W				Stenotrophomonas maltophilia	{"strain": "not collected", "isolate": "T424_20211110_Drain", "collected_by": "IDEL", "collection_date": "2021-11-10", "geo_loc_name": "USA: UT", "isolation_source": "Sink Drain", "lat_lon": "40.6594 N 111.8919 W", "host": "not applicable", "host_disease": "missing", "organism_name": "Stenotrophomonas maltophilia"}
GCA_033215895.1	GCA_033215895.1	PDT001964966.1	Stenotrophomonas maltophilia (g-proteobacteria)	40324	Contig		National Center for Biotechnology Information				161055	161055			SAMN38066115		FDA1186354-S005-005		water	USA:VA		5/7/2023	missing				Stenotrophomonas maltophilia	{"strain": "FDA1186354-S005-005", "isolate_name_alias": "WEAC1186354-S005-005", "collected_by": "FDA", "sequenced_by": "FDA Winchester Engineering and Analytical Center", "collection_date": "2023-07-05", "geo_loc_name": "USA:VA", "isolation_source": "water", "source_type": "other", "lat_lon": "missing", "organism_name": "Stenotrophomonas maltophilia"}
GCA_029771225.1	GCA_029771225.1	PDT001354552.1	Stenotrophomonas maltophilia (g-proteobacteria)	40324	Contig		National Center for Biotechnology Information				140926	140926			SAMN15599284		SM43LS	Homo sapiens	unknown	USA: San Diego, CA		missing	missing				Stenotrophomonas maltophilia	{"collection_date": "missing", "collected_by": "UCSD SBRG", "geo_loc_name": "USA: San Diego, CA", "host": "Homo sapiens", "host_disease": "Stenotrophomonas infection", "isolation_source": "unknown", "lat_lon": "missing", "strain": "SM43LS", "organism_name": "Stenotrophomonas maltophilia"}
GCA_029771185.1	GCA_029771185.1	PDT001354553.1	Stenotrophomonas maltophilia (g-proteobacteria)	40324	Contig		National Center for Biotechnology Information				147636	147636			SAMN15599283		SM42LS	Homo sapiens	unknown	USA: San Diego, CA		missing	missing				Stenotrophomonas maltophilia	{"collection_date": "missing", "collected_by": "UCSD SBRG", "geo_loc_name": "USA: San Diego, CA", "host": "Homo sapiens", "host_disease": "Stenotrophomonas infection", "isolation_source": "unknown", "lat_lon": "missing", "strain": "SM42LS", "organism_name": "Stenotrophomonas maltophilia"}
GCA_031693565.1	GCA_031693565.1	PDT001848747.1	Stenotrophomonas maltophilia (g-proteobacteria)	40324	Contig		National Center for Biotechnology Information				145169	145169			SAMN33729548	A055-SM003-11-04-2012		Homo sapiens	single isolate	Canada: Calgary		11/4/2012					Stenotrophomonas maltophilia	{"isolate": "A055-SM003-11-04-2012", "host": "Homo sapiens", "collection_date": "2012-04-11", "geo_loc_name": "Canada: Calgary", "sample_type": "single isolate", "organism_name": "Stenotrophomonas maltophilia"}
GCA_029771525.1	GCA_029771525.1	PDT001354515.1	Stenotrophomonas maltophilia (g-proteobacteria)	40324	Contig		National Center for Biotechnology Information				117730	117730			SAMN15599252		SM12LS	Homo sapiens	unknown	USA: San Diego, CA		missing	missing				Stenotrophomonas maltophilia	{"collection_date": "missing", "collected_by": "UCSD SBRG", "geo_loc_name": "USA: San Diego, CA", "host": "Homo sapiens", "host_disease": "Stenotrophomonas infection", "isolation_source": "unknown", "lat_lon": "missing", "strain": "SM12LS", "organism_name": "Stenotrophomonas maltophilia"}
GCA_031693585.1	GCA_031693585.1	PDT001848748.1	Stenotrophomonas maltophilia (g-proteobacteria)	40324	Contig		National Center for Biotechnology Information				164169	164169			SAMN33729574	A090-SM160-25-08-2014		Homo sapiens	single isolate	Canada: Calgary		25/8/2014					Stenotrophomonas maltophilia	{"isolate": "A090-SM160-25-08-2014", "host": "Homo sapiens", "collection_date": "2014-08-25", "geo_loc_name": "Canada: Calgary", "sample_type": "single isolate", "organism_name": "Stenotrophomonas maltophilia"}
GCA_029750525.1	GCA_029750525.1	PDT001468773.1	Stenotrophomonas maltophilia (g-proteobacteria)	40324	Contig		Centers for Disease Control and Prevention. Division of Healthcare Quality Promotion				115640	115640			SAMN31488196	2022QW-00108		Homo sapiens	sputum	USA		2022					Stenotrophomonas maltophilia	{"isolate": "2022QW-00108", "host": "Homo sapiens", "isolation_source": "sputum", "collection_date": "2022", "geo_loc_name": "USA", "sample_type": "whole organism", "mlst": "MLST5 PubMLST", "organism_name": "Stenotrophomonas maltophilia"}
GCA_042970795.1	GCA_042970795.1	PDT002123235.1	Stenotrophomonas maltophilia (g-proteobacteria)	40324	Contig		National Center for Biotechnology Information				180335	180335			SAMD00749805		HN91	Homo sapiens	oral cavity	Japan:Hiroshima		2021	34.380891 N 132.478443 E		HN91		Stenotrophomonas maltophilia	{"sample_name": "HN91", "collected_by": "Graduate School of Biomedical and Health Sciences, Hiroshima University", "collection_date": "2021", "geo_loc_name": "Japan:Hiroshima", "host": "Homo sapiens", "host_disease": "missing", "isolation_source": "oral cavity", "lat_lon": "34.380891 N 132.478443 E", "strain": "HN91", "organism_name": "Stenotrophomonas maltophilia"}
GCA_029771165.1	GCA_029771165.1	PDT001354555.1	Stenotrophomonas maltophilia (g-proteobacteria)	40324	Contig		National Center for Biotechnology Information				151837	151837			SAMN15599281		SM40LS	Homo sapiens	unknown	USA: San Diego, CA		missing	missing				Stenotrophomonas maltophilia	{"collection_date": "missing", "collected_by": "UCSD SBRG", "geo_loc_name": "USA: San Diego, CA", "host": "Homo sapiens", "host_disease": "Stenotrophomonas infection", "isolation_source": "unknown", "lat_lon": "missing", "strain": "SM40LS", "organism_name": "Stenotrophomonas maltophilia"}
GCA_044006245.1	GCA_044006245.1	PDT002245881.1	Stenotrophomonas maltophilia (g-proteobacteria)	40324	Contig		National Center for Biotechnology Information				147737	147737			SAMN42382065		ARGA00061	Homo sapiens	pharingeal exudate	Spain: A Coruna, Galicia		30/6/2022	43.344143 N 8.388547 W				Stenotrophomonas maltophilia	{"strain": "ARGA00061", "collected_by": "Complejo Hospitalario Universitario de A Coruna (CHUAC)", "collection_date": "2022-06-30", "geo_loc_name": "Spain: A Coruna, Galicia", "host": "Homo sapiens", "host_disease": "missing", "isolation_source": "pharingeal exudate", "lat_lon": "43.344143 N 8.388547 W", "petition_id": "72263983", "organism_name": "Stenotrophomonas maltophilia"}
GCA_031691875.1	GCA_031691875.1	PDT001848772.1	Stenotrophomonas maltophilia (g-proteobacteria)	40324	Contig		National Center for Biotechnology Information				120689	120689			SAMN33729597	A376-SM073-06-10-2015		Homo sapiens	single isolate	Canada: Calgary		6/10/2015					Stenotrophomonas maltophilia	{"isolate": "A376-SM073-06-10-2015", "host": "Homo sapiens", "collection_date": "2015-10-06", "geo_loc_name": "Canada: Calgary", "sample_type": "single isolate", "organism_name": "Stenotrophomonas maltophilia"}
GCA_031692355.1	GCA_031692355.1	PDT001848757.1	Stenotrophomonas maltophilia (g-proteobacteria)	40324	Contig		National Center for Biotechnology Information				109866	109866			SAMN33729565	A057-SM040-30-06-2004		Homo sapiens	single isolate	Canada: Calgary		30/6/2004					Stenotrophomonas maltophilia	{"isolate": "A057-SM040-30-06-2004", "host": "Homo sapiens", "collection_date": "2004-06-30", "geo_loc_name": "Canada: Calgary", "sample_type": "single isolate", "organism_name": "Stenotrophomonas maltophilia"}
GCA_031691655.1	GCA_031691655.1	PDT001848780.1	Stenotrophomonas maltophilia (g-proteobacteria)	40324	Contig		National Center for Biotechnology Information				115520	115520			SAMN33729590	A372-SM075-04-11-2015		Homo sapiens	single isolate	Canada: Calgary		4/11/2015					Stenotrophomonas maltophilia	{"isolate": "A372-SM075-04-11-2015", "host": "Homo sapiens", "collection_date": "2015-11-04", "geo_loc_name": "Canada: Calgary", "sample_type": "single isolate", "organism_name": "Stenotrophomonas maltophilia"}
GCA_029750465.1	GCA_029750465.1	PDT001474408.1	Stenotrophomonas maltophilia (g-proteobacteria)	40324	Contig		National Center for Biotechnology Information				110328	110328			SAMN30953968	T501_20211110_Drain	not collected	not applicable	Sink Drain	USA: UT		10/11/2021	40.6594 N 111.8919 W				Stenotrophomonas maltophilia	{"strain": "not collected", "isolate": "T501_20211110_Drain", "collected_by": "IDEL", "collection_date": "2021-11-10", "geo_loc_name": "USA: UT", "isolation_source": "Sink Drain", "lat_lon": "40.6594 N 111.8919 W", "host": "not applicable", "host_disease": "missing", "organism_name": "Stenotrophomonas maltophilia"}
GCA_029771725.1	GCA_029771725.1	PDT001354502.1	Stenotrophomonas maltophilia (g-proteobacteria)	40324	Contig		National Center for Biotechnology Information				115481	115481			SAMN15599268		SM28LS	Homo sapiens	unknown	USA: San Diego, CA		missing	missing				Stenotrophomonas maltophilia	{"collection_date": "missing", "collected_by": "UCSD SBRG", "geo_loc_name": "USA: San Diego, CA", "host": "Homo sapiens", "host_disease": "Stenotrophomonas infection", "isolation_source": "unknown", "lat_lon": "missing", "strain": "SM28LS", "organism_name": "Stenotrophomonas maltophilia"}
GCA_029771765.1	GCA_029771765.1	PDT001354497.1	Stenotrophomonas maltophilia (g-proteobacteria)	40324	Contig		National Center for Biotechnology Information				142426	142426			SAMN15599273		SM33KA	Homo sapiens	unknown	USA: San Diego, CA		missing	missing				Stenotrophomonas maltophilia	{"collection_date": "missing", "collected_by": "UCSD SBRG", "geo_loc_name": "USA: San Diego, CA", "host": "Homo sapiens", "host_disease": "Stenotrophomonas infection", "isolation_source": "unknown", "lat_lon": "missing", "strain": "SM33KA", "organism_name": "Stenotrophomonas maltophilia"}
GCA_902156485.2	GCA_902156485.2	A1_129041_seineetmarne_V2	Stenotrophomonas maltophilia (g-proteobacteria)	40324	Contig		Hopital Henri Mondor APHP				108390	108390			SAMEA5749682	A1_129041_seineetmarne		Horse							A1_129041_seineetmarne		Stenotrophomonas maltophilia	{"ena-checklist": "ERC000041", "ena-first-public": "2019-12-30T04:05:39Z", "ena-last-update": "2019-07-01T17:40:50Z", "external id": "SAMEA5749682", "insdc center name": "Hopital Henri Mondor APHP", "insdc first public": "2019-12-30T04:05:39Z", "insdc last update": "2019-07-01T17:40:50Z", "insdc status": "public", "submitter id": "A1_129041_seineetmarne", "common name": "Stenotrophomonas maltophi…
GCA_032037925.1	GCA_032037925.1	PDT001835574.1	Stenotrophomonas maltophilia (g-proteobacteria)	40324	Contig		National Center for Biotechnology Information				107289	107289			SAMN36748754		1861596		environmental	Missing		28/3/2023	Missing				Stenotrophomonas maltophilia	{"strain": "1861596", "collected_by": "UPHL", "collection_date": "2023-03-28", "geo_loc_name": "Missing", "isolation_source": "environmental", "lat_lon": "Missing", "organism_name": "Stenotrophomonas maltophilia"}
GCA_031693605.1	GCA_031693605.1	PDT001848746.1	Stenotrophomonas maltophilia (g-proteobacteria)	40324	Contig		National Center for Biotechnology Information				138277	138277			SAMN33729575	A090-SM162-12-11-2014		Homo sapiens	single isolate	Canada: Calgary		12/11/2014					Stenotrophomonas maltophilia	{"isolate": "A090-SM162-12-11-2014", "host": "Homo sapiens", "collection_date": "2014-11-12", "geo_loc_name": "Canada: Calgary", "sample_type": "single isolate", "organism_name": "Stenotrophomonas maltophilia"}
GCA_029771205.1	GCA_029771205.1	PDT001354547.1	Stenotrophomonas maltophilia (g-proteobacteria)	40324	Contig		National Center for Biotechnology Information				132587	132587			SAMN15599290		SM49LS	Homo sapiens	unknown	USA: San Diego, CA		missing	missing				Stenotrophomonas maltophilia	{"collection_date": "missing", "collected_by": "UCSD SBRG", "geo_loc_name": "USA: San Diego, CA", "host": "Homo sapiens", "host_disease": "Stenotrophomonas infection", "isolation_source": "unknown", "lat_lon": "missing", "strain": "SM49LS", "organism_name": "Stenotrophomonas maltophilia"}
GCA_034690685.1	GCA_034690685.1	PDT000444073.1	Stenotrophomonas maltophilia (g-proteobacteria)	40324	Contig		National Center for Biotechnology Information				134906	134906			SAMEA4547999		Stenotrophomonas maltophilia								db917790-9c4c-11e6-8f55-3c4a9275d6c8		Stenotrophomonas maltophilia	{"arrayexpress-species": "Stenotrophomonas maltophilia", "ena first public": "2017-03-21", "ena last update": "2016-11-15", "ena-checklist": "ERC000011", "external id": "SAMEA4547999", "insdc center alias": "SC", "insdc center name": "Wellcome Sanger Institute", "insdc first public": "2017-03-21T09:06:54Z", "insdc last update": "2016-11-15T11:05:37Z", "insdc status": "public", "submitter id": "db…
GCA_029771505.1	GCA_029771505.1	PDT001354514.1	Stenotrophomonas maltophilia (g-proteobacteria)	40324	Contig		National Center for Biotechnology Information				141505	141505			SAMN15599255		SM15KA	Homo sapiens	unknown	USA: San Diego, CA		missing	missing				Stenotrophomonas maltophilia	{"collection_date": "missing", "collected_by": "UCSD SBRG", "geo_loc_name": "USA: San Diego, CA", "host": "Homo sapiens", "host_disease": "Stenotrophomonas infection", "isolation_source": "unknown", "lat_lon": "missing", "strain": "SM15KA", "organism_name": "Stenotrophomonas maltophilia"}
GCA_015997665.1	GCF_015997665.1	ASM1599766v1	Stenotrophomonas maltophilia (g-proteobacteria)	40324	Contig		University of Pittsburgh				105533	105533			SAMN11285279		STEN00099	Homo sapiens	bronch	USA: Pittsburgh, Pennsylvania		2018	40.44 N 79.97 W				Stenotrophomonas maltophilia	{"strain": "STEN00099", "collected_by": "University of Pittsburgh Medical Center", "collection_date": "2018", "geo_loc_name": "USA: Pittsburgh, Pennsylvania", "isolation_source": "bronch", "lat_lon": "40.44 N 79.97 W", "host": "Homo sapiens", "host_disease": "not collected", "organism_name": "Stenotrophomonas maltophilia"}
GCA_044009915.1	GCA_044009915.1	PDT002245765.1	Stenotrophomonas maltophilia (g-proteobacteria)	40324	Contig		National Center for Biotechnology Information				118824	118824			SAMN42382219		ARGA00226	Homo sapiens	sputum	Spain: A Coruna, Galicia		27/3/2023	43.344143 N 8.388547 W				Stenotrophomonas maltophilia	{"strain": "ARGA00226", "collected_by": "Complejo Hospitalario Universitario de A Coruna (CHUAC)", "collection_date": "2023-03-27", "geo_loc_name": "Spain: A Coruna, Galicia", "host": "Homo sapiens", "host_disease": "missing", "isolation_source": "sputum", "lat_lon": "43.344143 N 8.388547 W", "petition_id": "52330563", "mlst": "84", "organism_name": "Stenotrophomonas maltophilia"}
GCA_029771245.1	GCA_029771245.1	PDT001354551.1	Stenotrophomonas maltophilia (g-proteobacteria)	40324	Contig		National Center for Biotechnology Information				136619	136619			SAMN15599285		SM44LS	Homo sapiens	unknown	USA: San Diego, CA		missing	missing				Stenotrophomonas maltophilia	{"collection_date": "missing", "collected_by": "UCSD SBRG", "geo_loc_name": "USA: San Diego, CA", "host": "Homo sapiens", "host_disease": "Stenotrophomonas infection", "isolation_source": "unknown", "lat_lon": "missing", "strain": "SM44LS", "organism_name": "Stenotrophomonas maltophilia"}
GCA_043299985.1	GCA_043299985.1	PDT002265687.1	Stenotrophomonas maltophilia (g-proteobacteria)	40324	Contig		National Center for Biotechnology Information				126270	126270			SAMD00797338		JUMY3	Homo sapiens		Myanmar:Yangon		2019	16.78 N 96.15 E		JUMY3		Stenotrophomonas maltophilia	{"sample_name": "JUMY3", "collection_date": "2019", "env_broad_scale": "missing", "env_local_scale": "missing", "env_medium": "missing", "geo_loc_name": "Myanmar:Yangon", "host": "Homo sapiens", "isol_growth_condt": "not applicable", "lat_lon": "16.78 N 96.15 E", "locus_tag_prefix": "JUMY3", "num_replicons": "missing", "ref_biomaterial": "missing", "strain": "JUMY3", "organism_name": "Stenotropho…
GCA_031691895.1	GCA_031691895.1	PDT001848770.1	Stenotrophomonas maltophilia (g-proteobacteria)	40324	Contig		National Center for Biotechnology Information				109866	109866			SAMN33729551	A055-SM077-04-01-2016		Homo sapiens	single isolate	Canada: Calgary		4/1/2016					Stenotrophomonas maltophilia	{"isolate": "A055-SM077-04-01-2016", "host": "Homo sapiens", "collection_date": "2016-01-04", "geo_loc_name": "Canada: Calgary", "sample_type": "single isolate", "organism_name": "Stenotrophomonas maltophilia"}
GCA_029771385.1	GCA_029771385.1	PDT001354534.1	Stenotrophomonas maltophilia (g-proteobacteria)	40324	Contig		National Center for Biotechnology Information				119662	119662			SAMN15599299		SM58JS	Homo sapiens	unknown	USA: San Diego, CA		missing	missing				Stenotrophomonas maltophilia	{"collection_date": "missing", "collected_by": "UCSD SBRG", "geo_loc_name": "USA: San Diego, CA", "host": "Homo sapiens", "host_disease": "Stenotrophomonas infection", "isolation_source": "unknown", "lat_lon": "missing", "strain": "SM58JS", "organism_name": "Stenotrophomonas maltophilia"}
GCA_029768325.1	GCA_029768325.1	PDT001354668.1	Stenotrophomonas maltophilia (g-proteobacteria)	40324	Contig		FDA-CVM				128730	128730			SAMN26198444		19MO01SH01-2		SHRIMP (SH)	USA:MO		2019	Not collected				Stenotrophomonas maltophilia	{"strain": "19MO01SH01-2", "collected_by": "CVM", "collection_date": "2019", "geo_loc_name": "USA:MO", "isolation_source": "SHRIMP (SH)", "lat_lon": "Not collected", "countryorigin": "Southeastern Asia", "raisingclaim1": "Not collected", "meatcut": "SOH", "organism_name": "Stenotrophomonas maltophilia"}
GCA_037735465.1	GCA_037735465.1	PDT002123598.1	Stenotrophomonas maltophilia (g-proteobacteria)	40324	Contig		Centers for Disease Control and Prevention. Division of Healthcare Quality Promotion				106464	106464			SAMN40541577	2023QW-00208		Homo sapiens	other	USA		2023					Stenotrophomonas maltophilia	{"isolate": "2023QW-00208", "host": "Homo sapiens", "isolation_source": "other", "collection_date": "2023", "geo_loc_name": "USA", "sample_type": "whole organism", "mlst": "NA", "organism_name": "Stenotrophomonas maltophilia"}
GCA_045920965.1	GCA_045920965.1	PDT002524301.1	Stenotrophomonas maltophilia (g-proteobacteria)	40324	Contig		National Center for Biotechnology Information				115101	115101			SAMN45299496		STEN00839	Homo sapiens	sputum	USA: Pittsburgh, Pennsylvania		2024	40.44 N 79.97 W				Stenotrophomonas maltophilia	{"strain": "STEN00839", "collected_by": "University of Pittsburgh Medical Center", "collection_date": "2024", "geo_loc_name": "USA: Pittsburgh, Pennsylvania", "isolation_source": "sputum", "lat_lon": "40.44 N 79.97 W", "host": "Homo sapiens", "host_disease": "not collected", "organism_name": "Stenotrophomonas maltophilia"}
GCA_029771785.1	GCA_029771785.1	PDT001354499.1	Stenotrophomonas maltophilia (g-proteobacteria)	40324	Contig		National Center for Biotechnology Information				103045	103045			SAMN15599271		SM31KA	Homo sapiens	unknown	USA: San Diego, CA		missing	missing				Stenotrophomonas maltophilia	{"collection_date": "missing", "collected_by": "UCSD SBRG", "geo_loc_name": "USA: San Diego, CA", "host": "Homo sapiens", "host_disease": "Stenotrophomonas infection", "isolation_source": "unknown", "lat_lon": "missing", "strain": "SM31KA", "organism_name": "Stenotrophomonas maltophilia"}
GCA_031692415.1	GCA_031692415.1	PDT001848755.1	Stenotrophomonas maltophilia (g-proteobacteria)	40324	Contig		National Center for Biotechnology Information				107627	107627			SAMN33729567	A057-SM065-03-12-2014		Homo sapiens	single isolate	Canada: Calgary		3/12/2014					Stenotrophomonas maltophilia	{"isolate": "A057-SM065-03-12-2014", "host": "Homo sapiens", "collection_date": "2014-12-03", "geo_loc_name": "Canada: Calgary", "sample_type": "single isolate", "organism_name": "Stenotrophomonas maltophilia"}
GCA_029768405.1	GCA_029768405.1	PDT001354659.1	Stenotrophomonas maltophilia (g-proteobacteria)	40324	Contig		FDA-CVM				106869	106869			SAMN26198515		19KS01SA01		SALMON (SA)	USA:KS		2019	Not collected				Stenotrophomonas maltophilia	{"strain": "19KS01SA01", "collected_by": "CVM", "collection_date": "2019", "geo_loc_name": "USA:KS", "isolation_source": "SALMON (SA)", "lat_lon": "Not collected", "countryorigin": "Latin America and Caribbean", "raisingclaim1": "Not collected", "meatcut": "FILLET", "organism_name": "Stenotrophomonas maltophilia"}
GCA_034157025.1	GCA_034157025.1	PDT002016998.1	Stenotrophomonas maltophilia (g-proteobacteria)	40324	Contig		National Center for Biotechnology Information				210411	210411			SAMN38448932		STEN00534	Homo sapiens	sputum	USA: Pittsburgh, Pennsylvania		2022	40.44 N 79.97 W				Stenotrophomonas maltophilia	{"strain": "STEN00534", "collected_by": "University of Pittsburgh Medical Center", "collection_date": "2022", "geo_loc_name": "USA: Pittsburgh, Pennsylvania", "isolation_source": "sputum", "lat_lon": "40.44 N 79.97 W", "host": "Homo sapiens", "host_disease": "not collected", "organism_name": "Stenotrophomonas maltophilia"}
GCA_015997195.1	GCF_015997195.1	ASM1599719v1	Stenotrophomonas maltophilia (g-proteobacteria)	40324	Contig		University of Pittsburgh				88612	88612			SAMN13622283		STEN00169	Homo sapiens	blood	USA: Pittsburgh, Pennsylvania		2018	40.44 N 79.97 W				Stenotrophomonas maltophilia	{"strain": "STEN00169", "collected_by": "University of Pittsburgh", "collection_date": "2018", "geo_loc_name": "USA: Pittsburgh, Pennsylvania", "isolation_source": "blood", "lat_lon": "40.44 N 79.97 W", "host": "Homo sapiens", "host_disease": "not collected", "organism_name": "Stenotrophomonas maltophilia"}
GCA_044009005.1	GCA_044009005.1	PDT002245797.1	Stenotrophomonas maltophilia (g-proteobacteria)	40324	Contig		National Center for Biotechnology Information				101446	101446			SAMN42382097		ARGA00101	Homo sapiens	urine	Spain: A Coruna, Galicia		1/9/2022	43.344143 N 8.388547 W				Stenotrophomonas maltophilia	{"strain": "ARGA00101", "collected_by": "Complejo Hospitalario Universitario de A Coruna (CHUAC)", "collection_date": "2022-09-01", "geo_loc_name": "Spain: A Coruna, Galicia", "host": "Homo sapiens", "host_disease": "missing", "isolation_source": "urine", "lat_lon": "43.344143 N 8.388547 W", "petition_id": "42230306", "organism_name": "Stenotrophomonas maltophilia"}
GCA_034193785.1	GCA_034193785.1	PDT002017008.1	Stenotrophomonas maltophilia (g-proteobacteria)	40324	Contig		National Center for Biotechnology Information				91114	91114			SAMN38448921		STEN00523	Homo sapiens	sputum	USA: Pittsburgh, Pennsylvania		2022	40.44 N 79.97 W				Stenotrophomonas maltophilia	{"strain": "STEN00523", "collected_by": "University of Pittsburgh Medical Center", "collection_date": "2022", "geo_loc_name": "USA: Pittsburgh, Pennsylvania", "isolation_source": "sputum", "lat_lon": "40.44 N 79.97 W", "host": "Homo sapiens", "host_disease": "not collected", "organism_name": "Stenotrophomonas maltophilia"}
GCA_029768265.1	GCA_029768265.1	PDT001354671.1	Stenotrophomonas maltophilia (g-proteobacteria)	40324	Contig		FDA-CVM				95026	95026			SAMN26198556		19SD01SH02		SHRIMP (SH)	USA:SD		2019	Not collected				Stenotrophomonas maltophilia	{"strain": "19SD01SH02", "collected_by": "CVM", "collection_date": "2019", "geo_loc_name": "USA:SD", "isolation_source": "SHRIMP (SH)", "lat_lon": "Not collected", "countryorigin": "Southeastern Asia", "raisingclaim1": "Not collected", "meatcut": "SOH", "organism_name": "Stenotrophomonas maltophilia"}
GCA_029768645.1	GCA_029768645.1	PDT001354644.1	Stenotrophomonas maltophilia (g-proteobacteria)	40324	Contig		Centers for Disease Control and Prevention. Division of Healthcare Quality Promotion				102513	102513			SAMN24145056	2021CK-01752		Homo sapiens	skin	USA		6/12/2021	Missing				Stenotrophomonas maltophilia	{"isolate": "2021CK-01752", "collected_by": "NA", "collection_date": "2021-12-06", "geo_loc_name": "USA", "host": "Homo sapiens", "host_disease": "NA", "isolation_source": "skin", "lat_lon": "Missing", "mlst": "MLST-,PubMLSTsmaltophilia", "organism_name": "Stenotrophomonas maltophilia"}
GCA_031691635.1	GCA_031691635.1	PDT001848784.1	Stenotrophomonas maltophilia (g-proteobacteria)	40324	Contig		National Center for Biotechnology Information				100718	100718			SAMN33729586	A344-SM145-07-12-2015		Homo sapiens	single isolate	Canada: Calgary		7/12/2015					Stenotrophomonas maltophilia	{"isolate": "A344-SM145-07-12-2015", "host": "Homo sapiens", "collection_date": "2015-12-07", "geo_loc_name": "Canada: Calgary", "sample_type": "single isolate", "organism_name": "Stenotrophomonas maltophilia"}
GCA_031693685.1	GCA_031693685.1	PDT001848735.1	Stenotrophomonas maltophilia (g-proteobacteria)	40324	Contig		National Center for Biotechnology Information				97371	97371			SAMN33729585	A344-SM082-29-02-2016		Homo sapiens	single isolate	Canada: Calgary		29/2/2016					Stenotrophomonas maltophilia	{"isolate": "A344-SM082-29-02-2016", "host": "Homo sapiens", "collection_date": "2016-02-29", "geo_loc_name": "Canada: Calgary", "sample_type": "single isolate", "organism_name": "Stenotrophomonas maltophilia"}
GCA_029768375.1	GCA_029768375.1	PDT001354660.1	Stenotrophomonas maltophilia (g-proteobacteria)	40324	Contig		FDA-CVM				147340	147340			SAMN26198467		19SC01SH01-3		SHRIMP (SH)	USA:SC		2019	Not collected				Stenotrophomonas maltophilia	{"strain": "19SC01SH01-3", "collected_by": "CVM", "collection_date": "2019", "geo_loc_name": "USA:SC", "isolation_source": "SHRIMP (SH)", "lat_lon": "Not collected", "countryorigin": "Southeastern Asia", "raisingclaim1": "Not collected", "meatcut": "PTO", "organism_name": "Stenotrophomonas maltophilia"}
GCA_029750365.1	GCA_029750365.1	PDT001474414.1	Stenotrophomonas maltophilia (g-proteobacteria)	40324	Contig		National Center for Biotechnology Information				96084	96084			SAMN30953980	T501_20210728_Drain-2	not collected	not applicable	Sink Drain	USA: UT		28/7/2021	40.6594 N 111.8919 W				Stenotrophomonas maltophilia	{"strain": "not collected", "isolate": "T501_20210728_Drain-2", "collected_by": "IDEL", "collection_date": "2021-07-28", "geo_loc_name": "USA: UT", "isolation_source": "Sink Drain", "lat_lon": "40.6594 N 111.8919 W", "host": "not applicable", "host_disease": "missing", "organism_name": "Stenotrophomonas maltophilia"}
GCA_015997535.1	GCF_015997535.1	ASM1599753v1	Stenotrophomonas maltophilia (g-proteobacteria)	40324	Contig		University of Pittsburgh				171878	171878			SAMN11285285		STEN00141	Homo sapiens	urine	USA: Pittsburgh, Pennsylvania		2018	40.44 N 79.97 W				Stenotrophomonas maltophilia	{"strain": "STEN00141", "collected_by": "University of Pittsburgh Medical Center", "collection_date": "2018", "geo_loc_name": "USA: Pittsburgh, Pennsylvania", "isolation_source": "urine", "lat_lon": "40.44 N 79.97 W", "host": "Homo sapiens", "host_disease": "not collected", "organism_name": "Stenotrophomonas maltophilia"}
GCA_031691775.1	GCA_031691775.1	PDT001848774.1	Stenotrophomonas maltophilia (g-proteobacteria)	40324	Contig		National Center for Biotechnology Information				98257	98257			SAMN33729595	A374-SM178-06-06-2016		Homo sapiens	single isolate	Canada: Calgary		6/6/2016					Stenotrophomonas maltophilia	{"isolate": "A374-SM178-06-06-2016", "host": "Homo sapiens", "collection_date": "2016-06-06", "geo_loc_name": "Canada: Calgary", "sample_type": "single isolate", "organism_name": "Stenotrophomonas maltophilia"}
GCA_029750185.1	GCA_029750185.1	PDT001474424.1	Stenotrophomonas maltophilia (g-proteobacteria)	40324	Contig		National Center for Biotechnology Information				128242	128242			SAMN30953962	T403_20210728_Drain	not collected	not applicable	Sink Drain	USA: UT		28/7/2021	40.6594 N 111.8919 W				Stenotrophomonas maltophilia	{"strain": "not collected", "isolate": "T403_20210728_Drain", "collected_by": "IDEL", "collection_date": "2021-07-28", "geo_loc_name": "USA: UT", "isolation_source": "Sink Drain", "lat_lon": "40.6594 N 111.8919 W", "host": "not applicable", "host_disease": "missing", "organism_name": "Stenotrophomonas maltophilia"}
GCA_029750445.1	GCA_029750445.1	PDT001474409.1	Stenotrophomonas maltophilia (g-proteobacteria)	40324	Contig		National Center for Biotechnology Information				85520	85520			SAMN30953967	T501_20210728_Splash Plate	not collected	not applicable	Splash Plate	USA: UT		28/7/2021	40.6594 N 111.8919 W				Stenotrophomonas maltophilia	{"strain": "not collected", "isolate": "T501_20210728_Splash Plate", "collected_by": "IDEL", "collection_date": "2021-07-28", "geo_loc_name": "USA: UT", "isolation_source": "Splash Plate", "lat_lon": "40.6594 N 111.8919 W", "host": "not applicable", "host_disease": "missing", "organism_name": "Stenotrophomonas maltophilia"}
GCA_029768305.1	GCA_029768305.1	PDT001354669.1	Stenotrophomonas maltophilia (g-proteobacteria)	40324	Contig		FDA-CVM				84720	84720			SAMN26198560		19SD01SH08		SHRIMP (SH)	USA:SD		2019	Not collected				Stenotrophomonas maltophilia	{"strain": "19SD01SH08", "collected_by": "CVM", "collection_date": "2019", "geo_loc_name": "USA:SD", "isolation_source": "SHRIMP (SH)", "lat_lon": "Not collected", "countryorigin": "Southeastern Asia", "raisingclaim1": "Not collected", "meatcut": "PTO", "organism_name": "Stenotrophomonas maltophilia"}
GCA_031691825.1	GCA_031691825.1	PDT001848773.1	Stenotrophomonas maltophilia (g-proteobacteria)	40324	Contig		National Center for Biotechnology Information				102084	102084			SAMN33729596	A376-SM055-04-02-2014		Homo sapiens	single isolate	Canada: Calgary		4/2/2014					Stenotrophomonas maltophilia	{"isolate": "A376-SM055-04-02-2014", "host": "Homo sapiens", "collection_date": "2014-02-04", "geo_loc_name": "Canada: Calgary", "sample_type": "single isolate", "organism_name": "Stenotrophomonas maltophilia"}
GCA_029749635.1	GCA_029749635.1	PDT001589007.1	Stenotrophomonas maltophilia (g-proteobacteria)	40324	Contig		National Center for Biotechnology Information				92086	92086			SAMN18653200	soil sample		Homo sapiens	mixed culture	China		2010-10					Stenotrophomonas maltophilia	{"isolate": "soil sample", "host": "Homo sapiens", "collection_date": "2010-10", "geo_loc_name": "China", "sample_type": "mixed culture", "organism_name": "Stenotrophomonas maltophilia"}
GCA_029768365.1	GCA_029768365.1	PDT001354662.1	Stenotrophomonas maltophilia (g-proteobacteria)	40324	Contig		FDA-CVM				84110	84110			SAMN26198476		19SC01SH08		SHRIMP (SH)	USA:SC		2019	Not collected				Stenotrophomonas maltophilia	{"strain": "19SC01SH08", "collected_by": "CVM", "collection_date": "2019", "geo_loc_name": "USA:SC", "isolation_source": "SHRIMP (SH)", "lat_lon": "Not collected", "countryorigin": "Southeastern Asia", "raisingclaim1": "Not collected", "meatcut": "PD", "organism_name": "Stenotrophomonas maltophilia"}
GCA_031692295.1	GCA_031692295.1	PDT001848760.1	Stenotrophomonas maltophilia (g-proteobacteria)	40324	Contig		National Center for Biotechnology Information				88389	88389			SAMN33729563	A057-SM015-18-11-2003		Homo sapiens	single isolate	Canada: Calgary		18/11/2003					Stenotrophomonas maltophilia	{"isolate": "A057-SM015-18-11-2003", "host": "Homo sapiens", "collection_date": "2003-11-18", "geo_loc_name": "Canada: Calgary", "sample_type": "single isolate", "organism_name": "Stenotrophomonas maltophilia"}
GCA_031693625.1	GCA_031693625.1	PDT001848739.1	Stenotrophomonas maltophilia (g-proteobacteria)	40324	Contig		National Center for Biotechnology Information				80051	80051			SAMN33729582	A200-SM090-16-04-1982		Homo sapiens	single isolate	Canada: Calgary		16/4/1982					Stenotrophomonas maltophilia	{"isolate": "A200-SM090-16-04-1982", "host": "Homo sapiens", "collection_date": "1982-04-16", "geo_loc_name": "Canada: Calgary", "sample_type": "single isolate", "organism_name": "Stenotrophomonas maltophilia"}
GCA_032579085.2	GCA_032579085.2	PDT001811518.2	Stenotrophomonas maltophilia (g-proteobacteria)	40324	Contig		Centers for Disease Control and Prevention. Division of Healthcare Quality Promotion				78478	78478			SAMN36357807	2023CK-00778		Homo sapiens	skin	USA		2/6/2023	Missing				Stenotrophomonas maltophilia	{"isolate": "2023CK-00778", "collected_by": "NA", "collection_date": "2023-06-02", "geo_loc_name": "USA", "host": "Homo sapiens", "host_disease": "NA", "isolation_source": "skin", "lat_lon": "Missing", "mlst": "MLST128,PubMLSTsmaltophilia", "organism_name": "Stenotrophomonas maltophilia"}
GCA_031691585.1	GCA_031691585.1	PDT001848786.1	Stenotrophomonas maltophilia (g-proteobacteria)	40324	Contig		National Center for Biotechnology Information				81543	81543			SAMN33729555	A055-SM165-28-01-2015		Homo sapiens	single isolate	Canada: Calgary		28/1/2015					Stenotrophomonas maltophilia	{"isolate": "A055-SM165-28-01-2015", "host": "Homo sapiens", "collection_date": "2015-01-28", "geo_loc_name": "Canada: Calgary", "sample_type": "single isolate", "organism_name": "Stenotrophomonas maltophilia"}
GCA_902158015.2	GCA_902158015.2	H_138_saintdenis_V2	Stenotrophomonas maltophilia (g-proteobacteria)	40324	Contig		Hopital Henri Mondor APHP				77713	77713			SAMEA5749800	H_138_saintdenis		Homo sapiens							H_138_saintdenis		Stenotrophomonas maltophilia	{"ena-checklist": "ERC000041", "ena-first-public": "2019-12-30T04:05:39Z", "ena-last-update": "2019-07-01T17:42:24Z", "external id": "SAMEA5749800", "insdc center name": "Hopital Henri Mondor APHP", "insdc first public": "2019-12-30T04:05:39Z", "insdc last update": "2019-07-01T17:42:24Z", "insdc status": "public", "submitter id": "H_138_saintdenis", "common name": "Stenotrophomonas maltophilia", …
GCA_031692385.1	GCA_031692385.1	PDT001848758.1	Stenotrophomonas maltophilia (g-proteobacteria)	40324	Contig		National Center for Biotechnology Information				100200	100200			SAMN33729547	A013-SM113-09-06-1993		Homo sapiens	single isolate	Canada: Calgary		9/6/1993					Stenotrophomonas maltophilia	{"isolate": "A013-SM113-09-06-1993", "host": "Homo sapiens", "collection_date": "1993-06-09", "geo_loc_name": "Canada: Calgary", "sample_type": "single isolate", "organism_name": "Stenotrophomonas maltophilia"}
GCA_033831165.1	GCA_033831165.1	PDT001992687.1	Stenotrophomonas maltophilia (g-proteobacteria)	40324	Contig		National Center for Biotechnology Information				77534	77534			SAMN38329905	C0285	Not applicable	Homo sapiens	Not collected	Canada: Hamilton, Ontario		2015	Not collected				Stenotrophomonas maltophilia	{"strain": "Not applicable", "isolate": "C0285", "collected_by": "Not collected", "collection_date": "2015", "geo_loc_name": "Canada: Hamilton, Ontario", "host": "Homo sapiens", "host_disease": "Not collected", "isolation_source": "Not collected", "lat_lon": "Not collected", "organism_name": "Stenotrophomonas maltophilia"}
GCA_031693665.1	GCA_031693665.1	PDT001848736.1	Stenotrophomonas maltophilia (g-proteobacteria)	40324	Contig		National Center for Biotechnology Information				92478	92478			SAMN33729549	A055-SM061-18-08-2014		Homo sapiens	single isolate	Canada: Calgary		18/8/2014					Stenotrophomonas maltophilia	{"isolate": "A055-SM061-18-08-2014", "host": "Homo sapiens", "collection_date": "2014-08-18", "geo_loc_name": "Canada: Calgary", "sample_type": "single isolate", "organism_name": "Stenotrophomonas maltophilia"}
GCA_029749655.1	GCA_029749655.1	PDT001589006.1	Stenotrophomonas maltophilia (g-proteobacteria)	40324	Contig		National Center for Biotechnology Information				83189	83189			SAMN18652701	soil sample		Homo sapiens	mixed culture	China		2010-10					Stenotrophomonas maltophilia	{"isolate": "soil sample", "host": "Homo sapiens", "collection_date": "2010-10", "geo_loc_name": "China", "sample_type": "mixed culture", "organism_name": "Stenotrophomonas maltophilia"}
GCA_029750545.1	GCA_029750545.1	PDT001474405.1	Stenotrophomonas maltophilia (g-proteobacteria)	40324	Contig		National Center for Biotechnology Information				105021	105021			SAMN30953971	T404_20210120_Clinical isolate	not collected	Homo sapiens	sputum	USA: UT		20/1/2021	40.6594 N 111.8919 W				Stenotrophomonas maltophilia	{"strain": "not collected", "isolate": "T404_20210120_Clinical isolate", "collected_by": "IDEL", "collection_date": "2021-01-20", "geo_loc_name": "USA: UT", "isolation_source": "sputum", "lat_lon": "40.6594 N 111.8919 W", "host": "Homo sapiens", "host_disease": "missing", "organism_name": "Stenotrophomonas maltophilia"}
GCA_034154345.1	GCA_034154345.1	PDT002016480.1	Stenotrophomonas maltophilia (g-proteobacteria)	40324	Contig		National Center for Biotechnology Information				80084	80084			SAMN38449101		STEN00718	Homo sapiens	Tissue	USA: Pittsburgh, Pennsylvania		2023	40.44 N 79.97 W				Stenotrophomonas maltophilia	{"strain": "STEN00718", "collected_by": "University of Pittsburgh Medical Center", "collection_date": "2023", "geo_loc_name": "USA: Pittsburgh, Pennsylvania", "isolation_source": "Tissue", "lat_lon": "40.44 N 79.97 W", "host": "Homo sapiens", "host_disease": "not collected", "organism_name": "Stenotrophomonas maltophilia"}
GCA_029768345.1	GCA_029768345.1	PDT001354663.1	Stenotrophomonas maltophilia (g-proteobacteria)	40324	Contig		FDA-CVM				127668	127668			SAMN26198474		19SC01SH07		SHRIMP (SH)	USA:SC		2019	Not collected				Stenotrophomonas maltophilia	{"strain": "19SC01SH07", "collected_by": "CVM", "collection_date": "2019", "geo_loc_name": "USA:SC", "isolation_source": "SHRIMP (SH)", "lat_lon": "Not collected", "countryorigin": "Southeastern Asia", "raisingclaim1": "Not collected", "meatcut": "PTO", "organism_name": "Stenotrophomonas maltophilia"}
GCA_048773345.1	GCA_048773345.1	PDT002669159.1	Stenotrophomonas maltophilia (g-proteobacteria)	40324	Contig		National Center for Biotechnology Information				74525	74525			SAMN18528261	542532		Homo sapiens	respiratory	United Kingdom: Belfast		2003/2016	52.0907 N 5.1214 E				Stenotrophomonas maltophilia	{"isolate": "542532", "collected_by": "Ad C. Fluit. Department of Medical Microbiology, UMCU, Utrecht the Netherlands", "collection_date": "2003/2016", "geo_loc_name": "United Kingdom: Belfast", "host": "Homo sapiens", "host_disease": "Cystic Fibrosis", "isolation_source": "respiratory", "lat_lon": "52.0907 N 5.1214 E", "organism_name": "Stenotrophomonas maltophilia"}
GCA_048776185.1	GCA_048776185.1	PDT002668941.1	Stenotrophomonas maltophilia (g-proteobacteria)	40324	Contig		National Center for Biotechnology Information				73397	73397			SAMEA117649995	2308202020601_SMAL154_S115		Homo sapiens	human	France		2/8/2023			2308202020601_SMAL154_S115		Stenotrophomonas maltophilia	{"ena first public": "2025-02-14", "ena-checklist": "ERC000028", "insdc center name": "University Hospital Henri Mondor", "insdc status": "public", "submitter id": "2308202020601_SMAL154_S115", "collection date": "2023-08-02", "geographic location (country and/or sea)": "France", "host health state": "not collected", "host scientific name": "Homo sapiens", "isolate": "2308202020601_SMAL154_S115",…
GCA_034159205.1	GCA_034159205.1	PDT002016678.1	Stenotrophomonas maltophilia (g-proteobacteria)	40324	Contig		National Center for Biotechnology Information				168899	168899			SAMN38448939		STEN00541	Homo sapiens	sputum	USA: Pittsburgh, Pennsylvania		2022	40.44 N 79.97 W				Stenotrophomonas maltophilia	{"strain": "STEN00541", "collected_by": "University of Pittsburgh Medical Center", "collection_date": "2022", "geo_loc_name": "USA: Pittsburgh, Pennsylvania", "isolation_source": "sputum", "lat_lon": "40.44 N 79.97 W", "host": "Homo sapiens", "host_disease": "not collected", "organism_name": "Stenotrophomonas maltophilia"}
GCA_031692525.1	GCA_031692525.1	PDT001848753.1	Stenotrophomonas maltophilia (g-proteobacteria)	40324	Contig		National Center for Biotechnology Information				84972	84972			SAMN33729569	A061-SM141-16-03-2011		Homo sapiens	single isolate	Canada: Calgary		16/3/2011					Stenotrophomonas maltophilia	{"isolate": "A061-SM141-16-03-2011", "host": "Homo sapiens", "collection_date": "2011-03-16", "geo_loc_name": "Canada: Calgary", "sample_type": "single isolate", "organism_name": "Stenotrophomonas maltophilia"}
GCA_034148405.1	GCA_034148405.1	PDT002016661.1	Stenotrophomonas maltophilia (g-proteobacteria)	40324	Contig		National Center for Biotechnology Information				155496	155496			SAMN38448955														Failed after 6 attempts: efetch.fcgi params={'retmode': 'xml', 'db': 'biosample', 'id': '38448955', 'email': 'komwit.s@psu.ac.th', 'api_key': '8338f44c5c794927ce738a67a77af4839c08'}
GCA_015997715.1	GCF_015997715.1	ASM1599771v1	Stenotrophomonas maltophilia (g-proteobacteria)	40324	Contig		University of Pittsburgh				72131	72131			SAMN11285280		STEN00100	Homo sapiens	sputum	USA: Pittsburgh, Pennsylvania		2018	40.44 N 79.97 W				Stenotrophomonas maltophilia	{"strain": "STEN00100", "collected_by": "University of Pittsburgh Medical Center", "collection_date": "2018", "geo_loc_name": "USA: Pittsburgh, Pennsylvania", "isolation_source": "sputum", "lat_lon": "40.44 N 79.97 W", "host": "Homo sapiens", "host_disease": "not collected", "organism_name": "Stenotrophomonas maltophilia"}
GCA_030221765.1	GCA_030221765.1	PDT000672361.1	Stenotrophomonas maltophilia (g-proteobacteria)	40324	Contig		National Center for Biotechnology Information				69665	69665			SAMN09980259		OLC2691_Stenotrophomonas		Wastewater influent	Canada: Ontario		2017	not collected				Stenotrophomonas maltophilia	{"strain": "OLC2691_Stenotrophomonas", "collected_by": "Algonquin College", "collection_date": "2017", "geo_loc_name": "Canada: Ontario", "isolation_source": "Wastewater influent", "lat_lon": "not collected", "organism_name": "Stenotrophomonas maltophilia"}
GCA_031691845.1	GCA_031691845.1	PDT001848771.1	Stenotrophomonas maltophilia (g-proteobacteria)	40324	Contig		National Center for Biotechnology Information				115510	115510			SAMN33729598	A376-SM079-21-01-2016		Homo sapiens	single isolate	Canada: Calgary		21/1/2016					Stenotrophomonas maltophilia	{"isolate": "A376-SM079-21-01-2016", "host": "Homo sapiens", "collection_date": "2016-01-21", "geo_loc_name": "Canada: Calgary", "sample_type": "single isolate", "organism_name": "Stenotrophomonas maltophilia"}
GCA_031691605.1	GCA_031691605.1	PDT001848785.1	Stenotrophomonas maltophilia (g-proteobacteria)	40324	Contig		National Center for Biotechnology Information				113613	113613			SAMN33729556	A055-SM166-23-02-2015		Homo sapiens	single isolate	Canada: Calgary		23/2/2015					Stenotrophomonas maltophilia	{"isolate": "A055-SM166-23-02-2015", "host": "Homo sapiens", "collection_date": "2015-02-23", "geo_loc_name": "Canada: Calgary", "sample_type": "single isolate", "organism_name": "Stenotrophomonas maltophilia"}
GCA_043349295.1	GCA_043349295.1	PDT002276252.1	Stenotrophomonas maltophilia (g-proteobacteria)	40324	Contig		National Center for Biotechnology Information				70651	70651			SAMN42863529	SINK_0343_5		not collected	sink drain	USA: Missouri		2020/2022	38.6352 N 90.2649 W				Stenotrophomonas maltophilia	{"isolate": "SINK_0343_5", "collected_by": "Washington University School of Medicine", "collection_date": "2020/2022", "geo_loc_name": "USA: Missouri", "isolation_source": "sink drain", "lat_lon": "38.6352 N 90.2649 W", "host": "not collected", "host_disease": "not collected", "organism_name": "Stenotrophomonas maltophilia"}
GCA_043300005.1	GCA_043300005.1	PDT002265685.1	Stenotrophomonas maltophilia (g-proteobacteria)	40324	Contig		National Center for Biotechnology Information				68724	68724			SAMD00797336		MyNCGM487	Homo sapiens		Myanmar:Yangon		2016	16.79 N 96.13 E		MyNCGM487		Stenotrophomonas maltophilia	{"sample_name": "MyNCGM487", "collection_date": "2016", "env_broad_scale": "missing", "env_local_scale": "missing", "env_medium": "missing", "geo_loc_name": "Myanmar:Yangon", "host": "Homo sapiens", "isol_growth_condt": "not applicable", "lat_lon": "16.79 N 96.13 E", "locus_tag_prefix": "MyNCGM487", "num_replicons": "missing", "ref_biomaterial": "missing", "strain": "MyNCGM487", "organism_name": …
GCA_902157135.2	GCA_902157135.2	A1_175694_somme_V2	Stenotrophomonas maltophilia (g-proteobacteria)	40324	Contig		Hopital Henri Mondor APHP				71008	71008			SAMEA5749730	A1_175694_somme		Horse							A1_175694_somme		Stenotrophomonas maltophilia	{"ena-checklist": "ERC000041", "ena-first-public": "2019-12-30T04:05:39Z", "ena-last-update": "2019-07-01T17:41:34Z", "external id": "SAMEA5749730", "insdc center name": "Hopital Henri Mondor APHP", "insdc first public": "2019-12-30T04:05:39Z", "insdc last update": "2019-07-01T17:41:34Z", "insdc status": "public", "submitter id": "A1_175694_somme", "common name": "Stenotrophomonas maltophilia", "…
GCA_031692495.1	GCA_031692495.1	PDT001848751.1	Stenotrophomonas maltophilia (g-proteobacteria)	40324	Contig		National Center for Biotechnology Information				104742	104742			SAMN33729571	A090-SM062-18-06-2014		Homo sapiens	single isolate	Canada: Calgary		18/6/2014					Stenotrophomonas maltophilia	{"isolate": "A090-SM062-18-06-2014", "host": "Homo sapiens", "collection_date": "2014-06-18", "geo_loc_name": "Canada: Calgary", "sample_type": "single isolate", "organism_name": "Stenotrophomonas maltophilia"}
GCA_029768705.1	GCA_029768705.1	PDT001354639.1	Stenotrophomonas maltophilia (g-proteobacteria)	40324	Contig		Centers for Disease Control and Prevention. Division of Healthcare Quality Promotion				85179	85179			SAMN21924076	2021CK-01415		Homo sapiens	bronchoalveolar lavage	USA		5/9/2021	Missing				Stenotrophomonas maltophilia	{"isolate": "2021CK-01415", "collected_by": "NA", "collection_date": "2021-09-05", "geo_loc_name": "USA", "host": "Homo sapiens", "host_disease": "NA", "isolation_source": "bronchoalveolar lavage", "lat_lon": "Missing", "mlst": "MLST365", "organism_name": "Stenotrophomonas maltophilia"}
GCA_029771085.1	GCA_029771085.1	PDT001354560.1	Stenotrophomonas maltophilia (g-proteobacteria)	40324	Contig		National Center for Biotechnology Information				70884	70884			SAMN16391934		OLC3635		Wastewater influent	Canada: Ontario		2017	Missing				Stenotrophomonas maltophilia	{"strain": "OLC3635", "isolation_source": "Wastewater influent", "collection_date": "2017", "geo_loc_name": "Canada: Ontario", "sample_type": "cell culture", "collected_by": "Algonquin College", "lat_lon": "Missing", "organism_name": "Stenotrophomonas maltophilia"}
GCA_031692425.1	GCA_031692425.1	PDT001848756.1	Stenotrophomonas maltophilia (g-proteobacteria)	40324	Contig		National Center for Biotechnology Information				115509	115509			SAMN33729566	A057-SM047-21-01-2013		Homo sapiens	single isolate	Canada: Calgary		21/1/2013					Stenotrophomonas maltophilia	{"isolate": "A057-SM047-21-01-2013", "host": "Homo sapiens", "collection_date": "2013-01-21", "geo_loc_name": "Canada: Calgary", "sample_type": "single isolate", "organism_name": "Stenotrophomonas maltophilia"}
GCA_031692335.1	GCA_031692335.1	PDT001848759.1	Stenotrophomonas maltophilia (g-proteobacteria)	40324	Contig		National Center for Biotechnology Information				86802	86802			SAMN33729564	A057-SM016-23-02-2005		Homo sapiens	single isolate	Canada: Calgary		23/2/2005					Stenotrophomonas maltophilia	{"isolate": "A057-SM016-23-02-2005", "host": "Homo sapiens", "collection_date": "2005-02-23", "geo_loc_name": "Canada: Calgary", "sample_type": "single isolate", "organism_name": "Stenotrophomonas maltophilia"}
GCA_048774865.1	GCA_048774865.1	PDT002669076.1	Stenotrophomonas maltophilia (g-proteobacteria)	40324	Contig		National Center for Biotechnology Information				68155	68155			SAMEA117650130	2310213029503_SMAL227_S244		Homo sapiens	human	France		13/10/2023			2310213029503_SMAL227_S244		Stenotrophomonas maltophilia	{"ena first public": "2025-02-14", "ena-checklist": "ERC000028", "insdc center name": "University Hospital Henri Mondor", "insdc status": "public", "submitter id": "2310213029503_SMAL227_S244", "collection date": "2023-10-13", "geographic location (country and/or sea)": "France", "host health state": "not collected", "host scientific name": "Homo sapiens", "isolate": "2310213029503_SMAL227_S244",…
GCA_034195895.1	GCA_034195895.1	PDT002017012.1	Stenotrophomonas maltophilia (g-proteobacteria)	40324	Contig		National Center for Biotechnology Information				69645	69645			SAMN38448917		STEN00519	Homo sapiens	Bronch	USA: Pittsburgh, Pennsylvania		2022	40.44 N 79.97 W				Stenotrophomonas maltophilia	{"strain": "STEN00519", "collected_by": "University of Pittsburgh Medical Center", "collection_date": "2022", "geo_loc_name": "USA: Pittsburgh, Pennsylvania", "isolation_source": "Bronch", "lat_lon": "40.44 N 79.97 W", "host": "Homo sapiens", "host_disease": "not collected", "organism_name": "Stenotrophomonas maltophilia"}
GCA_043277325.1	GCA_043277325.1	PDT002265994.1	Stenotrophomonas maltophilia (g-proteobacteria)	40324	Contig		National Center for Biotechnology Information				66719	66719			SAMN42720808	SINK_0229_5		not collected	sink drain	USA: Missouri		2020/2022	38.6352 N 90.2649 W				Stenotrophomonas maltophilia	{"isolate": "SINK_0229_5", "collected_by": "Washington University School of Medicine", "collection_date": "2020/2022", "geo_loc_name": "USA: Missouri", "isolation_source": "sink drain", "lat_lon": "38.6352 N 90.2649 W", "host": "not collected", "host_disease": "not collected", "organism_name": "Stenotrophomonas maltophilia"}
GCA_015997075.1	GCF_015997075.1	ASM1599707v1	Stenotrophomonas maltophilia (g-proteobacteria)	40324	Contig		University of Pittsburgh				68793	68793			SAMN13622288		STEN00174	Homo sapiens	wound	USA: Pittsburgh, Pennsylvania		2018	40.44 N 79.97 W				Stenotrophomonas maltophilia	{"strain": "STEN00174", "collected_by": "University of Pittsburgh", "collection_date": "2018", "geo_loc_name": "USA: Pittsburgh, Pennsylvania", "isolation_source": "wound", "lat_lon": "40.44 N 79.97 W", "host": "Homo sapiens", "host_disease": "not collected", "organism_name": "Stenotrophomonas maltophilia"}
GCA_015997455.1	GCF_015997455.1	ASM1599745v1	Stenotrophomonas maltophilia (g-proteobacteria)	40324	Contig		University of Pittsburgh				108533	108533			SAMN11285291		STEN00147	Homo sapiens	sputum	USA: Pittsburgh, Pennsylvania		2018	40.44 N 79.97 W				Stenotrophomonas maltophilia	{"strain": "STEN00147", "collected_by": "University of Pittsburgh Medical Center", "collection_date": "2018", "geo_loc_name": "USA: Pittsburgh, Pennsylvania", "isolation_source": "sputum", "lat_lon": "40.44 N 79.97 W", "host": "Homo sapiens", "host_disease": "not collected", "organism_name": "Stenotrophomonas maltophilia"}
GCA_015997005.1	GCF_015997005.1	ASM1599700v1	Stenotrophomonas maltophilia (g-proteobacteria)	40324	Contig		University of Pittsburgh				66291	66291			SAMN13622289		STEN00175	Homo sapiens	sputum	USA: Pittsburgh, Pennsylvania		2018	40.44 N 79.97 W				Stenotrophomonas maltophilia	{"strain": "STEN00175", "collected_by": "University of Pittsburgh", "collection_date": "2018", "geo_loc_name": "USA: Pittsburgh, Pennsylvania", "isolation_source": "sputum", "lat_lon": "40.44 N 79.97 W", "host": "Homo sapiens", "host_disease": "not collected", "organism_name": "Stenotrophomonas maltophilia"}
GCA_048776205.1	GCA_048776205.1	PDT002668946.1	Stenotrophomonas maltophilia (g-proteobacteria)	40324	Contig		National Center for Biotechnology Information				65921	65921			SAMEA117650000	2312228037701_SMAL294		Homo sapiens	human	France		28/12/2023			2312228037701_SMAL294		Stenotrophomonas maltophilia	{"ena first public": "2025-02-14", "ena-checklist": "ERC000028", "insdc center name": "University Hospital Henri Mondor", "insdc status": "public", "submitter id": "2312228037701_SMAL294", "collection date": "2023-12-28", "geographic location (country and/or sea)": "France", "host health state": "not collected", "host scientific name": "Homo sapiens", "isolate": "2312228037701_SMAL294", "isolatio…
GCA_043349445.1	GCA_043349445.1	PDT002276243.1	Stenotrophomonas maltophilia (g-proteobacteria)	40324	Contig		National Center for Biotechnology Information				65578	65578			SAMN42863579	SINK_0415_5		not collected	sink drain	USA: Missouri		2020/2022	38.6352 N 90.2649 W				Stenotrophomonas maltophilia	{"isolate": "SINK_0415_5", "collected_by": "Washington University School of Medicine", "collection_date": "2020/2022", "geo_loc_name": "USA: Missouri", "isolation_source": "sink drain", "lat_lon": "38.6352 N 90.2649 W", "host": "not collected", "host_disease": "not collected", "organism_name": "Stenotrophomonas maltophilia"}
GCA_048775265.1	GCA_048775265.1	PDT002669032.1	Stenotrophomonas maltophilia (g-proteobacteria)	40324	Contig		National Center for Biotechnology Information				60758	60758			SAMEA117650086	2307208013801_SMAL131_S122		Homo sapiens	human	France		8/7/2023			2307208013801_SMAL131_S122		Stenotrophomonas maltophilia	{"ena first public": "2025-02-14", "ena-checklist": "ERC000028", "insdc center name": "University Hospital Henri Mondor", "insdc status": "public", "submitter id": "2307208013801_SMAL131_S122", "collection date": "2023-07-08", "geographic location (country and/or sea)": "France", "host health state": "not collected", "host scientific name": "Homo sapiens", "isolate": "2307208013801_SMAL131_S122",…
GCA_048775285.1	GCA_048775285.1	PDT002669031.1	Stenotrophomonas maltophilia (g-proteobacteria)	40324	Contig		National Center for Biotechnology Information				63065	63065			SAMEA117650085	2305209009601_SMAL86_S132		Homo sapiens	human	France		8/5/2023			2305209009601_SMAL86_S132		Stenotrophomonas maltophilia	{"ena first public": "2025-02-14", "ena-checklist": "ERC000028", "insdc center name": "University Hospital Henri Mondor", "insdc status": "public", "submitter id": "2305209009601_SMAL86_S132", "collection date": "2023-05-08", "geographic location (country and/or sea)": "France", "host health state": "not collected", "host scientific name": "Homo sapiens", "isolate": "2305209009601_SMAL86_S132", "…
GCA_029770645.4	GCA_029770645.4	PDT001354574.4	Stenotrophomonas maltophilia (g-proteobacteria)	40324	Contig		Centers for Disease Control and Prevention. Division of Healthcare Quality Promotion				70628	70628			SAMN19026428	2021CK-00906		Homo sapiens	other	USA		6/4/2021	Missing				Stenotrophomonas maltophilia	{"isolate": "2021CK-00906", "collected_by": "NA", "collection_date": "2021-04-06", "geo_loc_name": "USA", "host": "Homo sapiens", "host_disease": "NA", "isolation_source": "other", "lat_lon": "Missing", "mlst": "MLST-,PubMLSTsmaltophilia", "organism_name": "Stenotrophomonas maltophilia"}
GCA_015996715.1	GCF_015996715.1	ASM1599671v1	Stenotrophomonas maltophilia (g-proteobacteria)	40324	Contig		University of Pittsburgh				61683	61683			SAMN13622304		STEN00190	Homo sapiens	sputum	USA: Pittsburgh, Pennsylvania		2018	40.44 N 79.97 W				Stenotrophomonas maltophilia	{"strain": "STEN00190", "collected_by": "University of Pittsburgh", "collection_date": "2018", "geo_loc_name": "USA: Pittsburgh, Pennsylvania", "isolation_source": "sputum", "lat_lon": "40.44 N 79.97 W", "host": "Homo sapiens", "host_disease": "not collected", "organism_name": "Stenotrophomonas maltophilia"}
GCA_029771465.1	GCA_029771465.1	PDT001354530.1	Stenotrophomonas maltophilia (g-proteobacteria)	40324	Contig		National Center for Biotechnology Information				95194	95194			SAMN15599303		SM62PII	Homo sapiens	unknown	USA: San Diego, CA		missing	missing				Stenotrophomonas maltophilia	{"collection_date": "missing", "collected_by": "UCSD SBRG", "geo_loc_name": "USA: San Diego, CA", "host": "Homo sapiens", "host_disease": "Stenotrophomonas infection", "isolation_source": "unknown", "lat_lon": "missing", "strain": "SM62PII", "organism_name": "Stenotrophomonas maltophilia"}
GCA_015996605.1	GCF_015996605.1	ASM1599660v1	Stenotrophomonas maltophilia (g-proteobacteria)	40324	Contig		University of Pittsburgh				65728	65728			SAMN13622310		STEN00200	Homo sapiens	sputum	USA: Pittsburgh, Pennsylvania		2018	40.44 N 79.97 W				Stenotrophomonas maltophilia	{"strain": "STEN00200", "collected_by": "University of Pittsburgh", "collection_date": "2018", "geo_loc_name": "USA: Pittsburgh, Pennsylvania", "isolation_source": "sputum", "lat_lon": "40.44 N 79.97 W", "host": "Homo sapiens", "host_disease": "not collected", "organism_name": "Stenotrophomonas maltophilia"}
GCA_043375295.1	GCA_043375295.1	PDT002280946.1	Stenotrophomonas maltophilia (g-proteobacteria)	40324	Contig		National Center for Biotechnology Information				66932	66932			SAMN42882013	SINK_1111_13		not collected	sink drain	USA: Missouri		2020/2022	38.6352 N 90.2649 W				Stenotrophomonas maltophilia	{"isolate": "SINK_1111_13", "collected_by": "Washington University School of Medicine", "collection_date": "2020/2022", "geo_loc_name": "USA: Missouri", "isolation_source": "sink drain", "lat_lon": "38.6352 N 90.2649 W", "host": "not collected", "host_disease": "not collected", "organism_name": "Stenotrophomonas maltophilia"}
GCA_015997165.1	GCF_015997165.1	ASM1599716v1	Stenotrophomonas maltophilia (g-proteobacteria)	40324	Contig		University of Pittsburgh				60716	60716			SAMN13622281		STEN00167	Homo sapiens	wound	USA: Pittsburgh, Pennsylvania		2018	40.44 N 79.97 W				Stenotrophomonas maltophilia	{"strain": "STEN00167", "collected_by": "University of Pittsburgh", "collection_date": "2018", "geo_loc_name": "USA: Pittsburgh, Pennsylvania", "isolation_source": "wound", "lat_lon": "40.44 N 79.97 W", "host": "Homo sapiens", "host_disease": "not collected", "organism_name": "Stenotrophomonas maltophilia"}
GCA_029773205.1	GCA_029773205.1	PDT000672355.1	Stenotrophomonas maltophilia (g-proteobacteria)	40324	Contig		National Center for Biotechnology Information				60019	60019			SAMN09980251		OLC2871_Stenotrophomonas		Wastewater influent	Canada: Ontario		2017	not collected				Stenotrophomonas maltophilia	{"strain": "OLC2871_Stenotrophomonas", "collected_by": "Algonquin College", "collection_date": "2017", "geo_loc_name": "Canada: Ontario", "isolation_source": "Wastewater influent", "lat_lon": "not collected", "organism_name": "Stenotrophomonas maltophilia"}
GCA_048775945.1	GCA_048775945.1	PDT002668971.1	Stenotrophomonas maltophilia (g-proteobacteria)	40324	Contig		National Center for Biotechnology Information				60511	60511			SAMEA117650025	2301206025801_SMAL4_S91		Homo sapiens	human	France		6/1/2023			2301206025801_SMAL4_S91		Stenotrophomonas maltophilia	{"ena first public": "2025-02-14", "ena-checklist": "ERC000028", "insdc center name": "University Hospital Henri Mondor", "insdc status": "public", "submitter id": "2301206025801_SMAL4_S91", "collection date": "2023-01-06", "geographic location (country and/or sea)": "France", "host health state": "not collected", "host scientific name": "Homo sapiens", "isolate": "2301206025801_SMAL4_S91", "isol…
GCA_043277305.1	GCA_043277305.1	PDT002265995.1	Stenotrophomonas maltophilia (g-proteobacteria)	40324	Contig		National Center for Biotechnology Information				59426	59426			SAMN42720807	SINK_0228_5		not collected	sink drain	USA: Missouri		2020/2022	38.6352 N 90.2649 W				Stenotrophomonas maltophilia	{"isolate": "SINK_0228_5", "collected_by": "Washington University School of Medicine", "collection_date": "2020/2022", "geo_loc_name": "USA: Missouri", "isolation_source": "sink drain", "lat_lon": "38.6352 N 90.2649 W", "host": "not collected", "host_disease": "not collected", "organism_name": "Stenotrophomonas maltophilia"}
GCA_042970955.1	GCA_042970955.1	PDT002123223.1	Stenotrophomonas maltophilia (g-proteobacteria)	40324	Contig		National Center for Biotechnology Information				60871	60871			SAMD00749783		HN37	Homo sapiens	oral cavity	Japan:Hiroshima		2021	34.380891 N 132.478443 E		HN37		Stenotrophomonas maltophilia	{"sample_name": "HN37", "collected_by": "Graduate School of Biomedical and Health Sciences, Hiroshima University", "collection_date": "2021", "geo_loc_name": "Japan:Hiroshima", "host": "Homo sapiens", "host_disease": "missing", "isolation_source": "oral cavity", "lat_lon": "34.380891 N 132.478443 E", "strain": "HN37", "organism_name": "Stenotrophomonas maltophilia"}
GCA_015996825.1	GCF_015996825.1	ASM1599682v1	Stenotrophomonas maltophilia (g-proteobacteria)	40324	Contig		University of Pittsburgh				58538	58538			SAMN13622299		STEN00185	Homo sapiens	sputum	USA: Pittsburgh, Pennsylvania		2018	40.44 N 79.97 W				Stenotrophomonas maltophilia	{"strain": "STEN00185", "collected_by": "University of Pittsburgh", "collection_date": "2018", "geo_loc_name": "USA: Pittsburgh, Pennsylvania", "isolation_source": "sputum", "lat_lon": "40.44 N 79.97 W", "host": "Homo sapiens", "host_disease": "not collected", "organism_name": "Stenotrophomonas maltophilia"}
GCA_031691675.1	GCA_031691675.1	PDT001848783.1	Stenotrophomonas maltophilia (g-proteobacteria)	40324	Contig		National Center for Biotechnology Information				124137	124137			SAMN33729587	A344-SM179-12-09-2016		Homo sapiens	single isolate	Canada: Calgary		12/9/2016					Stenotrophomonas maltophilia	{"isolate": "A344-SM179-12-09-2016", "host": "Homo sapiens", "collection_date": "2016-09-12", "geo_loc_name": "Canada: Calgary", "sample_type": "single isolate", "organism_name": "Stenotrophomonas maltophilia"}
GCA_029771565.1	GCA_029771565.1	PDT001354521.1	Stenotrophomonas maltophilia (g-proteobacteria)	40324	Contig		National Center for Biotechnology Information				61227	61227			SAMN15599246		SM06LS	Homo sapiens	unknown	USA: San Diego, CA		missing	missing				Stenotrophomonas maltophilia	{"collection_date": "missing", "collected_by": "UCSD SBRG", "geo_loc_name": "USA: San Diego, CA", "host": "Homo sapiens", "host_disease": "Stenotrophomonas infection", "isolation_source": "unknown", "lat_lon": "missing", "strain": "SM06LS", "organism_name": "Stenotrophomonas maltophilia"}
GCA_029749615.1	GCA_029749615.1	PDT001589008.1	Stenotrophomonas maltophilia (g-proteobacteria)	40324	Contig		National Center for Biotechnology Information				60937	60937			SAMN18818639		SRM01		soil	India: Vellar Estuary		10/1/2020	11.29 N 79.46 E				Stenotrophomonas maltophilia	{"strain": "SRM01", "collected_by": "Dr. S. Shobana", "collection_date": "2020-01-10", "geo_loc_name": "India: Vellar Estuary", "isolation_source": "soil", "lat_lon": "11.29 N 79.46 E", "organism_name": "Stenotrophomonas maltophilia"}
GCA_015997045.1	GCF_015997045.1	ASM1599704v1	Stenotrophomonas maltophilia (g-proteobacteria)	40324	Contig		University of Pittsburgh				66972	66972			SAMN13622290		STEN00176	Homo sapiens	wound	USA: Pittsburgh, Pennsylvania		2018	40.44 N 79.97 W				Stenotrophomonas maltophilia	{"strain": "STEN00176", "collected_by": "University of Pittsburgh", "collection_date": "2018", "geo_loc_name": "USA: Pittsburgh, Pennsylvania", "isolation_source": "wound", "lat_lon": "40.44 N 79.97 W", "host": "Homo sapiens", "host_disease": "not collected", "organism_name": "Stenotrophomonas maltophilia"}
GCA_015997205.1	GCF_015997205.1	ASM1599720v1	Stenotrophomonas maltophilia (g-proteobacteria)	40324	Contig		University of Pittsburgh				58002	58002			SAMN13622282		STEN00168	Homo sapiens	sputum	USA: Pittsburgh, Pennsylvania		2018	40.44 N 79.97 W				Stenotrophomonas maltophilia	{"strain": "STEN00168", "collected_by": "University of Pittsburgh", "collection_date": "2018", "geo_loc_name": "USA: Pittsburgh, Pennsylvania", "isolation_source": "sputum", "lat_lon": "40.44 N 79.97 W", "host": "Homo sapiens", "host_disease": "not collected", "organism_name": "Stenotrophomonas maltophilia"}
GCA_029773155.1	GCA_029773155.1	PDT000672349.1	Stenotrophomonas maltophilia (g-proteobacteria)	40324	Contig		National Center for Biotechnology Information				85036	85036			SAMN09980282		OLC3147_Stenotrophomonas		Wastewater influent	Canada: Ontario		2017	not collected				Stenotrophomonas maltophilia	{"strain": "OLC3147_Stenotrophomonas", "collected_by": "Algonquin College", "collection_date": "2017", "geo_loc_name": "Canada: Ontario", "isolation_source": "Wastewater influent", "lat_lon": "not collected", "organism_name": "Stenotrophomonas maltophilia"}
GCA_048775865.1	GCA_048775865.1	PDT002668984.1	Stenotrophomonas maltophilia (g-proteobacteria)	40324	Contig		National Center for Biotechnology Information				74944	74944			SAMEA117650038	2306213029401_SMAL115_S115		Homo sapiens	human	France		13/6/2023			2306213029401_SMAL115_S115		Stenotrophomonas maltophilia	{"ena first public": "2025-02-14", "ena-checklist": "ERC000028", "insdc center name": "University Hospital Henri Mondor", "insdc status": "public", "submitter id": "2306213029401_SMAL115_S115", "collection date": "2023-06-13", "geographic location (country and/or sea)": "France", "host health state": "not collected", "host scientific name": "Homo sapiens", "isolate": "2306213029401_SMAL115_S115",…
GCA_043375035.1	GCA_043375035.1	PDT002280859.1	Stenotrophomonas maltophilia (g-proteobacteria)	40324	Contig		National Center for Biotechnology Information				63731	63731			SAMN42882474	SINK_1667_14		not collected	sink drain	USA: Missouri		2020/2022	38.6352 N 90.2649 W				Stenotrophomonas maltophilia	{"isolate": "SINK_1667_14", "collected_by": "Washington University School of Medicine", "collection_date": "2020/2022", "geo_loc_name": "USA: Missouri", "isolation_source": "sink drain", "lat_lon": "38.6352 N 90.2649 W", "host": "not collected", "host_disease": "not collected", "organism_name": "Stenotrophomonas maltophilia"}
GCA_043375795.1	GCA_043375795.1	PDT002280853.1	Stenotrophomonas maltophilia (g-proteobacteria)	40324	Contig		National Center for Biotechnology Information				57591	57591			SAMN42882466	SINK_1580_13		not collected	sink drain	USA: Missouri		2020/2022	38.6352 N 90.2649 W				Stenotrophomonas maltophilia	{"isolate": "SINK_1580_13", "collected_by": "Washington University School of Medicine", "collection_date": "2020/2022", "geo_loc_name": "USA: Missouri", "isolation_source": "sink drain", "lat_lon": "38.6352 N 90.2649 W", "host": "not collected", "host_disease": "not collected", "organism_name": "Stenotrophomonas maltophilia"}
GCA_034159285.1	GCA_034159285.1	PDT002016660.1	Stenotrophomonas maltophilia (g-proteobacteria)	40324	Contig		National Center for Biotechnology Information				60986	60986			SAMN38448956		STEN00559	Homo sapiens	sputum	USA: Pittsburgh, Pennsylvania		2022	40.44 N 79.97 W				Stenotrophomonas maltophilia	{"strain": "STEN00559", "collected_by": "University of Pittsburgh Medical Center", "collection_date": "2022", "geo_loc_name": "USA: Pittsburgh, Pennsylvania", "isolation_source": "sputum", "lat_lon": "40.44 N 79.97 W", "host": "Homo sapiens", "host_disease": "not collected", "organism_name": "Stenotrophomonas maltophilia"}
[truncated: 1,051 more rows]
