# Supplementary material for: Global Comparative Genomics of Stenotrophomonas maltophilia Reveals Cryptic Species Diversity, Resistome Variation, and Population Structure
Source: Life (Basel). 2026 Jan 17;16(1):158. doi: 10.3390/life16010158 (PMC12842811; doi:10.3390/life16010158)
Supplement: Supplementary file 1 [file life-16-00158-s001.zip › Table_S3_Final_QC_1518.xlsx]

## Sheet: Sheet1
assembly_accession	Bin Id	Completeness	Contamination	# contigs	N50 (contigs)	Genome size (bp)
GCA_902158015.2	GCA_902158015.2_H_138_saintdenis_V2_genomic	100	1.45	445	77713	4857119
GCA_902156485.2	GCA_902156485.2_A1_129041_seineetmarne_V2_genomic	100	0.48	171	108390	4277620
GCA_900636655.1	GCA_900636655.1_43781_D01_genomic	100	0.11	1	4592627	4592627
GCA_900475685.1	GCA_900475685.1_46463_B01_genomic	100	0	1	4661352	4661352
GCA_900475405.1	GCA_900475405.1_44087_C01_genomic	100	0.11	1	4481118	4481118
GCA_900186865.1	GCA_900186865.1_49243_F02_genomic	100	0.34	1	5004261	5004261
GCA_053456725.1	GCA_053456725.1_ASM5345672v1_genomic	100	0.22	405	48771	4609555
GCA_053096365.1	GCA_053096365.1_ASM5309636v1_genomic	100	0.34	245	60245	4492184
GCA_053078355.1	GCA_053078355.1_Sm18_genomic	100	0	1	4482207	4482207
GCA_052983215.1	GCA_052983215.1_ASM5298321v1_genomic	100	0.05	1	4791557	4791557
GCA_052922585.1	GCA_052922585.1_ASM5292258v1_genomic	100	0.34	10	1257666	4479228
GCA_052784345.1	GCA_052784345.1_ASM5278434v1_genomic	100	0.46	1	4619698	4619698
GCA_052747815.1	GCA_052747815.1_ASM5274781v1_genomic	100	0	57	146607	4665443
GCA_052551355.1	GCA_052551355.1_PDT002917125.1_genomic	100	3.91	84	145914	5008701
GCA_052377565.1	GCA_052377565.1_ASM5237756v1_genomic	100	0.81	1	4824690	4824690
GCA_052220885.1	GCA_052220885.1_ASM5222088v1_genomic	100	0	102	85448	4481691
GCA_052149065.1	GCA_052149065.1_ASM5214906v1_genomic	100	0.81	1	4802212	4802212
GCA_052148605.1	GCA_052148605.1_ASM5214860v1_genomic	100	0.86	1	4904367	4904367
GCA_052055995.1	GCA_052055995.1_ASM5205599v1_genomic	100	0.34	1	5032732	5032832
GCA_051985665.1	GCA_051985665.1_ASM5198566v1_genomic	100	0.41	1	4965902	4965902
GCA_051984495.1	GCA_051984495.1_ASM5198449v1_genomic	100	0.41	1	4965831	4965831
GCA_051982775.1	GCA_051982775.1_ASM5198277v1_genomic	100	0.41	1	4965722	4965722
GCA_050983615.1	GCA_050983615.1_ASM5098361v1_genomic	100	0.04	1	4394593	4394593
GCA_050880405.1	GCA_050880405.1_ASM5088040v1_genomic	100	0.49	15	873321	4686271
GCA_050510815.1	GCA_050510815.1_ASM5051081v1_genomic	100	0	84	90858	4574156
GCA_049913185.1	GCA_049913185.1_ASM4991318v1_genomic	100	0.34	1	4588325	4588325
GCA_049488905.1	GCA_049488905.1_ASM4948890v1_genomic	100	0.03	1	4556686	4556686
GCA_049385725.1	GCA_049385725.1_ASM4938572v1_genomic	100	0.29	106	120008	4511102
GCA_049385685.1	GCA_049385685.1_ASM4938568v1_genomic	100	0.34	71	134097	4765366
GCA_049385665.1	GCA_049385665.1_ASM4938566v1_genomic	100	0.18	51	319331	4672512
GCA_049385625.1	GCA_049385625.1_ASM4938562v1_genomic	100	0.05	114	123658	4739968
GCA_049385605.1	GCA_049385605.1_ASM4938560v1_genomic	100	0.69	90	96501	4711981
GCA_049385395.1	GCA_049385395.1_ASM4938539v1_genomic	100	0.55	87	139835	4500455
GCA_049385245.1	GCA_049385245.1_ASM4938524v1_genomic	100	0.03	72	129738	4848683
GCA_049385185.1	GCA_049385185.1_ASM4938518v1_genomic	100	0.05	84	117448	4760522
GCA_049385165.1	GCA_049385165.1_ASM4938516v1_genomic	100	0.77	53	240194	4757168
GCA_049385065.1	GCA_049385065.1_ASM4938506v1_genomic	100	0.34	96	83101	4544135
GCA_049384985.1	GCA_049384985.1_ASM4938498v1_genomic	100	0.39	74	244517	4873012
GCA_049384945.1	GCA_049384945.1_ASM4938494v1_genomic	100	0	56	191879	4507285
GCA_049384925.1	GCA_049384925.1_ASM4938492v1_genomic	100	0.38	81	146446	4980389
GCA_049384765.1	GCA_049384765.1_ASM4938476v1_genomic	100	0.74	78	207771	4911811
GCA_049384655.1	GCA_049384655.1_ASM4938465v1_genomic	100	0.46	69	190963	4774378
GCA_049384645.1	GCA_049384645.1_ASM4938464v1_genomic	100	0.05	115	99395	4737978
GCA_049384445.1	GCA_049384445.1_ASM4938444v1_genomic	100	0.39	108	86312	4611346
GCA_049384385.1	GCA_049384385.1_ASM4938438v1_genomic	100	0.17	85	119301	4513226
GCA_049206945.1	GCA_049206945.1_ASM4920694v1_genomic	100	0.43	53	146470	4271788
GCA_049200055.1	GCA_049200055.1_ASM4920005v1_genomic	100	0.43	67	103139	4274918
GCA_049200025.1	GCA_049200025.1_ASM4920002v1_genomic	100	0.43	60	118127	4273984
GCA_049103105.1	GCA_049103105.1_PDT002650334.1_genomic	100	4.69	301	29164	5021658
GCA_048945435.1	GCA_048945435.1_PDT002669114.1_genomic	100	1.24	288	28447	4816601
GCA_048945355.1	GCA_048945355.1_PDT002669117.1_genomic	100	0.53	300	28501	4894233
GCA_048776185.1	GCA_048776185.1_PDT002668941.1_genomic	100	2.83	131	73397	4945574
GCA_048776105.1	GCA_048776105.1_PDT002668951.1_genomic	100	4.05	295	28935	4978767
GCA_048776005.1	GCA_048776005.1_PDT002668966.1_genomic	100	4.61	196	47014	5044529
GCA_048775945.1	GCA_048775945.1_PDT002668971.1_genomic	100	2.93	153	60511	5059254
GCA_048775925.1	GCA_048775925.1_PDT002668972.1_genomic	100	4.22	212	41843	5092813
GCA_048775905.1	GCA_048775905.1_PDT002668973.1_genomic	100	3.88	208	38997	4714045
GCA_048775885.1	GCA_048775885.1_PDT002668975.1_genomic	100	4.83	233	35179	4809433
GCA_048775785.1	GCA_048775785.1_PDT002668990.1_genomic	100	4.57	253	33291	4880769
GCA_048775765.1	GCA_048775765.1_PDT002668993.1_genomic	100	4.22	220	39834	4983153
GCA_048775745.1	GCA_048775745.1_PDT002668994.1_genomic	100	4.83	209	46075	5268315
GCA_048775725.1	GCA_048775725.1_PDT002668996.1_genomic	100	4.6	261	36478	5226713
GCA_048775695.1	GCA_048775695.1_PDT002668997.1_genomic	100	3.76	193	48671	5154990
GCA_048775685.1	GCA_048775685.1_PDT002669000.1_genomic	100	4.8	184	48692	5039182
GCA_048775665.1	GCA_048775665.1_PDT002669002.1_genomic	100	1.59	254	34926	4865996
GCA_048775645.1	GCA_048775645.1_PDT002669003.1_genomic	100	0	302	27337	4600019
GCA_048775625.1	GCA_048775625.1_PDT002669004.1_genomic	100	3.86	170	51017	4935206
GCA_048775585.1	GCA_048775585.1_PDT002669006.1_genomic	100	4.22	168	54764	4971337
GCA_048775565.1	GCA_048775565.1_PDT002669007.1_genomic	100	1.31	190	56930	4844740
GCA_048775525.1	GCA_048775525.1_PDT002669014.1_genomic	100	4.66	199	42917	5157502
GCA_048775505.1	GCA_048775505.1_PDT002669012.1_genomic	100	3.19	215	39769	4878787
GCA_048775445.1	GCA_048775445.1_PDT002669019.1_genomic	100	4.21	180	48365	4872123
GCA_048775385.1	GCA_048775385.1_PDT002669022.1_genomic	100	4.6	200	37512	4666595
GCA_048775365.1	GCA_048775365.1_PDT002669026.1_genomic	100	1.72	222	37621	4879616
GCA_048775345.1	GCA_048775345.1_PDT002669027.1_genomic	100	3.88	172	43093	4676318
GCA_048775305.1	GCA_048775305.1_PDT002669028.1_genomic	100	4.65	210	41577	5086716
GCA_048775245.1	GCA_048775245.1_PDT002669035.1_genomic	100	3.88	211	42737	4917717
GCA_048775145.1	GCA_048775145.1_PDT002669046.1_genomic	100	4.01	215	38752	4960292
GCA_048775005.1	GCA_048775005.1_PDT002669063.1_genomic	100	4.36	211	40904	5026802
GCA_048774965.1	GCA_048774965.1_PDT002669068.1_genomic	100	4.15	299	29062	5145937
GCA_048774925.1	GCA_048774925.1_PDT002669069.1_genomic	100	4.27	227	35898	4915025
GCA_048774845.1	GCA_048774845.1_PDT002669082.1_genomic	100	3.68	221	39562	5040913
GCA_048774825.1	GCA_048774825.1_PDT002669086.1_genomic	100	3.79	254	33330	4935918
GCA_048774705.1	GCA_048774705.1_PDT002669094.1_genomic	100	4.22	195	47847	5099750
GCA_048774685.1	GCA_048774685.1_PDT002669095.1_genomic	100	1.86	359	23280	4832375
GCA_048774665.1	GCA_048774665.1_PDT002669096.1_genomic	100	0.81	330	24720	4668901
GCA_048774625.1	GCA_048774625.1_PDT002669098.1_genomic	100	0.81	348	23603	4784981
GCA_048774605.1	GCA_048774605.1_PDT002669099.1_genomic	100	1.03	305	28946	4841723
GCA_048774585.1	GCA_048774585.1_PDT002669100.1_genomic	100	1.06	450	17956	4811426
GCA_048774565.1	GCA_048774565.1_PDT002669101.1_genomic	100	1.64	317	29314	4748905
GCA_048774545.1	GCA_048774545.1_PDT002669102.1_genomic	100	0.88	372	27198	5183564
GCA_048774525.1	GCA_048774525.1_PDT002669103.1_genomic	100	0.46	321	26079	4705275
GCA_048774465.1	GCA_048774465.1_PDT002669106.1_genomic	100	2.34	229	39633	4884060
GCA_048774445.1	GCA_048774445.1_PDT002669108.1_genomic	100	1.28	233	32702	4721067
GCA_048774425.1	GCA_048774425.1_PDT002669107.1_genomic	100	0.76	225	35304	4600550
GCA_048774385.1	GCA_048774385.1_PDT002669110.1_genomic	100	1.13	255	31745	4637911
GCA_048774365.1	GCA_048774365.1_PDT002669111.1_genomic	100	1.3	279	30120	4530269
GCA_048774345.1	GCA_048774345.1_PDT002669112.1_genomic	100	1.86	317	35656	5016198
GCA_048774305.1	GCA_048774305.1_PDT002669113.1_genomic	100	2	300	29683	4915692
GCA_048774285.1	GCA_048774285.1_PDT002669118.1_genomic	100	1.03	303	31500	4756508
GCA_048774205.1	GCA_048774205.1_PDT002669122.1_genomic	100	1.17	316	28522	4859963
GCA_048774185.1	GCA_048774185.1_PDT002669123.1_genomic	100	0.46	325	26526	4762615
GCA_048774165.1	GCA_048774165.1_PDT002669124.1_genomic	100	1.86	338	25994	4732736
GCA_048774145.1	GCA_048774145.1_PDT002669125.1_genomic	100	0.53	320	26126	4872523
GCA_048774105.1	GCA_048774105.1_PDT002669127.1_genomic	100	3.6	360	24549	4841279
GCA_048774065.1	GCA_048774065.1_PDT002669129.1_genomic	100	1.03	294	28746	4512016
GCA_048774045.1	GCA_048774045.1_PDT002669130.1_genomic	100	1.45	324	27061	4877953
GCA_048774025.1	GCA_048774025.1_PDT002669132.1_genomic	100	3.52	328	28309	4982174
GCA_048774005.1	GCA_048774005.1_PDT002669131.1_genomic	100	0.34	327	25815	4520117
GCA_048773985.1	GCA_048773985.1_PDT002669133.1_genomic	100	1.34	300	28881	4554198
GCA_048773965.1	GCA_048773965.1_PDT002669134.1_genomic	100	1.45	332	26746	4742162
GCA_048773945.1	GCA_048773945.1_PDT002669135.1_genomic	100	2.3	352	28064	4898924
GCA_048773905.1	GCA_048773905.1_PDT002669136.1_genomic	100	1.94	350	24119	4738661
GCA_048773885.1	GCA_048773885.1_PDT002669137.1_genomic	100	1.45	318	25680	4638961
GCA_048773865.1	GCA_048773865.1_PDT002669139.1_genomic	100	0.83	323	26352	4573654
GCA_048773825.1	GCA_048773825.1_PDT002669141.1_genomic	100	0.69	348	26850	4926996
GCA_048773785.1	GCA_048773785.1_PDT002669143.1_genomic	100	1.1	325	27509	4886683
GCA_048773765.1	GCA_048773765.1_PDT002669144.1_genomic	100	0.93	369	23875	4956840
GCA_048773745.1	GCA_048773745.1_PDT002669146.1_genomic	100	1.22	329	26645	4794368
GCA_048773725.1	GCA_048773725.1_PDT002669145.1_genomic	100	0.83	336	27438	4809718
GCA_048773675.1	GCA_048773675.1_PDT002669148.1_genomic	100	0.69	368	22832	4697781
GCA_048773645.1	GCA_048773645.1_PDT002669149.1_genomic	100	1.17	342	25274	4778864
GCA_048773565.1	GCA_048773565.1_PDT002669150.1_genomic	100	3.07	321	25033	4913329
GCA_048773545.1	GCA_048773545.1_PDT002669151.1_genomic	100	2.28	244	33270	4809843
GCA_048773505.1	GCA_048773505.1_PDT002669152.1_genomic	100	2.28	277	31336	4967088
GCA_048773385.1	GCA_048773385.1_PDT002669154.1_genomic	100	2.81	248	38948	4979493
GCA_048773365.1	GCA_048773365.1_PDT002669155.1_genomic	100	3.79	283	30984	4867710
GCA_048773345.1	GCA_048773345.1_PDT002669159.1_genomic	100	1.54	137	74525	4878043
GCA_048773305.1	GCA_048773305.1_PDT002669156.1_genomic	100	2.41	250	32909	4651345
GCA_048767975.1	GCA_048767975.1_PDT002669445.1_genomic	100	3.57	192	44352	4691493
GCA_047782825.1	GCA_047782825.1_ASM4778282v1_genomic	100	0.11	3	4739859	4751359
GCA_047528755.1	GCA_047528755.1_ASM4752875v1_genomic	100	0.46	80	182959	4571517
GCA_047528475.1	GCA_047528475.1_ASM4752847v1_genomic	100	0.12	63	152255	4564856
GCA_047498215.1	GCA_047498215.1_ASM4749821v1_genomic	100	0	142	54372	4580025
GCA_047498195.1	GCA_047498195.1_ASM4749819v1_genomic	100	0.81	210	42154	4830850
GCA_047498175.1	GCA_047498175.1_ASM4749817v1_genomic	100	0.07	186	47989	4652841
GCA_047498155.1	GCA_047498155.1_ASM4749815v1_genomic	100	1.1	170	52588	4739406
GCA_047498135.1	GCA_047498135.1_ASM4749813v1_genomic	100	0.8	125	72587	4857091
GCA_047498115.1	GCA_047498115.1_ASM4749811v1_genomic	100	1.45	119	72348	4831459
GCA_047498095.1	GCA_047498095.1_ASM4749809v1_genomic	100	0	186	49951	4677029
GCA_047498055.1	GCA_047498055.1_ASM4749805v1_genomic	100	1.79	207	49965	4886030
GCA_047498045.1	GCA_047498045.1_ASM4749804v1_genomic	100	1.45	200	54266	4777309
GCA_047498035.1	GCA_047498035.1_ASM4749803v1_genomic	100	0.05	191	48491	4580533
GCA_047498015.1	GCA_047498015.1_ASM4749801v1_genomic	100	1.45	199	50619	4734610
GCA_047497975.1	GCA_047497975.1_ASM4749797v1_genomic	100	0.05	183	49615	4715999
GCA_047497955.1	GCA_047497955.1_ASM4749795v1_genomic	100	0.07	151	63441	4705209
GCA_047497925.1	GCA_047497925.1_ASM4749792v1_genomic	100	0	93	136749	4713129
GCA_047497915.1	GCA_047497915.1_ASM4749791v1_genomic	100	0.07	133	62701	4712744
GCA_047497885.1	GCA_047497885.1_ASM4749788v1_genomic	100	0.07	152	62810	4734314
GCA_047497875.1	GCA_047497875.1_ASM4749787v1_genomic	100	0.07	146	56741	4622260
GCA_047497785.1	GCA_047497785.1_ASM4749778v1_genomic	100	0.43	163	48842	4710834
GCA_047497775.1	GCA_047497775.1_ASM4749777v1_genomic	100	0	176	45424	4568816
GCA_047497765.1	GCA_047497765.1_ASM4749776v1_genomic	100	1.18	190	49067	4886785
GCA_047497735.1	GCA_047497735.1_ASM4749773v1_genomic	100	0	178	48312	4619282
GCA_047497705.1	GCA_047497705.1_ASM4749770v1_genomic	100	0.07	174	49143	4673076
GCA_047497685.1	GCA_047497685.1_ASM4749768v1_genomic	100	0	175	45890	4650616
GCA_047497665.1	GCA_047497665.1_ASM4749766v1_genomic	100	0.57	187	52893	4813099
GCA_047497655.1	GCA_047497655.1_ASM4749765v1_genomic	100	0.69	196	40012	4555979
GCA_047497635.1	GCA_047497635.1_ASM4749763v1_genomic	100	0	180	43175	4485834
GCA_047497595.1	GCA_047497595.1_ASM4749759v1_genomic	100	0	226	37960	4730479
GCA_047497585.1	GCA_047497585.1_ASM4749758v1_genomic	100	0.03	131	64829	4534909
GCA_047497535.1	GCA_047497535.1_ASM4749753v1_genomic	100	0.05	208	39214	4528821
GCA_047497515.1	GCA_047497515.1_ASM4749751v1_genomic	100	0.34	196	50241	4907142
GCA_047497455.1	GCA_047497455.1_ASM4749745v1_genomic	100	0.11	82	121861	4499907
GCA_047497445.1	GCA_047497445.1_ASM4749744v1_genomic	100	0	193	51532	4631238
GCA_047497435.1	GCA_047497435.1_ASM4749743v1_genomic	100	0.07	156	53748	4562470
GCA_046455275.1	GCA_046455275.1_PDT002524461.1_genomic	100	3.88	371	20663	4902630
GCA_046267935.1	GCA_046267935.1_Priscilla_Stenotrophomonas_maltophilia_PSKL1_genomic	100	0	1	4417932	4417932
GCA_045923315.1	GCA_045923315.1_PDT002523891.1_genomic	100	3.37	353	22842	5056150
GCA_045923275.1	GCA_045923275.1_PDT002523893.1_genomic	100	3.88	306	25634	4850688
GCA_045923235.1	GCA_045923235.1_PDT002523894.1_genomic	100	4.04	328	26514	4992141
GCA_045923195.1	GCA_045923195.1_PDT002523898.1_genomic	100	3.62	299	29860	4836053
GCA_045923175.1	GCA_045923175.1_PDT002523899.1_genomic	100	4.57	314	27821	5103394
GCA_045923135.1	GCA_045923135.1_PDT002523904.1_genomic	100	4.19	312	24955	4807427
GCA_045923115.1	GCA_045923115.1_PDT002523903.1_genomic	100	4.74	296	28092	5091708
GCA_045922465.1	GCA_045922465.1_PDT002523905.1_genomic	100	4.1	295	27363	4628999
GCA_045922445.1	GCA_045922445.1_PDT002523906.1_genomic	100	1.45	62	189781	4963975
GCA_045922385.1	GCA_045922385.1_PDT002523909.1_genomic	100	0.24	46	276035	4664695
GCA_045921495.1	GCA_045921495.1_PDT002524460.1_genomic	100	3.02	437	17421	4690137
GCA_045921485.1	GCA_045921485.1_PDT002524468.1_genomic	100	1.36	150	49664	4903411
GCA_045921145.1	GCA_045921145.1_PDT002524124.1_genomic	100	3.4	240	33547	4912936
GCA_045920845.1	GCA_045920845.1_PDT002524319.1_genomic	100	4.74	267	27878	4641240
GCA_045920575.1	GCA_045920575.1_PDT002524465.1_genomic	100	3.51	389	19423	4678947
GCA_045920565.1	GCA_045920565.1_PDT002524454.1_genomic	100	0.66	426	18477	4942600
GCA_045919665.1	GCA_045919665.1_PDT002524318.1_genomic	100	4.31	308	24975	4572434
GCA_045919415.1	GCA_045919415.1_PDT002524439.1_genomic	100	2.59	490	15480	4760943
GCA_045918315.1	GCA_045918315.1_PDT002524126.1_genomic	100	2.86	303	28249	4845616
GCA_045918295.1	GCA_045918295.1_PDT002524131.1_genomic	100	4.13	271	33513	5123081
GCA_045917895.1	GCA_045917895.1_PDT002524300.1_genomic	100	4.48	154	57191	5289866
GCA_045917855.1	GCA_045917855.1_PDT002524315.1_genomic	100	3.17	255	30988	4857744
GCA_045917815.1	GCA_045917815.1_PDT002524322.1_genomic	100	4.14	306	26883	4756893
GCA_045917795.1	GCA_045917795.1_PDT002524320.1_genomic	100	3.97	353	24940	5061165
GCA_045917775.1	GCA_045917775.1_PDT002524325.1_genomic	100	4.14	187	38470	4695629
GCA_045916715.1	GCA_045916715.1_PDT002524119.1_genomic	100	4.25	209	43692	5054250
GCA_045916695.1	GCA_045916695.1_PDT002524122.1_genomic	100	4.48	294	30614	5120949
GCA_045916435.1	GCA_045916435.1_PDT002524457.1_genomic	100	4.27	406	19205	5016130
GCA_045916295.1	GCA_045916295.1_PDT002524139.1_genomic	100	4.17	217	39299	5090837
GCA_045916255.1	GCA_045916255.1_PDT002524140.1_genomic	100	3.39	227	37390	5123987
GCA_045916235.1	GCA_045916235.1_PDT002524145.1_genomic	100	3.19	374	19504	4759960
GCA_045916215.1	GCA_045916215.1_PDT002524144.1_genomic	100	2.76	431	17610	4739286
GCA_045914895.1	GCA_045914895.1_PDT002524312.1_genomic	100	4.31	284	31389	4894767
GCA_045914855.1	GCA_045914855.1_PDT002524323.1_genomic	100	1.38	210	34509	4709490
GCA_045914675.1	GCA_045914675.1_PDT002524327.1_genomic	100	4.4	167	42736	4715242
GCA_045914595.1	GCA_045914595.1_PDT002524449.1_genomic	100	1.52	424	17330	4581101
GCA_045913755.1	GCA_045913755.1_PDT002524316.1_genomic	100	3.22	283	30433	4665169
GCA_045913735.1	GCA_045913735.1_PDT002524311.1_genomic	100	3.5	283	28560	4937185
GCA_045913415.1	GCA_045913415.1_PDT002524450.1_genomic	100	2.79	442	19223	4907375
GCA_045913375.1	GCA_045913375.1_PDT002524455.1_genomic	100	2	333	26043	4980887
GCA_045800595.1	GCA_045800595.1_ASM4580059v1_genomic	100	1.15	73	249577	4911780
GCA_045800555.1	GCA_045800555.1_ASM4580055v1_genomic	100	0	40	346781	4999821
GCA_045800455.1	GCA_045800455.1_ASM4580045v1_genomic	100	0.11	33	452378	4740187
GCA_045526345.1	GCA_045526345.1_PDT002016879.1_genomic	100	0.69	394	18367	4385400
GCA_045310455.1	GCA_045310455.1_ASM4531045v1_genomic	100	0.81	58	141278	4740780
GCA_044497985.1	GCA_044497985.1_ASM4449798v1_genomic	100	0	1	4520590	4520590
GCA_044417465.1	GCA_044417465.1_PDT002280862.1_genomic	100	1.51	284	28202	4684778
GCA_044324765.1	GCA_044324765.1_ASM4432476v1_genomic	100	0	1	4520507	4520507
GCA_044009005.1	GCA_044009005.1_PDT002245797.1_genomic	100	4.46	91	101446	4934136
GCA_044006305.1	GCA_044006305.1_PDT002245880.1_genomic	100	2.76	75	161606	4959170
GCA_044006195.1	GCA_044006195.1_PDT002245884.1_genomic	100	2.41	73	203994	4875964
GCA_044006095.1	GCA_044006095.1_PDT002245885.1_genomic	100	3.93	75	124366	5217442
GCA_043386795.1	GCA_043386795.1_PDT002280895.1_genomic	100	2.71	193	53478	4904922
GCA_043385145.1	GCA_043385145.1_PDT002280878.1_genomic	100	3.1	253	38951	4842664
GCA_043384665.1	GCA_043384665.1_PDT002280880.1_genomic	100	1.45	321	24759	4545581
GCA_043384625.1	GCA_043384625.1_PDT002280883.1_genomic	100	2.99	299	28094	5030643
GCA_043384605.1	GCA_043384605.1_PDT002280888.1_genomic	100	4.22	276	27620	4704575
GCA_043384585.1	GCA_043384585.1_PDT002280890.1_genomic	100	2.81	313	27840	4828303
GCA_043384565.1	GCA_043384565.1_PDT002280893.1_genomic	100	2.05	239	32291	4661154
GCA_043384505.1	GCA_043384505.1_PDT002280900.1_genomic	100	1.55	327	24174	4501579
GCA_043384485.1	GCA_043384485.1_PDT002280897.1_genomic	100	1.84	287	28158	4851798
GCA_043384465.1	GCA_043384465.1_PDT002280903.1_genomic	100	1.58	292	31558	4756531
GCA_043379495.1	GCA_043379495.1_PDT002280772.1_genomic	100	1.44	399	19734	4752146
GCA_043379395.1	GCA_043379395.1_PDT002280777.1_genomic	100	0.6	437	19615	4712019
GCA_043379335.1	GCA_043379335.1_PDT002280788.1_genomic	100	2.2	279	31964	4799057
GCA_043379315.1	GCA_043379315.1_PDT002280784.1_genomic	100	1.73	487	16764	4770497
GCA_043376615.1	GCA_043376615.1_PDT002280797.1_genomic	100	1.34	324	23041	4479586
GCA_043376595.1	GCA_043376595.1_PDT002280798.1_genomic	100	4.31	225	35164	4690413
GCA_043376565.1	GCA_043376565.1_PDT002280801.1_genomic	100	3.07	348	26222	5223416
GCA_043376535.1	GCA_043376535.1_PDT002280799.1_genomic	100	3.12	299	29603	4863883
GCA_043376395.1	GCA_043376395.1_PDT002280813.1_genomic	100	1.17	484	15972	4435030
GCA_043376215.1	GCA_043376215.1_PDT002280824.1_genomic	100	4.31	309	29269	5322854
GCA_043376055.1	GCA_043376055.1_PDT002280835.1_genomic	100	4.46	285	35000	4909452
GCA_043376015.1	GCA_043376015.1_PDT002280832.1_genomic	100	3.84	278	36145	4883842
GCA_043375915.1	GCA_043375915.1_PDT002280843.1_genomic	100	4.07	279	32720	5350264
GCA_043375895.1	GCA_043375895.1_PDT002280844.1_genomic	100	4.89	270	36840	5496456
GCA_043375855.1	GCA_043375855.1_PDT002280846.1_genomic	100	4.58	163	63734	5097996
GCA_043375795.1	GCA_043375795.1_PDT002280853.1_genomic	100	2.98	185	57591	4854345
GCA_043375775.1	GCA_043375775.1_PDT002280851.1_genomic	100	3.81	271	36330	4937206
GCA_043375735.1	GCA_043375735.1_PDT002280857.1_genomic	100	2.62	292	31414	5106578
GCA_043375715.1	GCA_043375715.1_PDT002280868.1_genomic	100	2.88	278	30151	4877944
GCA_043375695.1	GCA_043375695.1_PDT002280860.1_genomic	100	2.34	250	37461	4769948
GCA_043375655.1	GCA_043375655.1_PDT002280874.1_genomic	100	3.31	318	29136	5162474
GCA_043375515.1	GCA_043375515.1_PDT002280915.1_genomic	100	4.03	299	31427	5224003
GCA_043375375.1	GCA_043375375.1_PDT002280935.1_genomic	100	2.97	295	31354	5242345
GCA_043375295.1	GCA_043375295.1_PDT002280946.1_genomic	100	3.78	171	66932	4978293
GCA_043375075.1	GCA_043375075.1_PDT002280848.1_genomic	100	3.65	266	36268	5059759
GCA_043375035.1	GCA_043375035.1_PDT002280859.1_genomic	100	1.92	175	63731	4850594
GCA_043374975.1	GCA_043374975.1_PDT002280858.1_genomic	100	3.21	257	32617	4840550
GCA_043374955.1	GCA_043374955.1_PDT002280861.1_genomic	100	3.82	291	30079	5283467
GCA_043374935.1	GCA_043374935.1_PDT002280866.1_genomic	100	2.79	338	27742	5153425
GCA_043374905.1	GCA_043374905.1_PDT002280865.1_genomic	100	4.81	281	31000	5260588
GCA_043374855.1	GCA_043374855.1_PDT002280867.1_genomic	100	4.52	237	40812	5359907
GCA_043374655.1	GCA_043374655.1_PDT002280913.1_genomic	100	3.17	276	35853	5266012
GCA_043374435.1	GCA_043374435.1_PDT002280928.1_genomic	100	2.74	173	66881	4850308
GCA_043374395.1	GCA_043374395.1_PDT002280936.1_genomic	100	1.93	230	39499	4862174
GCA_043374355.1	GCA_043374355.1_PDT002280938.1_genomic	100	3.38	264	30300	4814075
GCA_043374295.1	GCA_043374295.1_PDT002280943.1_genomic	100	2.69	292	32717	5259353
GCA_043374255.1	GCA_043374255.1_PDT002280942.1_genomic	100	3.72	239	34060	4628726
GCA_043349855.1	GCA_043349855.1_PDT002276224.1_genomic	100	4.72	307	29850	5286050
GCA_043349795.1	GCA_043349795.1_PDT002276230.1_genomic	100	2.19	257	30778	4707712
GCA_043349755.1	GCA_043349755.1_PDT002276232.1_genomic	100	4.26	184	54251	4944038
GCA_043349695.1	GCA_043349695.1_PDT002276238.1_genomic	100	2.62	292	32339	5305842
GCA_043349495.1	GCA_043349495.1_PDT002276236.1_genomic	100	2.84	229	34991	4746458
GCA_043349445.1	GCA_043349445.1_PDT002276243.1_genomic	100	4.78	157	65578	5026200
GCA_043349395.1	GCA_043349395.1_PDT002276246.1_genomic	100	3.74	310	28332	4895361
GCA_043349255.1	GCA_043349255.1_PDT002276250.1_genomic	100	4.39	173	57240	4893550
GCA_043300025.1	GCA_043300025.1_PDT002265689.1_genomic	100	1.79	59	162906	4793188
GCA_043300005.1	GCA_043300005.1_PDT002265685.1_genomic	100	1.25	148	68724	4874110
GCA_043299985.1	GCA_043299985.1_PDT002265687.1_genomic	100	2.17	94	126270	4530381
GCA_043299965.1	GCA_043299965.1_PDT002265688.1_genomic	100	1.24	30	471066	4548771
GCA_043299945.1	GCA_043299945.1_PDT002265690.1_genomic	100	1.45	35	405046	4533254
GCA_043299925.1	GCA_043299925.1_PDT002265692.1_genomic	100	2.07	44	302741	4550184
GCA_043294695.1	GCA_043294695.1_PDT002265898.1_genomic	100	2.76	217	34993	4696122
GCA_043280165.1	GCA_043280165.1_PDT002265935.1_genomic	100	4.94	261	35679	5386129
GCA_043278485.1	GCA_043278485.1_PDT002265985.1_genomic	100	4.6	245	38005	5447450
GCA_043278245.1	GCA_043278245.1_PDT002265982.1_genomic	100	3.09	322	35539	5187744
GCA_043277605.1	GCA_043277605.1_PDT002265988.1_genomic	100	4.89	229	34092	4774797
GCA_043277505.1	GCA_043277505.1_PDT002265990.1_genomic	100	3.45	280	28158	4696007
GCA_043277325.1	GCA_043277325.1_PDT002265994.1_genomic	100	4.93	148	66719	5023832
GCA_043277305.1	GCA_043277305.1_PDT002265995.1_genomic	100	4.1	162	59426	4930391
GCA_043276965.1	GCA_043276965.1_PDT002266001.1_genomic	100	3.28	275	32663	5178379
GCA_043276925.1	GCA_043276925.1_PDT002265999.1_genomic	100	2.45	251	32017	4673782
GCA_043276785.1	GCA_043276785.1_PDT002266005.1_genomic	100	4.89	189	40058	4777995
GCA_043276745.1	GCA_043276745.1_PDT002266006.1_genomic	100	4.06	269	38864	5311471
GCA_043276665.1	GCA_043276665.1_PDT002266009.1_genomic	100	3.45	253	31314	4604697
GCA_043276565.1	GCA_043276565.1_PDT002266011.1_genomic	100	4.72	255	37663	5337777
GCA_043276405.1	GCA_043276405.1_PDT001354617.2_genomic	100	4	415	20644	5301929
GCA_042970975.1	GCA_042970975.1_PDT002123219.1_genomic	100	3.96	317	24028	4786645
GCA_042970875.1	GCA_042970875.1_PDT002123230.1_genomic	100	3.41	264	32404	4902318
GCA_042970835.1	GCA_042970835.1_PDT002123232.1_genomic	100	4.6	272	33390	5088653
GCA_042970815.1	GCA_042970815.1_PDT002123233.1_genomic	100	1.64	295	28022	4836876
GCA_042970775.1	GCA_042970775.1_PDT002123237.1_genomic	100	2.46	204	39936	4784437
GCA_042969935.1	GCA_042969935.1_PDT002123247.1_genomic	100	4.36	219	34770	4969516
GCA_042969895.1	GCA_042969895.1_PDT002123246.1_genomic	100	4.59	186	42343	5181294
GCA_042969875.1	GCA_042969875.1_PDT002123248.1_genomic	100	4	254	34280	5166865
GCA_042969855.1	GCA_042969855.1_PDT002123252.1_genomic	100	4.89	208	40604	4933993
GCA_042969825.1	GCA_042969825.1_PDT002123254.1_genomic	100	1.53	261	31965	4947592
GCA_042969815.1	GCA_042969815.1_PDT002123259.1_genomic	100	4.24	164	50547	4725457
GCA_042952645.1	GCA_042952645.1_PDT002123260.1_genomic	100	2.02	243	37206	5142605
GCA_042952615.1	GCA_042952615.1_PDT002123261.1_genomic	100	3.98	219	42291	5181390
GCA_042952585.1	GCA_042952585.1_PDT002123266.1_genomic	100	1.35	300	26157	4801581
GCA_042948825.1	GCA_042948825.1_PDT002123251.1_genomic	100	3.31	240	32738	4896210
GCA_041355095.1	GCA_041355095.1_ASM4135509v1_genomic	100	0	48	341786	4772406
GCA_041355015.1	GCA_041355015.1_ASM4135501v1_genomic	100	0	52	341957	4773952
GCA_041354975.1	GCA_041354975.1_ASM4135497v1_genomic	100	0	59	341786	4768943
GCA_041354965.1	GCA_041354965.1_ASM4135496v1_genomic	100	0	50	293001	4773612
GCA_041354915.1	GCA_041354915.1_ASM4135491v1_genomic	100	0	47	341866	4772792
GCA_041320575.1	GCA_041320575.1_ASM4132057v1_genomic	100	0	1	4718802	4718802
GCA_041294685.1	GCA_041294685.1_ASM4129468v1_genomic	100	0.34	1	4492202	4492202
GCA_041294675.1	GCA_041294675.1_ASM4129467v1_genomic	100	0.34	1	4493718	4493718
GCA_041294385.1	GCA_041294385.1_ASM4129438v1_genomic	100	0	1	4794252	4794252
GCA_041101135.1	GCA_041101135.1_ASM4110113v1_genomic	100	0.05	122	126099	4655229
GCA_041076415.1	GCA_041076415.1_ASM4107641v1_genomic	100	1.35	374	144578	4659678
GCA_041076375.1	GCA_041076375.1_ASM4107637v1_genomic	100	0.41	221	110631	4722857
GCA_041076355.1	GCA_041076355.1_ASM4107635v1_genomic	100	0.27	297	123137	4761643
GCA_041076335.1	GCA_041076335.1_ASM4107633v1_genomic	100	0	138	126059	4717828
GCA_041076315.1	GCA_041076315.1_ASM4107631v1_genomic	100	0	152	115708	4721515
GCA_041076295.1	GCA_041076295.1_ASM4107629v1_genomic	100	0.59	271	99880	4736543
GCA_041020305.1	GCA_041020305.1_ASM4102030v1_genomic	100	0.6	56	607339	4485542
GCA_040953925.1	GCA_040953925.1_PDT002275611.1_genomic	100	4.14	52	253795	5202087
GCA_040822465.1	GCA_040822465.1_ASM4082246v1_genomic	100	0	1	4520592	4520592
GCA_040704995.1	GCA_040704995.1_ASM4070499v1_genomic	100	0.41	116	143590	4695700
GCA_040704935.1	GCA_040704935.1_ASM4070493v1_genomic	100	1.61	136	216266	4781667
GCA_040704915.1	GCA_040704915.1_ASM4070491v1_genomic	100	0.71	218	151990	5050327
GCA_040704865.1	GCA_040704865.1_ASM4070486v1_genomic	100	0.43	139	144666	4837065
GCA_040704815.1	GCA_040704815.1_ASM4070481v1_genomic	100	0	140	124892	4715333
GCA_040704805.1	GCA_040704805.1_ASM4070480v1_genomic	100	0.81	129	179000	4917141
GCA_040704795.1	GCA_040704795.1_ASM4070479v1_genomic	100	0.76	190	122561	4731578
GCA_040529155.1	GCA_040529155.1_ASM4052915v1_genomic	100	0	1	4520510	4520510
GCA_040050265.1	GCA_040050265.1_PDT002187122.1_genomic	100	4.31	62	179950	5194579
GCA_040041595.1	GCA_040041595.1_PDT002186302.1_genomic	100	1.77	53	213160	4855165
GCA_039766805.1	GCA_039766805.1_PDT002173236.1_genomic	100	4.22	248	31672	4886353
GCA_039694715.1	GCA_039694715.1_ASM3969471v1_genomic	100	1.45	1	4832569	4832569
GCA_039555535.1	GCA_039555535.1_ASM3955553v1_genomic	100	1.45	1	4830894	4830894
GCA_038501525.1	GCA_038501525.1_ASM3850152v1_genomic	100	0.2	343	81806	4919477
GCA_038448665.1	GCA_038448665.1_ASM3844866v1_genomic	100	0.85	418	70131	4677836
GCA_037735465.1	GCA_037735465.1_PDT002123598.1_genomic	100	0.9	96	106464	5026836
GCA_037149755.1	GCA_037149755.1_ASM3714975v1_genomic	100	0.12	37	286562	4571755
GCA_037149275.1	GCA_037149275.1_ASM3714927v1_genomic	100	0.12	45	307675	4572835
GCA_037148735.1	GCA_037148735.1_ASM3714873v1_genomic	100	0.61	89	198357	4914473
GCA_037147915.1	GCA_037147915.1_ASM3714791v1_genomic	100	0.61	67	270493	4888679
GCA_037147895.1	GCA_037147895.1_ASM3714789v1_genomic	100	0.61	54	334867	4889208
GCA_037147775.1	GCA_037147775.1_ASM3714777v1_genomic	100	0.61	57	255904	4888042
GCA_037146195.1	GCA_037146195.1_ASM3714619v1_genomic	100	0.61	66	269015	4889455
GCA_037008825.1	GCA_037008825.1_PDT002098009.1_genomic	100	3.31	117	80291	5237992
GCA_036322125.1	GCA_036322125.1_ASM3632212v1_genomic	100	2.12	137	62841	4566801
GCA_036322105.1	GCA_036322105.1_ASM3632210v1_genomic	100	0	126	70408	4560644
GCA_036322085.1	GCA_036322085.1_ASM3632208v1_genomic	100	0	113	70398	4646047
GCA_036322065.1	GCA_036322065.1_ASM3632206v1_genomic	100	0.69	133	58731	4786985
GCA_036319845.1	GCA_036319845.1_ASM3631984v1_genomic	100	1.38	31	414202	4850490
GCA_036319505.1	GCA_036319505.1_ASM3631950v1_genomic	100	1.08	105	83242	5002246
GCA_036319465.1	GCA_036319465.1_ASM3631946v1_genomic	100	1.38	104	69154	4790790
GCA_036319425.1	GCA_036319425.1_ASM3631942v1_genomic	100	1.08	108	74060	4689707
GCA_036319405.1	GCA_036319405.1_ASM3631940v1_genomic	100	0.34	119	67068	4776737
GCA_036319385.1	GCA_036319385.1_ASM3631938v1_genomic	100	0	128	61259	4790720
GCA_036319345.1	GCA_036319345.1_ASM3631934v1_genomic	100	0.69	111	75637	4500621
GCA_036319325.1	GCA_036319325.1_ASM3631932v1_genomic	100	0.34	137	58315	4792467
GCA_036319295.1	GCA_036319295.1_ASM3631929v1_genomic	100	0.34	84	105206	4759495
GCA_036319285.1	GCA_036319285.1_ASM3631928v1_genomic	100	1.03	132	68931	4662512
GCA_036319265.1	GCA_036319265.1_ASM3631926v1_genomic	100	0.46	108	84926	4694432
GCA_036319245.1	GCA_036319245.1_ASM3631924v1_genomic	100	0	124	63510	4779658
GCA_036319225.1	GCA_036319225.1_ASM3631922v1_genomic	100	0.73	111	70137	4496452
GCA_036319205.1	GCA_036319205.1_ASM3631920v1_genomic	100	0	104	81869	4453286
GCA_036319185.1	GCA_036319185.1_ASM3631918v1_genomic	100	0.34	136	58223	4785147
GCA_036319105.1	GCA_036319105.1_ASM3631910v1_genomic	100	0	117	57093	4488752
GCA_036319085.1	GCA_036319085.1_ASM3631908v1_genomic	100	0	124	60487	4796557
GCA_036319065.1	GCA_036319065.1_ASM3631906v1_genomic	100	1.1	116	74909	4790115
GCA_036319045.1	GCA_036319045.1_ASM3631904v1_genomic	100	1.03	114	82540	4723800
GCA_036319025.1	GCA_036319025.1_ASM3631902v1_genomic	100	1.38	134	65480	4594656
GCA_036318975.1	GCA_036318975.1_ASM3631897v1_genomic	100	1.38	59	139373	5030460
GCA_036318965.1	GCA_036318965.1_ASM3631896v1_genomic	100	0	79	128051	4752237
GCA_036318945.1	GCA_036318945.1_ASM3631894v1_genomic	100	0	78	111915	4798022
GCA_036318925.1	GCA_036318925.1_ASM3631892v1_genomic	100	1.72	81	115229	4820555
GCA_036318905.1	GCA_036318905.1_ASM3631890v1_genomic	100	1.38	90	93473	4747584
GCA_034837315.1	GCA_034837315.1_PDT002043325.1_genomic	100	2.19	225	38086	4840815
GCA_034809305.1	GCA_034809305.1_ASM3480930v1_genomic	100	0.34	45	474931	4771222
GCA_034809285.1	GCA_034809285.1_ASM3480928v1_genomic	100	0.34	43	240758	4766861
GCA_034809265.1	GCA_034809265.1_ASM3480926v1_genomic	100	0.05	100	94744	4732291
GCA_034809245.1	GCA_034809245.1_ASM3480924v1_genomic	100	0.34	75	115297	4764706
GCA_034809185.1	GCA_034809185.1_ASM3480918v1_genomic	100	0.16	71	123217	4623891
GCA_034809165.1	GCA_034809165.1_ASM3480916v1_genomic	100	0.08	54	173894	4647902
GCA_034809145.1	GCA_034809145.1_ASM3480914v1_genomic	100	0	95	110576	4569362
GCA_034809125.1	GCA_034809125.1_ASM3480912v1_genomic	100	1.46	47	254187	4768268
GCA_034690685.1	GCA_034690685.1_PDT000444073.1_genomic	100	3.84	84	134906	4977611
GCA_034651455.1	GCA_034651455.1_ASM3465145v1_genomic	100	0.69	368	21049	4746473
GCA_034492385.1	GCA_034492385.1_ASM3449238v1_genomic	100	0.39	99	85752	4689419
GCA_034492185.1	GCA_034492185.1_ASM3449218v1_genomic	100	0.34	106	65260	4496589
GCA_034491985.1	GCA_034491985.1_ASM3449198v1_genomic	100	0.34	248	48336	4858730
GCA_034491325.1	GCA_034491325.1_ASM3449132v1_genomic	100	0	129	73068	4899477
GCA_034491305.1	GCA_034491305.1_ASM3449130v1_genomic	100	0.05	158	55956	4780742
GCA_034491285.1	GCA_034491285.1_ASM3449128v1_genomic	100	1.77	105	94016	4909820
GCA_034491265.1	GCA_034491265.1_ASM3449126v1_genomic	100	0.34	155	55666	4907821
GCA_034491245.1	GCA_034491245.1_ASM3449124v1_genomic	100	1.03	146	71976	4971049
GCA_034491225.1	GCA_034491225.1_ASM3449122v1_genomic	100	0.07	96	83628	4730321
GCA_034424605.1	GCA_034424605.1_ASM3442460v1_genomic	100	0.34	1	5004263	5004263
GCA_034195935.1	GCA_034195935.1_PDT002016838.1_genomic	100	3.29	332	24118	4883555
GCA_034195915.1	GCA_034195915.1_PDT002017010.1_genomic	100	3.66	298	28184	5166237
GCA_034195875.1	GCA_034195875.1_PDT002017013.1_genomic	100	4.67	268	29032	4995361
GCA_034195855.1	GCA_034195855.1_PDT002017015.1_genomic	100	3.28	307	24872	5003731
GCA_034195785.1	GCA_034195785.1_PDT002017021.1_genomic	100	3.79	353	23661	5052934
GCA_034193985.1	GCA_034193985.1_PDT002016528.1_genomic	100	4.57	233	38089	5268971
GCA_034193885.1	GCA_034193885.1_PDT002016996.1_genomic	100	1.51	62	200875	5009944
GCA_034193845.1	GCA_034193845.1_PDT002017006.1_genomic	100	3.62	277	30213	4833866
GCA_034160605.1	GCA_034160605.1_PDT002016473.1_genomic	100	3.13	377	22127	4968504
GCA_034160585.1	GCA_034160585.1_PDT002016475.1_genomic	100	4.31	324	26923	5115830
GCA_034160365.1	GCA_034160365.1_PDT002016491.1_genomic	100	4.61	259	37548	5142166
GCA_034159585.1	GCA_034159585.1_PDT002016679.1_genomic	100	0.46	66	160039	4925680
GCA_034159545.1	GCA_034159545.1_PDT002016632.1_genomic	100	4.48	316	24654	4915909
GCA_034159425.1	GCA_034159425.1_PDT002016633.1_genomic	100	4.05	229	34338	4884070
GCA_034159285.1	GCA_034159285.1_PDT002016660.1_genomic	100	0.9	161	60986	4937136
GCA_034159265.1	GCA_034159265.1_PDT002016663.1_genomic	100	2.5	348	24198	4727465
GCA_034159245.1	GCA_034159245.1_PDT002016666.1_genomic	100	1.1	46	270982	4871800
GCA_034159225.1	GCA_034159225.1_PDT002016674.1_genomic	100	2.24	73	188079	4870151
GCA_034159205.1	GCA_034159205.1_PDT002016678.1_genomic	100	0.76	74	168899	4950952
GCA_034158045.1	GCA_034158045.1_PDT002016859.1_genomic	100	2.79	304	25973	4942189
GCA_034158005.1	GCA_034158005.1_PDT002016870.1_genomic	100	0.62	79	157641	4964720
GCA_034157985.1	GCA_034157985.1_PDT002016873.1_genomic	100	1.1	34	293530	4692247
GCA_034157965.1	GCA_034157965.1_PDT002016871.1_genomic	100	0.79	45	219235	4666178
GCA_034157085.1	GCA_034157085.1_PDT002016983.1_genomic	100	3.12	307	29021	5011431
GCA_034157025.1	GCA_034157025.1_PDT002016998.1_genomic	100	3.79	64	210411	4914745
GCA_034157005.1	GCA_034157005.1_PDT002016992.1_genomic	100	3.63	228	36350	4954017
GCA_034156965.1	GCA_034156965.1_PDT002016987.1_genomic	100	4.01	255	35230	5101398
GCA_034156945.1	GCA_034156945.1_PDT002016997.1_genomic	100	1.69	67	236220	4925460
GCA_034156925.1	GCA_034156925.1_PDT002017001.1_genomic	100	4.69	37	431606	4797799
GCA_034156905.1	GCA_034156905.1_PDT002017002.1_genomic	100	0.76	63	183158	4772941
GCA_034156865.1	GCA_034156865.1_PDT002017003.1_genomic	100	0.41	64	211125	4661005
GCA_034156445.1	GCA_034156445.1_PDT002017014.1_genomic	100	2.39	308	28158	4901737
GCA_034155265.1	GCA_034155265.1_PDT002016474.1_genomic	100	3.79	348	22180	4845593
GCA_034155205.1	GCA_034155205.1_PDT002016477.1_genomic	100	4.56	267	30584	5015911
GCA_034154285.1	GCA_034154285.1_PDT002016481.1_genomic	100	1.88	335	24615	5006757
GCA_034154245.1	GCA_034154245.1_PDT002016484.1_genomic	100	3.84	256	31419	4941348
GCA_034154225.1	GCA_034154225.1_PDT002016482.1_genomic	100	3.33	304	28050	4915256
GCA_034154205.1	GCA_034154205.1_PDT002016483.1_genomic	100	2.01	279	27144	4839607
GCA_034154145.1	GCA_034154145.1_PDT002016492.1_genomic	100	4.51	275	27751	4597538
GCA_034154125.1	GCA_034154125.1_PDT002016490.1_genomic	100	4.74	175	49351	5105919
GCA_034154105.1	GCA_034154105.1_PDT002016495.1_genomic	100	2.88	315	29425	5207095
GCA_034154065.1	GCA_034154065.1_PDT002016496.1_genomic	100	1.55	300	25816	4775543
GCA_034154045.1	GCA_034154045.1_PDT002016500.1_genomic	100	4.57	269	32250	4924661
GCA_034153945.1	GCA_034153945.1_PDT002016506.1_genomic	100	4.48	210	44060	5173769
GCA_034153905.1	GCA_034153905.1_PDT002016508.1_genomic	100	4.76	295	29572	5131500
GCA_034153885.1	GCA_034153885.1_PDT002016509.1_genomic	100	3.77	314	23042	4752154
GCA_034153845.1	GCA_034153845.1_PDT002016511.1_genomic	100	3.31	391	19548	4731811
GCA_034153825.1	GCA_034153825.1_PDT002016514.1_genomic	100	2.92	227	33570	4993026
GCA_034153765.1	GCA_034153765.1_PDT002016516.1_genomic	100	3.67	173	51982	5032444
GCA_034153745.1	GCA_034153745.1_PDT002016518.1_genomic	100	1.52	336	24718	5006563
GCA_034153725.1	GCA_034153725.1_PDT002016519.1_genomic	100	3.61	376	20258	4866809
GCA_034153705.1	GCA_034153705.1_PDT002016523.1_genomic	100	2.01	207	43339	4960033
GCA_034153665.1	GCA_034153665.1_PDT002016520.1_genomic	100	4.57	337	23973	4871355
GCA_034153485.1	GCA_034153485.1_PDT002016524.1_genomic	100	4.14	267	39623	5306857
GCA_034153425.1	GCA_034153425.1_PDT002016529.1_genomic	100	4.85	307	28151	5145850
GCA_034153405.1	GCA_034153405.1_PDT002016530.1_genomic	100	2.46	294	26627	4614445
GCA_034149025.1	GCA_034149025.1_PDT002016636.1_genomic	100	3.26	306	25545	4881408
GCA_034149005.1	GCA_034149005.1_PDT002016629.1_genomic	100	2.63	299	26304	4943210
GCA_034148965.1	GCA_034148965.1_PDT002016639.1_genomic	100	4.25	308	26302	4913297
GCA_034148685.1	GCA_034148685.1_PDT002016650.1_genomic	100	4.88	217	39720	5215068
GCA_034148665.1	GCA_034148665.1_PDT002016652.1_genomic	100	4.48	298	30844	5076303
GCA_034148645.1	GCA_034148645.1_PDT002016653.1_genomic	100	4.74	207	36803	4791814
GCA_034148565.1	GCA_034148565.1_PDT002016654.1_genomic	100	3.31	327	23882	4827425
GCA_034148465.1	GCA_034148465.1_PDT002016658.1_genomic	100	2.87	311	25589	4951222
GCA_034148425.1	GCA_034148425.1_PDT002016656.1_genomic	100	4.38	286	29606	4968757
GCA_034148345.1	GCA_034148345.1_PDT002016659.1_genomic	100	4.91	240	35508	4845768
GCA_034148205.1	GCA_034148205.1_PDT002016665.1_genomic	100	1.97	338	22803	4812571
GCA_034148085.1	GCA_034148085.1_PDT002016673.1_genomic	100	2.13	160	57942	4833759
GCA_034146405.1	GCA_034146405.1_PDT002016984.1_genomic	100	3.79	336	24547	4923839
GCA_034140405.1	GCA_034140405.1_PDT002016882.1_genomic	100	4.85	312	32076	5199688
GCA_034138545.1	GCA_034138545.1_PDT002016842.1_genomic	100	3.45	280	28254	4693715
GCA_034138365.1	GCA_034138365.1_PDT002016863.1_genomic	100	3.16	255	36806	5089800
GCA_034138325.1	GCA_034138325.1_PDT002016865.1_genomic	100	2.49	254	31352	4762447
GCA_034138185.1	GCA_034138185.1_PDT002016868.1_genomic	100	2.56	384	23668	4971511
GCA_034138165.1	GCA_034138165.1_PDT002016872.1_genomic	100	0.85	70	226041	4607463
GCA_034138065.1	GCA_034138065.1_PDT002016876.1_genomic	100	0.1	53	245010	4773169
GCA_034138045.1	GCA_034138045.1_PDT002016877.1_genomic	100	2.72	340	24604	5009251
GCA_034137975.1	GCA_034137975.1_PDT002016878.1_genomic	100	2.41	293	29649	4791919
GCA_034136125.1	GCA_034136125.1_PDT002016975.1_genomic	100	3.62	223	36725	4863106
GCA_034135965.1	GCA_034135965.1_PDT002016988.1_genomic	100	4.83	291	27005	4921158
GCA_034135945.1	GCA_034135945.1_PDT002016981.1_genomic	100	2.46	302	27392	5067360
GCA_033831165.1	GCA_033831165.1_PDT001992687.1_genomic	100	0.89	105	77534	4758217
GCA_033437005.1	GCA_033437005.1_ASM3343700v1_genomic	100	0.34	262	28767	4662031
GCA_033436975.1	GCA_033436975.1_ASM3343697v1_genomic	100	0.68	225	48461	5004412
GCA_033436945.1	GCA_033436945.1_ASM3343694v1_genomic	100	0.52	132	75120	4545082
GCA_033215895.1	GCA_033215895.1_PDT001964966.1_genomic	100	4.41	66	161055	5070688
GCA_033215575.1	GCA_033215575.1_PDT001964967.1_genomic	100	2.6	69	145591	4966746
GCA_033215555.1	GCA_033215555.1_PDT001964965.1_genomic	100	3.03	59	152458	5060857
GCA_033100275.1	GCA_033100275.1_ASM3310027v1_genomic	100	1.1	1	4857915	4857915
GCA_033095765.1	GCA_033095765.1_ASM3309576v1_genomic	100	1.46	1	4751329	4751329
GCA_033034805.1	GCA_033034805.1_ASM3303480v1_genomic	100	0.16	5	4792592	4797877
GCA_032763125.1	GCA_032763125.1_PDT001941491.1_genomic	100	3.62	180	44974	5038024
GCA_032579175.2	GCA_032579175.2_PDT001811517.2_genomic	100	0.59	122	82122	5013799
GCA_032579085.2	GCA_032579085.2_PDT001811518.2_genomic	100	3.91	113	78478	5122642
GCA_032401205.1	GCA_032401205.1_ASM3240120v1_genomic	100	0.92	1	4975815	4975815
GCA_032292205.2	GCA_032292205.2_PDT001912033.2_genomic	100	1.87	270	27186	4826710
GCA_032037925.1	GCA_032037925.1_PDT001835574.1_genomic	100	0.69	99	107289	4713123
GCA_032028025.1	GCA_032028025.1_ASM3202802v1_genomic	100	1.03	100	101222	5109916
GCA_032025625.1	GCA_032025625.1_ASM3202562v1_genomic	100	2.45	5	1484804	4319629
GCA_032025385.1	GCA_032025385.1_ASM3202538v1_genomic	100	1.38	11	903245	4591791
GCA_032025265.1	GCA_032025265.1_ASM3202526v1_genomic	100	1.72	11	1214177	5003791
GCA_031851375.1	GCA_031851375.1_ASM3185137v1_genomic	100	0.39	256	31899	4750464
GCA_031693685.1	GCA_031693685.1_PDT001848735.1_genomic	100	3.08	109	97371	4966629
GCA_031693665.1	GCA_031693665.1_PDT001848736.1_genomic	100	3.27	108	92478	4990611
GCA_031693645.1	GCA_031693645.1_PDT001848737.1_genomic	100	2.76	97	99885	5141536
GCA_031693625.1	GCA_031693625.1_PDT001848739.1_genomic	100	4.27	104	80051	4928213
GCA_031693605.1	GCA_031693605.1_PDT001848746.1_genomic	100	0.88	88	138277	4917817
GCA_031693585.1	GCA_031693585.1_PDT001848748.1_genomic	100	1.15	70	164169	4912742
GCA_031693565.1	GCA_031693565.1_PDT001848747.1_genomic	100	2.12	86	145169	4939341
GCA_031692495.1	GCA_031692495.1_PDT001848751.1_genomic	100	2.81	98	104742	5072690
GCA_031692465.1	GCA_031692465.1_PDT001848754.1_genomic	100	3.79	98	107534	5080015
GCA_031692425.1	GCA_031692425.1_PDT001848756.1_genomic	100	3.38	89	115509	4958291
GCA_031692415.1	GCA_031692415.1_PDT001848755.1_genomic	100	2.41	85	107627	4960370
GCA_031692385.1	GCA_031692385.1_PDT001848758.1_genomic	100	3.53	112	100200	5094514
GCA_031692355.1	GCA_031692355.1_PDT001848757.1_genomic	100	3.08	100	109866	4902974
GCA_031692335.1	GCA_031692335.1_PDT001848759.1_genomic	100	1.1	110	86802	4890594
GCA_031692295.1	GCA_031692295.1_PDT001848760.1_genomic	100	2.14	108	88389	4781561
GCA_031692215.1	GCA_031692215.1_PDT001848763.1_genomic	100	1.66	91	147590	4913013
GCA_031692185.1	GCA_031692185.1_PDT001848764.1_genomic	100	1.52	55	275213	4938747
GCA_031692155.1	GCA_031692155.1_PDT001848767.1_genomic	100	0.81	213	41165	4841389
GCA_031692125.1	GCA_031692125.1_PDT001848765.1_genomic	100	2.77	55	232906	4931939
GCA_031692115.1	GCA_031692115.1_PDT001848769.1_genomic	100	2.34	48	346625	4914089
GCA_031692095.1	GCA_031692095.1_PDT001848768.1_genomic	100	0.39	66	164524	4876045
GCA_031692075.1	GCA_031692075.1_PDT001848766.1_genomic	100	1.62	51	261413	4929270
GCA_031691895.1	GCA_031691895.1_PDT001848770.1_genomic	100	1.91	90	109866	4970188
GCA_031691875.1	GCA_031691875.1_PDT001848772.1_genomic	100	3.23	82	120689	5183269
GCA_031691845.1	GCA_031691845.1_PDT001848771.1_genomic	100	3.45	83	115510	5214485
GCA_031691825.1	GCA_031691825.1_PDT001848773.1_genomic	100	2.69	90	102084	4550344
GCA_031691785.1	GCA_031691785.1_PDT001848775.1_genomic	100	3.5	81	141304	4976963
GCA_031691775.1	GCA_031691775.1_PDT001848774.1_genomic	100	1.17	103	98257	4592244
GCA_031691755.1	GCA_031691755.1_PDT001848777.1_genomic	100	2.41	50	305255	4652003
GCA_031691735.1	GCA_031691735.1_PDT001848776.1_genomic	100	0.97	77	147893	4573230
GCA_031691715.1	GCA_031691715.1_PDT001848778.1_genomic	100	0.67	235	36149	4546516
GCA_031691695.1	GCA_031691695.1_PDT001848779.1_genomic	100	1.22	63	218231	4587142
GCA_031691675.1	GCA_031691675.1_PDT001848783.1_genomic	100	0.95	92	124137	4810857
GCA_031691655.1	GCA_031691655.1_PDT001848780.1_genomic	100	2.76	85	115520	5030624
GCA_031691635.1	GCA_031691635.1_PDT001848784.1_genomic	100	4.19	109	100718	5042208
GCA_031691605.1	GCA_031691605.1_PDT001848785.1_genomic	100	0.46	102	113613	4865919
GCA_031691585.1	GCA_031691585.1_PDT001848786.1_genomic	100	1.53	121	81543	4872200
GCA_031657695.2	GCA_031657695.2_PDT001889665.2_genomic	100	2.38	213	39851	4918072
GCA_031385145.1	GCA_031385145.1_PDT001810338.1_genomic	100	2.53	230	36108	4836881
GCA_030980175.1	GCA_030980175.1_PDT001868370.1_genomic	100	4.92	274	30542	4976808
GCA_030867045.1	GCA_030867045.1_ASM3086704v1_genomic	100	0	1	4504077	4504077
GCA_030315995.1	GCA_030315995.1_ASM3031599v1_genomic	100	0.34	1	4492202	4492202
GCA_030237155.1	GCA_030237155.1_ASM3023715v1_genomic	100	0.17	92	91570	4435594
GCA_030237125.1	GCA_030237125.1_ASM3023712v1_genomic	100	1.15	88	125638	4930811
GCA_030237055.1	GCA_030237055.1_ASM3023705v1_genomic	100	0.34	96	99953	4656673
GCA_030236965.1	GCA_030236965.1_ASM3023696v1_genomic	100	0.16	103	74327	4652370
GCA_030236935.1	GCA_030236935.1_ASM3023693v1_genomic	100	0.2	171	54788	4465189
GCA_030236885.1	GCA_030236885.1_ASM3023688v1_genomic	100	0.05	171	59570	4641903
GCA_030236825.1	GCA_030236825.1_ASM3023682v1_genomic	100	0.11	254	31359	4584631
GCA_030221765.1	GCA_030221765.1_PDT000672361.1_genomic	100	2.41	133	69665	4926647
GCA_029907915.1	GCA_029907915.1_ASM2990791v1_genomic	100	0.69	35	339362	4728026
GCA_029773205.1	GCA_029773205.1_PDT000672355.1_genomic	100	1.51	148	60019	4783598
GCA_029773185.1	GCA_029773185.1_PDT000444077.1_genomic	100	4.59	37	258144	4907447
GCA_029773155.1	GCA_029773155.1_PDT000672349.1_genomic	100	1.26	125	85036	4952107
GCA_029771845.1	GCA_029771845.1_PDT001354474.1_genomic	100	2.5	280	30029	4734456
GCA_029771825.1	GCA_029771825.1_PDT001354476.1_genomic	100	0.34	467	17036	4480452
GCA_029771785.1	GCA_029771785.1_PDT001354499.1_genomic	100	3.36	110	103045	5281558
GCA_029771765.1	GCA_029771765.1_PDT001354497.1_genomic	100	0.67	82	142426	4811525
GCA_029771725.1	GCA_029771725.1_PDT001354502.1_genomic	100	1.49	88	115481	4910985
GCA_029771705.1	GCA_029771705.1_PDT001354503.1_genomic	100	2.13	64	173273	4922901
GCA_029771685.1	GCA_029771685.1_PDT001354505.1_genomic	100	0.15	79	145908	4992017
GCA_029771645.1	GCA_029771645.1_PDT001354511.1_genomic	100	1.03	94	165955	4819055
GCA_029771625.1	GCA_029771625.1_PDT001354513.1_genomic	100	0.14	41	491929	4765367
GCA_029771605.1	GCA_029771605.1_PDT001354512.1_genomic	100	0.14	62	308450	5001108
GCA_029771545.1	GCA_029771545.1_PDT001354525.1_genomic	100	2.6	76	179217	4748346
GCA_029771525.1	GCA_029771525.1_PDT001354515.1_genomic	100	1.1	80	117730	4905169
GCA_029771465.1	GCA_029771465.1_PDT001354530.1_genomic	100	3.23	105	95194	4901176
GCA_029771445.1	GCA_029771445.1_PDT001354533.1_genomic	100	1.1	55	513960	4826020
GCA_029771385.1	GCA_029771385.1_PDT001354534.1_genomic	100	2.93	106	119662	4833615
GCA_029771365.1	GCA_029771365.1_PDT001354536.1_genomic	100	1.64	64	193917	4933118
GCA_029771325.1	GCA_029771325.1_PDT001354543.1_genomic	100	0.97	55	302601	4674858
GCA_029771305.1	GCA_029771305.1_PDT001354540.1_genomic	100	0.12	166	82752	4880029
GCA_029771265.1	GCA_029771265.1_PDT001354546.1_genomic	100	3.79	65	164768	4880241
GCA_029771245.1	GCA_029771245.1_PDT001354551.1_genomic	100	0.48	71	136619	4694255
GCA_029771225.1	GCA_029771225.1_PDT001354552.1_genomic	100	0.28	77	140926	4681010
GCA_029771205.1	GCA_029771205.1_PDT001354547.1_genomic	100	0.73	80	132587	4629171
GCA_029771185.1	GCA_029771185.1_PDT001354553.1_genomic	100	1.72	78	147636	4996716
GCA_029771165.1	GCA_029771165.1_PDT001354555.1_genomic	100	0.43	79	151837	4820937
GCA_029771145.1	GCA_029771145.1_PDT001354556.1_genomic	100	0.83	73	191093	4934991
GCA_029771125.1	GCA_029771125.1_PDT001354557.1_genomic	100	1.2	57	244719	4969632
GCA_029771105.1	GCA_029771105.1_PDT001354559.1_genomic	100	4.57	123	74212	5141537
GCA_029771085.1	GCA_029771085.1_PDT001354560.1_genomic	100	1.01	129	70884	4807647
GCA_029771045.4	GCA_029771045.4_PDT001354565.4_genomic	100	4.21	218	39833	4920397
GCA_029771005.1	GCA_029771005.1_PDT001354582.1_genomic	100	3.83	413	21476	5176986
GCA_029770965.1	GCA_029770965.1_PDT001354589.1_genomic	100	2.28	412	20951	5086676
GCA_029770945.1	GCA_029770945.1_PDT001354592.1_genomic	100	4.69	353	25576	5215727
GCA_029770925.1	GCA_029770925.1_PDT001354603.1_genomic	100	4.31	373	23443	5196773
GCA_029770885.1	GCA_029770885.1_PDT001354588.1_genomic	100	2.93	404	21003	5133596
GCA_029770865.1	GCA_029770865.1_PDT001354594.1_genomic	100	3.71	396	21008	5151859
GCA_029770825.1	GCA_029770825.1_PDT001354606.1_genomic	100	3.68	390	23027	5210934
GCA_029770805.1	GCA_029770805.1_PDT001354593.1_genomic	100	3.37	362	23601	5159291
GCA_029770785.1	GCA_029770785.1_PDT001354610.1_genomic	100	2.59	378	22884	5107002
GCA_029770765.1	GCA_029770765.1_PDT001354598.1_genomic	100	4.91	356	24489	5196554
GCA_029770745.1	GCA_029770745.1_PDT001354607.1_genomic	100	3.28	432	20653	5116164
GCA_029770725.1	GCA_029770725.1_PDT001354609.1_genomic	100	2.79	416	21409	5127762
GCA_029770705.1	GCA_029770705.1_PDT001354614.1_genomic	100	4.37	397	20699	5159355
GCA_029770685.4	GCA_029770685.4_PDT001354572.4_genomic	100	3.17	215	34444	4859763
GCA_029770665.4	GCA_029770665.4_PDT001354576.4_genomic	100	2.4	348	24653	5007666
GCA_029770625.4	GCA_029770625.4_PDT001354577.4_genomic	100	3.82	396	23965	5156104
GCA_029770605.1	GCA_029770605.1_PDT001354580.1_genomic	100	4.21	410	21630	5126609
GCA_029770585.1	GCA_029770585.1_PDT001354581.1_genomic	100	3.64	401	22562	5159984
GCA_029770565.1	GCA_029770565.1_PDT001354585.1_genomic	100	3.2	401	22463	5149252
GCA_029770545.1	GCA_029770545.1_PDT001354584.1_genomic	100	3.29	388	23124	5179127
GCA_029770525.1	GCA_029770525.1_PDT001354583.1_genomic	100	2.79	397	22337	5136505
GCA_029770505.1	GCA_029770505.1_PDT001354596.1_genomic	100	3.68	382	22439	5164294
GCA_029770485.1	GCA_029770485.1_PDT001354597.1_genomic	100	3.62	377	24091	5182633
GCA_029770465.1	GCA_029770465.1_PDT001354599.1_genomic	100	4.14	372	23046	5196395
GCA_029770445.1	GCA_029770445.1_PDT001354602.1_genomic	100	3.53	380	22461	5187399
GCA_029770425.1	GCA_029770425.1_PDT001354600.1_genomic	100	4.74	374	23447	5207903
GCA_029770405.1	GCA_029770405.1_PDT001354604.1_genomic	100	3.98	395	21536	5155094
GCA_029770385.1	GCA_029770385.1_PDT001354605.1_genomic	100	3.28	397	22568	5145113
GCA_029770365.1	GCA_029770365.1_PDT001354608.1_genomic	100	3.06	391	24141	5117093
GCA_029770325.1	GCA_029770325.1_PDT001354611.1_genomic	100	2.93	379	23007	5129236
GCA_029770305.1	GCA_029770305.1_PDT001354616.1_genomic	100	2.19	405	22299	5213619
GCA_029770285.1	GCA_029770285.1_PDT001354618.1_genomic	100	1.96	385	21013	4910420
GCA_029770265.1	GCA_029770265.1_PDT001354624.1_genomic	100	2.71	359	24534	4950449
GCA_029770245.1	GCA_029770245.1_PDT001354621.1_genomic	100	3.3	381	20727	4973781
GCA_029770225.1	GCA_029770225.1_PDT001354620.1_genomic	100	1.39	366	22343	4904190
GCA_029770205.1	GCA_029770205.1_PDT001354623.1_genomic	100	1.05	461	16984	4846430
GCA_029770185.1	GCA_029770185.1_PDT001354625.1_genomic	100	1.32	403	20757	4869851
GCA_029770165.1	GCA_029770165.1_PDT001354619.1_genomic	100	2.67	379	22563	4990474
GCA_029770145.1	GCA_029770145.1_PDT001354626.1_genomic	100	3.51	352	24657	5022494
GCA_029770125.1	GCA_029770125.1_PDT001354622.1_genomic	100	2.91	360	22211	4943375
GCA_029770105.1	GCA_029770105.1_PDT001354627.1_genomic	100	1.87	430	18452	4996113
GCA_029770085.1	GCA_029770085.1_PDT001354629.1_genomic	100	1.87	435	17964	4916006
GCA_029770065.1	GCA_029770065.1_PDT001354628.1_genomic	100	2.63	378	22093	5080504
GCA_029768785.1	GCA_029768785.1_PDT001354636.1_genomic	100	1.57	160	55083	4843854
GCA_029768745.4	GCA_029768745.4_PDT001354638.5_genomic	100	2.76	368	19751	4587439
GCA_029768705.1	GCA_029768705.1_PDT001354639.1_genomic	100	1.52	95	85179	4600631
GCA_029768645.1	GCA_029768645.1_PDT001354644.1_genomic	100	0.64	94	102513	4849489
GCA_029768405.1	GCA_029768405.1_PDT001354659.1_genomic	100	2.38	108	106869	4867785
GCA_029768375.1	GCA_029768375.1_PDT001354660.1_genomic	100	3.38	65	147340	4726332
GCA_029768365.1	GCA_029768365.1_PDT001354662.1_genomic	100	1.34	104	84110	4696828
GCA_029768345.1	GCA_029768345.1_PDT001354663.1_genomic	100	1.59	81	127668	4808092
GCA_029768325.1	GCA_029768325.1_PDT001354668.1_genomic	100	3.64	74	128730	5315559
GCA_029768305.1	GCA_029768305.1_PDT001354669.1_genomic	100	1.79	124	84720	4889902
GCA_029768285.1	GCA_029768285.1_PDT001354670.1_genomic	100	1.03	109	74815	4616844
GCA_029768265.1	GCA_029768265.1_PDT001354671.1_genomic	100	2.67	121	95026	4821306
GCA_029768185.1	GCA_029768185.1_PDT001396381.1_genomic	100	1.6	326	26716	4956612
GCA_029768165.1	GCA_029768165.1_PDT001404640.1_genomic	100	1.17	162	57257	4853141
GCA_029750545.1	GCA_029750545.1_PDT001474405.1_genomic	100	1.11	93	105021	4975085
GCA_029750525.1	GCA_029750525.1_PDT001468773.1_genomic	100	2.21	82	115640	4948461
GCA_029750485.1	GCA_029750485.1_PDT001474407.1_genomic	100	1.57	69	355541	5240604
GCA_029750465.1	GCA_029750465.1_PDT001474408.1_genomic	100	1.46	113	110328	5214815
GCA_029750445.1	GCA_029750445.1_PDT001474409.1_genomic	100	1.9	130	85520	5177514
GCA_029750405.1	GCA_029750405.1_PDT001474410.1_genomic	100	1.97	62	190103	5185153
GCA_029750385.1	GCA_029750385.1_PDT001474412.1_genomic	100	1.76	60	233554	5311429
GCA_029750345.1	GCA_029750345.1_PDT001474415.1_genomic	100	0.81	79	130800	4816675
GCA_029750305.1	GCA_029750305.1_PDT001474419.1_genomic	100	1.77	49	221918	4865948
GCA_029750285.1	GCA_029750285.1_PDT001474417.1_genomic	100	1.52	38	461087	4661790
GCA_029750245.1	GCA_029750245.1_PDT001474421.1_genomic	100	1.75	68	191825	4866522
GCA_029750225.1	GCA_029750225.1_PDT001474453.1_genomic	100	1.18	189	43945	4840095
GCA_029750205.1	GCA_029750205.1_PDT001474423.1_genomic	100	1.28	63	318699	5310827
GCA_029750185.1	GCA_029750185.1_PDT001474424.1_genomic	100	2.17	115	128242	5237372
GCA_029750165.1	GCA_029750165.1_PDT001480884.1_genomic	100	3.33	469	17741	4877438
GCA_029750115.1	GCA_029750115.1_PDT001494264.1_genomic	100	1.21	469	17326	4807998
GCA_029750085.1	GCA_029750085.1_PDT001493562.1_genomic	100	1.26	458	16380	4573344
GCA_029750015.1	GCA_029750015.1_PDT001495116.1_genomic	100	2.75	435	19655	5112457
GCA_029749995.1	GCA_029749995.1_PDT001495120.1_genomic	100	2.72	484	16559	4893039
GCA_029749755.1	GCA_029749755.1_PDT001586139.1_genomic	100	2.74	205	43773	4849111
GCA_029749715.1	GCA_029749715.1_PDT001586145.1_genomic	100	2.86	185	46169	4866236
GCA_029749695.1	GCA_029749695.1_PDT001586141.1_genomic	100	1.94	215	42687	4784613
GCA_029749675.1	GCA_029749675.1_PDT001586144.1_genomic	100	3.29	185	44256	4847638
GCA_029749615.1	GCA_029749615.1_PDT001589008.1_genomic	100	2.62	153	60937	5055093
GCA_029749575.1	GCA_029749575.1_PDT001589017.1_genomic	100	3.51	244	37518	5133544
GCA_029748765.1	GCA_029748765.1_PDT001586146.1_genomic	100	3.02	160	50287	4862179
GCA_029748745.1	GCA_029748745.1_PDT001589018.1_genomic	100	3.79	225	36971	5049806
GCA_029748725.1	GCA_029748725.1_PDT001589019.1_genomic	100	4.28	189	50527	4999270
GCA_029543165.1	GCA_029543165.1_ASM2954316v1_genomic	100	0.03	62	129634	4936495
GCA_028891445.1	GCA_028891445.1_ASM2889144v1_genomic	100	0	1	4542908	4542908
GCA_027594805.1	GCA_027594805.1_ASM2759480v1_genomic	100	0.05	1	4666431	4666431
GCA_027497575.1	GCA_027497575.1_ASM2749757v1_genomic	100	0.9	216	38623	4622858
GCA_026428295.1	GCA_026428295.1_ASM2642829v1_genomic	100	0	1	4517685	4517685
GCA_025617355.1	GCA_025617355.1_ASM2561735v1_genomic	100	0.34	71	236077	4956694
GCA_025462115.1	GCA_025462115.1_ASM2546211v1_genomic	100	0	72	124877	4424806
GCA_025462095.1	GCA_025462095.1_ASM2546209v1_genomic	100	0	79	118388	4706542
GCA_025462075.1	GCA_025462075.1_ASM2546207v1_genomic	100	0	108	78512	4641803
GCA_025462025.1	GCA_025462025.1_ASM2546202v1_genomic	100	0	121	84109	4600556
GCA_025462015.1	GCA_025462015.1_ASM2546201v1_genomic	100	0	88	118378	4537794
GCA_025461985.1	GCA_025461985.1_ASM2546198v1_genomic	100	1.03	89	109897	4756152
GCA_025461975.1	GCA_025461975.1_ASM2546197v1_genomic	100	0	101	87791	4610728
GCA_025461945.1	GCA_025461945.1_ASM2546194v1_genomic	100	0.46	84	131085	4908245
GCA_025461895.1	GCA_025461895.1_ASM2546189v1_genomic	100	1.2	64	173389	4911023
GCA_025461855.1	GCA_025461855.1_ASM2546185v1_genomic	100	0	127	88385	4580118
GCA_025461795.1	GCA_025461795.1_ASM2546179v1_genomic	100	0	59	127201	4420856
GCA_025461775.1	GCA_025461775.1_ASM2546177v1_genomic	100	0.05	125	76482	4627836
GCA_025461755.1	GCA_025461755.1_ASM2546175v1_genomic	100	0.04	43	348491	4537229
GCA_025461655.1	GCA_025461655.1_ASM2546165v1_genomic	100	0.04	45	348152	4537535
GCA_025461635.1	GCA_025461635.1_ASM2546163v1_genomic	100	3.1	72	141225	4587877
GCA_025461615.1	GCA_025461615.1_ASM2546161v1_genomic	100	0.72	122	77159	4992239
GCA_025461595.1	GCA_025461595.1_ASM2546159v1_genomic	100	0.69	107	86275	4795261
GCA_025461555.1	GCA_025461555.1_ASM2546155v1_genomic	100	0.05	82	109842	4436669
GCA_025461515.1	GCA_025461515.1_ASM2546151v1_genomic	100	0.11	99	95156	4775064
GCA_025461475.1	GCA_025461475.1_ASM2546147v1_genomic	100	0.04	65	193045	4558704
GCA_025461445.1	GCA_025461445.1_ASM2546144v1_genomic	100	0.11	112	84714	4498036
GCA_025461395.1	GCA_025461395.1_ASM2546139v1_genomic	100	0	104	95878	4618386
GCA_025461375.1	GCA_025461375.1_ASM2546137v1_genomic	100	0	99	88276	4721150
GCA_025461335.1	GCA_025461335.1_ASM2546133v1_genomic	100	1.08	103	93762	4659731
GCA_025461275.1	GCA_025461275.1_ASM2546127v1_genomic	100	0.41	103	84632	4613630
GCA_025461215.1	GCA_025461215.1_ASM2546121v1_genomic	100	0	76	111052	4559438
GCA_025461195.1	GCA_025461195.1_ASM2546119v1_genomic	100	0	114	88249	4695619
GCA_025461165.1	GCA_025461165.1_ASM2546116v1_genomic	100	0.05	100	113786	4996034
GCA_025461155.1	GCA_025461155.1_ASM2546115v1_genomic	100	0	96	92175	4367261
GCA_025461135.1	GCA_025461135.1_ASM2546113v1_genomic	100	0	93	95156	4415424
GCA_025461095.1	GCA_025461095.1_ASM2546109v1_genomic	100	1.37	102	90416	4860674
GCA_025461085.1	GCA_025461085.1_ASM2546108v1_genomic	100	0.69	119	78721	4817995
GCA_025461065.1	GCA_025461065.1_ASM2546106v1_genomic	100	0.04	47	324704	4699145
GCA_024500425.1	GCA_024500425.1_ASM2450042v1_genomic	100	0	261	29605	4573363
GCA_024128335.1	GCA_024128335.1_ASM2412833v1_genomic	100	0.05	72	101392	4584514
GCA_024128295.1	GCA_024128295.1_ASM2412829v1_genomic	100	0.4	135	67732	4853721
GCA_024128245.1	GCA_024128245.1_ASM2412824v1_genomic	100	0	106	88954	4601540
GCA_024128235.1	GCA_024128235.1_ASM2412823v1_genomic	100	0	78	137413	4595434
GCA_024127455.1	GCA_024127455.1_ASM2412745v1_genomic	100	0.34	93	84314	4515425
GCA_024127395.1	GCA_024127395.1_ASM2412739v1_genomic	100	0.2	85	94706	4838795
GCA_024127355.1	GCA_024127355.1_ASM2412735v1_genomic	100	0	94	105335	4601834
GCA_024126755.1	GCA_024126755.1_ASM2412675v1_genomic	100	0	95	90908	4602555
GCA_024007755.1	GCA_024007755.1_ASM2400775v1_genomic	100	0.74	205	43842	4629085
GCA_023702495.1	GCA_023702495.1_ASM2370249v1_genomic	100	0.05	1	4830983	4830983
GCA_023702195.1	GCA_023702195.1_ASM2370219v1_genomic	100	0.39	157	64469	4959053
GCA_023518235.1	GCA_023518235.1_ASM2351823v1_genomic	100	0.84	5	4791742	4949210
GCA_023277525.1	GCA_023277525.1_ASM2327752v1_genomic	100	0.34	1	4817124	4817124
GCA_022751175.1	GCA_022751175.1_ASM2275117v1_genomic	100	0	139	72092	4626948
GCA_022751145.1	GCA_022751145.1_ASM2275114v1_genomic	100	0.34	95	113176	4790450
GCA_022751135.1	GCA_022751135.1_ASM2275113v1_genomic	100	0.05	122	77759	4775654
GCA_022751115.1	GCA_022751115.1_ASM2275111v1_genomic	100	0	131	78718	4490888
GCA_022751095.1	GCA_022751095.1_ASM2275109v1_genomic	100	1.08	143	66288	4702129
GCA_022751075.1	GCA_022751075.1_ASM2275107v1_genomic	100	0.05	124	67818	4755263
GCA_022751045.1	GCA_022751045.1_ASM2275104v1_genomic	100	0.34	93	118130	4480464
GCA_022751035.1	GCA_022751035.1_ASM2275103v1_genomic	100	0.41	135	68101	4441225
GCA_022750995.1	GCA_022750995.1_ASM2275099v1_genomic	100	0.34	132	63602	4444053
GCA_022750975.1	GCA_022750975.1_ASM2275097v1_genomic	100	0.34	161	56416	4679963
GCA_022750955.1	GCA_022750955.1_ASM2275095v1_genomic	100	0.34	65	167304	4677932
GCA_022750935.1	GCA_022750935.1_ASM2275093v1_genomic	100	1.72	114	91976	4779095
GCA_022750875.1	GCA_022750875.1_ASM2275087v1_genomic	100	0	112	134978	4902854
GCA_022750845.1	GCA_022750845.1_ASM2275084v1_genomic	100	0	130	73974	4783572
GCA_022750835.1	GCA_022750835.1_ASM2275083v1_genomic	100	0.39	125	117307	4875034
GCA_022750795.1	GCA_022750795.1_ASM2275079v1_genomic	100	0.23	74	201364	4857410
GCA_022750775.1	GCA_022750775.1_ASM2275077v1_genomic	100	0.69	137	67965	4611231
GCA_022750755.1	GCA_022750755.1_ASM2275075v1_genomic	100	0	115	114567	4680678
GCA_022750715.1	GCA_022750715.1_ASM2275071v1_genomic	100	0.81	123	106157	4537581
GCA_022750695.1	GCA_022750695.1_ASM2275069v1_genomic	100	0	124	86108	4675296
GCA_022750685.1	GCA_022750685.1_ASM2275068v1_genomic	100	0	109	97570	4578465
GCA_022750675.1	GCA_022750675.1_ASM2275067v1_genomic	100	0.69	91	104697	4741595
GCA_022631015.1	GCA_022631015.1_ASM2263101v1_genomic	100	0	40	620497	4482664
GCA_022630995.1	GCA_022630995.1_ASM2263099v1_genomic	100	0	58	235247	4662448
GCA_022630935.1	GCA_022630935.1_ASM2263093v1_genomic	100	0	56	175355	4659970
GCA_022630915.1	GCA_022630915.1_ASM2263091v1_genomic	100	0.17	53	224717	4659850
GCA_022630865.1	GCA_022630865.1_ASM2263086v1_genomic	100	0	72	157168	4657304
GCA_022630815.1	GCA_022630815.1_ASM2263081v1_genomic	100	0.34	66	235351	4663651
GCA_022630735.1	GCA_022630735.1_ASM2263073v1_genomic	100	0	83	135644	4662270
GCA_022630715.1	GCA_022630715.1_ASM2263071v1_genomic	100	0	96	133455	4575161
GCA_022630635.1	GCA_022630635.1_ASM2263063v1_genomic	100	0.24	94	128352	4587496
GCA_022630625.1	GCA_022630625.1_ASM2263062v1_genomic	100	0.05	69	166194	4737912
GCA_022630615.1	GCA_022630615.1_ASM2263061v1_genomic	100	0	55	199060	4503600
GCA_022014735.1	GCA_022014735.1_ASM2201473v1_genomic	100	0	1	4574660	4574660
GCA_021554555.1	GCA_021554555.1_ASM2155455v1_genomic	100	1.08	26	502311	4782584
GCA_021554535.1	GCA_021554535.1_ASM2155453v1_genomic	100	0	23	560444	4577420
GCA_021554495.1	GCA_021554495.1_ASM2155449v1_genomic	100	0	24	531280	4577540
GCA_021554475.1	GCA_021554475.1_ASM2155447v1_genomic	100	0	19	495327	4385418
GCA_021554435.1	GCA_021554435.1_ASM2155443v1_genomic	100	0	19	439164	4384391
GCA_021554415.1	GCA_021554415.1_ASM2155441v1_genomic	100	0.11	12	1324148	4387374
GCA_021554385.1	GCA_021554385.1_ASM2155438v1_genomic	100	0.11	12	1324148	4387593
GCA_021554375.1	GCA_021554375.1_ASM2155437v1_genomic	100	0.69	47	173455	4742314
GCA_021554355.1	GCA_021554355.1_ASM2155435v1_genomic	100	0.05	42	236995	4681805
GCA_021554335.1	GCA_021554335.1_ASM2155433v1_genomic	100	0.69	46	173455	4741497
GCA_021554315.1	GCA_021554315.1_ASM2155431v1_genomic	100	0.69	12	897540	4441114
GCA_021554295.1	GCA_021554295.1_ASM2155429v1_genomic	100	0.69	23	450285	4447722
GCA_021554255.1	GCA_021554255.1_ASM2155425v1_genomic	100	0	12	538697	4523053
GCA_021554235.1	GCA_021554235.1_ASM2155423v1_genomic	100	0.88	32	586585	4719212
GCA_021554135.1	GCA_021554135.1_ASM2155413v1_genomic	100	0.38	29	273885	4626169
GCA_021554125.1	GCA_021554125.1_ASM2155412v1_genomic	100	0.38	30	270687	4630846
GCA_021441865.1	GCA_021441865.1_ASM2144186v1_genomic	100	0.74	1	4913676	4913676
GCA_021139765.1	GCA_021139765.1_ASM2113976v1_genomic	100	0.43	74	167801	4879596
GCA_021117255.1	GCA_021117255.1_ASM2111725v1_genomic	100	0.41	1	4575852	4575852
GCA_021117195.1	GCA_021117195.1_ASM2111719v1_genomic	100	1.38	1	4702572	4702572
GCA_020641455.2	GCA_020641455.2_ASM2064145v2_genomic	100	0.38	1	4584972	4584972
GCA_020641395.2	GCA_020641395.2_ASM2064139v2_genomic	100	0	2	4531306	4646175
GCA_020641355.2	GCA_020641355.2_ASM2064135v2_genomic	100	0.69	3	4514347	4638222
GCA_020641085.2	GCA_020641085.2_ASM2064108v2_genomic	100	1.38	1	4435369	4435369
GCA_020641075.2	GCA_020641075.2_ASM2064107v2_genomic	100	1.03	1	4670277	4670277
GCA_020080085.1	GCA_020080085.1_ASM2008008v1_genomic	100	0	1	4630138	4630138
GCA_019891375.1	GCA_019891375.1_ASM1989137v1_genomic	100	0	81	110818	4756179
GCA_019807975.1	GCA_019807975.1_ASM1980797v1_genomic	100	1.07	3	1378831	4439904
GCA_018917605.1	GCA_018917605.1_ASM1891760v1_genomic	100	0.07	57	164295	4695583
GCA_017838025.1	GCA_017838025.1_ASM1783802v1_genomic	100	0.39	79	98478	4742006
GCA_017582655.1	GCA_017582655.1_ASM1758265v1_genomic	100	0.05	66	118415	4741983
GCA_017582615.1	GCA_017582615.1_ASM1758261v1_genomic	100	1.03	92	98063	4475878
GCA_017582605.1	GCA_017582605.1_ASM1758260v1_genomic	100	0.78	70	138777	4482344
GCA_017582525.1	GCA_017582525.1_ASM1758252v1_genomic	100	1.17	141	59335	4468665
GCA_017582325.1	GCA_017582325.1_ASM1758232v1_genomic	100	0.69	63	137062	4479014
GCA_017581785.1	GCA_017581785.1_ASM1758178v1_genomic	100	1.42	69	148887	4503124
GCA_017292165.1	GCA_017292165.1_ASM1729216v1_genomic	100	1.08	72	141598	4500852
GCA_017287995.1	GCA_017287995.1_ASM1728799v1_genomic	100	0.69	65	148687	4483848
GCA_017287835.1	GCA_017287835.1_ASM1728783v1_genomic	100	1.12	56	160708	4480690
GCA_017287615.1	GCA_017287615.1_ASM1728761v1_genomic	100	0.69	72	121911	4476389
GCA_017150155.1	GCA_017150155.1_ASM1715015v1_genomic	100	0	229	33317	4523207
GCA_016659185.1	GCA_016659185.1_ASM1665918v1_genomic	100	0.11	1	4682909	4682909
GCA_016652805.1	GCA_016652805.1_ASM1665280v1_genomic	100	0	67	148854	4589029
GCA_016126935.1	GCA_016126935.1_ASM1612693v1_genomic	100	0.34	1	5004265	5004265
GCA_016082115.1	GCA_016082115.1_ASM1608211v1_genomic	100	0.46	15	672850	4815503
GCA_015998995.1	GCA_015998995.1_ASM1599899v1_genomic	100	0.06	208	39838	4548979
GCA_015998985.1	GCA_015998985.1_ASM1599898v1_genomic	100	0.52	46	259598	4947929
GCA_015998965.1	GCA_015998965.1_ASM1599896v1_genomic	100	0.06	151	48403	4726361
GCA_015998945.1	GCA_015998945.1_ASM1599894v1_genomic	100	0	108	72198	4637700
GCA_015998895.1	GCA_015998895.1_ASM1599889v1_genomic	100	0	118	67587	4833543
GCA_015998885.1	GCA_015998885.1_ASM1599888v1_genomic	100	0	153	52354	4725433
GCA_015998875.1	GCA_015998875.1_ASM1599887v1_genomic	100	1.63	110	87223	4949175
GCA_015998865.1	GCA_015998865.1_ASM1599886v1_genomic	100	0.07	84	85633	4579848
GCA_015998845.1	GCA_015998845.1_ASM1599884v1_genomic	100	0.24	127	64873	4797974
GCA_015998785.1	GCA_015998785.1_ASM1599878v1_genomic	100	1.53	118	65749	4984653
GCA_015998765.1	GCA_015998765.1_ASM1599876v1_genomic	100	0.34	152	57665	4994131
GCA_015998745.1	GCA_015998745.1_ASM1599874v1_genomic	100	0.34	209	40777	4532762
GCA_015998695.1	GCA_015998695.1_ASM1599869v1_genomic	100	0.34	175	52295	4996731
GCA_015998685.1	GCA_015998685.1_ASM1599868v1_genomic	100	0.03	208	41975	4766547
GCA_015998665.1	GCA_015998665.1_ASM1599866v1_genomic	100	0.6	250	38066	4758096
GCA_015998645.1	GCA_015998645.1_ASM1599864v1_genomic	100	0.11	153	48289	4443889
GCA_015998605.1	GCA_015998605.1_ASM1599860v1_genomic	100	1.45	83	113185	4917506
GCA_015998585.1	GCA_015998585.1_ASM1599858v1_genomic	100	0.39	96	82841	4879494
GCA_015998545.2	GCA_015998545.2_ASM1599854v2_genomic	100	0.6	2	3295706	4773645
GCA_015998525.1	GCA_015998525.1_ASM1599852v1_genomic	100	0.39	66	125849	4839447
GCA_015998495.1	GCA_015998495.1_ASM1599849v1_genomic	100	0	52	133977	4817494
GCA_015998415.1	GCA_015998415.1_ASM1599841v1_genomic	100	0.69	163	50510	4802734
GCA_015998395.1	GCA_015998395.1_ASM1599839v1_genomic	100	0	163	53881	4891585
GCA_015998305.1	GCA_015998305.1_ASM1599830v1_genomic	100	1.03	140	59890	4909911
GCA_015998285.1	GCA_015998285.1_ASM1599828v1_genomic	100	0.39	84	95041	4426045
GCA_015998215.1	GCA_015998215.1_ASM1599821v1_genomic	100	0.11	179	47157	4834754
GCA_015998205.1	GCA_015998205.1_ASM1599820v1_genomic	100	1.45	218	37765	4916717
GCA_015998195.1	GCA_015998195.1_ASM1599819v1_genomic	100	0.34	213	34821	4535770
GCA_015998185.1	GCA_015998185.1_ASM1599818v1_genomic	100	0.72	200	40383	4886357
GCA_015998115.1	GCA_015998115.1_ASM1599811v1_genomic	100	0.34	248	28157	4539142
GCA_015998105.1	GCA_015998105.1_ASM1599810v1_genomic	100	0.13	237	34991	4728175
GCA_015998085.1	GCA_015998085.1_ASM1599808v1_genomic	100	0.34	293	27414	4919562
GCA_015998025.1	GCA_015998025.1_ASM1599802v1_genomic	100	0.05	224	35315	4855039
GCA_015998005.1	GCA_015998005.1_ASM1599800v1_genomic	100	0.15	251	34396	4780045
GCA_015997995.1	GCA_015997995.1_ASM1599799v1_genomic	100	1.03	105	71249	4756835
GCA_015997985.1	GCA_015997985.1_ASM1599798v1_genomic	100	0.07	240	35440	4736489
GCA_015997895.1	GCA_015997895.1_ASM1599789v1_genomic	100	0.8	103	69203	4486563
GCA_015997785.1	GCA_015997785.1_ASM1599778v1_genomic	100	0.05	125	66589	4907207
GCA_015997665.1	GCA_015997665.1_ASM1599766v1_genomic	100	0.69	85	105533	4917530
GCA_015997565.1	GCA_015997565.1_ASM1599756v1_genomic	100	0	40	267250	4831228
GCA_015997535.1	GCA_015997535.1_ASM1599753v1_genomic	100	0	57	171878	4839601
GCA_015997495.1	GCA_015997495.1_ASM1599749v1_genomic	100	0.69	39	316758	5080735
GCA_015997485.1	GCA_015997485.1_ASM1599748v1_genomic	100	0	38	275309	4831466
GCA_015997455.1	GCA_015997455.1_ASM1599745v1_genomic	100	0	66	108533	4321756
GCA_015997395.1	GCA_015997395.1_ASM1599739v1_genomic	100	0.05	68	158150	4809749
GCA_015997345.1	GCA_015997345.1_ASM1599734v1_genomic	100	0	34	255730	4627717
GCA_015997295.1	GCA_015997295.1_ASM1599729v1_genomic	100	0	81	143696	4911532
GCA_015996875.1	GCA_015996875.1_ASM1599687v1_genomic	100	0.46	226	38899	5015752
GCA_014581875.1	GCA_014581875.1_ASM1458187v1_genomic	100	0.34	81	263060	4486571
GCA_014581855.1	GCA_014581855.1_ASM1458185v1_genomic	100	1.1	33	460410	4791584
GCA_014581775.1	GCA_014581775.1_ASM1458177v1_genomic	100	0	77	538856	4420963
GCA_014581725.1	GCA_014581725.1_ASM1458172v1_genomic	100	0	22	397106	4385782
GCA_014581695.1	GCA_014581695.1_ASM1458169v1_genomic	100	0.46	129	204593	4520851
GCA_014489825.1	GCA_014489825.1_ASM1448982v1_genomic	100	0.69	41	199093	4446452
GCA_014398525.1	GCA_014398525.1_ASM1439852v1_genomic	100	1.1	82	102537	4814846
GCA_014236005.1	GCA_014236005.1_ASM1423600v1_genomic	100	0	4	1210322	4483650
GCA_014235265.1	GCA_014235265.1_ASM1423526v1_genomic	100	0.07	51	202957	4577239
GCA_014200115.1	GCA_014200115.1_ASM1420011v1_genomic	100	0	36	273957	4486072
GCA_014156975.1	GCA_014156975.1_ASM1415697v1_genomic	100	1.43	1	4923943	4923943
GCA_014076535.1	GCA_014076535.1_ASM1407653v1_genomic	100	0.05	1	4777699	4777699
GCA_013465025.1	GCA_013465025.1_ASM1346502v1_genomic	100	0.69	134	62010	4840801
GCA_013464975.1	GCA_013464975.1_ASM1346497v1_genomic	100	1.15	148	62757	4848460
GCA_013464915.1	GCA_013464915.1_ASM1346491v1_genomic	100	0.62	114	74914	4646463
GCA_013464815.1	GCA_013464815.1_ASM1346481v1_genomic	100	0.69	97	89408	4824711
GCA_013464805.1	GCA_013464805.1_ASM1346480v1_genomic	100	0.69	89	120352	4824651
GCA_013464795.1	GCA_013464795.1_ASM1346479v1_genomic	100	0.86	93	93431	4825073
GCA_013464785.1	GCA_013464785.1_ASM1346478v1_genomic	100	0.69	82	108175	4826390
GCA_013464775.1	GCA_013464775.1_ASM1346477v1_genomic	100	0.69	86	99681	4826267
GCA_013464605.1	GCA_013464605.1_ASM1346460v1_genomic	100	0	68	106848	4307992
GCA_013464595.1	GCA_013464595.1_ASM1346459v1_genomic	100	0	71	100968	4308555
GCA_013464555.1	GCA_013464555.1_ASM1346455v1_genomic	100	0.81	127	61111	4761466
GCA_013464525.1	GCA_013464525.1_ASM1346452v1_genomic	100	0.39	120	75005	4685118
GCA_013464495.1	GCA_013464495.1_ASM1346449v1_genomic	100	0.07	118	73335	4851575
GCA_013464485.1	GCA_013464485.1_ASM1346448v1_genomic	100	1.49	97	116708	4893467
GCA_013464455.1	GCA_013464455.1_ASM1346445v1_genomic	100	1.08	117	76817	5151933
GCA_013464415.1	GCA_013464415.1_ASM1346441v1_genomic	100	0.05	135	62551	4696073
GCA_013464405.1	GCA_013464405.1_ASM1346440v1_genomic	100	0.05	153	58209	4731077
GCA_013464395.1	GCA_013464395.1_ASM1346439v1_genomic	100	1.08	151	64465	4868054
GCA_013464365.1	GCA_013464365.1_ASM1346436v1_genomic	100	0	124	66647	4639329
GCA_013464355.1	GCA_013464355.1_ASM1346435v1_genomic	100	0.74	108	75062	4953483
GCA_013464315.1	GCA_013464315.1_ASM1346431v1_genomic	100	0.74	135	80478	4956580
GCA_013464305.1	GCA_013464305.1_ASM1346430v1_genomic	100	0.74	102	76154	4779000
GCA_013464295.1	GCA_013464295.1_ASM1346429v1_genomic	100	0	111	74765	4449821
GCA_013464265.1	GCA_013464265.1_ASM1346426v1_genomic	100	0.81	131	65358	4849798
GCA_013464255.1	GCA_013464255.1_ASM1346425v1_genomic	100	0.05	129	62121	4758630
GCA_013464215.1	GCA_013464215.1_ASM1346421v1_genomic	100	0.72	106	78750	4590928
GCA_013464205.1	GCA_013464205.1_ASM1346420v1_genomic	100	1.1	126	61369	4693435
GCA_013464195.1	GCA_013464195.1_ASM1346419v1_genomic	100	0.92	129	65310	4743353
GCA_013464165.1	GCA_013464165.1_ASM1346416v1_genomic	100	0	84	104632	4699051
GCA_013464155.1	GCA_013464155.1_ASM1346415v1_genomic	100	0.69	102	87868	4843502
GCA_013464125.1	GCA_013464125.1_ASM1346412v1_genomic	100	1.45	68	150813	4795669
GCA_013464095.1	GCA_013464095.1_ASM1346409v1_genomic	100	0.8	144	57982	4682822
GCA_013464065.1	GCA_013464065.1_ASM1346406v1_genomic	100	0.62	133	64896	4639595
GCA_013464045.1	GCA_013464045.1_ASM1346404v1_genomic	100	0	72	131228	4604315
GCA_013464035.1	GCA_013464035.1_ASM1346403v1_genomic	100	0.34	68	146592	4658515
GCA_013464005.1	GCA_013464005.1_ASM1346400v1_genomic	100	0	78	90026	4604057
GCA_013463895.1	GCA_013463895.1_ASM1346389v1_genomic	100	2.02	132	78473	5005218
GCA_013463885.1	GCA_013463885.1_ASM1346388v1_genomic	100	1.45	108	82096	5071214
GCA_013463875.1	GCA_013463875.1_ASM1346387v1_genomic	100	0.28	105	95628	4885645
GCA_013463855.1	GCA_013463855.1_ASM1346385v1_genomic	100	1.45	87	111046	5071543
GCA_013463805.1	GCA_013463805.1_ASM1346380v1_genomic	100	0.34	137	66333	5089844
GCA_013463785.1	GCA_013463785.1_ASM1346378v1_genomic	100	0.69	86	98451	4824438
GCA_013463775.1	GCA_013463775.1_ASM1346377v1_genomic	100	0.69	86	114470	4825217
GCA_013463685.1	GCA_013463685.1_ASM1346368v1_genomic	100	0	79	101921	4510473
GCA_013463585.1	GCA_013463585.1_ASM1346358v1_genomic	100	0.19	86	117671	4701856
GCA_013463565.1	GCA_013463565.1_ASM1346356v1_genomic	100	0.53	105	85556	4840771
GCA_013463535.1	GCA_013463535.1_ASM1346353v1_genomic	100	0	73	103224	4307850
GCA_013463495.1	GCA_013463495.1_ASM1346349v1_genomic	100	0.34	75	117823	4542287
GCA_013463465.1	GCA_013463465.1_ASM1346346v1_genomic	100	0	62	107713	4303968
GCA_013463455.1	GCA_013463455.1_ASM1346345v1_genomic	100	0.54	138	58887	4968462
GCA_013345715.1	GCA_013345715.1_ASM1334571v1_genomic	100	0.39	117	204544	4478585
GCA_013282585.1	GCA_013282585.1_ASM1328258v1_genomic	100	0	51	218175	4765683
GCA_013184205.1	GCA_013184205.1_ASM1318420v1_genomic	100	0.39	83	415340	4399953
GCA_013184165.1	GCA_013184165.1_ASM1318416v1_genomic	100	1.06	126	415340	4415147
GCA_013184135.1	GCA_013184135.1_ASM1318413v1_genomic	100	0.11	82	431778	4525257
GCA_013184045.1	GCA_013184045.1_ASM1318404v1_genomic	100	0.24	60	1398030	4459755
GCA_012971765.1	GCA_012971765.1_ASM1297176v1_genomic	100	0.34	1	4591696	4591696
GCA_012647025.1	GCA_012647025.1_ASM1264702v1_genomic	100	0.41	1	4785515	4785515
GCA_011386925.1	GCA_011386925.1_ASM1138692v1_genomic	100	0.39	1	4928653	4928653
GCA_010994225.1	GCA_010994225.1_ASM1099422v1_genomic	100	0.67	193	80617	4381617
GCA_010994075.1	GCA_010994075.1_ASM1099407v1_genomic	100	0	113	88021	4736097
GCA_010609445.1	GCA_010609445.1_ASM1060944v1_genomic	100	1.49	369	50069	5048992
GCA_010609245.1	GCA_010609245.1_ASM1060924v1_genomic	100	2.62	499	59991	5085840
GCA_010609185.1	GCA_010609185.1_ASM1060918v1_genomic	100	0.47	407	57283	4797223
GCA_010608865.1	GCA_010608865.1_ASM1060886v1_genomic	100	0.34	390	51873	4666880
GCA_010608405.1	GCA_010608405.1_ASM1060840v1_genomic	100	0.5	353	46217	4622469
GCA_010607825.1	GCA_010607825.1_ASM1060782v1_genomic	100	0.58	364	49736	4789832
GCA_010607635.1	GCA_010607635.1_ASM1060763v1_genomic	100	1.32	494	56132	4945180
GCA_010605185.1	GCA_010605185.1_ASM1060518v1_genomic	100	0.39	364	67953	4810915
GCA_010605085.1	GCA_010605085.1_ASM1060508v1_genomic	100	1.14	480	51425	4882509
GCA_010604995.1	GCA_010604995.1_ASM1060499v1_genomic	100	1.37	487	48938	4976838
GCA_009676605.1	GCA_009676605.1_ASM967660v1_genomic	100	0.39	1	4995994	4995994
GCA_009676565.1	GCA_009676565.1_ASM967656v1_genomic	100	0	1	4769515	4769515
GCA_009676525.1	GCA_009676525.1_ASM967652v1_genomic	100	0	1	4854802	4854802
GCA_009676465.1	GCA_009676465.1_ASM967646v1_genomic	100	0.41	1	4675446	4675446
GCA_009676445.1	GCA_009676445.1_ASM967644v1_genomic	100	0.41	1	5007582	5007582
GCA_009676425.1	GCA_009676425.1_ASM967642v1_genomic	100	0.39	1	4685439	4685439
GCA_009676405.1	GCA_009676405.1_ASM967640v1_genomic	100	1.08	1	4682439	4682439
GCA_009618035.1	GCA_009618035.1_ASM961803v1_genomic	100	0.03	1	4578300	4578300
GCA_008553765.1	GCA_008553765.1_ASM855376v1_genomic	100	0.03	45	179424	4765472
GCA_008080405.1	GCA_008080405.1_ASM808040v1_genomic	100	0.59	265	52130	4802875
GCA_006974125.1	GCA_006974125.1_ASM697412v1_genomic	100	0	1	4554224	4554224
GCA_006149095.1	GCA_006149095.1_ASM614909v1_genomic	100	0	17	403828	4371843
GCA_006120775.1	GCA_006120775.1_ASM612077v1_genomic	100	0	32	285831	4545520
GCA_006120765.1	GCA_006120765.1_ASM612076v1_genomic	100	0	18	403835	4371528
GCA_006120755.1	GCA_006120755.1_ASM612075v1_genomic	100	0	62	158148	4666192
GCA_004920835.1	GCA_004920835.1_ASM492083v1_genomic	100	0	81	122165	4559750
GCA_004920755.1	GCA_004920755.1_ASM492075v1_genomic	100	0	112	90461	4556223
GCA_004794075.1	GCA_004794075.1_ASM479407v1_genomic	100	0.46	42	230190	4266549
GCA_004522525.1	GCA_004522525.1_ASM452252v1_genomic	100	0	72	173764	4461864
GCA_004522395.1	GCA_004522395.1_ASM452239v1_genomic	100	0.04	94	92813	4459062
GCA_003970865.1	GCA_003970865.1_ASM397086v1_genomic	100	0.57	185	57069	4788525
GCA_003935615.1	GCA_003935615.1_ASM393561v1_genomic	100	0.38	89	116492	4905593
GCA_003935325.1	GCA_003935325.1_ASM393532v1_genomic	100	0.8	148	64416	4861545
GCA_003812985.1	GCA_003812985.1_ASM381298v1_genomic	100	0	1	4577568	4577568
GCA_003205835.1	GCA_003205835.1_ASM320583v1_genomic	100	1.04	1	4891004	4891004
GCA_003062375.2	GCA_003062375.2_ASM306237v2_genomic	100	0.34	49	166323	4477086
GCA_003062365.2	GCA_003062365.2_ASM306236v2_genomic	100	0.34	52	165645	4474562
GCA_003062325.1	GCA_003062325.1_ASM306232v1_genomic	100	0.34	153	51591	4472111
GCA_003057835.2	GCA_003057835.2_ASM305783v2_genomic	100	0.34	45	195024	4476797
GCA_003030985.1	GCA_003030985.1_ASM303098v1_genomic	100	0.11	1	4738432	4738432
GCA_003015035.1	GCA_003015035.1_ASM301503v1_genomic	100	0.34	145	56511	4561842
GCA_003006435.1	GCA_003006435.1_ASM300643v1_genomic	100	1.1	1	4932325	4932325
GCA_002951115.1	GCA_002951115.1_ASM295111v1_genomic	100	0.39	1	4820221	4820221
GCA_002847385.1	GCA_002847385.1_ASM284738v1_genomic	100	1.1	1	4739049	4739049
GCA_002799295.1	GCA_002799295.1_ASM279929v1_genomic	100	1.45	7	1678191	4753827
GCA_002799245.1	GCA_002799245.1_ASM279924v1_genomic	100	0.12	11	1121887	4746430
GCA_002799215.1	GCA_002799215.1_ASM279921v1_genomic	100	0	8	1112883	4408302
GCA_002799165.1	GCA_002799165.1_ASM279916v1_genomic	100	1.5	5	2480350	4846973
GCA_002799155.1	GCA_002799155.1_ASM279915v1_genomic	100	0	2	4313447	4422561
GCA_002799145.1	GCA_002799145.1_ASM279914v1_genomic	100	0	27	289991	4654219
GCA_002799135.1	GCA_002799135.1_ASM279913v1_genomic	100	0	28	289991	4652436
GCA_002799105.1	GCA_002799105.1_ASM279910v1_genomic	100	0	14	722774	4541906
GCA_002799095.1	GCA_002799095.1_ASM279909v1_genomic	100	0.03	14	765983	4804814
GCA_002799065.1	GCA_002799065.1_ASM279906v1_genomic	100	0.72	11	1377731	5036145
GCA_002799055.1	GCA_002799055.1_ASM279905v1_genomic	100	0	24	360300	4749990
GCA_002799015.1	GCA_002799015.1_ASM279901v1_genomic	100	0	26	295269	4746537
GCA_002798945.1	GCA_002798945.1_ASM279894v1_genomic	100	0.46	6	1243422	4726489
GCA_002798925.1	GCA_002798925.1_ASM279892v1_genomic	100	1.45	7	1678191	4879275
GCA_002798885.1	GCA_002798885.1_ASM279888v1_genomic	100	0.03	15	515591	4683398
GCA_002740425.1	GCA_002740425.1_ASM274042v1_genomic	100	0.34	133	76474	4720290
GCA_002740395.1	GCA_002740395.1_ASM274039v1_genomic	100	0.05	81	123778	4801791
GCA_002740365.1	GCA_002740365.1_ASM274036v1_genomic	100	0.69	103	97464	4909273
GCA_002740355.1	GCA_002740355.1_ASM274035v1_genomic	100	0.88	97	96676	4758010
GCA_002740345.1	GCA_002740345.1_ASM274034v1_genomic	100	0.46	115	82239	4789465
GCA_002740325.1	GCA_002740325.1_ASM274032v1_genomic	100	3.77	93	103602	4763796
GCA_002740285.1	GCA_002740285.1_ASM274028v1_genomic	100	0.53	106	98561	4825841
GCA_002740265.1	GCA_002740265.1_ASM274026v1_genomic	100	0.33	117	83791	4606510
GCA_002740255.1	GCA_002740255.1_ASM274025v1_genomic	100	0.69	95	85069	4381248
GCA_002740245.1	GCA_002740245.1_ASM274024v1_genomic	100	0.69	81	92765	4379493
GCA_002740215.1	GCA_002740215.1_ASM274021v1_genomic	100	0.34	89	100888	4380555
GCA_002740185.1	GCA_002740185.1_ASM274018v1_genomic	100	0.04	154	58915	4794949
GCA_002740175.1	GCA_002740175.1_ASM274017v1_genomic	100	0	91	131596	4686641
GCA_002740165.1	GCA_002740165.1_ASM274016v1_genomic	100	0.69	90	104945	4887793
GCA_002740115.1	GCA_002740115.1_ASM274011v1_genomic	100	0.05	104	105012	4731946
GCA_002740105.1	GCA_002740105.1_ASM274010v1_genomic	100	0.05	94	122444	4629761
GCA_002740095.1	GCA_002740095.1_ASM274009v1_genomic	100	0.05	97	112847	4739009
GCA_002740085.1	GCA_002740085.1_ASM274008v1_genomic	100	4.14	99	97603	5015330
GCA_002740055.1	GCA_002740055.1_ASM274005v1_genomic	100	0.34	98	107275	4913731
GCA_002740035.1	GCA_002740035.1_ASM274003v1_genomic	100	0	124	76879	4651562
GCA_002740025.1	GCA_002740025.1_ASM274002v1_genomic	100	0.69	89	94682	4827143
GCA_002739995.1	GCA_002739995.1_ASM273999v1_genomic	100	0.79	118	71979	4650171
GCA_002739955.1	GCA_002739955.1_ASM273995v1_genomic	100	0.39	88	83639	4612173
GCA_002739915.1	GCA_002739915.1_ASM273991v1_genomic	100	1.1	134	67037	4604066
GCA_002739785.1	GCA_002739785.1_ASM273978v1_genomic	100	0	82	107247	4340861
GCA_002739775.1	GCA_002739775.1_ASM273977v1_genomic	100	0.73	96	115124	4530396
GCA_002739755.1	GCA_002739755.1_ASM273975v1_genomic	100	0.69	145	85657	4975192
GCA_002739715.1	GCA_002739715.1_ASM273971v1_genomic	100	0.85	101	83752	4905248
GCA_002739685.1	GCA_002739685.1_ASM273968v1_genomic	100	0.85	124	83803	4939324
GCA_002739675.1	GCA_002739675.1_ASM273967v1_genomic	100	0.69	125	72851	4796729
GCA_002739665.1	GCA_002739665.1_ASM273966v1_genomic	100	0.85	132	83165	4937359
GCA_002739605.1	GCA_002739605.1_ASM273960v1_genomic	100	0.69	176	57930	4936554
GCA_002739595.1	GCA_002739595.1_ASM273959v1_genomic	100	0.69	141	59983	4842401
GCA_002739585.1	GCA_002739585.1_ASM273958v1_genomic	100	0.69	120	78126	4846249
GCA_002739535.1	GCA_002739535.1_ASM273953v1_genomic	100	0.46	137	64790	4797547
GCA_002739525.1	GCA_002739525.1_ASM273952v1_genomic	100	0.46	107	96785	4823438
GCA_002739505.1	GCA_002739505.1_ASM273950v1_genomic	100	0.34	97	78077	4377825
GCA_002739465.1	GCA_002739465.1_ASM273946v1_genomic	100	0	89	107110	4378589
GCA_002739455.1	GCA_002739455.1_ASM273945v1_genomic	100	0.69	91	100158	4882242
GCA_002739445.1	GCA_002739445.1_ASM273944v1_genomic	100	0.39	96	100302	4738508
GCA_002739405.1	GCA_002739405.1_ASM273940v1_genomic	100	0.39	105	85099	4618695
GCA_002739395.1	GCA_002739395.1_ASM273939v1_genomic	100	0.39	110	94504	4735249
GCA_002739375.1	GCA_002739375.1_ASM273937v1_genomic	100	0.05	92	123704	4740614
GCA_002739345.1	GCA_002739345.1_ASM273934v1_genomic	100	0.39	96	127350	4736315
GCA_002739315.1	GCA_002739315.1_ASM273931v1_genomic	100	0.39	96	110927	4735169
GCA_002739305.1	GCA_002739305.1_ASM273930v1_genomic	100	0.73	136	64953	4906760
GCA_002739275.1	GCA_002739275.1_ASM273927v1_genomic	100	0.69	146	64353	4869806
GCA_002739255.1	GCA_002739255.1_ASM273925v1_genomic	100	0.34	136	73002	4616950
GCA_002739235.1	GCA_002739235.1_ASM273923v1_genomic	100	0.51	106	77141	4651210
GCA_002739225.1	GCA_002739225.1_ASM273922v1_genomic	100	0.79	109	68565	4650032
GCA_002739195.1	GCA_002739195.1_ASM273919v1_genomic	100	0.44	98	91209	4656954
GCA_002739175.1	GCA_002739175.1_ASM273917v1_genomic	100	0.44	80	117956	4774285
GCA_002739155.1	GCA_002739155.1_ASM273915v1_genomic	100	0.74	103	88039	4615168
GCA_002739095.1	GCA_002739095.1_ASM273909v1_genomic	100	0.34	70	104672	4350360
GCA_002739075.1	GCA_002739075.1_ASM273907v1_genomic	100	0.34	86	104601	4342024
GCA_002739065.1	GCA_002739065.1_ASM273906v1_genomic	100	0	70	115518	4348675
GCA_002739025.1	GCA_002739025.1_ASM273902v1_genomic	100	0.34	81	97004	4350163
GCA_002739015.1	GCA_002739015.1_ASM273901v1_genomic	100	0.8	138	71949	4797657
GCA_002739005.1	GCA_002739005.1_ASM273900v1_genomic	100	0	64	111485	4348898
GCA_002738985.1	GCA_002738985.1_ASM273898v1_genomic	100	0.8	106	82576	4801064
GCA_002738965.1	GCA_002738965.1_ASM273896v1_genomic	100	0.8	112	95154	4800283
GCA_002738925.1	GCA_002738925.1_ASM273892v1_genomic	100	0.46	132	72151	4804712
GCA_002738915.1	GCA_002738915.1_ASM273891v1_genomic	100	0.8	115	98044	4868668
GCA_002738905.1	GCA_002738905.1_ASM273890v1_genomic	100	0.34	132	67150	4833118
GCA_002738885.1	GCA_002738885.1_ASM273888v1_genomic	100	0.8	92	133771	4869364
GCA_002738845.1	GCA_002738845.1_ASM273884v1_genomic	100	0.46	84	98025	4346966
GCA_002738825.1	GCA_002738825.1_ASM273882v1_genomic	100	0.34	110	82819	4909153
GCA_002738815.1	GCA_002738815.1_ASM273881v1_genomic	100	0.76	105	96123	4888565
GCA_002738805.1	GCA_002738805.1_ASM273880v1_genomic	100	0.11	86	137736	4348950
GCA_002738785.1	GCA_002738785.1_ASM273878v1_genomic	100	0.46	94	115442	4354314
GCA_002738725.1	GCA_002738725.1_ASM273872v1_genomic	100	0.69	109	100064	4871504
GCA_002738715.1	GCA_002738715.1_ASM273871v1_genomic	100	0.11	105	82907	4355770
GCA_002738705.1	GCA_002738705.1_ASM273870v1_genomic	100	0.46	67	137737	4354099
GCA_002738675.1	GCA_002738675.1_ASM273867v1_genomic	100	0.41	123	74976	4559876
GCA_002738665.1	GCA_002738665.1_ASM273866v1_genomic	100	0.46	109	72339	4355118
GCA_002738635.1	GCA_002738635.1_ASM273863v1_genomic	100	0.11	79	143022	4355949
GCA_002738625.1	GCA_002738625.1_ASM273862v1_genomic	100	0.69	97	105706	4890599
GCA_002208885.2	GCA_002208885.2_ASM220888v2_genomic	100	1.03	1	4851512	4851512
GCA_002205295.1	GCA_002205295.1_ASM220529v1_genomic	100	0.57	129	64527	4725889
GCA_002205245.1	GCA_002205245.1_ASM220524v1_genomic	100	0.34	132	73400	4712083
GCA_002205215.1	GCA_002205215.1_ASM220521v1_genomic	100	3.45	119	72736	4484627
GCA_002205165.1	GCA_002205165.1_ASM220516v1_genomic	100	0.55	60	139297	4444179
GCA_002205155.1	GCA_002205155.1_ASM220515v1_genomic	100	0.34	169	50946	4825809
GCA_002189565.1	GCA_002189565.1_ASM218956v1_genomic	100	0	46	196365	4573126
GCA_002025605.1	GCA_002025605.1_ASM202560v1_genomic	100	0.43	1	4663337	4663337
GCA_001997185.1	GCA_001997185.1_ASM199718v1_genomic	100	0.98	192	67620	4951541
GCA_001858265.1	GCA_001858265.1_ASM185826v1_genomic	100	0.38	79	138000	4992669
GCA_001676395.1	GCA_001676395.1_ASM167639v1_genomic	100	0	64	200166	4583062
GCA_001676375.1	GCA_001676375.1_ASM167637v1_genomic	100	0	77	121394	4595297
GCA_001676295.1	GCA_001676295.1_ASM167629v1_genomic	100	0.86	45	205782	4548960
GCA_001595975.1	GCA_001595975.1_ASM159597v1_genomic	100	0	121	231617	4556616
GCA_001591205.1	GCA_001591205.1_ASM159120v1_genomic	100	0.34	131	65715	4936723
GCA_001499695.1	GCA_001499695.1_BurE1_genomic	100	0	48	211532	4504590
GCA_001276345.1	GCA_001276345.1_ASM127634v1_genomic	100	0.34	214	37885	4374130
GCA_001275085.1	GCA_001275085.1_ISMMS4v1_genomic	100	0.34	3	4734405	4752108
GCA_001075485.1	GCA_001075485.1_ASM107548v1_genomic	100	0.03	271	41043	4814079
GCA_001075475.1	GCA_001075475.1_ASM107547v1_genomic	100	0.03	259	41881	4814445
GCA_001075245.1	GCA_001075245.1_ASM107524v1_genomic	100	1.82	265	40242	5112558
GCA_001075175.1	GCA_001075175.1_ASM107517v1_genomic	100	0.69	302	31793	4435649
GCA_001074705.1	GCA_001074705.1_ASM107470v1_genomic	100	0.69	238	38334	4445747
GCA_001073355.1	GCA_001073355.1_ASM107335v1_genomic	100	0	322	31823	4851084
GCA_001072915.1	GCA_001072915.1_ASM107291v1_genomic	100	1.82	80	95694	5202479
GCA_001072215.1	GCA_001072215.1_ASM107221v1_genomic	100	1.82	279	32223	5144491
GCA_001072195.1	GCA_001072195.1_ASM107219v1_genomic	100	0.07	40	204025	4732922
GCA_001071475.1	GCA_001071475.1_ASM107147v1_genomic	100	1.2	329	30841	4951429
GCA_001071195.1	GCA_001071195.1_ASM107119v1_genomic	100	0.34	142	73771	4868454
GCA_001071175.1	GCA_001071175.1_ASM107117v1_genomic	100	0.85	228	51632	4956482
GCA_001070865.1	GCA_001070865.1_ASM107086v1_genomic	100	1.82	117	72990	5198613
GCA_001070185.1	GCA_001070185.1_ASM107018v1_genomic	100	0.86	252	38665	4357596
GCA_001069645.1	GCA_001069645.1_ASM106964v1_genomic	100	0.15	82	116840	4794818
GCA_001069615.1	GCA_001069615.1_ASM106961v1_genomic	100	0.39	163	54659	5024838
GCA_001069605.1	GCA_001069605.1_ASM106960v1_genomic	100	0.57	265	40803	4932933
GCA_001069555.1	GCA_001069555.1_ASM106955v1_genomic	100	0.39	321	33352	4924306
GCA_001069435.1	GCA_001069435.1_ASM106943v1_genomic	100	0.69	353	26684	4379013
GCA_001069345.1	GCA_001069345.1_ASM106934v1_genomic	100	0.79	321	27276	4344749
GCA_001069295.1	GCA_001069295.1_ASM106929v1_genomic	100	0.48	236	41041	4847430
GCA_001069005.1	GCA_001069005.1_ASM106900v1_genomic	100	0.55	305	32789	4674107
GCA_001068915.1	GCA_001068915.1_ASM106891v1_genomic	100	0.34	109	92309	4833739
GCA_001068765.1	GCA_001068765.1_ASM106876v1_genomic	100	0.34	113	85750	4392826
GCA_000742995.1	GCA_000742995.1_ASM74299v1_genomic	100	0.34	1	4989211	4989312
GCA_000346445.1	GCA_000346445.1_ASM34644v1_genomic	100	0.62	125	69081	4547300
GCA_000344215.1	GCA_000344215.1_EPM1_1.0_genomic	100	1.5	19	644579	4787769
GCA_000308335.1	GCA_000308335.1_ASM30833v1_genomic	100	0.91	97	108352	4403876
GCA_000287935.1	GCA_000287935.1_Sten_malt_Ab55555_V1_genomic	100	1.03	21	602979	4918930
GCA_000223885.1	GCA_000223885.1_ASM22388v1_genomic	100	0.03	1	4544477	4544477
GCA_000072485.1	GCA_000072485.1_ASM7248v1_genomic	100	0	1	4851126	4851126
GCA_000020665.1	GCA_000020665.1_ASM2066v1_genomic	100	0.03	1	4573969	4573969
GCA_001072535.1	GCA_001072535.1_ASM107253v1_genomic	99.97	0.07	155	50233	4721538
GCA_001069715.1	GCA_001069715.1_ASM106971v1_genomic	99.97	0.39	226	45975	5037662
GCA_031692525.1	GCA_031692525.1_PDT001848753.1_genomic	99.96	2.94	102	84972	4976759
GCA_004346945.1	GCA_004346945.1_ASM434694v1_genomic	99.95	0.03	38	179965	4499711
GCA_946903265.1	GCA_946903265.1_H_76_beauvais_V2_genomic	99.95	0.69	467	44926	5041853
GCA_015998355.1	GCA_015998355.1_ASM1599835v1_genomic	99.95	0.05	186	44377	4697829
GCA_002138415.1	GCA_002138415.1_ASM213841v1_genomic	99.95	0	1	4668743	4668743
GCA_049384685.1	GCA_049384685.1_ASM4938468v1_genomic	99.93	0.55	89	116836	4486098
GCA_048774645.1	GCA_048774645.1_PDT002669097.1_genomic	99.93	1.17	298	25262	4166322
GCA_048773695.1	GCA_048773695.1_PDT002669147.1_genomic	99.93	1.93	316	23767	4264662
GCA_048773325.1	GCA_048773325.1_PDT002669157.1_genomic	99.93	4	262	30933	4823957
GCA_047497575.1	GCA_047497575.1_ASM4749757v1_genomic	99.93	0	201	39188	4617461
GCA_046455335.1	GCA_046455335.1_PDT002524324.1_genomic	99.93	2.04	214	34642	4789443
GCA_029773125.1	GCA_029773125.1_PDT000660173.1_genomic	99.93	0.38	342	23644	5001436
GCA_013463595.1	GCA_013463595.1_ASM1346359v1_genomic	99.93	0.46	141	71144	4839728
GCA_009676585.1	GCA_009676585.1_ASM967658v1_genomic	99.93	1.03	1	5002295	5002295
GCA_006970445.1	GCA_006970445.1_ASM697044v1_genomic	99.93	0	2	4168500	4549249
GCA_004793415.1	GCA_004793415.1_ASM479341v1_genomic	99.93	0.03	50	150417	4897188
GCA_001071335.1	GCA_001071335.1_ASM107133v1_genomic	99.93	1.82	165	56181	5203047
GCA_001070945.1	GCA_001070945.1_ASM107094v1_genomic	99.93	1.79	196	51148	5186304
GCA_050487325.1	GCA_050487325.1_ASM5048732v1_genomic	99.91	1.53	117	72106	4839025
GCA_034157105.1	GCA_034157105.1_PDT002016982.1_genomic	99.91	3.79	274	27915	4902479
GCA_034138665.1	GCA_034138665.1_PDT002016840.1_genomic	99.91	3.08	246	32699	4874087
GCA_031692245.1	GCA_031692245.1_PDT001848761.1_genomic	99.91	1.33	235	44351	4929237
GCA_029771565.1	GCA_029771565.1_PDT001354521.1_genomic	99.91	1.21	158	61227	4867638
GCA_015997305.1	GCA_015997305.1_ASM1599730v1_genomic	99.91	0	39	270332	4532961
GCA_001676385.1	GCA_001676385.1_ASM167638v1_genomic	99.91	0.34	51	276364	4123397
GCA_029750425.1	GCA_029750425.1_PDT001474411.1_genomic	99.9	1.55	69	285535	5221984
GCA_003244625.1	GCA_003244625.1_ASM324462v1_genomic	99.89	0.18	181	44537	4485068
GCA_964210835.1	GCA_964210835.1_FFMG_57-6-21.1_genomic	99.89	0	302	24058	4133087
GCA_052605015.1	GCA_052605015.1_ASM5260501v1_genomic	99.89	0	1	4202549	4202549
GCA_048773845.1	GCA_048773845.1_PDT002669140.1_genomic	99.89	0.76	349	22735	4820778
GCA_047497545.1	GCA_047497545.1_ASM4749754v1_genomic	99.89	0	62	131933	4124998
GCA_047497475.1	GCA_047497475.1_ASM4749747v1_genomic	99.89	0.46	54	175474	4336454
GCA_037546265.1	GCA_037546265.1_ASM3754626v1_genomic	99.89	0	35	203909	4166696
GCA_036319125.1	GCA_036319125.1_ASM3631912v1_genomic	99.89	0.72	124	64622	4639505
GCA_034491205.1	GCA_034491205.1_ASM3449120v1_genomic	99.89	0	39	222688	4097788
GCA_034195895.1	GCA_034195895.1_PDT002017012.1_genomic	99.89	4.76	119	69645	4628336
GCA_034193785.1	GCA_034193785.1_PDT002017008.1_genomic	99.89	3.87	92	91114	4376469
GCA_034154345.1	GCA_034154345.1_PDT002016480.1_genomic	99.89	2.76	109	80084	4348627
GCA_034154085.1	GCA_034154085.1_PDT002016497.1_genomic	99.89	2.62	115	58201	4285629
GCA_034149185.1	GCA_034149185.1_PDT002016622.1_genomic	99.89	2.76	141	51742	4312617
GCA_034148175.1	GCA_034148175.1_PDT002016672.1_genomic	99.89	2.45	42	381876	4497834
GCA_034136085.1	GCA_034136085.1_PDT002016972.1_genomic	99.89	4.04	202	40677	4840657
GCA_032025465.1	GCA_032025465.1_ASM3202546v1_genomic	99.89	3.46	3	3328610	3967727
GCA_029771805.1	GCA_029771805.1_PDT001354496.1_genomic	99.89	1.24	49	392957	4268096
GCA_029768205.1	GCA_029768205.1_PDT001404636.1_genomic	99.89	0.48	59	146394	4189678
GCA_029768105.1	GCA_029768105.1_PDT001404637.1_genomic	99.89	0.62	75	131945	4202951
GCA_029750365.1	GCA_029750365.1_PDT001474414.1_genomic	99.89	0.46	107	96084	4780732
GCA_029457435.1	GCA_029457435.1_ASM2945743v1_genomic	99.89	0.21	1	4121962	4121962
GCA_025642255.1	GCA_025642255.1_ASM2564225v1_genomic	99.89	0.08	1	4120518	4120518
GCA_025461815.1	GCA_025461815.1_ASM2546181v1_genomic	99.89	0.11	49	331327	4123264
GCA_025461695.1	GCA_025461695.1_ASM2546169v1_genomic	99.89	0	51	410266	4121343
GCA_024128375.1	GCA_024128375.1_ASM2412837v1_genomic	99.89	0.07	52	254412	4234492
GCA_024126675.1	GCA_024126675.1_ASM2412667v1_genomic	99.89	0	60	193640	4235090
GCA_015998775.1	GCA_015998775.1_ASM1599877v1_genomic	99.89	0.21	44	224852	4220585
GCA_013463485.1	GCA_013463485.1_ASM1346348v1_genomic	99.89	0	63	141962	4441446
GCA_010609345.1	GCA_010609345.1_ASM1060934v1_genomic	99.89	1.33	433	113248	4454548
GCA_002739855.1	GCA_002739855.1_ASM273985v1_genomic	99.89	0	72	122934	4349116
GCA_002739835.1	GCA_002739835.1_ASM273983v1_genomic	99.89	0	75	96579	4347965
GCA_002739825.1	GCA_002739825.1_ASM273982v1_genomic	99.89	0	78	100367	4346012
GCA_002739145.1	GCA_002739145.1_ASM273914v1_genomic	99.89	0	86	104589	4345979
GCA_001676435.1	GCA_001676435.1_ASM167643v1_genomic	99.89	0.21	30	268786	4264176
GCA_001676315.1	GCA_001676315.1_ASM167631v1_genomic	99.89	0.34	26	381766	4139723
GCA_001276355.1	GCA_001276355.1_ASM127635v1_genomic	99.89	0.21	180	44228	4334733
GCA_029750045.1	GCA_029750045.1_PDT001495110.1_genomic	99.89	1.87	472	16974	4677087
GCA_001276385.1	GCA_001276385.1_ASM127638v1_genomic	99.89	0.41	239	32555	4431248
GCA_047497995.1	GCA_047497995.1_ASM4749799v1_genomic	99.86	0.03	232	35576	4778173
GCA_001074785.1	GCA_001074785.1_ASM107478v1_genomic	99.86	1.82	484	19853	5092706
GCA_902386605.1	GCA_902386605.1_UHGG_MGYG-HGUT-02382_genomic	99.86	0	216	32349	4491970
GCA_048774225.1	GCA_048774225.1_PDT002669120.1_genomic	99.84	1.72	321	24674	4273974
GCA_902156935.2	GCA_902156935.2_A1_140059_calvados_V2_genomic	99.83	0.69	483	17547	4906222
GCA_052497545.1	GCA_052497545.1_ASM5249754v1_genomic	99.83	0.74	1	4865714	4865714
GCA_051986355.1	GCA_051986355.1_ASM5198635v1_genomic	99.83	0.41	1	4982681	4982681
GCA_051985055.1	GCA_051985055.1_ASM5198505v1_genomic	99.83	0.05	1	4873740	4873740
GCA_048945415.1	GCA_048945415.1_PDT002669115.1_genomic	99.83	0.55	316	28441	4985601
GCA_048776145.1	GCA_048776145.1_PDT002668948.1_genomic	99.83	3.88	224	36721	5010443
GCA_048776045.1	GCA_048776045.1_PDT002668964.1_genomic	99.83	4.88	226	42905	5130020
GCA_048775805.1	GCA_048775805.1_PDT002668989.1_genomic	99.83	4.01	253	34993	5071903
GCA_048775425.1	GCA_048775425.1_PDT002669025.1_genomic	99.83	4.88	233	35864	5029021
GCA_048775045.1	GCA_048775045.1_PDT002669053.1_genomic	99.83	4.93	237	35717	4925693
GCA_048774505.1	GCA_048774505.1_PDT002669104.1_genomic	99.83	2	287	32909	4966462
GCA_048774265.1	GCA_048774265.1_PDT002669119.1_genomic	99.83	1.1	379	25442	4764369
GCA_048774085.1	GCA_048774085.1_PDT002669128.1_genomic	99.83	1.5	320	29176	4972295
GCA_048773925.1	GCA_048773925.1_PDT002669138.1_genomic	99.83	1.52	327	29766	4981084
GCA_048773605.1	GCA_048773605.1_PDT002669153.1_genomic	99.83	1.1	290	29892	4940565
GCA_044009915.1	GCA_044009915.1_PDT002245765.1_genomic	99.83	2.18	80	118824	4826207
GCA_043384445.1	GCA_043384445.1_PDT002280958.1_genomic	99.83	1.22	450	20243	5147893
GCA_043375835.1	GCA_043375835.1_PDT002280847.1_genomic	99.83	3.33	273	31228	5107204
GCA_043375595.1	GCA_043375595.1_PDT002280877.1_genomic	99.83	1.22	428	21803	5159252
GCA_043375475.1	GCA_043375475.1_PDT002280925.1_genomic	99.83	3.08	283	32814	5302789
GCA_043374895.1	GCA_043374895.1_PDT002280864.1_genomic	99.83	2.6	330	28304	5268674
GCA_043374495.1	GCA_043374495.1_PDT002280926.1_genomic	99.83	2.96	284	34877	5322268
GCA_043349775.1	GCA_043349775.1_PDT002276234.1_genomic	99.83	1.84	249	40894	5273800
GCA_043294135.1	GCA_043294135.1_PDT002265931.1_genomic	99.83	3.96	263	35319	5257114
GCA_043277345.1	GCA_043277345.1_PDT002265993.1_genomic	99.83	1.7	256	41872	5257996
GCA_039766825.1	GCA_039766825.1_PDT002173238.1_genomic	99.83	2.12	319	24556	4922973
GCA_034160375.1	GCA_034160375.1_PDT002016494.1_genomic	99.83	3.43	290	27454	5071435
GCA_034155225.1	GCA_034155225.1_PDT002016476.1_genomic	99.83	4.19	343	24732	5088748
GCA_034149265.1	GCA_034149265.1_PDT002016619.1_genomic	99.83	4.11	326	25901	5216979
GCA_034149195.1	GCA_034149195.1_PDT002016624.1_genomic	99.83	4.26	446	18553	5173517
GCA_034148405.1	GCA_034148405.1_PDT002016661.1_genomic	99.83	0.34	83	155496	4966990
GCA_034138565.1	GCA_034138565.1_PDT002016847.1_genomic	99.83	4.37	385	22042	5060360
GCA_029837785.1	GCA_029837785.1_ASM2983778v1_genomic	99.83	0.49	195	43292	4927484
GCA_029771585.1	GCA_029771585.1_PDT001354527.1_genomic	99.83	0.76	81	194067	4902696
GCA_025461315.1	GCA_025461315.1_ASM2546131v1_genomic	99.83	0	124	88319	4867133
GCA_024734725.1	GCA_024734725.1_ASM2473472v1_genomic	99.83	0.22	2	4880425	4919031
GCA_024126795.1	GCA_024126795.1_ASM2412679v1_genomic	99.83	0.05	128	83172	4800142
GCA_024126695.1	GCA_024126695.1_ASM2412669v1_genomic	99.83	0.05	117	93242	4880609
GCA_022750885.1	GCA_022750885.1_ASM2275088v1_genomic	99.83	0.69	150	60252	4782877
GCA_015998675.2	GCA_015998675.2_ASM1599867v2_genomic	99.83	1.77	11	635999	4896318
GCA_015998485.1	GCA_015998485.1_ASM1599848v1_genomic	99.83	0.05	203	40365	4934734
GCA_015998455.1	GCA_015998455.1_ASM1599845v1_genomic	99.83	0.05	174	52901	4931396
GCA_015998435.1	GCA_015998435.1_ASM1599843v1_genomic	99.83	0.05	234	34419	4925171
GCA_015998385.1	GCA_015998385.1_ASM1599838v1_genomic	99.83	0.74	131	67085	4853489
GCA_015997855.1	GCA_015997855.1_ASM1599785v1_genomic	99.83	0.45	194	45701	4784766
GCA_015997845.1	GCA_015997845.1_ASM1599784v1_genomic	99.83	0	65	178459	4924988
GCA_015997745.1	GCA_015997745.1_ASM1599774v1_genomic	99.83	0	77	134198	4836825
GCA_015997575.1	GCA_015997575.1_ASM1599757v1_genomic	99.83	0	60	178352	4672606
GCA_015997285.1	GCA_015997285.1_ASM1599728v1_genomic	99.83	0.69	25	580857	4727299
GCA_015996735.1	GCA_015996735.1_ASM1599673v1_genomic	99.83	0.34	127	52779	4485365
GCA_002739745.1	GCA_002739745.1_ASM273974v1_genomic	99.83	0.76	97	124530	4939558
GCA_002739365.1	GCA_002739365.1_ASM273936v1_genomic	99.83	1.08	118	83722	5214188
GCA_002738765.1	GCA_002738765.1_ASM273876v1_genomic	99.83	0.41	182	45004	4905486
GCA_001071285.1	GCA_001071285.1_ASM107128v1_genomic	99.83	0	133	69913	4953618
GCA_001068535.1	GCA_001068535.1_ASM106853v1_genomic	99.83	1.08	308	37420	4932835
GCA_000758465.1	GCA_000758465.1_ASM75846v1_genomic	99.83	0.03	127	54429	4637887
GCA_015997755.1	GCA_015997755.1_ASM1599775v1_genomic	99.8	0	27	401152	4269371
GCA_029748685.1	GCA_029748685.1_PDT001589537.1_genomic	99.8	1.49	28	486371	4368536
GCA_002739945.1	GCA_002739945.1_ASM273994v1_genomic	99.8	2.41	110	86306	4368250
GCA_001069405.1	GCA_001069405.1_ASM106940v1_genomic	99.78	0.41	233	37106	4364550
GCA_001074685.1	GCA_001074685.1_ASM107468v1_genomic	99.76	0.23	266	36862	4466361
GCA_007833655.1	GCA_007833655.1_ASM783365v1_genomic	99.76	0.72	1	5086181	5086181
GCA_001072845.1	GCA_001072845.1_ASM107284v1_genomic	99.76	1.82	124	74837	5214364
GCA_001072155.1	GCA_001072155.1_ASM107215v1_genomic	99.76	2	327	28943	5138564
GCA_015996715.1	GCA_015996715.1_ASM1599671v1_genomic	99.75	0.05	108	61683	4599104
GCA_003244775.1	GCA_003244775.1_ASM324477v1_genomic	99.74	2.12	247	48474	4927228
GCA_002739905.1	GCA_002739905.1_ASM273990v1_genomic	99.71	0	99	78811	4344642
GCA_002739875.1	GCA_002739875.1_ASM273987v1_genomic	99.71	0	105	73205	4345785
GCA_001275095.1	GCA_001275095.1_ISMMS6v1_genomic	99.69	0.52	10	3462384	4832466
GCA_902386495.1	GCA_902386495.1_UHGG_MGYG-HGUT-02381_genomic	99.66	0.6	87	108719	4114905
GCA_902157945.2	GCA_902157945.2_H_133_saintdenis_V2_genomic	99.66	0	457	48301	4538851
GCA_053363355.1	GCA_053363355.1_ASM5336335v1_genomic	99.66	0.07	125	57245	4474850
GCA_050822895.1	GCA_050822895.1_ASM5082289v1_genomic	99.66	3.59	1	5059140	5059140
GCA_048775065.1	GCA_048775065.1_PDT002669054.1_genomic	99.66	1.15	265	33400	4738248
GCA_048774485.1	GCA_048774485.1_PDT002669105.1_genomic	99.66	2.14	333	27993	4911898
GCA_048774325.1	GCA_048774325.1_PDT002669116.1_genomic	99.66	2.41	302	30747	4910796
GCA_048774245.1	GCA_048774245.1_PDT002669121.1_genomic	99.66	1.59	443	17410	4779354
GCA_048774125.1	GCA_048774125.1_PDT002669126.1_genomic	99.66	0.97	300	30204	4960988
GCA_045923395.1	GCA_045923395.1_PDT002523886.1_genomic	99.66	1.42	308	26423	4721888
GCA_045923295.1	GCA_045923295.1_PDT002523890.1_genomic	99.66	2.64	298	31148	5051592
GCA_045922345.1	GCA_045922345.1_PDT002523911.1_genomic	99.66	1.89	349	23928	4915158
GCA_045920865.1	GCA_045920865.1_PDT002524314.1_genomic	99.66	4.91	272	30563	5081703
GCA_045920625.1	GCA_045920625.1_PDT002524445.1_genomic	99.66	2.97	436	17047	4754343
GCA_045920535.1	GCA_045920535.1_PDT002524463.1_genomic	99.66	1.51	354	22461	4770699
GCA_045916355.1	GCA_045916355.1_PDT002524125.1_genomic	99.66	2.64	311	25912	4896189
GCA_045916335.1	GCA_045916335.1_PDT002524127.1_genomic	99.66	2.76	280	28112	4853536
GCA_045916195.1	GCA_045916195.1_PDT002524147.1_genomic	99.66	2.5	447	18231	4798440
GCA_045914575.1	GCA_045914575.1_PDT002524459.1_genomic	99.66	3.92	400	19897	4743907
GCA_045914555.1	GCA_045914555.1_PDT002524456.1_genomic	99.66	2	467	16924	4793565
GCA_045913975.1	GCA_045913975.1_PDT002524308.1_genomic	99.66	3.24	243	33903	5080453
GCA_045913875.1	GCA_045913875.1_PDT002524458.1_genomic	99.66	1.35	426	19166	4891093
GCA_043376475.1	GCA_043376475.1_PDT002280809.1_genomic	99.66	0.67	492	16935	4783709
GCA_043278345.1	GCA_043278345.1_PDT002265971.1_genomic	99.66	0.84	403	20242	4575310
GCA_040297585.2	GCA_040297585.2_ASM4029758v2_genomic	99.66	0	19	373912	4444599
GCA_037213995.1	GCA_037213995.1_ASM3721399v1_genomic	99.66	0.34	1	5001982	5001982
GCA_036319485.1	GCA_036319485.1_ASM3631948v1_genomic	99.66	1.61	145	59823	4781637
GCA_036319005.1	GCA_036319005.1_ASM3631900v1_genomic	99.66	1.38	103	73280	4674604
GCA_034670925.1	GCA_034670925.1_PDT002016852.1_genomic	99.66	2.19	479	15789	4492685
GCA_034193865.1	GCA_034193865.1_PDT002017004.1_genomic	99.66	2.5	367	23659	4867913
GCA_034158085.1	GCA_034158085.1_PDT002016850.1_genomic	99.66	3.38	460	16669	4824215
GCA_034138485.1	GCA_034138485.1_PDT002016849.1_genomic	99.66	2.9	399	23583	5093530
GCA_034138445.1	GCA_034138445.1_PDT002016858.1_genomic	99.66	1.36	454	18213	4745044
GCA_034138385.1	GCA_034138385.1_PDT002016862.1_genomic	99.66	4.41	320	24770	4906994
GCA_034138265.1	GCA_034138265.1_PDT002016867.1_genomic	99.66	3.1	334	21611	4586226
GCA_034137945.1	GCA_034137945.1_PDT002016880.1_genomic	99.66	1.81	340	21875	4748567
GCA_032025665.1	GCA_032025665.1_ASM3202566v1_genomic	99.66	1.79	6	1401757	4495881
GCA_032025485.1	GCA_032025485.1_ASM3202548v1_genomic	99.66	0.39	14	521093	4711422
GCA_029839165.1	GCA_029839165.1_ASM2983916v1_genomic	99.66	0	180	42277	4610047
GCA_029838965.1	GCA_029838965.1_ASM2983896v1_genomic	99.66	0	173	43496	4593944
GCA_029838765.1	GCA_029838765.1_ASM2983876v1_genomic	99.66	0	182	39088	4612834
GCA_029837065.1	GCA_029837065.1_ASM2983706v1_genomic	99.66	0.07	178	40388	4840651
GCA_029771745.1	GCA_029771745.1_PDT001354498.1_genomic	99.66	2.12	108	103669	4987334
GCA_029771665.1	GCA_029771665.1_PDT001354507.1_genomic	99.66	1.15	174	44686	4721669
GCA_029771505.1	GCA_029771505.1_PDT001354514.1_genomic	99.66	2.89	98	141505	5008638
GCA_029771405.1	GCA_029771405.1_PDT001354531.1_genomic	99.66	3.36	166	44686	4812513
GCA_029770835.1	GCA_029770835.1_PDT001354595.1_genomic	99.66	2.45	477	18517	5065696
GCA_029770345.1	GCA_029770345.1_PDT001354615.1_genomic	99.66	0.52	451	16834	4596522
GCA_029750325.1	GCA_029750325.1_PDT001474416.1_genomic	99.66	0.46	60	205623	4912394
GCA_029750265.1	GCA_029750265.1_PDT001474420.1_genomic	99.66	2.01	64	277307	4870006
GCA_022751005.1	GCA_022751005.1_ASM2275100v1_genomic	99.66	1.08	207	53255	4922900
GCA_021554615.1	GCA_021554615.1_ASM2155461v1_genomic	99.66	0.12	25	363195	4759892
GCA_021554595.1	GCA_021554595.1_ASM2155459v1_genomic	99.66	0.12	43	332778	4762722
GCA_021554575.1	GCA_021554575.1_ASM2155457v1_genomic	99.66	0.12	23	363195	4758939
GCA_021554195.1	GCA_021554195.1_ASM2155419v1_genomic	99.66	0.07	28	441025	4580179
GCA_021117175.1	GCA_021117175.1_ASM2111717v1_genomic	99.66	0	1	4533092	4533092
GCA_020166085.1	GCA_020166085.1_ASM2016608v1_genomic	99.66	0.05	141	54168	4731402
GCA_017838015.1	GCA_017838015.1_ASM1783801v1_genomic	99.66	0.39	79	102801	4740258
GCA_017150575.1	GCA_017150575.1_ASM1715057v1_genomic	99.66	0.05	202	33533	4611973
GCA_017149835.1	GCA_017149835.1_ASM1714983v1_genomic	99.66	0.05	188	40145	4727415
GCA_015998795.1	GCA_015998795.1_ASM1599879v1_genomic	99.66	0.68	121	66001	4839583
GCA_015998575.1	GCA_015998575.1_ASM1599857v1_genomic	99.66	0.74	67	128433	4783202
GCA_015998565.1	GCA_015998565.1_ASM1599856v1_genomic	99.66	0	102	84604	4924826
GCA_015998335.2	GCA_015998335.2_ASM1599833v2_genomic	99.66	0.6	3	3347725	4768750
GCA_015997795.1	GCA_015997795.1_ASM1599779v1_genomic	99.66	0.03	35	256949	4484654
GCA_015997525.1	GCA_015997525.1_ASM1599752v1_genomic	99.66	0.39	25	349859	4852184
GCA_015997415.1	GCA_015997415.1_ASM1599741v1_genomic	99.66	0.08	29	331567	4829694
GCA_015996895.1	GCA_015996895.1_ASM1599689v1_genomic	99.66	0.34	134	48762	4680748
GCA_015996805.1	GCA_015996805.1_ASM1599680v1_genomic	99.66	0.34	193	39671	4714658
GCA_015996765.1	GCA_015996765.1_ASM1599676v1_genomic	99.66	0.18	137	63973	4884038
GCA_015996625.1	GCA_015996625.1_ASM1599662v1_genomic	99.66	0	162	44943	4579508
GCA_014581755.1	GCA_014581755.1_ASM1458175v1_genomic	99.66	0.34	12	722041	4307168
GCA_014236125.1	GCA_014236125.1_ASM1423612v1_genomic	99.66	0.05	190	58394	4652546
GCA_014236105.1	GCA_014236105.1_ASM1423610v1_genomic	99.66	2.81	230	43487	5062159
GCA_013464105.1	GCA_013464105.1_ASM1346410v1_genomic	99.66	0.62	165	48010	4638155
GCA_013463915.1	GCA_013463915.1_ASM1346391v1_genomic	99.66	0.03	139	65876	4908212
GCA_010609005.1	GCA_010609005.1_ASM1060900v1_genomic	99.66	3.08	300	73924	4564667
GCA_010605135.1	GCA_010605135.1_ASM1060513v1_genomic	99.66	0.46	467	55539	4622998
GCA_010605045.1	GCA_010605045.1_ASM1060504v1_genomic	99.66	0.66	472	49668	5022873
GCA_004684085.1	GCA_004684085.1_ASM468408v1_genomic	99.66	0	91	90353	4626840
GCA_003938995.1	GCA_003938995.1_ASM393899v1_genomic	99.66	1.24	1	4807339	4807339
GCA_003385015.1	GCA_003385015.1_ASM338501v1_genomic	99.66	0.34	155	63306	4383122
GCA_003244375.1	GCA_003244375.1_ASM324437v1_genomic	99.66	0	164	62326	4558686
GCA_002739985.1	GCA_002739985.1_ASM273998v1_genomic	99.66	0.79	119	69055	4648324
GCA_002739105.1	GCA_002739105.1_ASM273910v1_genomic	99.66	0.34	99	80063	4344434
GCA_002205175.1	GCA_002205175.1_ASM220517v1_genomic	99.66	0.03	148	60790	4695069
GCA_001286925.1	GCA_001286925.1_Stenotrophomonas_maltophilia_mecca_isolate_genomic	99.66	0.34	34	198115	4386843
GCA_001274595.1	GCA_001274595.1_ASM127459v1_genomic	99.66	0.78	1	4804002	4804002
GCA_001072635.1	GCA_001072635.1_ASM107263v1_genomic	99.66	0.16	171	54493	4995632
GCA_001069105.1	GCA_001069105.1_ASM106910v1_genomic	99.66	0.98	488	18075	4854624
GCA_000499565.1	GCA_000499565.1_Stmalt0377_genomic	99.66	0.01	120	63727	4620840
GCA_016735555.1	GCA_016735555.1_ASM1673555v1_genomic	99.62	0.34	162	93034	4437116
GCA_014236065.1	GCA_014236065.1_ASM1423606v1_genomic	99.62	0	217	41463	4785831
GCA_001072655.1	GCA_001072655.1_ASM107265v1_genomic	99.62	0.16	290	33098	4966993
GCA_017150495.1	GCA_017150495.1_ASM1715049v1_genomic	99.61	0.39	205	39687	4882109
GCA_025426215.1	GCA_025426215.1_ASM2542621v1_genomic	99.61	1.49	1	4959065	4959065
GCA_902157345.2	GCA_902157345.2_A1_184935_orne_V2_genomic	99.6	0	325	48403	4179433
GCA_008693985.1	GCA_008693985.1_ASM869398v1_genomic	99.59	0.05	1	4625884	4625884
GCA_003143835.1	GCA_003143835.1_ASM314383v1_genomic	99.59	0.18	261	46940	4775666
GCA_000455625.1	GCA_000455625.1_Stmalt0435_genomic	99.59	1.64	219	42887	4710823
GCA_034158025.1	GCA_034158025.1_PDT002016857.1_genomic	99.54	2.31	329	23301	4282805
GCA_031692265.1	GCA_031692265.1_PDT001848762.1_genomic	99.54	1.58	362	26317	4845324
GCA_015998015.1	GCA_015998015.1_ASM1599801v1_genomic	99.54	0.7	361	20490	4405376
GCA_001069755.1	GCA_001069755.1_ASM106975v1_genomic	99.54	1.08	477	19633	4971954
GCA_017149675.1	GCA_017149675.1_ASM1714967v1_genomic	99.54	0.34	255	39052	4909681
GCA_029838865.1	GCA_029838865.1_ASM2983886v1_genomic	99.53	0	242	29794	4603192
GCA_000597745.1	GCA_000597745.1_XMT-16JAN14_genomic	99.51	0.86	306	41743	4881556
GCA_902158365.2	GCA_902158365.2_H_31_tunis_V2_genomic	99.48	0.34	485	16846	4838987
GCA_902156615.2	GCA_902156615.2_A1_133687_calvados_V2_genomic	99.48	0.81	363	18426	4200024
GCA_048774405.1	GCA_048774405.1_PDT002669109.1_genomic	99.48	0.67	405	20172	4762866
GCA_034148285.1	GCA_034148285.1_PDT002016662.1_genomic	99.48	3.38	378	22279	4991488
GCA_029836495.1	GCA_029836495.1_ASM2983649v1_genomic	99.48	0.49	142	72658	4930675
GCA_015998255.1	GCA_015998255.1_ASM1599825v1_genomic	99.48	0.17	348	22537	4921305
GCA_015998125.1	GCA_015998125.1_ASM1599812v1_genomic	99.48	0	345	24149	4921031
GCA_015997945.1	GCA_015997945.1_ASM1599794v1_genomic	99.48	0.74	190	41077	4799820
GCA_015997905.1	GCA_015997905.1_ASM1599790v1_genomic	99.48	0	186	40879	4923322
GCA_015997005.1	GCA_015997005.1_ASM1599700v1_genomic	99.48	0.34	132	66291	4832290
GCA_029844705.1	GCA_029844705.1_ASM2984470v1_genomic	99.44	0.92	178	47957	4756745
GCA_029842445.1	GCA_029842445.1_ASM2984244v1_genomic	99.44	0.17	300	22575	4586627
GCA_015997885.1	GCA_015997885.1_ASM1599788v1_genomic	99.43	0.09	91	106112	4779200
GCA_001070785.1	GCA_001070785.1_ASM107078v1_genomic	99.41	1.94	351	28986	4844119
GCA_015997955.1	GCA_015997955.1_ASM1599795v1_genomic	99.4	0.56	328	20961	4136169
GCA_902158025.2	GCA_902158025.2_H_152_versailles_V2_genomic	99.37	0.8	494	14576	4183378
GCA_027941455.1	GCA_027941455.1_ASM2794145v1_genomic	99.37	0.09	200	47828	4419525
GCA_003385135.1	GCA_003385135.1_ASM338513v1_genomic	99.37	0	89	94013	4628959
GCA_001072355.1	GCA_001072355.1_ASM107235v1_genomic	99.34	0.27	332	27187	4937431
GCA_902157135.2	GCA_902157135.2_A1_175694_somme_V2_genomic	99.31	1.19	234	71008	4515352
GCA_902156995.2	GCA_902156995.2_A1_157696_hautevienne_V2_genomic	99.31	0.6	450	19806	4805153
GCA_049385445.1	GCA_049385445.1_ASM4938544v1_genomic	99.31	1.76	102	100417	5006173
GCA_048773805.1	GCA_048773805.1_PDT002669142.1_genomic	99.31	1.17	348	24556	4698797
GCA_045920925.1	GCA_045920925.1_PDT002524309.1_genomic	99.31	4.14	277	29981	4874414
GCA_036319165.1	GCA_036319165.1_ASM3631916v1_genomic	99.31	1.38	141	57417	4730691
GCA_029842785.1	GCA_029842785.1_ASM2984278v1_genomic	99.31	0	167	52571	4621196
GCA_029841385.1	GCA_029841385.1_ASM2984138v1_genomic	99.31	0	182	43340	4612952
GCA_029839175.1	GCA_029839175.1_ASM2983917v1_genomic	99.31	0	196	36059	4608021
GCA_029838825.1	GCA_029838825.1_ASM2983882v1_genomic	99.31	0	194	35307	4605037
GCA_029837305.1	GCA_029837305.1_ASM2983730v1_genomic	99.31	0.08	218	43163	4861554
GCA_029835295.1	GCA_029835295.1_ASM2983529v1_genomic	99.31	0	186	42314	4775616
GCA_022750915.1	GCA_022750915.1_ASM2275091v1_genomic	99.31	0.05	83	110300	4444471
GCA_017152275.1	GCA_017152275.1_ASM1715227v1_genomic	99.31	0.05	229	30793	4699496
GCA_017150595.1	GCA_017150595.1_ASM1715059v1_genomic	99.31	0.34	224	30948	4485643
GCA_017150375.1	GCA_017150375.1_ASM1715037v1_genomic	99.31	0	174	42078	4483495
GCA_017149775.1	GCA_017149775.1_ASM1714977v1_genomic	99.31	0.33	217	31753	4663627
GCA_015997385.1	GCA_015997385.1_ASM1599738v1_genomic	99.31	0	17	752251	4662818
GCA_015997195.1	GCA_015997195.1_ASM1599719v1_genomic	99.31	0	77	88612	4731164
GCA_015997075.1	GCA_015997075.1_ASM1599707v1_genomic	99.31	1.1	104	68793	4774857
GCA_015996945.1	GCA_015996945.1_ASM1599694v1_genomic	99.31	0	188	44337	4928495
GCA_015996865.1	GCA_015996865.1_ASM1599686v1_genomic	99.31	0.39	154	47660	4774139
GCA_003244735.1	GCA_003244735.1_ASM324473v1_genomic	99.31	0	147	54368	4544008
GCA_003244855.1	GCA_003244855.1_ASM324485v1_genomic	99.27	0.39	150	69629	4272080
GCA_003244435.1	GCA_003244435.1_ASM324443v1_genomic	99.26	0.05	254	42949	4348484
GCA_029841365.1	GCA_029841365.1_ASM2984136v1_genomic	99.24	0	177	43823	4729639
GCA_001071345.1	GCA_001071345.1_ASM107134v1_genomic	99.24	1.48	133	60187	5188184
GCA_029842975.1	GCA_029842975.1_ASM2984297v1_genomic	99.2	0	186	39090	4619331
GCA_029841255.1	GCA_029841255.1_ASM2984125v1_genomic	99.2	0	221	32406	4603663
GCA_014236085.1	GCA_014236085.1_ASM1423608v1_genomic	99.2	1.1	195	55289	4666115
GCA_015997675.1	GCA_015997675.1_ASM1599767v1_genomic	99.17	0	216	37109	4826620
GCA_015996605.1	GCA_015996605.1_ASM1599660v1_genomic	99.16	0.28	104	65728	4716382
GCA_029840905.1	GCA_029840905.1_ASM2984090v1_genomic	99.16	0.17	244	29791	4597999
GCA_029834705.1	GCA_029834705.1_ASM2983470v1_genomic	99.15	0	312	24493	4749240
GCA_003244635.1	GCA_003244635.1_ASM324463v1_genomic	99.15	0.03	166	67358	4499696
GCA_017565445.1	GCA_017565445.1_ASM1756544v1_genomic	99.14	1.03	268	28858	4771305
GCA_015996665.1	GCA_015996665.1_ASM1599666v1_genomic	99.14	0.34	154	48387	4483911
GCA_015996535.1	GCA_015996535.1_ASM1599653v1_genomic	99.13	0.39	231	31355	4414430
GCA_003244715.1	GCA_003244715.1_ASM324471v1_genomic	99.1	0.34	162	54275	4590278
GCA_015997065.1	GCA_015997065.1_ASM1599706v1_genomic	99.09	1.47	164	47415	5006193
GCA_015998095.1	GCA_015998095.1_ASM1599809v1_genomic	99.08	0.17	301	27188	4942202
GCA_015997245.1	GCA_015997245.1_ASM1599724v1_genomic	99.05	1.13	239	34195	4983867
GCA_902157995.2	GCA_902157995.2_H_146_roubaix_V2_genomic	99.02	0.84	492	18119	4447890
GCA_017150075.1	GCA_017150075.1_ASM1715007v1_genomic	99.02	0	218	35407	4852122
GCA_003244425.1	GCA_003244425.1_ASM324442v1_genomic	99.01	0	137	57893	4502998
GCA_029834895.1	GCA_029834895.1_ASM2983489v1_genomic	98.98	0.17	324	22790	4699506
GCA_036322025.1	GCA_036322025.1_ASM3632202v1_genomic	98.97	1.38	69	121414	4446972
GCA_036319585.1	GCA_036319585.1_ASM3631958v1_genomic	98.97	2.38	77	102615	4920167
GCA_029840965.1	GCA_029840965.1_ASM2984096v1_genomic	98.97	0	195	36933	4614720
GCA_029840215.1	GCA_029840215.1_ASM2984021v1_genomic	98.97	0.72	318	24616	4956195
GCA_029837935.1	GCA_029837935.1_ASM2983793v1_genomic	98.97	0.08	192	47312	4823548
GCA_024609035.1	GCA_024609035.1_ASM2460903v1_genomic	98.97	3.31	80	93899	4686110
GCA_017150715.1	GCA_017150715.1_ASM1715071v1_genomic	98.97	0.05	235	35882	4941330
GCA_017150555.1	GCA_017150555.1_ASM1715055v1_genomic	98.97	0.34	186	41565	4717704
GCA_017150295.1	GCA_017150295.1_ASM1715029v1_genomic	98.97	0.62	222	32870	4830398
GCA_017150095.1	GCA_017150095.1_ASM1715009v1_genomic	98.97	0	220	33230	4513234
GCA_017149615.1	GCA_017149615.1_ASM1714961v1_genomic	98.97	0.34	221	28462	4457276
GCA_015998295.1	GCA_015998295.1_ASM1599829v1_genomic	98.97	0	169	39517	4420836
GCA_015997615.1	GCA_015997615.1_ASM1599761v1_genomic	98.97	0.34	26	338572	4863291
GCA_015997605.1	GCA_015997605.1_ASM1599760v1_genomic	98.97	0.34	39	187836	4744306
GCA_015997125.1	GCA_015997125.1_ASM1599712v1_genomic	98.97	0.34	150	43267	4467119
GCA_015996985.1	GCA_015996985.1_ASM1599698v1_genomic	98.97	0	121	56277	4291830
GCA_015996965.1	GCA_015996965.1_ASM1599696v1_genomic	98.97	0.05	161	50121	4755381
GCA_001693455.1	GCA_001693455.1_ASM169345v1_genomic	98.97	0	23	466519	4800701
GCA_029844525.1	GCA_029844525.1_ASM2984452v1_genomic	98.93	0.34	125	63169	4787203
GCA_017149935.1	GCA_017149935.1_ASM1714993v1_genomic	98.93	0.23	236	32848	4820391
GCA_017150055.1	GCA_017150055.1_ASM1715005v1_genomic	98.9	0	246	29478	4491336
GCA_015997045.1	GCA_015997045.1_ASM1599704v1_genomic	98.9	0	97	66972	4642250
GCA_017150435.1	GCA_017150435.1_ASM1715043v1_genomic	98.88	0.76	217	36555	4807552
GCA_017149635.1	GCA_017149635.1_ASM1714963v1_genomic	98.85	0.21	104	65487	4212119
GCA_029841245.1	GCA_029841245.1_ASM2984124v1_genomic	98.85	0	170	45927	4735095
GCA_015996795.1	GCA_015996795.1_ASM1599679v1_genomic	98.85	0.92	195	37070	4757644
GCA_003006785.1	GCA_003006785.1_ASM300678v1_genomic	98.84	0.34	384	32399	4558790
GCA_015996685.1	GCA_015996685.1_ASM1599668v1_genomic	98.83	0.34	128	57421	4472934
GCA_017150655.1	GCA_017150655.1_ASM1715065v1_genomic	98.83	0.05	165	41845	4643274
GCA_017150455.1	GCA_017150455.1_ASM1715045v1_genomic	98.83	0.28	228	33475	4886533
GCA_015997185.1	GCA_015997185.1_ASM1599718v1_genomic	98.83	0.34	231	31781	4642733
GCA_003244795.1	GCA_003244795.1_ASM324479v1_genomic	98.83	0	119	76996	4308028
GCA_029842465.1	GCA_029842465.1_ASM2984246v1_genomic	98.82	0	299	24174	4592208
GCA_029841145.1	GCA_029841145.1_ASM2984114v1_genomic	98.79	0	197	35271	4606731
GCA_015996705.1	GCA_015996705.1_ASM1599670v1_genomic	98.79	0	142	43799	4430771
GCA_015996635.1	GCA_015996635.1_ASM1599663v1_genomic	98.79	0.34	201	33979	4678553
GCA_015997355.1	GCA_015997355.1_ASM1599735v1_genomic	98.75	0.74	262	27731	4812402
GCA_003244465.1	GCA_003244465.1_ASM324446v1_genomic	98.74	0.43	224	38440	4670638
GCA_053320495.1	GCA_053320495.1_ASM5332049v1_genomic	98.62	2.2	125	68186	4773141
GCA_036319365.1	GCA_036319365.1_ASM3631936v1_genomic	98.62	1.43	122	75699	4921012
GCA_033436965.1	GCA_033436965.1_ASM3343696v1_genomic	98.62	1.1	128	86164	4636969
GCA_017150355.1	GCA_017150355.1_ASM1715035v1_genomic	98.62	0.69	180	43068	4836214
GCA_015997165.1	GCA_015997165.1_ASM1599716v1_genomic	98.62	1.15	124	60716	4800492
GCA_015996915.1	GCA_015996915.1_ASM1599691v1_genomic	98.62	0.28	150	47630	4709134
GCA_003244495.1	GCA_003244495.1_ASM324449v1_genomic	98.62	0	143	69796	4333739
GCA_003244415.1	GCA_003244415.1_ASM324441v1_genomic	98.62	0.39	145	64336	4622246
GCA_000877275.1	GCA_000877275.1_ASM87727v1_genomic	98.61	0.6	258	33808	4657282
GCA_015996785.1	GCA_015996785.1_ASM1599678v1_genomic	98.59	0.34	161	47297	4936487
GCA_015997225.1	GCA_015997225.1_ASM1599722v1_genomic	98.51	0	235	29376	4482548
GCA_000972335.1	GCA_000972335.1_ASM97233v1_genomic	98.49	1.17	380	33277	4405362
GCA_000834105.1	GCA_000834105.1_ASM83410v1_genomic	98.49	0.52	145	50104	4065399
GCA_029838925.1	GCA_029838925.1_ASM2983892v1_genomic	98.49	0	351	20486	4572140
GCA_029838585.1	GCA_029838585.1_ASM2983858v1_genomic	98.49	0	306	22759	4589142
GCA_015997625.1	GCA_015997625.1_ASM1599762v1_genomic	98.37	0.16	209	40685	4748279
GCA_964276915.1	GCA_964276915.1_24-2628_genomic	98.28	0.23	100	85703	4697386
GCA_029841345.1	GCA_029841345.1_ASM2984134v1_genomic	98.28	0	171	46364	4616645
GCA_017150235.1	GCA_017150235.1_ASM1715023v1_genomic	98.28	0.16	231	29234	4817995
GCA_015997205.1	GCA_015997205.1_ASM1599720v1_genomic	98.28	0	115	58002	4574267
GCA_015997135.1	GCA_015997135.1_ASM1599713v1_genomic	98.28	0.34	129	55616	4394438
GCA_015996825.1	GCA_015996825.1_ASM1599682v1_genomic	98.28	0.42	124	58538	4433316
GCA_003244505.1	GCA_003244505.1_ASM324450v1_genomic	98.26	0	128	74488	4300032
GCA_029842645.1	GCA_029842645.1_ASM2984264v1_genomic	98.25	0.11	277	25527	4451712
GCA_017150275.1	GCA_017150275.1_ASM1715027v1_genomic	98.14	0.39	192	40013	4585990
GCA_003244805.1	GCA_003244805.1_ASM324480v1_genomic	98.14	0.17	136	62147	4315911
GCA_036319145.1	GCA_036319145.1_ASM3631914v1_genomic	98.1	0.83	126	67611	4595442
GCA_003244535.1	GCA_003244535.1_ASM324453v1_genomic	98.03	0.11	230	47434	4279205
GCA_015997715.1	GCA_015997715.1_ASM1599771v1_genomic	98	0.53	106	72131	4643621
GCA_036319445.1	GCA_036319445.1_ASM3631944v1_genomic	97.93	0.46	122	69542	4676726
GCA_015997095.1	GCA_015997095.1_ASM1599709v1_genomic	97.93	1.41	182	48893	4946539
GCA_003244645.1	GCA_003244645.1_ASM324464v1_genomic	97.93	0.69	143	62986	4404454
GCA_029838725.1	GCA_029838725.1_ASM2983872v1_genomic	97.92	0.05	280	25242	4512565
GCA_015997705.1	GCA_015997705.1_ASM1599770v1_genomic	97.75	1.53	191	39646	4900371
GCA_003244885.1	GCA_003244885.1_ASM324488v1_genomic	97.75	0.11	256	37857	4225729
GCA_029838565.1	GCA_029838565.1_ASM2983856v1_genomic	97.72	0.17	326	21413	4562081
GCA_015997805.1	GCA_015997805.1_ASM1599780v1_genomic	97.59	0.32	149	45897	4523993
GCA_015956405.1	GCA_015956405.1_ASM1595640v1_genomic	97.59	0.06	29	311246	4599487
GCA_050815835.1	GCA_050815835.1_ASM5081583v1_genomic	97.47	1.33	1	4245382	4245382
GCA_003006605.1	GCA_003006605.1_ASM300660v1_genomic	97.35	1.28	464	19917	4563452
GCA_036319535.1	GCA_036319535.1_ASM3631953v1_genomic	97.24	0.05	112	76258	4781988
GCA_965118625.1	GCA_965118625.1_IA423_S17_genomic	96.9	0.12	92	81560	4644959
GCA_015996995.1	GCA_015996995.1_ASM1599699v1_genomic	96.9	0.05	167	42431	4747860
GCA_001676445.1	GCA_001676445.1_ASM167644v1_genomic	96.9	0.34	93	116696	4483386
GCA_029844605.1	GCA_029844605.1_ASM2984460v1_genomic	96.55	0.43	130	68294	4782912
GCA_003244785.1	GCA_003244785.1_ASM324478v1_genomic	95.66	0	140	76600	4281516
GCA_003244695.1	GCA_003244695.1_ASM324469v1_genomic	95.63	0.34	143	81284	4293836
GCA_003244725.1	GCA_003244725.1_ASM324472v1_genomic	95.62	0.69	163	66742	4771977
GCA_003244615.1	GCA_003244615.1_ASM324461v1_genomic	95.55	0.33	114	138936	4018217
GCA_036319525.1	GCA_036319525.1_ASM3631952v1_genomic	95.52	0.74	108	83636	4844343
GCA_048163015.1	GCA_048163015.1_ASM4816301v1_genomic	95.38	0	372	20629	4614094
GCA_053320475.1	GCA_053320475.1_ASM5332047v1_genomic	94.48	1.41	82	105590	4683031
GCA_001051925.1	GCA_001051925.1_Steno1_genomic	93.65	0.34	33	166372	4394082
GCA_031175635.1	GCA_031175635.1_ASM3117563v1_genomic	92.76	0.69	171	44776	4632351
GCA_008326785.2	GCA_008326785.2_CRB139-1_v2.0_genomic	92.72	0	416	17350	4619918
