# Supplementary material for: Global Comparative Genomics of Stenotrophomonas maltophilia Reveals Cryptic Species Diversity, Resistome Variation, and Population Structure
Source: Life (Basel). 2026 Jan 17;16(1):158. doi: 10.3390/life16010158 (PMC12842811; doi:10.3390/life16010158)
Supplement: Supplementary file 1 [file life-16-00158-s001.zip › Table_S4_MGE_merged_metrics.csv]

Genome	Completeness	Contamination	# contigs	N50 (contigs)	Genome size (bp)	Prophage_count	Plasmid_count	ICE_count	Total_MGE
GCA_902158015.2_H_138_saintdenis_V2_genomic	100.0	1.45	445.0	77713.0	4857119.0	2.0	8.0	1.0	11.0
GCA_902156485.2_A1_129041_seineetmarne_V2_genomic	100.0	0.48	171.0	108390.0	4277620.0	1.0	5.0	0.0	6.0
GCA_900636655.1_43781_D01_genomic	100.0	0.11	1.0	4592627.0	4592627.0	4.0	0.0	0.0	4.0
GCA_900475685.1_46463_B01_genomic	100.0	0.0	1.0	4661352.0	4661352.0	3.0	0.0	1.0	4.0
GCA_900475405.1_44087_C01_genomic	100.0	0.11	1.0	4481118.0	4481118.0	3.0	0.0	1.0	4.0
GCA_900186865.1_49243_F02_genomic	100.0	0.34	1.0	5004261.0	5004261.0	5.0	0.0	4.0	9.0
GCA_053456725.1_ASM5345672v1_genomic	100.0	0.22	405.0	48771.0	4609555.0	3.0	7.0	3.0	13.0
GCA_053096365.1_ASM5309636v1_genomic	100.0	0.34	245.0	60245.0	4492184.0	9.0	11.0	1.0	21.0
GCA_053078355.1_Sm18_genomic	100.0	0.0	1.0	4482207.0	4482207.0	1.0	0.0	1.0	2.0
GCA_052983215.1_ASM5298321v1_genomic	100.0	0.05	1.0	4791557.0	4791557.0	5.0	0.0	2.0	7.0
GCA_052922585.1_ASM5292258v1_genomic	100.0	0.34	10.0	1257666.0	4479228.0	2.0	0.0	1.0	3.0
GCA_052784345.1_ASM5278434v1_genomic	100.0	0.46	1.0	4619698.0	4619698.0	5.0	0.0	2.0	7.0
GCA_052747815.1_ASM5274781v1_genomic	100.0	0.0	57.0	146607.0	4665443.0	4.0	0.0	0.0	4.0
GCA_052551355.1_PDT002917125.1_genomic	100.0	3.91	84.0	145914.0	5008701.0	3.0	4.0	2.0	9.0
GCA_052377565.1_ASM5237756v1_genomic	100.0	0.81	1.0	4824690.0	4824690.0	5.0	0.0	1.0	6.0
GCA_052220885.1_ASM5222088v1_genomic	100.0	0.0	102.0	85448.0	4481691.0	2.0	2.0	0.0	4.0
GCA_052149065.1_ASM5214906v1_genomic	100.0	0.81	1.0	4802212.0	4802212.0	5.0	0.0	1.0	6.0
GCA_052148605.1_ASM5214860v1_genomic	100.0	0.86	1.0	4904367.0	4904367.0	3.0	0.0	3.0	6.0
GCA_052055995.1_ASM5205599v1_genomic	100.0	0.34	1.0	5032732.0	5032832.0	4.0	0.0	5.0	9.0
GCA_051985665.1_ASM5198566v1_genomic	100.0	0.41	1.0	4965902.0	4965902.0	5.0	0.0	4.0	9.0
GCA_051984495.1_ASM5198449v1_genomic	100.0	0.41	1.0	4965831.0	4965831.0	5.0	0.0	4.0	9.0
GCA_051982775.1_ASM5198277v1_genomic	100.0	0.41	1.0	4965722.0	4965722.0	5.0	0.0	4.0	9.0
GCA_050983615.1_ASM5098361v1_genomic	100.0	0.04	1.0	4394593.0	4394593.0	2.0	0.0	0.0	2.0
GCA_050880405.1_ASM5088040v1_genomic	100.0	0.49	15.0	873321.0	4686271.0	5.0	0.0	0.0	5.0
GCA_050510815.1_ASM5051081v1_genomic	100.0	0.0	84.0	90858.0	4574156.0	2.0	1.0	0.0	3.0
GCA_049913185.1_ASM4991318v1_genomic	100.0	0.34	1.0	4588325.0	4588325.0	2.0	0.0	0.0	2.0
GCA_049488905.1_ASM4948890v1_genomic	100.0	0.03	1.0	4556686.0	4556686.0	4.0	0.0	1.0	5.0
GCA_049385725.1_ASM4938572v1_genomic	100.0	0.29	106.0	120008.0	4511102.0	2.0	4.0	0.0	6.0
GCA_049385685.1_ASM4938568v1_genomic	100.0	0.34	71.0	134097.0	4765366.0	3.0	2.0	0.0	5.0
GCA_049385665.1_ASM4938566v1_genomic	100.0	0.18	51.0	319331.0	4672512.0	3.0	3.0	0.0	6.0
GCA_049385625.1_ASM4938562v1_genomic	100.0	0.05	114.0	123658.0	4739968.0	4.0	3.0	0.0	7.0
GCA_049385605.1_ASM4938560v1_genomic	100.0	0.69	90.0	96501.0	4711981.0	3.0	4.0	0.0	7.0
GCA_049385395.1_ASM4938539v1_genomic	100.0	0.55	87.0	139835.0	4500455.0	2.0	4.0	0.0	6.0
GCA_049385245.1_ASM4938524v1_genomic	100.0	0.03	72.0	129738.0	4848683.0	4.0	3.0	0.0	7.0
GCA_049385185.1_ASM4938518v1_genomic	100.0	0.05	84.0	117448.0	4760522.0	5.0	2.0	0.0	7.0
GCA_049385165.1_ASM4938516v1_genomic	100.0	0.77	53.0	240194.0	4757168.0	1.0	1.0	2.0	4.0
GCA_049385065.1_ASM4938506v1_genomic	100.0	0.34	96.0	83101.0	4544135.0	2.0	5.0	0.0	7.0
GCA_049384985.1_ASM4938498v1_genomic	100.0	0.39	74.0	244517.0	4873012.0	5.0	3.0	2.0	10.0
GCA_049384945.1_ASM4938494v1_genomic	100.0	0.0	56.0	191879.0	4507285.0	2.0	1.0	0.0	3.0
GCA_049384925.1_ASM4938492v1_genomic	100.0	0.38	81.0	146446.0	4980389.0	2.0	2.0	1.0	5.0
GCA_049384765.1_ASM4938476v1_genomic	100.0	0.74	78.0	207771.0	4911811.0	6.0	2.0	1.0	9.0
GCA_049384655.1_ASM4938465v1_genomic	100.0	0.46	69.0	190963.0	4774378.0	3.0	3.0	0.0	6.0
GCA_049384645.1_ASM4938464v1_genomic	100.0	0.05	115.0	99395.0	4737978.0	4.0	3.0	0.0	7.0
GCA_049384445.1_ASM4938444v1_genomic	100.0	0.39	108.0	86312.0	4611346.0	4.0	4.0	1.0	9.0
GCA_049384385.1_ASM4938438v1_genomic	100.0	0.17	85.0	119301.0	4513226.0	2.0	1.0	0.0	3.0
GCA_049206945.1_ASM4920694v1_genomic	100.0	0.43	53.0	146470.0	4271788.0	2.0	0.0	0.0	2.0
GCA_049200055.1_ASM4920005v1_genomic	100.0	0.43	67.0	103139.0	4274918.0	2.0	0.0	0.0	2.0
GCA_049200025.1_ASM4920002v1_genomic	100.0	0.43	60.0	118127.0	4273984.0	2.0	1.0	0.0	3.0
GCA_049103105.1_PDT002650334.1_genomic	100.0	4.69	301.0	29164.0	5021658.0	1.0	17.0	1.0	19.0
GCA_048945435.1_PDT002669114.1_genomic	100.0	1.24	288.0	28447.0	4816601.0	8.0	17.0	1.0	26.0
GCA_048945355.1_PDT002669117.1_genomic	100.0	0.53	300.0	28501.0	4894233.0	6.0	21.0	0.0	27.0
GCA_048776185.1_PDT002668941.1_genomic	100.0	2.83	131.0	73397.0	4945574.0	4.0	8.0	1.0	13.0
GCA_048776105.1_PDT002668951.1_genomic	100.0	4.05	295.0	28935.0	4978767.0	9.0	14.0	0.0	23.0
GCA_048776005.1_PDT002668966.1_genomic	100.0	4.61	196.0	47014.0	5044529.0	6.0	9.0	0.0	15.0
GCA_048775945.1_PDT002668971.1_genomic	100.0	2.93	153.0	60511.0	5059254.0	6.0	8.0	1.0	15.0
GCA_048775925.1_PDT002668972.1_genomic	100.0	4.22	212.0	41843.0	5092813.0	6.0	14.0	1.0	21.0
GCA_048775905.1_PDT002668973.1_genomic	100.0	3.88	208.0	38997.0	4714045.0	5.0	13.0	0.0	18.0
GCA_048775885.1_PDT002668975.1_genomic	100.0	4.83	233.0	35179.0	4809433.0	4.0	10.0	0.0	14.0
GCA_048775785.1_PDT002668990.1_genomic	100.0	4.57	253.0	33291.0	4880769.0	5.0	11.0	0.0	16.0
GCA_048775765.1_PDT002668993.1_genomic	100.0	4.22	220.0	39834.0	4983153.0	5.0	11.0	1.0	17.0
GCA_048775745.1_PDT002668994.1_genomic	100.0	4.83	209.0	46075.0	5268315.0	7.0	13.0	2.0	22.0
GCA_048775725.1_PDT002668996.1_genomic	100.0	4.6	261.0	36478.0	5226713.0	8.0	24.0	1.0	33.0
GCA_048775695.1_PDT002668997.1_genomic	100.0	3.76	193.0	48671.0	5154990.0	6.0	14.0	2.0	22.0
GCA_048775685.1_PDT002669000.1_genomic	100.0	4.8	184.0	48692.0	5039182.0	8.0	11.0	2.0	21.0
GCA_048775665.1_PDT002669002.1_genomic	100.0	1.59	254.0	34926.0	4865996.0	4.0	17.0	1.0	22.0
GCA_048775645.1_PDT002669003.1_genomic	100.0	0.0	302.0	27337.0	4600019.0	4.0	13.0	0.0	17.0
GCA_048775625.1_PDT002669004.1_genomic	100.0	3.86	170.0	51017.0	4935206.0	3.0	13.0	1.0	17.0
GCA_048775585.1_PDT002669006.1_genomic	100.0	4.22	168.0	54764.0	4971337.0	5.0	11.0	0.0	16.0
GCA_048775565.1_PDT002669007.1_genomic	100.0	1.31	190.0	56930.0	4844740.0	2.0	12.0	0.0	14.0
GCA_048775525.1_PDT002669014.1_genomic	100.0	4.66	199.0	42917.0	5157502.0	3.0	9.0	1.0	13.0
GCA_048775505.1_PDT002669012.1_genomic	100.0	3.19	215.0	39769.0	4878787.0	3.0	11.0	0.0	14.0
GCA_048775445.1_PDT002669019.1_genomic	100.0	4.21	180.0	48365.0	4872123.0	2.0	12.0	0.0	14.0
GCA_048775385.1_PDT002669022.1_genomic	100.0	4.6	200.0	37512.0	4666595.0	5.0	13.0	0.0	18.0
GCA_048775365.1_PDT002669026.1_genomic	100.0	1.72	222.0	37621.0	4879616.0	3.0	15.0	0.0	18.0
GCA_048775345.1_PDT002669027.1_genomic	100.0	3.88	172.0	43093.0	4676318.0	3.0	13.0	0.0	16.0
GCA_048775305.1_PDT002669028.1_genomic	100.0	4.65	210.0	41577.0	5086716.0	5.0	11.0	0.0	16.0
GCA_048775245.1_PDT002669035.1_genomic	100.0	3.88	211.0	42737.0	4917717.0	6.0	7.0	0.0	13.0
GCA_048775145.1_PDT002669046.1_genomic	100.0	4.01	215.0	38752.0	4960292.0	9.0	11.0	0.0	20.0
GCA_048775005.1_PDT002669063.1_genomic	100.0	4.36	211.0	40904.0	5026802.0	6.0	16.0	0.0	22.0
GCA_048774965.1_PDT002669068.1_genomic	100.0	4.15	299.0	29062.0	5145937.0	5.0	27.0	0.0	32.0
GCA_048774925.1_PDT002669069.1_genomic	100.0	4.27	227.0	35898.0	4915025.0	6.0	15.0	0.0	21.0
GCA_048774845.1_PDT002669082.1_genomic	100.0	3.68	221.0	39562.0	5040913.0	10.0	8.0	0.0	18.0
GCA_048774825.1_PDT002669086.1_genomic	100.0	3.79	254.0	33330.0	4935918.0	6.0	12.0	0.0	18.0
GCA_048774705.1_PDT002669094.1_genomic	100.0	4.22	195.0	47847.0	5099750.0	8.0	9.0	1.0	18.0
GCA_048774685.1_PDT002669095.1_genomic	100.0	1.86	359.0	23280.0	4832375.0	5.0	23.0	0.0	28.0
GCA_048774665.1_PDT002669096.1_genomic	100.0	0.81	330.0	24720.0	4668901.0	3.0	17.0	0.0	20.0
GCA_048774625.1_PDT002669098.1_genomic	100.0	0.81	348.0	23603.0	4784981.0	5.0	24.0	0.0	29.0
GCA_048774605.1_PDT002669099.1_genomic	100.0	1.03	305.0	28946.0	4841723.0	8.0	18.0	0.0	26.0
GCA_048774585.1_PDT002669100.1_genomic	100.0	1.06	450.0	17956.0	4811426.0	4.0	26.0	0.0	30.0
GCA_048774565.1_PDT002669101.1_genomic	100.0	1.64	317.0	29314.0	4748905.0	2.0	10.0	0.0	12.0
GCA_048774545.1_PDT002669102.1_genomic	100.0	0.88	372.0	27198.0	5183564.0	9.0	21.0	2.0	32.0
GCA_048774525.1_PDT002669103.1_genomic	100.0	0.46	321.0	26079.0	4705275.0	5.0	18.0	0.0	23.0
GCA_048774465.1_PDT002669106.1_genomic	100.0	2.34	229.0	39633.0	4884060.0	14.0	13.0	0.0	27.0
GCA_048774445.1_PDT002669108.1_genomic	100.0	1.28	233.0	32702.0	4721067.0	2.0	16.0	1.0	19.0
GCA_048774425.1_PDT002669107.1_genomic	100.0	0.76	225.0	35304.0	4600550.0	5.0	11.0	0.0	16.0
GCA_048774385.1_PDT002669110.1_genomic	100.0	1.13	255.0	31745.0	4637911.0	4.0	19.0	0.0	23.0
GCA_048774365.1_PDT002669111.1_genomic	100.0	1.3	279.0	30120.0	4530269.0	3.0	9.0	0.0	12.0
GCA_048774345.1_PDT002669112.1_genomic	100.0	1.86	317.0	35656.0	5016198.0	11.0	12.0	0.0	23.0
GCA_048774305.1_PDT002669113.1_genomic	100.0	2.0	300.0	29683.0	4915692.0	9.0	19.0	0.0	28.0
GCA_048774285.1_PDT002669118.1_genomic	100.0	1.03	303.0	31500.0	4756508.0	13.0	12.0	0.0	25.0
GCA_048774205.1_PDT002669122.1_genomic	100.0	1.17	316.0	28522.0	4859963.0	8.0	17.0	1.0	26.0
GCA_048774185.1_PDT002669123.1_genomic	100.0	0.46	325.0	26526.0	4762615.0	9.0	20.0	0.0	29.0
GCA_048774165.1_PDT002669124.1_genomic	100.0	1.86	338.0	25994.0	4732736.0	1.0	24.0	0.0	25.0
GCA_048774145.1_PDT002669125.1_genomic	100.0	0.53	320.0	26126.0	4872523.0	6.0	24.0	0.0	30.0
GCA_048774105.1_PDT002669127.1_genomic	100.0	3.6	360.0	24549.0	4841279.0	3.0	18.0	0.0	21.0
GCA_048774065.1_PDT002669129.1_genomic	100.0	1.03	294.0	28746.0	4512016.0	6.0	16.0	0.0	22.0
GCA_048774045.1_PDT002669130.1_genomic	100.0	1.45	324.0	27061.0	4877953.0	9.0	16.0	0.0	25.0
GCA_048774025.1_PDT002669132.1_genomic	100.0	3.52	328.0	28309.0	4982174.0	9.0	22.0	0.0	31.0
GCA_048774005.1_PDT002669131.1_genomic	100.0	0.34	327.0	25815.0	4520117.0	3.0	16.0	0.0	19.0
GCA_048773985.1_PDT002669133.1_genomic	100.0	1.34	300.0	28881.0	4554198.0	4.0	16.0	1.0	21.0
GCA_048773965.1_PDT002669134.1_genomic	100.0	1.45	332.0	26746.0	4742162.0	6.0	18.0	3.0	27.0
GCA_048773945.1_PDT002669135.1_genomic	100.0	2.3	352.0	28064.0	4898924.0	3.0	21.0	1.0	25.0
GCA_048773905.1_PDT002669136.1_genomic	100.0	1.94	350.0	24119.0	4738661.0	4.0	22.0	0.0	26.0
GCA_048773885.1_PDT002669137.1_genomic	100.0	1.45	318.0	25680.0	4638961.0	1.0	15.0	1.0	17.0
GCA_048773865.1_PDT002669139.1_genomic	100.0	0.83	323.0	26352.0	4573654.0	5.0	19.0	1.0	25.0
GCA_048773825.1_PDT002669141.1_genomic	100.0	0.69	348.0	26850.0	4926996.0	12.0	17.0	0.0	29.0
GCA_048773785.1_PDT002669143.1_genomic	100.0	1.1	325.0	27509.0	4886683.0	9.0	18.0	0.0	27.0
GCA_048773765.1_PDT002669144.1_genomic	100.0	0.93	369.0	23875.0	4956840.0	18.0	20.0	0.0	38.0
GCA_048773745.1_PDT002669146.1_genomic	100.0	1.22	329.0	26645.0	4794368.0	4.0	23.0	0.0	27.0
GCA_048773725.1_PDT002669145.1_genomic	100.0	0.83	336.0	27438.0	4809718.0	9.0	16.0	0.0	25.0
GCA_048773675.1_PDT002669148.1_genomic	100.0	0.69	368.0	22832.0	4697781.0	4.0	20.0	0.0	24.0
GCA_048773645.1_PDT002669149.1_genomic	100.0	1.17	342.0	25274.0	4778864.0	5.0	18.0	1.0	24.0
GCA_048773565.1_PDT002669150.1_genomic	100.0	3.07	321.0	25033.0	4913329.0	5.0	18.0	0.0	23.0
GCA_048773545.1_PDT002669151.1_genomic	100.0	2.28	244.0	33270.0	4809843.0	5.0	19.0	0.0	24.0
GCA_048773505.1_PDT002669152.1_genomic	100.0	2.28	277.0	31336.0	4967088.0	7.0	17.0	1.0	25.0
GCA_048773385.1_PDT002669154.1_genomic	100.0	2.81	248.0	38948.0	4979493.0	5.0	15.0	0.0	20.0
GCA_048773365.1_PDT002669155.1_genomic	100.0	3.79	283.0	30984.0	4867710.0	8.0	17.0	2.0	27.0
GCA_048773345.1_PDT002669159.1_genomic	100.0	1.54	137.0	74525.0	4878043.0	5.0	6.0	1.0	12.0
GCA_048773305.1_PDT002669156.1_genomic	100.0	2.41	250.0	32909.0	4651345.0	5.0	13.0	0.0	18.0
GCA_048767975.1_PDT002669445.1_genomic	100.0	3.57	192.0	44352.0	4691493.0	4.0	9.0	0.0	13.0
GCA_047782825.1_ASM4778282v1_genomic	100.0	0.11	3.0	4739859.0	4751359.0	5.0	0.0	0.0	5.0
GCA_047528755.1_ASM4752875v1_genomic	100.0	0.46	80.0	182959.0	4571517.0	5.0	5.0	0.0	10.0
GCA_047528475.1_ASM4752847v1_genomic	100.0	0.12	63.0	152255.0	4564856.0	5.0	6.0	0.0	11.0
GCA_047498215.1_ASM4749821v1_genomic	100.0	0.0	142.0	54372.0	4580025.0	2.0	6.0	0.0	8.0
GCA_047498195.1_ASM4749819v1_genomic	100.0	0.81	210.0	42154.0	4830850.0	4.0	10.0	0.0	14.0
GCA_047498175.1_ASM4749817v1_genomic	100.0	0.07	186.0	47989.0	4652841.0	2.0	13.0	0.0	15.0
GCA_047498155.1_ASM4749815v1_genomic	100.0	1.1	170.0	52588.0	4739406.0	5.0	10.0	0.0	15.0
GCA_047498135.1_ASM4749813v1_genomic	100.0	0.8	125.0	72587.0	4857091.0	3.0	8.0	1.0	12.0
GCA_047498115.1_ASM4749811v1_genomic	100.0	1.45	119.0	72348.0	4831459.0	5.0	4.0	1.0	10.0
GCA_047498095.1_ASM4749809v1_genomic	100.0	0.0	186.0	49951.0	4677029.0	4.0	14.0	0.0	18.0
GCA_047498055.1_ASM4749805v1_genomic	100.0	1.79	207.0	49965.0	4886030.0	6.0	11.0	1.0	18.0
GCA_047498045.1_ASM4749804v1_genomic	100.0	1.45	200.0	54266.0	4777309.0	3.0	11.0	1.0	15.0
GCA_047498035.1_ASM4749803v1_genomic	100.0	0.05	191.0	48491.0	4580533.0	2.0	12.0	0.0	14.0
GCA_047498015.1_ASM4749801v1_genomic	100.0	1.45	199.0	50619.0	4734610.0	5.0	6.0	1.0	12.0
GCA_047497975.1_ASM4749797v1_genomic	100.0	0.05	183.0	49615.0	4715999.0	5.0	10.0	0.0	15.0
GCA_047497955.1_ASM4749795v1_genomic	100.0	0.07	151.0	63441.0	4705209.0	6.0	6.0	0.0	12.0
GCA_047497925.1_ASM4749792v1_genomic	100.0	0.0	93.0	136749.0	4713129.0	2.0	5.0	0.0	7.0
GCA_047497915.1_ASM4749791v1_genomic	100.0	0.07	133.0	62701.0	4712744.0	5.0	6.0	0.0	11.0
GCA_047497885.1_ASM4749788v1_genomic	100.0	0.07	152.0	62810.0	4734314.0	6.0	8.0	0.0	14.0
GCA_047497875.1_ASM4749787v1_genomic	100.0	0.07	146.0	56741.0	4622260.0	3.0	4.0	0.0	7.0
GCA_047497785.1_ASM4749778v1_genomic	100.0	0.43	163.0	48842.0	4710834.0	4.0	8.0	1.0	13.0
GCA_047497775.1_ASM4749777v1_genomic	100.0	0.0	176.0	45424.0	4568816.0	5.0	9.0	0.0	14.0
GCA_047497765.1_ASM4749776v1_genomic	100.0	1.18	190.0	49067.0	4886785.0	6.0	14.0	0.0	20.0
GCA_047497735.1_ASM4749773v1_genomic	100.0	0.0	178.0	48312.0	4619282.0	2.0	8.0	0.0	10.0
GCA_047497705.1_ASM4749770v1_genomic	100.0	0.07	174.0	49143.0	4673076.0	1.0	7.0	1.0	9.0
GCA_047497685.1_ASM4749768v1_genomic	100.0	0.0	175.0	45890.0	4650616.0	3.0	13.0	1.0	17.0
GCA_047497665.1_ASM4749766v1_genomic	100.0	0.57	187.0	52893.0	4813099.0	2.0	8.0	0.0	10.0
GCA_047497655.1_ASM4749765v1_genomic	100.0	0.69	196.0	40012.0	4555979.0	1.0	7.0	0.0	8.0
GCA_047497635.1_ASM4749763v1_genomic	100.0	0.0	180.0	43175.0	4485834.0	3.0	8.0	0.0	11.0
GCA_047497595.1_ASM4749759v1_genomic	100.0	0.0	226.0	37960.0	4730479.0	7.0	8.0	0.0	15.0
GCA_047497585.1_ASM4749758v1_genomic	100.0	0.03	131.0	64829.0	4534909.0	4.0	5.0	0.0	9.0
GCA_047497535.1_ASM4749753v1_genomic	100.0	0.05	208.0	39214.0	4528821.0	4.0	8.0	0.0	12.0
GCA_047497515.1_ASM4749751v1_genomic	100.0	0.34	196.0	50241.0	4907142.0	7.0	16.0	0.0	23.0
GCA_047497455.1_ASM4749745v1_genomic	100.0	0.11	82.0	121861.0	4499907.0	3.0	4.0	0.0	7.0
GCA_047497445.1_ASM4749744v1_genomic	100.0	0.0	193.0	51532.0	4631238.0	4.0	10.0	0.0	14.0
GCA_047497435.1_ASM4749743v1_genomic	100.0	0.07	156.0	53748.0	4562470.0	3.0	7.0	0.0	10.0
GCA_046455275.1_PDT002524461.1_genomic	100.0	3.88	371.0	20663.0	4902630.0	8.0	20.0	0.0	28.0
GCA_046267935.1_Priscilla_Stenotrophomonas_maltophilia_PSKL1_genomic	100.0	0.0	1.0	4417932.0	4417932.0	1.0	0.0	0.0	1.0
GCA_045923315.1_PDT002523891.1_genomic	100.0	3.37	353.0	22842.0	5056150.0	13.0	24.0	0.0	37.0
GCA_045923275.1_PDT002523893.1_genomic	100.0	3.88	306.0	25634.0	4850688.0	5.0	17.0	0.0	22.0
GCA_045923235.1_PDT002523894.1_genomic	100.0	4.04	328.0	26514.0	4992141.0	1.0	16.0	1.0	18.0
GCA_045923195.1_PDT002523898.1_genomic	100.0	3.62	299.0	29860.0	4836053.0	4.0	16.0	0.0	20.0
GCA_045923175.1_PDT002523899.1_genomic	100.0	4.57	314.0	27821.0	5103394.0	14.0	14.0	1.0	29.0
GCA_045923135.1_PDT002523904.1_genomic	100.0	4.19	312.0	24955.0	4807427.0	5.0	17.0	1.0	23.0
GCA_045923115.1_PDT002523903.1_genomic	100.0	4.74	296.0	28092.0	5091708.0	7.0	20.0	1.0	28.0
GCA_045922465.1_PDT002523905.1_genomic	100.0	4.1	295.0	27363.0	4628999.0	4.0	14.0	0.0	18.0
GCA_045922445.1_PDT002523906.1_genomic	100.0	1.45	62.0	189781.0	4963975.0	2.0	5.0	1.0	8.0
GCA_045922385.1_PDT002523909.1_genomic	100.0	0.24	46.0	276035.0	4664695.0	3.0	3.0	0.0	6.0
GCA_045921495.1_PDT002524460.1_genomic	100.0	3.02	437.0	17421.0	4690137.0	3.0	26.0	0.0	29.0
GCA_045921485.1_PDT002524468.1_genomic	100.0	1.36	150.0	49664.0	4903411.0	8.0	11.0	2.0	21.0
GCA_045921145.1_PDT002524124.1_genomic	100.0	3.4	240.0	33547.0	4912936.0	3.0	13.0	1.0	17.0
GCA_045920845.1_PDT002524319.1_genomic	100.0	4.74	267.0	27878.0	4641240.0	2.0	17.0	0.0	19.0
GCA_045920575.1_PDT002524465.1_genomic	100.0	3.51	389.0	19423.0	4678947.0	3.0	16.0	0.0	19.0
GCA_045920565.1_PDT002524454.1_genomic	100.0	0.66	426.0	18477.0	4942600.0	10.0	26.0	0.0	36.0
GCA_045919665.1_PDT002524318.1_genomic	100.0	4.31	308.0	24975.0	4572434.0	3.0	19.0	0.0	22.0
GCA_045919415.1_PDT002524439.1_genomic	100.0	2.59	490.0	15480.0	4760943.0	5.0	27.0	0.0	32.0
GCA_045918315.1_PDT002524126.1_genomic	100.0	2.86	303.0	28249.0	4845616.0	3.0	16.0	1.0	20.0
GCA_045918295.1_PDT002524131.1_genomic	100.0	4.13	271.0	33513.0	5123081.0	6.0	15.0	0.0	21.0
GCA_045917895.1_PDT002524300.1_genomic	100.0	4.48	154.0	57191.0	5289866.0	6.0	10.0	1.0	17.0
GCA_045917855.1_PDT002524315.1_genomic	100.0	3.17	255.0	30988.0	4857744.0	4.0	18.0	0.0	22.0
GCA_045917815.1_PDT002524322.1_genomic	100.0	4.14	306.0	26883.0	4756893.0	2.0	14.0	0.0	16.0
GCA_045917795.1_PDT002524320.1_genomic	100.0	3.97	353.0	24940.0	5061165.0	6.0	22.0	1.0	29.0
GCA_045917775.1_PDT002524325.1_genomic	100.0	4.14	187.0	38470.0	4695629.0	4.0	8.0	0.0	12.0
GCA_045916715.1_PDT002524119.1_genomic	100.0	4.25	209.0	43692.0	5054250.0	5.0	16.0	3.0	24.0
GCA_045916695.1_PDT002524122.1_genomic	100.0	4.48	294.0	30614.0	5120949.0	6.0	19.0	2.0	27.0
GCA_045916435.1_PDT002524457.1_genomic	100.0	4.27	406.0	19205.0	5016130.0	1.0	28.0	1.0	30.0
GCA_045916295.1_PDT002524139.1_genomic	100.0	4.17	217.0	39299.0	5090837.0	8.0	15.0	0.0	23.0
GCA_045916255.1_PDT002524140.1_genomic	100.0	3.39	227.0	37390.0	5123987.0	9.0	17.0	0.0	26.0
GCA_045916235.1_PDT002524145.1_genomic	100.0	3.19	374.0	19504.0	4759960.0	6.0	16.0	0.0	22.0
GCA_045916215.1_PDT002524144.1_genomic	100.0	2.76	431.0	17610.0	4739286.0	5.0	21.0	1.0	27.0
GCA_045914895.1_PDT002524312.1_genomic	100.0	4.31	284.0	31389.0	4894767.0	5.0	15.0	1.0	21.0
GCA_045914855.1_PDT002524323.1_genomic	100.0	1.38	210.0	34509.0	4709490.0	2.0	14.0	0.0	16.0
GCA_045914675.1_PDT002524327.1_genomic	100.0	4.4	167.0	42736.0	4715242.0	5.0	9.0	0.0	14.0
GCA_045914595.1_PDT002524449.1_genomic	100.0	1.52	424.0	17330.0	4581101.0	4.0	22.0	0.0	26.0
GCA_045913755.1_PDT002524316.1_genomic	100.0	3.22	283.0	30433.0	4665169.0	3.0	15.0	0.0	18.0
GCA_045913735.1_PDT002524311.1_genomic	100.0	3.5	283.0	28560.0	4937185.0	5.0	16.0	0.0	21.0
GCA_045913415.1_PDT002524450.1_genomic	100.0	2.79	442.0	19223.0	4907375.0	11.0	21.0	0.0	32.0
GCA_045913375.1_PDT002524455.1_genomic	100.0	2.0	333.0	26043.0	4980887.0	2.0	11.0	0.0	13.0
GCA_045800595.1_ASM4580059v1_genomic	100.0	1.15	73.0	249577.0	4911780.0	3.0	3.0	1.0	7.0
GCA_045800555.1_ASM4580055v1_genomic	100.0	0.0	40.0	346781.0	4999821.0	9.0	2.0	3.0	14.0
GCA_045800455.1_ASM4580045v1_genomic	100.0	0.11	33.0	452378.0	4740187.0	5.0	0.0	0.0	5.0
GCA_045526345.1_PDT002016879.1_genomic	100.0	0.69	394.0	18367.0	4385400.0	2.0	24.0	0.0	26.0
GCA_045310455.1_ASM4531045v1_genomic	100.0	0.81	58.0	141278.0	4740780.0	3.0	4.0	0.0	7.0
GCA_044497985.1_ASM4449798v1_genomic	100.0	0.0	1.0	4520590.0	4520590.0	4.0	0.0	1.0	5.0
GCA_044417465.1_PDT002280862.1_genomic	100.0	1.51	284.0	28202.0	4684778.0	2.0	16.0	0.0	18.0
GCA_044324765.1_ASM4432476v1_genomic	100.0	0.0	1.0	4520507.0	4520507.0	4.0	0.0	1.0	5.0
GCA_044009005.1_PDT002245797.1_genomic	100.0	4.46	91.0	101446.0	4934136.0	4.0	7.0	1.0	12.0
GCA_044006305.1_PDT002245880.1_genomic	100.0	2.76	75.0	161606.0	4959170.0	7.0	6.0	1.0	14.0
GCA_044006195.1_PDT002245884.1_genomic	100.0	2.41	73.0	203994.0	4875964.0	6.0	4.0	1.0	11.0
GCA_044006095.1_PDT002245885.1_genomic	100.0	3.93	75.0	124366.0	5217442.0	11.0	5.0	0.0	16.0
GCA_043386795.1_PDT002280895.1_genomic	100.0	2.71	193.0	53478.0	4904922.0	4.0	10.0	1.0	15.0
GCA_043385145.1_PDT002280878.1_genomic	100.0	3.1	253.0	38951.0	4842664.0	4.0	19.0	1.0	24.0
GCA_043384665.1_PDT002280880.1_genomic	100.0	1.45	321.0	24759.0	4545581.0	1.0	15.0	1.0	17.0
GCA_043384625.1_PDT002280883.1_genomic	100.0	2.99	299.0	28094.0	5030643.0	4.0	21.0	0.0	25.0
GCA_043384605.1_PDT002280888.1_genomic	100.0	4.22	276.0	27620.0	4704575.0	2.0	12.0	1.0	15.0
GCA_043384585.1_PDT002280890.1_genomic	100.0	2.81	313.0	27840.0	4828303.0	8.0	11.0	0.0	19.0
GCA_043384565.1_PDT002280893.1_genomic	100.0	2.05	239.0	32291.0	4661154.0	2.0	12.0	1.0	15.0
GCA_043384505.1_PDT002280900.1_genomic	100.0	1.55	327.0	24174.0	4501579.0	1.0	14.0	0.0	15.0
GCA_043384485.1_PDT002280897.1_genomic	100.0	1.84	287.0	28158.0	4851798.0	2.0	21.0	2.0	25.0
GCA_043384465.1_PDT002280903.1_genomic	100.0	1.58	292.0	31558.0	4756531.0	4.0	16.0	2.0	22.0
GCA_043379495.1_PDT002280772.1_genomic	100.0	1.44	399.0	19734.0	4752146.0	6.0	24.0	0.0	30.0
GCA_043379395.1_PDT002280777.1_genomic	100.0	0.6	437.0	19615.0	4712019.0	9.0	17.0	0.0	26.0
GCA_043379335.1_PDT002280788.1_genomic	100.0	2.2	279.0	31964.0	4799057.0	5.0	17.0	1.0	23.0
GCA_043379315.1_PDT002280784.1_genomic	100.0	1.73	487.0	16764.0	4770497.0	6.0	31.0	0.0	37.0
GCA_043376615.1_PDT002280797.1_genomic	100.0	1.34	324.0	23041.0	4479586.0	1.0	11.0	0.0	12.0
GCA_043376595.1_PDT002280798.1_genomic	100.0	4.31	225.0	35164.0	4690413.0	2.0	12.0	0.0	14.0
GCA_043376565.1_PDT002280801.1_genomic	100.0	3.07	348.0	26222.0	5223416.0	7.0	21.0	2.0	30.0
GCA_043376535.1_PDT002280799.1_genomic	100.0	3.12	299.0	29603.0	4863883.0	10.0	12.0	0.0	22.0
GCA_043376395.1_PDT002280813.1_genomic	100.0	1.17	484.0	15972.0	4435030.0	2.0	18.0	0.0	20.0
GCA_043376215.1_PDT002280824.1_genomic	100.0	4.31	309.0	29269.0	5322854.0	7.0	23.0	2.0	32.0
GCA_043376055.1_PDT002280835.1_genomic	100.0	4.46	285.0	35000.0	4909452.0	9.0	13.0	0.0	22.0
GCA_043376015.1_PDT002280832.1_genomic	100.0	3.84	278.0	36145.0	4883842.0	8.0	10.0	0.0	18.0
GCA_043375915.1_PDT002280843.1_genomic	100.0	4.07	279.0	32720.0	5350264.0	8.0	21.0	3.0	32.0
GCA_043375895.1_PDT002280844.1_genomic	100.0	4.89	270.0	36840.0	5496456.0	3.0	21.0	0.0	24.0
GCA_043375855.1_PDT002280846.1_genomic	100.0	4.58	163.0	63734.0	5097996.0	6.0	9.0	2.0	17.0
GCA_043375795.1_PDT002280853.1_genomic	100.0	2.98	185.0	57591.0	4854345.0	5.0	10.0	1.0	16.0
GCA_043375775.1_PDT002280851.1_genomic	100.0	3.81	271.0	36330.0	4937206.0	9.0	11.0	0.0	20.0
GCA_043375735.1_PDT002280857.1_genomic	100.0	2.62	292.0	31414.0	5106578.0	7.0	19.0	3.0	29.0
GCA_043375715.1_PDT002280868.1_genomic	100.0	2.88	278.0	30151.0	4877944.0	2.0	20.0	0.0	22.0
GCA_043375695.1_PDT002280860.1_genomic	100.0	2.34	250.0	37461.0	4769948.0	5.0	13.0	1.0	19.0
GCA_043375655.1_PDT002280874.1_genomic	100.0	3.31	318.0	29136.0	5162474.0	7.0	16.0	2.0	25.0
GCA_043375515.1_PDT002280915.1_genomic	100.0	4.03	299.0	31427.0	5224003.0	8.0	17.0	2.0	27.0
GCA_043375375.1_PDT002280935.1_genomic	100.0	2.97	295.0	31354.0	5242345.0	9.0	23.0	3.0	35.0
GCA_043375295.1_PDT002280946.1_genomic	100.0	3.78	171.0	66932.0	4978293.0	5.0	8.0	2.0	15.0
GCA_043375075.1_PDT002280848.1_genomic	100.0	3.65	266.0	36268.0	5059759.0	11.0	14.0	0.0	25.0
GCA_043375035.1_PDT002280859.1_genomic	100.0	1.92	175.0	63731.0	4850594.0	4.0	11.0	2.0	17.0
GCA_043374975.1_PDT002280858.1_genomic	100.0	3.21	257.0	32617.0	4840550.0	5.0	16.0	0.0	21.0
GCA_043374955.1_PDT002280861.1_genomic	100.0	3.82	291.0	30079.0	5283467.0	7.0	25.0	3.0	35.0
GCA_043374935.1_PDT002280866.1_genomic	100.0	2.79	338.0	27742.0	5153425.0	7.0	19.0	2.0	28.0
GCA_043374905.1_PDT002280865.1_genomic	100.0	4.81	281.0	31000.0	5260588.0	8.0	20.0	1.0	29.0
GCA_043374855.1_PDT002280867.1_genomic	100.0	4.52	237.0	40812.0	5359907.0	7.0	18.0	3.0	28.0
GCA_043374655.1_PDT002280913.1_genomic	100.0	3.17	276.0	35853.0	5266012.0	7.0	23.0	3.0	33.0
GCA_043374435.1_PDT002280928.1_genomic	100.0	2.74	173.0	66881.0	4850308.0	4.0	8.0	2.0	14.0
GCA_043374395.1_PDT002280936.1_genomic	100.0	1.93	230.0	39499.0	4862174.0	3.0	21.0	3.0	27.0
GCA_043374355.1_PDT002280938.1_genomic	100.0	3.38	264.0	30300.0	4814075.0	5.0	14.0	0.0	19.0
GCA_043374295.1_PDT002280943.1_genomic	100.0	2.69	292.0	32717.0	5259353.0	7.0	21.0	3.0	31.0
GCA_043374255.1_PDT002280942.1_genomic	100.0	3.72	239.0	34060.0	4628726.0	2.0	8.0	0.0	10.0
GCA_043349855.1_PDT002276224.1_genomic	100.0	4.72	307.0	29850.0	5286050.0	8.0	16.0	3.0	27.0
GCA_043349795.1_PDT002276230.1_genomic	100.0	2.19	257.0	30778.0	4707712.0	2.0	14.0	0.0	16.0
GCA_043349755.1_PDT002276232.1_genomic	100.0	4.26	184.0	54251.0	4944038.0	6.0	9.0	2.0	17.0
GCA_043349695.1_PDT002276238.1_genomic	100.0	2.62	292.0	32339.0	5305842.0	7.0	20.0	1.0	28.0
GCA_043349495.1_PDT002276236.1_genomic	100.0	2.84	229.0	34991.0	4746458.0	6.0	9.0	0.0	15.0
GCA_043349445.1_PDT002276243.1_genomic	100.0	4.78	157.0	65578.0	5026200.0	6.0	9.0	2.0	17.0
GCA_043349395.1_PDT002276246.1_genomic	100.0	3.74	310.0	28332.0	4895361.0	9.0	13.0	0.0	22.0
GCA_043349255.1_PDT002276250.1_genomic	100.0	4.39	173.0	57240.0	4893550.0	6.0	10.0	1.0	17.0
GCA_043300025.1_PDT002265689.1_genomic	100.0	1.79	59.0	162906.0	4793188.0	3.0	2.0	0.0	5.0
GCA_043300005.1_PDT002265685.1_genomic	100.0	1.25	148.0	68724.0	4874110.0	2.0	11.0	1.0	14.0
GCA_043299985.1_PDT002265687.1_genomic	100.0	2.17	94.0	126270.0	4530381.0	3.0	4.0	0.0	7.0
GCA_043299965.1_PDT002265688.1_genomic	100.0	1.24	30.0	471066.0	4548771.0	3.0	0.0	0.0	3.0
GCA_043299945.1_PDT002265690.1_genomic	100.0	1.45	35.0	405046.0	4533254.0	1.0	3.0	0.0	4.0
GCA_043299925.1_PDT002265692.1_genomic	100.0	2.07	44.0	302741.0	4550184.0	3.0	5.0	0.0	8.0
GCA_043294695.1_PDT002265898.1_genomic	100.0	2.76	217.0	34993.0	4696122.0	4.0	13.0	0.0	17.0
GCA_043280165.1_PDT002265935.1_genomic	100.0	4.94	261.0	35679.0	5386129.0	8.0	22.0	3.0	33.0
GCA_043278485.1_PDT002265985.1_genomic	100.0	4.6	245.0	38005.0	5447450.0	8.0	19.0	3.0	30.0
GCA_043278245.1_PDT002265982.1_genomic	100.0	3.09	322.0	35539.0	5187744.0	6.0	24.0	1.0	31.0
GCA_043277605.1_PDT002265988.1_genomic	100.0	4.89	229.0	34092.0	4774797.0	2.0	13.0	1.0	16.0
GCA_043277505.1_PDT002265990.1_genomic	100.0	3.45	280.0	28158.0	4696007.0	4.0	13.0	0.0	17.0
GCA_043277325.1_PDT002265994.1_genomic	100.0	4.93	148.0	66719.0	5023832.0	5.0	7.0	2.0	14.0
GCA_043277305.1_PDT002265995.1_genomic	100.0	4.1	162.0	59426.0	4930391.0	5.0	7.0	1.0	13.0
GCA_043276965.1_PDT002266001.1_genomic	100.0	3.28	275.0	32663.0	5178379.0	4.0	14.0	3.0	21.0
GCA_043276925.1_PDT002265999.1_genomic	100.0	2.45	251.0	32017.0	4673782.0	2.0	12.0	1.0	15.0
GCA_043276785.1_PDT002266005.1_genomic	100.0	4.89	189.0	40058.0	4777995.0	3.0	10.0	1.0	14.0
GCA_043276745.1_PDT002266006.1_genomic	100.0	4.06	269.0	38864.0	5311471.0	3.0	23.0	0.0	26.0
GCA_043276665.1_PDT002266009.1_genomic	100.0	3.45	253.0	31314.0	4604697.0	1.0	9.0	0.0	10.0
GCA_043276565.1_PDT002266011.1_genomic	100.0	4.72	255.0	37663.0	5337777.0	9.0	23.0	2.0	34.0
GCA_043276405.1_PDT001354617.2_genomic	100.0	4.0	415.0	20644.0	5301929.0	6.0	37.0	0.0	43.0
GCA_042970975.1_PDT002123219.1_genomic	100.0	3.96	317.0	24028.0	4786645.0	5.0	27.0	1.0	33.0
GCA_042970875.1_PDT002123230.1_genomic	100.0	3.41	264.0	32404.0	4902318.0	7.0	9.0	0.0	16.0
GCA_042970835.1_PDT002123232.1_genomic	100.0	4.6	272.0	33390.0	5088653.0	5.0	18.0	0.0	23.0
GCA_042970815.1_PDT002123233.1_genomic	100.0	1.64	295.0	28022.0	4836876.0	4.0	13.0	0.0	17.0
GCA_042970775.1_PDT002123237.1_genomic	100.0	2.46	204.0	39936.0	4784437.0	4.0	8.0	0.0	12.0
GCA_042969935.1_PDT002123247.1_genomic	100.0	4.36	219.0	34770.0	4969516.0	7.0	16.0	0.0	23.0
GCA_042969895.1_PDT002123246.1_genomic	100.0	4.59	186.0	42343.0	5181294.0	6.0	14.0	0.0	20.0
GCA_042969875.1_PDT002123248.1_genomic	100.0	4.0	254.0	34280.0	5166865.0	1.0	19.0	0.0	20.0
GCA_042969855.1_PDT002123252.1_genomic	100.0	4.89	208.0	40604.0	4933993.0	8.0	8.0	0.0	16.0
GCA_042969825.1_PDT002123254.1_genomic	100.0	1.53	261.0	31965.0	4947592.0	4.0	16.0	0.0	20.0
GCA_042969815.1_PDT002123259.1_genomic	100.0	4.24	164.0	50547.0	4725457.0	3.0	8.0	1.0	12.0
GCA_042952645.1_PDT002123260.1_genomic	100.0	2.02	243.0	37206.0	5142605.0	6.0	23.0	0.0	29.0
GCA_042952615.1_PDT002123261.1_genomic	100.0	3.98	219.0	42291.0	5181390.0	6.0	15.0	0.0	21.0
GCA_042952585.1_PDT002123266.1_genomic	100.0	1.35	300.0	26157.0	4801581.0	3.0	14.0	0.0	17.0
GCA_042948825.1_PDT002123251.1_genomic	100.0	3.31	240.0	32738.0	4896210.0	8.0	12.0	0.0	20.0
GCA_041355095.1_ASM4135509v1_genomic	100.0	0.0	48.0	341786.0	4772406.0	4.0	4.0	1.0	9.0
GCA_041355015.1_ASM4135501v1_genomic	100.0	0.0	52.0	341957.0	4773952.0	3.0	6.0	1.0	10.0
GCA_041354975.1_ASM4135497v1_genomic	100.0	0.0	59.0	341786.0	4768943.0	3.0	4.0	1.0	8.0
GCA_041354965.1_ASM4135496v1_genomic	100.0	0.0	50.0	293001.0	4773612.0	3.0	7.0	1.0	11.0
GCA_041354915.1_ASM4135491v1_genomic	100.0	0.0	47.0	341866.0	4772792.0	4.0	4.0	1.0	9.0
GCA_041320575.1_ASM4132057v1_genomic	100.0	0.0	1.0	4718802.0	4718802.0	4.0	0.0	1.0	5.0
GCA_041294685.1_ASM4129468v1_genomic	100.0	0.34	1.0	4492202.0	4492202.0	1.0	0.0	1.0	2.0
GCA_041294675.1_ASM4129467v1_genomic	100.0	0.34	1.0	4493718.0	4493718.0	1.0	0.0	1.0	2.0
GCA_041294385.1_ASM4129438v1_genomic	100.0	0.0	1.0	4794252.0	4794252.0	5.0	0.0	1.0	6.0
GCA_041101135.1_ASM4110113v1_genomic	100.0	0.05	122.0	126099.0	4655229.0	2.0	1.0	0.0	3.0
GCA_041076415.1_ASM4107641v1_genomic	100.0	1.35	374.0	144578.0	4659678.0	2.0	0.0	0.0	2.0
GCA_041076375.1_ASM4107637v1_genomic	100.0	0.41	221.0	110631.0	4722857.0	2.0	5.0	1.0	8.0
GCA_041076355.1_ASM4107635v1_genomic	100.0	0.27	297.0	123137.0	4761643.0	3.0	4.0	0.0	7.0
GCA_041076335.1_ASM4107633v1_genomic	100.0	0.0	138.0	126059.0	4717828.0	3.0	4.0	1.0	8.0
GCA_041076315.1_ASM4107631v1_genomic	100.0	0.0	152.0	115708.0	4721515.0	3.0	3.0	1.0	7.0
GCA_041076295.1_ASM4107629v1_genomic	100.0	0.59	271.0	99880.0	4736543.0	2.0	5.0	1.0	8.0
GCA_041020305.1_ASM4102030v1_genomic	100.0	0.6	56.0	607339.0	4485542.0	2.0	0.0	0.0	2.0
GCA_040953925.1_PDT002275611.1_genomic	100.0	4.14	52.0	253795.0	5202087.0	6.0	8.0	0.0	14.0
GCA_040822465.1_ASM4082246v1_genomic	100.0	0.0	1.0	4520592.0	4520592.0	4.0	0.0	1.0	5.0
GCA_040704995.1_ASM4070499v1_genomic	100.0	0.41	116.0	143590.0	4695700.0	2.0	2.0	1.0	5.0
GCA_040704935.1_ASM4070493v1_genomic	100.0	1.61	136.0	216266.0	4781667.0	3.0	5.0	0.0	8.0
GCA_040704915.1_ASM4070491v1_genomic	100.0	0.71	218.0	151990.0	5050327.0	7.0	4.0	3.0	14.0
GCA_040704865.1_ASM4070486v1_genomic	100.0	0.43	139.0	144666.0	4837065.0	5.0	1.0	0.0	6.0
GCA_040704815.1_ASM4070481v1_genomic	100.0	0.0	140.0	124892.0	4715333.0	3.0	2.0	1.0	6.0
GCA_040704805.1_ASM4070480v1_genomic	100.0	0.81	129.0	179000.0	4917141.0	3.0	1.0	1.0	5.0
GCA_040704795.1_ASM4070479v1_genomic	100.0	0.76	190.0	122561.0	4731578.0	3.0	1.0	1.0	5.0
GCA_040529155.1_ASM4052915v1_genomic	100.0	0.0	1.0	4520510.0	4520510.0	4.0	0.0	1.0	5.0
GCA_040050265.1_PDT002187122.1_genomic	100.0	4.31	62.0	179950.0	5194579.0	6.0	6.0	0.0	12.0
GCA_040041595.1_PDT002186302.1_genomic	100.0	1.77	53.0	213160.0	4855165.0	8.0	2.0	1.0	11.0
GCA_039766805.1_PDT002173236.1_genomic	100.0	4.22	248.0	31672.0	4886353.0	4.0	16.0	1.0	21.0
GCA_039694715.1_ASM3969471v1_genomic	100.0	1.45	1.0	4832569.0	4832569.0	2.0	0.0	3.0	5.0
GCA_039555535.1_ASM3955553v1_genomic	100.0	1.45	1.0	4830894.0	4830894.0	2.0	0.0	3.0	5.0
GCA_038501525.1_ASM3850152v1_genomic	100.0	0.2	343.0	81806.0	4919477.0	10.0	0.0	2.0	12.0
GCA_038448665.1_ASM3844866v1_genomic	100.0	0.85	418.0	70131.0	4677836.0	5.0	1.0	2.0	8.0
GCA_037735465.1_PDT002123598.1_genomic	100.0	0.9	96.0	106464.0	5026836.0	5.0	9.0	3.0	17.0
GCA_037149755.1_ASM3714975v1_genomic	100.0	0.12	37.0	286562.0	4571755.0	1.0	0.0	1.0	2.0
GCA_037149275.1_ASM3714927v1_genomic	100.0	0.12	45.0	307675.0	4572835.0	1.0	1.0	0.0	2.0
GCA_037148735.1_ASM3714873v1_genomic	100.0	0.61	89.0	198357.0	4914473.0	4.0	3.0	1.0	8.0
GCA_037147915.1_ASM3714791v1_genomic	100.0	0.61	67.0	270493.0	4888679.0	4.0	4.0	2.0	10.0
GCA_037147895.1_ASM3714789v1_genomic	100.0	0.61	54.0	334867.0	4889208.0	4.0	1.0	3.0	8.0
GCA_037147775.1_ASM3714777v1_genomic	100.0	0.61	57.0	255904.0	4888042.0	4.0	4.0	2.0	10.0
GCA_037146195.1_ASM3714619v1_genomic	100.0	0.61	66.0	269015.0	4889455.0	4.0	3.0	2.0	9.0
GCA_037008825.1_PDT002098009.1_genomic	100.0	3.31	117.0	80291.0	5237992.0	6.0	7.0	2.0	15.0
GCA_036322125.1_ASM3632212v1_genomic	100.0	2.12	137.0	62841.0	4566801.0	4.0	5.0	1.0	10.0
GCA_036322105.1_ASM3632210v1_genomic	100.0	0.0	126.0	70408.0	4560644.0	1.0	3.0	0.0	4.0
GCA_036322085.1_ASM3632208v1_genomic	100.0	0.0	113.0	70398.0	4646047.0	2.0	1.0	1.0	4.0
GCA_036322065.1_ASM3632206v1_genomic	100.0	0.69	133.0	58731.0	4786985.0	3.0	6.0	1.0	10.0
GCA_036319845.1_ASM3631984v1_genomic	100.0	1.38	31.0	414202.0	4850490.0	5.0	2.0	0.0	7.0
GCA_036319505.1_ASM3631950v1_genomic	100.0	1.08	105.0	83242.0	5002246.0	7.0	5.0	2.0	14.0
GCA_036319465.1_ASM3631946v1_genomic	100.0	1.38	104.0	69154.0	4790790.0	5.0	3.0	0.0	8.0
GCA_036319425.1_ASM3631942v1_genomic	100.0	1.08	108.0	74060.0	4689707.0	4.0	4.0	0.0	8.0
GCA_036319405.1_ASM3631940v1_genomic	100.0	0.34	119.0	67068.0	4776737.0	3.0	6.0	1.0	10.0
GCA_036319385.1_ASM3631938v1_genomic	100.0	0.0	128.0	61259.0	4790720.0	3.0	6.0	1.0	10.0
GCA_036319345.1_ASM3631934v1_genomic	100.0	0.69	111.0	75637.0	4500621.0	4.0	1.0	0.0	5.0
GCA_036319325.1_ASM3631932v1_genomic	100.0	0.34	137.0	58315.0	4792467.0	3.0	6.0	1.0	10.0
GCA_036319295.1_ASM3631929v1_genomic	100.0	0.34	84.0	105206.0	4759495.0	3.0	3.0	0.0	6.0
GCA_036319285.1_ASM3631928v1_genomic	100.0	1.03	132.0	68931.0	4662512.0	5.0	5.0	0.0	10.0
GCA_036319265.1_ASM3631926v1_genomic	100.0	0.46	108.0	84926.0	4694432.0	7.0	1.0	0.0	8.0
GCA_036319245.1_ASM3631924v1_genomic	100.0	0.0	124.0	63510.0	4779658.0	3.0	7.0	1.0	11.0
GCA_036319225.1_ASM3631922v1_genomic	100.0	0.73	111.0	70137.0	4496452.0	4.0	3.0	0.0	7.0
GCA_036319205.1_ASM3631920v1_genomic	100.0	0.0	104.0	81869.0	4453286.0	3.0	5.0	0.0	8.0
GCA_036319185.1_ASM3631918v1_genomic	100.0	0.34	136.0	58223.0	4785147.0	3.0	6.0	1.0	10.0
GCA_036319105.1_ASM3631910v1_genomic	100.0	0.0	117.0	57093.0	4488752.0	1.0	7.0	0.0	8.0
GCA_036319085.1_ASM3631908v1_genomic	100.0	0.0	124.0	60487.0	4796557.0	3.0	7.0	1.0	11.0
GCA_036319065.1_ASM3631906v1_genomic	100.0	1.1	116.0	74909.0	4790115.0	4.0	3.0	1.0	8.0
GCA_036319045.1_ASM3631904v1_genomic	100.0	1.03	114.0	82540.0	4723800.0	4.0	2.0	0.0	6.0
GCA_036319025.1_ASM3631902v1_genomic	100.0	1.38	134.0	65480.0	4594656.0	1.0	4.0	0.0	5.0
GCA_036318975.1_ASM3631897v1_genomic	100.0	1.38	59.0	139373.0	5030460.0	3.0	3.0	1.0	7.0
GCA_036318965.1_ASM3631896v1_genomic	100.0	0.0	79.0	128051.0	4752237.0	5.0	2.0	0.0	7.0
GCA_036318945.1_ASM3631894v1_genomic	100.0	0.0	78.0	111915.0	4798022.0	3.0	5.0	1.0	9.0
GCA_036318925.1_ASM3631892v1_genomic	100.0	1.72	81.0	115229.0	4820555.0	3.0	4.0	1.0	8.0
GCA_036318905.1_ASM3631890v1_genomic	100.0	1.38	90.0	93473.0	4747584.0	4.0	5.0	0.0	9.0
GCA_034837315.1_PDT002043325.1_genomic	100.0	2.19	225.0	38086.0	4840815.0	4.0	13.0	1.0	18.0
GCA_034809305.1_ASM3480930v1_genomic	100.0	0.34	45.0	474931.0	4771222.0	3.0	0.0	0.0	3.0
GCA_034809285.1_ASM3480928v1_genomic	100.0	0.34	43.0	240758.0	4766861.0	3.0	1.0	0.0	4.0
GCA_034809265.1_ASM3480926v1_genomic	100.0	0.05	100.0	94744.0	4732291.0	4.0	2.0	0.0	6.0
GCA_034809245.1_ASM3480924v1_genomic	100.0	0.34	75.0	115297.0	4764706.0	3.0	4.0	0.0	7.0
GCA_034809185.1_ASM3480918v1_genomic	100.0	0.16	71.0	123217.0	4623891.0	4.0	1.0	0.0	5.0
GCA_034809165.1_ASM3480916v1_genomic	100.0	0.08	54.0	173894.0	4647902.0	2.0	2.0	2.0	6.0
GCA_034809145.1_ASM3480914v1_genomic	100.0	0.0	95.0	110576.0	4569362.0	3.0	5.0	1.0	9.0
GCA_034809125.1_ASM3480912v1_genomic	100.0	1.46	47.0	254187.0	4768268.0	1.0	1.0	0.0	2.0
GCA_034690685.1_PDT000444073.1_genomic	100.0	3.84	84.0	134906.0	4977611.0	7.0	11.0	0.0	18.0
GCA_034651455.1_ASM3465145v1_genomic	100.0	0.69	368.0	21049.0	4746473.0	4.0	18.0	0.0	22.0
GCA_034492385.1_ASM3449238v1_genomic	100.0	0.39	99.0	85752.0	4689419.0	4.0	5.0	1.0	10.0
GCA_034492185.1_ASM3449218v1_genomic	100.0	0.34	106.0	65260.0	4496589.0	2.0	1.0	0.0	3.0
GCA_034491985.1_ASM3449198v1_genomic	100.0	0.34	248.0	48336.0	4858730.0	10.0	5.0	0.0	15.0
GCA_034491325.1_ASM3449132v1_genomic	100.0	0.0	129.0	73068.0	4899477.0	5.0	5.0	1.0	11.0
GCA_034491305.1_ASM3449130v1_genomic	100.0	0.05	158.0	55956.0	4780742.0	2.0	7.0	0.0	9.0
GCA_034491285.1_ASM3449128v1_genomic	100.0	1.77	105.0	94016.0	4909820.0	3.0	4.0	1.0	8.0
GCA_034491265.1_ASM3449126v1_genomic	100.0	0.34	155.0	55666.0	4907821.0	7.0	3.0	0.0	10.0
GCA_034491245.1_ASM3449124v1_genomic	100.0	1.03	146.0	71976.0	4971049.0	4.0	12.0	1.0	17.0
GCA_034491225.1_ASM3449122v1_genomic	100.0	0.07	96.0	83628.0	4730321.0	4.0	5.0	1.0	10.0
GCA_034424605.1_ASM3442460v1_genomic	100.0	0.34	1.0	5004263.0	5004263.0	5.0	0.0	4.0	9.0
GCA_034195935.1_PDT002016838.1_genomic	100.0	3.29	332.0	24118.0	4883555.0	9.0	17.0	0.0	26.0
GCA_034195915.1_PDT002017010.1_genomic	100.0	3.66	298.0	28184.0	5166237.0	6.0	17.0	2.0	25.0
GCA_034195875.1_PDT002017013.1_genomic	100.0	4.67	268.0	29032.0	4995361.0	3.0	17.0	0.0	20.0
GCA_034195855.1_PDT002017015.1_genomic	100.0	3.28	307.0	24872.0	5003731.0	4.0	23.0	1.0	28.0
GCA_034195785.1_PDT002017021.1_genomic	100.0	3.79	353.0	23661.0	5052934.0	13.0	21.0	0.0	34.0
GCA_034193985.1_PDT002016528.1_genomic	100.0	4.57	233.0	38089.0	5268971.0	6.0	15.0	2.0	23.0
GCA_034193885.1_PDT002016996.1_genomic	100.0	1.51	62.0	200875.0	5009944.0	4.0	5.0	1.0	10.0
GCA_034193845.1_PDT002017006.1_genomic	100.0	3.62	277.0	30213.0	4833866.0	5.0	14.0	0.0	19.0
GCA_034160605.1_PDT002016473.1_genomic	100.0	3.13	377.0	22127.0	4968504.0	4.0	24.0	2.0	30.0
GCA_034160585.1_PDT002016475.1_genomic	100.0	4.31	324.0	26923.0	5115830.0	9.0	19.0	0.0	28.0
GCA_034160365.1_PDT002016491.1_genomic	100.0	4.61	259.0	37548.0	5142166.0	10.0	14.0	0.0	24.0
GCA_034159585.1_PDT002016679.1_genomic	100.0	0.46	66.0	160039.0	4925680.0	7.0	7.0	0.0	14.0
GCA_034159545.1_PDT002016632.1_genomic	100.0	4.48	316.0	24654.0	4915909.0	8.0	16.0	0.0	24.0
GCA_034159425.1_PDT002016633.1_genomic	100.0	4.05	229.0	34338.0	4884070.0	7.0	15.0	0.0	22.0
GCA_034159285.1_PDT002016660.1_genomic	100.0	0.9	161.0	60986.0	4937136.0	9.0	12.0	0.0	21.0
GCA_034159265.1_PDT002016663.1_genomic	100.0	2.5	348.0	24198.0	4727465.0	7.0	24.0	0.0	31.0
GCA_034159245.1_PDT002016666.1_genomic	100.0	1.1	46.0	270982.0	4871800.0	6.0	3.0	3.0	12.0
GCA_034159225.1_PDT002016674.1_genomic	100.0	2.24	73.0	188079.0	4870151.0	5.0	6.0	0.0	11.0
GCA_034159205.1_PDT002016678.1_genomic	100.0	0.76	74.0	168899.0	4950952.0	7.0	7.0	0.0	14.0
GCA_034158045.1_PDT002016859.1_genomic	100.0	2.79	304.0	25973.0	4942189.0	4.0	15.0	0.0	19.0
GCA_034158005.1_PDT002016870.1_genomic	100.0	0.62	79.0	157641.0	4964720.0	5.0	6.0	2.0	13.0
GCA_034157985.1_PDT002016873.1_genomic	100.0	1.1	34.0	293530.0	4692247.0	5.0	0.0	0.0	5.0
GCA_034157965.1_PDT002016871.1_genomic	100.0	0.79	45.0	219235.0	4666178.0	2.0	3.0	0.0	5.0
GCA_034157085.1_PDT002016983.1_genomic	100.0	3.12	307.0	29021.0	5011431.0	1.0	17.0	2.0	20.0
GCA_034157025.1_PDT002016998.1_genomic	100.0	3.79	64.0	210411.0	4914745.0	7.0	3.0	0.0	10.0
GCA_034157005.1_PDT002016992.1_genomic	100.0	3.63	228.0	36350.0	4954017.0	6.0	18.0	2.0	26.0
GCA_034156965.1_PDT002016987.1_genomic	100.0	4.01	255.0	35230.0	5101398.0	9.0	17.0	0.0	26.0
GCA_034156945.1_PDT002016997.1_genomic	100.0	1.69	67.0	236220.0	4925460.0	3.0	6.0	2.0	11.0
GCA_034156925.1_PDT002017001.1_genomic	100.0	4.69	37.0	431606.0	4797799.0	4.0	0.0	0.0	4.0
GCA_034156905.1_PDT002017002.1_genomic	100.0	0.76	63.0	183158.0	4772941.0	4.0	4.0	1.0	9.0
GCA_034156865.1_PDT002017003.1_genomic	100.0	0.41	64.0	211125.0	4661005.0	5.0	2.0	0.0	7.0
GCA_034156445.1_PDT002017014.1_genomic	100.0	2.39	308.0	28158.0	4901737.0	4.0	23.0	1.0	28.0
GCA_034155265.1_PDT002016474.1_genomic	100.0	3.79	348.0	22180.0	4845593.0	5.0	22.0	1.0	28.0
GCA_034155205.1_PDT002016477.1_genomic	100.0	4.56	267.0	30584.0	5015911.0	7.0	18.0	0.0	25.0
GCA_034154285.1_PDT002016481.1_genomic	100.0	1.88	335.0	24615.0	5006757.0	5.0	19.0	0.0	24.0
GCA_034154245.1_PDT002016484.1_genomic	100.0	3.84	256.0	31419.0	4941348.0	4.0	12.0	0.0	16.0
GCA_034154225.1_PDT002016482.1_genomic	100.0	3.33	304.0	28050.0	4915256.0	3.0	16.0	0.0	19.0
GCA_034154205.1_PDT002016483.1_genomic	100.0	2.01	279.0	27144.0	4839607.0	6.0	20.0	1.0	27.0
GCA_034154145.1_PDT002016492.1_genomic	100.0	4.51	275.0	27751.0	4597538.0	3.0	14.0	0.0	17.0
GCA_034154125.1_PDT002016490.1_genomic	100.0	4.74	175.0	49351.0	5105919.0	3.0	7.0	1.0	11.0
GCA_034154105.1_PDT002016495.1_genomic	100.0	2.88	315.0	29425.0	5207095.0	7.0	25.0	3.0	35.0
GCA_034154065.1_PDT002016496.1_genomic	100.0	1.55	300.0	25816.0	4775543.0	3.0	11.0	0.0	14.0
GCA_034154045.1_PDT002016500.1_genomic	100.0	4.57	269.0	32250.0	4924661.0	8.0	12.0	0.0	20.0
GCA_034153945.1_PDT002016506.1_genomic	100.0	4.48	210.0	44060.0	5173769.0	5.0	11.0	1.0	17.0
GCA_034153905.1_PDT002016508.1_genomic	100.0	4.76	295.0	29572.0	5131500.0	11.0	19.0	1.0	31.0
GCA_034153885.1_PDT002016509.1_genomic	100.0	3.77	314.0	23042.0	4752154.0	6.0	16.0	1.0	23.0
GCA_034153845.1_PDT002016511.1_genomic	100.0	3.31	391.0	19548.0	4731811.0	3.0	21.0	0.0	24.0
GCA_034153825.1_PDT002016514.1_genomic	100.0	2.92	227.0	33570.0	4993026.0	6.0	15.0	1.0	22.0
GCA_034153765.1_PDT002016516.1_genomic	100.0	3.67	173.0	51982.0	5032444.0	5.0	10.0	1.0	16.0
GCA_034153745.1_PDT002016518.1_genomic	100.0	1.52	336.0	24718.0	5006563.0	1.0	18.0	1.0	20.0
GCA_034153725.1_PDT002016519.1_genomic	100.0	3.61	376.0	20258.0	4866809.0	11.0	22.0	0.0	33.0
GCA_034153705.1_PDT002016523.1_genomic	100.0	2.01	207.0	43339.0	4960033.0	8.0	7.0	1.0	16.0
GCA_034153665.1_PDT002016520.1_genomic	100.0	4.57	337.0	23973.0	4871355.0	10.0	15.0	0.0	25.0
GCA_034153485.1_PDT002016524.1_genomic	100.0	4.14	267.0	39623.0	5306857.0	11.0	15.0	2.0	28.0
GCA_034153425.1_PDT002016529.1_genomic	100.0	4.85	307.0	28151.0	5145850.0	4.0	23.0	0.0	27.0
GCA_034153405.1_PDT002016530.1_genomic	100.0	2.46	294.0	26627.0	4614445.0	5.0	16.0	0.0	21.0
GCA_034149025.1_PDT002016636.1_genomic	100.0	3.26	306.0	25545.0	4881408.0	2.0	23.0	0.0	25.0
GCA_034149005.1_PDT002016629.1_genomic	100.0	2.63	299.0	26304.0	4943210.0	4.0	22.0	1.0	27.0
GCA_034148965.1_PDT002016639.1_genomic	100.0	4.25	308.0	26302.0	4913297.0	3.0	19.0	0.0	22.0
GCA_034148685.1_PDT002016650.1_genomic	100.0	4.88	217.0	39720.0	5215068.0	5.0	15.0	1.0	21.0
GCA_034148665.1_PDT002016652.1_genomic	100.0	4.48	298.0	30844.0	5076303.0	10.0	13.0	0.0	23.0
GCA_034148645.1_PDT002016653.1_genomic	100.0	4.74	207.0	36803.0	4791814.0	2.0	11.0	0.0	13.0
GCA_034148565.1_PDT002016654.1_genomic	100.0	3.31	327.0	23882.0	4827425.0	8.0	18.0	0.0	26.0
GCA_034148465.1_PDT002016658.1_genomic	100.0	2.87	311.0	25589.0	4951222.0	6.0	23.0	1.0	30.0
GCA_034148425.1_PDT002016656.1_genomic	100.0	4.38	286.0	29606.0	4968757.0	3.0	13.0	2.0	18.0
GCA_034148345.1_PDT002016659.1_genomic	100.0	4.91	240.0	35508.0	4845768.0	5.0	14.0	0.0	19.0
GCA_034148205.1_PDT002016665.1_genomic	100.0	1.97	338.0	22803.0	4812571.0	4.0	21.0	0.0	25.0
GCA_034148085.1_PDT002016673.1_genomic	100.0	2.13	160.0	57942.0	4833759.0	4.0	6.0	1.0	11.0
GCA_034146405.1_PDT002016984.1_genomic	100.0	3.79	336.0	24547.0	4923839.0	10.0	19.0	0.0	29.0
GCA_034140405.1_PDT002016882.1_genomic	100.0	4.85	312.0	32076.0	5199688.0	11.0	22.0	3.0	36.0
GCA_034138545.1_PDT002016842.1_genomic	100.0	3.45	280.0	28254.0	4693715.0	2.0	10.0	1.0	13.0
GCA_034138365.1_PDT002016863.1_genomic	100.0	3.16	255.0	36806.0	5089800.0	8.0	13.0	2.0	23.0
GCA_034138325.1_PDT002016865.1_genomic	100.0	2.49	254.0	31352.0	4762447.0	2.0	14.0	0.0	16.0
GCA_034138185.1_PDT002016868.1_genomic	100.0	2.56	384.0	23668.0	4971511.0	2.0	28.0	0.0	30.0
GCA_034138165.1_PDT002016872.1_genomic	100.0	0.85	70.0	226041.0	4607463.0	4.0	4.0	0.0	8.0
GCA_034138065.1_PDT002016876.1_genomic	100.0	0.1	53.0	245010.0	4773169.0	2.0	2.0	2.0	6.0
GCA_034138045.1_PDT002016877.1_genomic	100.0	2.72	340.0	24604.0	5009251.0	2.0	17.0	0.0	19.0
GCA_034137975.1_PDT002016878.1_genomic	100.0	2.41	293.0	29649.0	4791919.0	4.0	18.0	0.0	22.0
GCA_034136125.1_PDT002016975.1_genomic	100.0	3.62	223.0	36725.0	4863106.0	4.0	12.0	0.0	16.0
GCA_034135965.1_PDT002016988.1_genomic	100.0	4.83	291.0	27005.0	4921158.0	8.0	18.0	0.0	26.0
GCA_034135945.1_PDT002016981.1_genomic	100.0	2.46	302.0	27392.0	5067360.0	6.0	18.0	1.0	25.0
GCA_033831165.1_PDT001992687.1_genomic	100.0	0.89	105.0	77534.0	4758217.0	3.0	9.0	0.0	12.0
GCA_033437005.1_ASM3343700v1_genomic	100.0	0.34	262.0	28767.0	4662031.0	4.0	17.0	0.0	21.0
GCA_033436975.1_ASM3343697v1_genomic	100.0	0.68	225.0	48461.0	5004412.0	4.0	10.0	3.0	17.0
GCA_033436945.1_ASM3343694v1_genomic	100.0	0.52	132.0	75120.0	4545082.0	4.0	5.0	0.0	9.0
GCA_033215895.1_PDT001964966.1_genomic	100.0	4.41	66.0	161055.0	5070688.0	4.0	2.0	1.0	7.0
GCA_033215575.1_PDT001964967.1_genomic	100.0	2.6	69.0	145591.0	4966746.0	4.0	4.0	1.0	9.0
GCA_033215555.1_PDT001964965.1_genomic	100.0	3.03	59.0	152458.0	5060857.0	5.0	2.0	1.0	8.0
GCA_033100275.1_ASM3310027v1_genomic	100.0	1.1	1.0	4857915.0	4857915.0	1.0	0.0	5.0	6.0
GCA_033095765.1_ASM3309576v1_genomic	100.0	1.46	1.0	4751329.0	4751329.0	2.0	0.0	0.0	2.0
GCA_033034805.1_ASM3303480v1_genomic	100.0	0.16	5.0	4792592.0	4797877.0	3.0	0.0	3.0	6.0
GCA_032763125.1_PDT001941491.1_genomic	100.0	3.62	180.0	44974.0	5038024.0	6.0	12.0	0.0	18.0
GCA_032579175.2_PDT001811517.2_genomic	100.0	0.59	122.0	82122.0	5013799.0	10.0	10.0	1.0	21.0
GCA_032579085.2_PDT001811518.2_genomic	100.0	3.91	113.0	78478.0	5122642.0	11.0	8.0	1.0	20.0
GCA_032401205.1_ASM3240120v1_genomic	100.0	0.92	1.0	4975815.0	4975815.0	4.0	0.0	1.0	5.0
GCA_032292205.2_PDT001912033.2_genomic	100.0	1.87	270.0	27186.0	4826710.0	4.0	13.0	0.0	17.0
GCA_032037925.1_PDT001835574.1_genomic	100.0	0.69	99.0	107289.0	4713123.0	1.0	4.0	0.0	5.0
GCA_032028025.1_ASM3202802v1_genomic	100.0	1.03	100.0	101222.0	5109916.0	3.0	5.0	0.0	8.0
GCA_032025625.1_ASM3202562v1_genomic	100.0	2.45	5.0	1484804.0	4319629.0	1.0	0.0	0.0	1.0
GCA_032025385.1_ASM3202538v1_genomic	100.0	1.38	11.0	903245.0	4591791.0	4.0	1.0	1.0	6.0
GCA_032025265.1_ASM3202526v1_genomic	100.0	1.72	11.0	1214177.0	5003791.0	7.0	0.0	3.0	10.0
GCA_031851375.1_ASM3185137v1_genomic	100.0	0.39	256.0	31899.0	4750464.0	4.0	14.0	1.0	19.0
GCA_031693685.1_PDT001848735.1_genomic	100.0	3.08	109.0	97371.0	4966629.0	8.0	12.0	0.0	20.0
GCA_031693665.1_PDT001848736.1_genomic	100.0	3.27	108.0	92478.0	4990611.0	6.0	7.0	0.0	13.0
GCA_031693645.1_PDT001848737.1_genomic	100.0	2.76	97.0	99885.0	5141536.0	6.0	12.0	0.0	18.0
GCA_031693625.1_PDT001848739.1_genomic	100.0	4.27	104.0	80051.0	4928213.0	2.0	9.0	0.0	11.0
GCA_031693605.1_PDT001848746.1_genomic	100.0	0.88	88.0	138277.0	4917817.0	5.0	9.0	0.0	14.0
GCA_031693585.1_PDT001848748.1_genomic	100.0	1.15	70.0	164169.0	4912742.0	5.0	7.0	0.0	12.0
GCA_031693565.1_PDT001848747.1_genomic	100.0	2.12	86.0	145169.0	4939341.0	4.0	5.0	0.0	9.0
GCA_031692495.1_PDT001848751.1_genomic	100.0	2.81	98.0	104742.0	5072690.0	6.0	9.0	0.0	15.0
GCA_031692465.1_PDT001848754.1_genomic	100.0	3.79	98.0	107534.0	5080015.0	5.0	13.0	2.0	20.0
GCA_031692425.1_PDT001848756.1_genomic	100.0	3.38	89.0	115509.0	4958291.0	8.0	6.0	0.0	14.0
GCA_031692415.1_PDT001848755.1_genomic	100.0	2.41	85.0	107627.0	4960370.0	8.0	6.0	0.0	14.0
GCA_031692385.1_PDT001848758.1_genomic	100.0	3.53	112.0	100200.0	5094514.0	8.0	11.0	1.0	20.0
GCA_031692355.1_PDT001848757.1_genomic	100.0	3.08	100.0	109866.0	4902974.0	5.0	6.0	0.0	11.0
GCA_031692335.1_PDT001848759.1_genomic	100.0	1.1	110.0	86802.0	4890594.0	4.0	6.0	0.0	10.0
GCA_031692295.1_PDT001848760.1_genomic	100.0	2.14	108.0	88389.0	4781561.0	4.0	3.0	0.0	7.0
GCA_031692215.1_PDT001848763.1_genomic	100.0	1.66	91.0	147590.0	4913013.0	7.0	5.0	0.0	12.0
GCA_031692185.1_PDT001848764.1_genomic	100.0	1.52	55.0	275213.0	4938747.0	7.0	3.0	0.0	10.0
GCA_031692155.1_PDT001848767.1_genomic	100.0	0.81	213.0	41165.0	4841389.0	6.0	12.0	0.0	18.0
GCA_031692125.1_PDT001848765.1_genomic	100.0	2.77	55.0	232906.0	4931939.0	5.0	2.0	0.0	7.0
GCA_031692115.1_PDT001848769.1_genomic	100.0	2.34	48.0	346625.0	4914089.0	5.0	3.0	0.0	8.0
GCA_031692095.1_PDT001848768.1_genomic	100.0	0.39	66.0	164524.0	4876045.0	5.0	4.0	0.0	9.0
GCA_031692075.1_PDT001848766.1_genomic	100.0	1.62	51.0	261413.0	4929270.0	6.0	2.0	0.0	8.0
GCA_031691895.1_PDT001848770.1_genomic	100.0	1.91	90.0	109866.0	4970188.0	6.0	7.0	0.0	13.0
GCA_031691875.1_PDT001848772.1_genomic	100.0	3.23	82.0	120689.0	5183269.0	5.0	8.0	4.0	17.0
GCA_031691845.1_PDT001848771.1_genomic	100.0	3.45	83.0	115510.0	5214485.0	5.0	9.0	4.0	18.0
GCA_031691825.1_PDT001848773.1_genomic	100.0	2.69	90.0	102084.0	4550344.0	2.0	4.0	0.0	6.0
GCA_031691785.1_PDT001848775.1_genomic	100.0	3.5	81.0	141304.0	4976963.0	5.0	5.0	0.0	10.0
GCA_031691775.1_PDT001848774.1_genomic	100.0	1.17	103.0	98257.0	4592244.0	5.0	2.0	0.0	7.0
GCA_031691755.1_PDT001848777.1_genomic	100.0	2.41	50.0	305255.0	4652003.0	4.0	1.0	0.0	5.0
GCA_031691735.1_PDT001848776.1_genomic	100.0	0.97	77.0	147893.0	4573230.0	4.0	0.0	0.0	4.0
GCA_031691715.1_PDT001848778.1_genomic	100.0	0.67	235.0	36149.0	4546516.0	5.0	9.0	0.0	14.0
GCA_031691695.1_PDT001848779.1_genomic	100.0	1.22	63.0	218231.0	4587142.0	5.0	2.0	0.0	7.0
GCA_031691675.1_PDT001848783.1_genomic	100.0	0.95	92.0	124137.0	4810857.0	4.0	9.0	0.0	13.0
GCA_031691655.1_PDT001848780.1_genomic	100.0	2.76	85.0	115520.0	5030624.0	4.0	8.0	1.0	13.0
GCA_031691635.1_PDT001848784.1_genomic	100.0	4.19	109.0	100718.0	5042208.0	8.0	10.0	0.0	18.0
GCA_031691605.1_PDT001848785.1_genomic	100.0	0.46	102.0	113613.0	4865919.0	5.0	5.0	0.0	10.0
GCA_031691585.1_PDT001848786.1_genomic	100.0	1.53	121.0	81543.0	4872200.0	6.0	6.0	0.0	12.0
GCA_031657695.2_PDT001889665.2_genomic	100.0	2.38	213.0	39851.0	4918072.0	2.0	8.0	0.0	10.0
GCA_031385145.1_PDT001810338.1_genomic	100.0	2.53	230.0	36108.0	4836881.0	6.0	13.0	0.0	19.0
GCA_030980175.1_PDT001868370.1_genomic	100.0	4.92	274.0	30542.0	4976808.0	12.0	12.0	0.0	24.0
GCA_030867045.1_ASM3086704v1_genomic	100.0	0.0	1.0	4504077.0	4504077.0	3.0	0.0	1.0	4.0
GCA_030315995.1_ASM3031599v1_genomic	100.0	0.34	1.0	4492202.0	4492202.0	1.0	0.0	1.0	2.0
GCA_030237155.1_ASM3023715v1_genomic	100.0	0.17	92.0	91570.0	4435594.0	2.0	2.0	0.0	4.0
GCA_030237125.1_ASM3023712v1_genomic	100.0	1.15	88.0	125638.0	4930811.0	4.0	4.0	2.0	10.0
GCA_030237055.1_ASM3023705v1_genomic	100.0	0.34	96.0	99953.0	4656673.0	5.0	2.0	1.0	8.0
GCA_030236965.1_ASM3023696v1_genomic	100.0	0.16	103.0	74327.0	4652370.0	5.0	5.0	0.0	10.0
GCA_030236935.1_ASM3023693v1_genomic	100.0	0.2	171.0	54788.0	4465189.0	1.0	2.0	0.0	3.0
GCA_030236885.1_ASM3023688v1_genomic	100.0	0.05	171.0	59570.0	4641903.0	4.0	4.0	0.0	8.0
GCA_030236825.1_ASM3023682v1_genomic	100.0	0.11	254.0	31359.0	4584631.0	2.0	11.0	1.0	14.0
GCA_030221765.1_PDT000672361.1_genomic	100.0	2.41	133.0	69665.0	4926647.0	4.0	8.0	1.0	13.0
GCA_029907915.1_ASM2990791v1_genomic	100.0	0.69	35.0	339362.0	4728026.0	5.0	0.0	0.0	5.0
GCA_029773205.1_PDT000672355.1_genomic	100.0	1.51	148.0	60019.0	4783598.0	4.0	16.0	0.0	20.0
GCA_029773185.1_PDT000444077.1_genomic	100.0	4.59	37.0	258144.0	4907447.0	5.0	1.0	0.0	6.0
GCA_029773155.1_PDT000672349.1_genomic	100.0	1.26	125.0	85036.0	4952107.0	4.0	10.0	0.0	14.0
GCA_029771845.1_PDT001354474.1_genomic	100.0	2.5	280.0	30029.0	4734456.0	3.0	21.0	0.0	24.0
GCA_029771825.1_PDT001354476.1_genomic	100.0	0.34	467.0	17036.0	4480452.0	3.0	22.0	0.0	25.0
GCA_029771785.1_PDT001354499.1_genomic	100.0	3.36	110.0	103045.0	5281558.0	4.0	6.0	2.0	12.0
GCA_029771765.1_PDT001354497.1_genomic	100.0	0.67	82.0	142426.0	4811525.0	5.0	0.0	1.0	6.0
GCA_029771725.1_PDT001354502.1_genomic	100.0	1.49	88.0	115481.0	4910985.0	5.0	3.0	1.0	9.0
GCA_029771705.1_PDT001354503.1_genomic	100.0	2.13	64.0	173273.0	4922901.0	3.0	5.0	0.0	8.0
GCA_029771685.1_PDT001354505.1_genomic	100.0	0.15	79.0	145908.0	4992017.0	5.0	7.0	0.0	12.0
GCA_029771645.1_PDT001354511.1_genomic	100.0	1.03	94.0	165955.0	4819055.0	10.0	2.0	0.0	12.0
GCA_029771625.1_PDT001354513.1_genomic	100.0	0.14	41.0	491929.0	4765367.0	3.0	3.0	1.0	7.0
GCA_029771605.1_PDT001354512.1_genomic	100.0	0.14	62.0	308450.0	5001108.0	5.0	3.0	2.0	10.0
GCA_029771545.1_PDT001354525.1_genomic	100.0	2.6	76.0	179217.0	4748346.0	3.0	4.0	1.0	8.0
GCA_029771525.1_PDT001354515.1_genomic	100.0	1.1	80.0	117730.0	4905169.0	10.0	3.0	0.0	13.0
GCA_029771465.1_PDT001354530.1_genomic	100.0	3.23	105.0	95194.0	4901176.0	7.0	6.0	0.0	13.0
GCA_029771445.1_PDT001354533.1_genomic	100.0	1.1	55.0	513960.0	4826020.0	9.0	1.0	1.0	11.0
GCA_029771385.1_PDT001354534.1_genomic	100.0	2.93	106.0	119662.0	4833615.0	9.0	6.0	0.0	15.0
GCA_029771365.1_PDT001354536.1_genomic	100.0	1.64	64.0	193917.0	4933118.0	4.0	2.0	1.0	7.0
GCA_029771325.1_PDT001354543.1_genomic	100.0	0.97	55.0	302601.0	4674858.0	3.0	1.0	1.0	5.0
GCA_029771305.1_PDT001354540.1_genomic	100.0	0.12	166.0	82752.0	4880029.0	6.0	13.0	0.0	19.0
GCA_029771265.1_PDT001354546.1_genomic	100.0	3.79	65.0	164768.0	4880241.0	7.0	5.0	0.0	12.0
GCA_029771245.1_PDT001354551.1_genomic	100.0	0.48	71.0	136619.0	4694255.0	4.0	3.0	1.0	8.0
GCA_029771225.1_PDT001354552.1_genomic	100.0	0.28	77.0	140926.0	4681010.0	4.0	2.0	1.0	7.0
GCA_029771205.1_PDT001354547.1_genomic	100.0	0.73	80.0	132587.0	4629171.0	3.0	3.0	0.0	6.0
GCA_029771185.1_PDT001354553.1_genomic	100.0	1.72	78.0	147636.0	4996716.0	11.0	7.0	0.0	18.0
GCA_029771165.1_PDT001354555.1_genomic	100.0	0.43	79.0	151837.0	4820937.0	5.0	1.0	1.0	7.0
GCA_029771145.1_PDT001354556.1_genomic	100.0	0.83	73.0	191093.0	4934991.0	8.0	5.0	1.0	14.0
GCA_029771125.1_PDT001354557.1_genomic	100.0	1.2	57.0	244719.0	4969632.0	3.0	2.0	0.0	5.0
GCA_029771105.1_PDT001354559.1_genomic	100.0	4.57	123.0	74212.0	5141537.0	4.0	9.0	2.0	15.0
GCA_029771085.1_PDT001354560.1_genomic	100.0	1.01	129.0	70884.0	4807647.0	3.0	10.0	0.0	13.0
GCA_029771045.4_PDT001354565.4_genomic	100.0	4.21	218.0	39833.0	4920397.0	4.0	13.0	0.0	17.0
GCA_029771005.1_PDT001354582.1_genomic	100.0	3.83	413.0	21476.0	5176986.0	7.0	25.0	2.0	34.0
GCA_029770965.1_PDT001354589.1_genomic	100.0	2.28	412.0	20951.0	5086676.0	7.0	24.0	2.0	33.0
GCA_029770945.1_PDT001354592.1_genomic	100.0	4.69	353.0	25576.0	5215727.0	8.0	26.0	2.0	36.0
GCA_029770925.1_PDT001354603.1_genomic	100.0	4.31	373.0	23443.0	5196773.0	8.0	22.0	2.0	32.0
GCA_029770885.1_PDT001354588.1_genomic	100.0	2.93	404.0	21003.0	5133596.0	8.0	26.0	2.0	36.0
GCA_029770865.1_PDT001354594.1_genomic	100.0	3.71	396.0	21008.0	5151859.0	8.0	25.0	0.0	33.0
GCA_029770825.1_PDT001354606.1_genomic	100.0	3.68	390.0	23027.0	5210934.0	8.0	19.0	2.0	29.0
GCA_029770805.1_PDT001354593.1_genomic	100.0	3.37	362.0	23601.0	5159291.0	7.0	22.0	2.0	31.0
GCA_029770785.1_PDT001354610.1_genomic	100.0	2.59	378.0	22884.0	5107002.0	7.0	22.0	2.0	31.0
GCA_029770765.1_PDT001354598.1_genomic	100.0	4.91	356.0	24489.0	5196554.0	8.0	19.0	2.0	29.0
GCA_029770745.1_PDT001354607.1_genomic	100.0	3.28	432.0	20653.0	5116164.0	7.0	22.0	1.0	30.0
GCA_029770725.1_PDT001354609.1_genomic	100.0	2.79	416.0	21409.0	5127762.0	7.0	23.0	2.0	32.0
GCA_029770705.1_PDT001354614.1_genomic	100.0	4.37	397.0	20699.0	5159355.0	7.0	25.0	1.0	33.0
GCA_029770685.4_PDT001354572.4_genomic	100.0	3.17	215.0	34444.0	4859763.0	4.0	13.0	0.0	17.0
GCA_029770665.4_PDT001354576.4_genomic	100.0	2.4	348.0	24653.0	5007666.0	6.0	29.0	1.0	36.0
GCA_029770625.4_PDT001354577.4_genomic	100.0	3.82	396.0	23965.0	5156104.0	1.0	30.0	1.0	32.0
GCA_029770605.1_PDT001354580.1_genomic	100.0	4.21	410.0	21630.0	5126609.0	7.0	27.0	2.0	36.0
GCA_029770585.1_PDT001354581.1_genomic	100.0	3.64	401.0	22562.0	5159984.0	8.0	26.0	0.0	34.0
GCA_029770565.1_PDT001354585.1_genomic	100.0	3.2	401.0	22463.0	5149252.0	7.0	21.0	1.0	29.0
GCA_029770545.1_PDT001354584.1_genomic	100.0	3.29	388.0	23124.0	5179127.0	8.0	22.0	1.0	31.0
GCA_029770525.1_PDT001354583.1_genomic	100.0	2.79	397.0	22337.0	5136505.0	8.0	22.0	1.0	31.0
GCA_029770505.1_PDT001354596.1_genomic	100.0	3.68	382.0	22439.0	5164294.0	9.0	23.0	1.0	33.0
GCA_029770485.1_PDT001354597.1_genomic	100.0	3.62	377.0	24091.0	5182633.0	8.0	19.0	2.0	29.0
GCA_029770465.1_PDT001354599.1_genomic	100.0	4.14	372.0	23046.0	5196395.0	8.0	22.0	2.0	32.0
GCA_029770445.1_PDT001354602.1_genomic	100.0	3.53	380.0	22461.0	5187399.0	8.0	18.0	2.0	28.0
GCA_029770425.1_PDT001354600.1_genomic	100.0	4.74	374.0	23447.0	5207903.0	8.0	21.0	2.0	31.0
GCA_029770405.1_PDT001354604.1_genomic	100.0	3.98	395.0	21536.0	5155094.0	8.0	23.0	1.0	32.0
GCA_029770385.1_PDT001354605.1_genomic	100.0	3.28	397.0	22568.0	5145113.0	8.0	24.0	1.0	33.0
GCA_029770365.1_PDT001354608.1_genomic	100.0	3.06	391.0	24141.0	5117093.0	7.0	20.0	1.0	28.0
GCA_029770325.1_PDT001354611.1_genomic	100.0	2.93	379.0	23007.0	5129236.0	8.0	21.0	2.0	31.0
GCA_029770305.1_PDT001354616.1_genomic	100.0	2.19	405.0	22299.0	5213619.0	5.0	33.0	1.0	39.0
GCA_029770285.1_PDT001354618.1_genomic	100.0	1.96	385.0	21013.0	4910420.0	5.0	21.0	0.0	26.0
GCA_029770265.1_PDT001354624.1_genomic	100.0	2.71	359.0	24534.0	4950449.0	5.0	22.0	0.0	27.0
GCA_029770245.1_PDT001354621.1_genomic	100.0	3.3	381.0	20727.0	4973781.0	5.0	28.0	0.0	33.0
GCA_029770225.1_PDT001354620.1_genomic	100.0	1.39	366.0	22343.0	4904190.0	4.0	24.0	0.0	28.0
GCA_029770205.1_PDT001354623.1_genomic	100.0	1.05	461.0	16984.0	4846430.0	4.0	26.0	0.0	30.0
GCA_029770185.1_PDT001354625.1_genomic	100.0	1.32	403.0	20757.0	4869851.0	4.0	22.0	0.0	26.0
GCA_029770165.1_PDT001354619.1_genomic	100.0	2.67	379.0	22563.0	4990474.0	5.0	25.0	0.0	30.0
GCA_029770145.1_PDT001354626.1_genomic	100.0	3.51	352.0	24657.0	5022494.0	5.0	20.0	0.0	25.0
GCA_029770125.1_PDT001354622.1_genomic	100.0	2.91	360.0	22211.0	4943375.0	4.0	23.0	0.0	27.0
GCA_029770105.1_PDT001354627.1_genomic	100.0	1.87	430.0	18452.0	4996113.0	6.0	28.0	3.0	37.0
GCA_029770085.1_PDT001354629.1_genomic	100.0	1.87	435.0	17964.0	4916006.0	5.0	27.0	1.0	33.0
GCA_029770065.1_PDT001354628.1_genomic	100.0	2.63	378.0	22093.0	5080504.0	7.0	23.0	2.0	32.0
GCA_029768785.1_PDT001354636.1_genomic	100.0	1.57	160.0	55083.0	4843854.0	5.0	11.0	1.0	17.0
GCA_029768745.4_PDT001354638.5_genomic	100.0	2.76	368.0	19751.0	4587439.0	2.0	15.0	0.0	17.0
GCA_029768705.1_PDT001354639.1_genomic	100.0	1.52	95.0	85179.0	4600631.0	4.0	5.0	0.0	9.0
GCA_029768645.1_PDT001354644.1_genomic	100.0	0.64	94.0	102513.0	4849489.0	6.0	5.0	0.0	11.0
GCA_029768405.1_PDT001354659.1_genomic	100.0	2.38	108.0	106869.0	4867785.0	4.0	7.0	0.0	11.0
GCA_029768375.1_PDT001354660.1_genomic	100.0	3.38	65.0	147340.0	4726332.0	3.0	3.0	0.0	6.0
GCA_029768365.1_PDT001354662.1_genomic	100.0	1.34	104.0	84110.0	4696828.0	5.0	5.0	0.0	10.0
GCA_029768345.1_PDT001354663.1_genomic	100.0	1.59	81.0	127668.0	4808092.0	2.0	6.0	0.0	8.0
GCA_029768325.1_PDT001354668.1_genomic	100.0	3.64	74.0	128730.0	5315559.0	9.0	10.0	0.0	19.0
GCA_029768305.1_PDT001354669.1_genomic	100.0	1.79	124.0	84720.0	4889902.0	4.0	10.0	0.0	14.0
GCA_029768285.1_PDT001354670.1_genomic	100.0	1.03	109.0	74815.0	4616844.0	4.0	7.0	0.0	11.0
GCA_029768265.1_PDT001354671.1_genomic	100.0	2.67	121.0	95026.0	4821306.0	3.0	9.0	1.0	13.0
GCA_029768185.1_PDT001396381.1_genomic	100.0	1.6	326.0	26716.0	4956612.0	7.0	24.0	0.0	31.0
GCA_029768165.1_PDT001404640.1_genomic	100.0	1.17	162.0	57257.0	4853141.0	7.0	11.0	1.0	19.0
GCA_029750545.1_PDT001474405.1_genomic	100.0	1.11	93.0	105021.0	4975085.0	5.0	12.0	1.0	18.0
GCA_029750525.1_PDT001468773.1_genomic	100.0	2.21	82.0	115640.0	4948461.0	6.0	4.0	1.0	11.0
GCA_029750485.1_PDT001474407.1_genomic	100.0	1.57	69.0	355541.0	5240604.0	8.0	10.0	2.0	20.0
GCA_029750465.1_PDT001474408.1_genomic	100.0	1.46	113.0	110328.0	5214815.0	8.0	17.0	3.0	28.0
GCA_029750445.1_PDT001474409.1_genomic	100.0	1.9	130.0	85520.0	5177514.0	6.0	14.0	1.0	21.0
GCA_029750405.1_PDT001474410.1_genomic	100.0	1.97	62.0	190103.0	5185153.0	7.0	8.0	3.0	18.0
GCA_029750385.1_PDT001474412.1_genomic	100.0	1.76	60.0	233554.0	5311429.0	8.0	9.0	2.0	19.0
GCA_029750345.1_PDT001474415.1_genomic	100.0	0.81	79.0	130800.0	4816675.0	4.0	8.0	1.0	13.0
GCA_029750305.1_PDT001474419.1_genomic	100.0	1.77	49.0	221918.0	4865948.0	3.0	5.0	0.0	8.0
GCA_029750285.1_PDT001474417.1_genomic	100.0	1.52	38.0	461087.0	4661790.0	2.0	2.0	0.0	4.0
GCA_029750245.1_PDT001474421.1_genomic	100.0	1.75	68.0	191825.0	4866522.0	3.0	3.0	0.0	6.0
GCA_029750225.1_PDT001474453.1_genomic	100.0	1.18	189.0	43945.0	4840095.0	7.0	12.0	0.0	19.0
GCA_029750205.1_PDT001474423.1_genomic	100.0	1.28	63.0	318699.0	5310827.0	8.0	11.0	2.0	21.0
GCA_029750185.1_PDT001474424.1_genomic	100.0	2.17	115.0	128242.0	5237372.0	9.0	12.0	3.0	24.0
GCA_029750165.1_PDT001480884.1_genomic	100.0	3.33	469.0	17741.0	4877438.0	6.0	23.0	0.0	29.0
GCA_029750115.1_PDT001494264.1_genomic	100.0	1.21	469.0	17326.0	4807998.0	6.0	25.0	1.0	32.0
GCA_029750085.1_PDT001493562.1_genomic	100.0	1.26	458.0	16380.0	4573344.0	3.0	22.0	0.0	25.0
GCA_029750015.1_PDT001495116.1_genomic	100.0	2.75	435.0	19655.0	5112457.0	5.0	30.0	0.0	35.0
GCA_029749995.1_PDT001495120.1_genomic	100.0	2.72	484.0	16559.0	4893039.0	10.0	32.0	0.0	42.0
GCA_029749755.1_PDT001586139.1_genomic	100.0	2.74	205.0	43773.0	4849111.0	2.0	11.0	0.0	13.0
GCA_029749715.1_PDT001586145.1_genomic	100.0	2.86	185.0	46169.0	4866236.0	2.0	10.0	0.0	12.0
GCA_029749695.1_PDT001586141.1_genomic	100.0	1.94	215.0	42687.0	4784613.0	3.0	12.0	0.0	15.0
GCA_029749675.1_PDT001586144.1_genomic	100.0	3.29	185.0	44256.0	4847638.0	3.0	12.0	0.0	15.0
GCA_029749615.1_PDT001589008.1_genomic	100.0	2.62	153.0	60937.0	5055093.0	7.0	15.0	0.0	22.0
GCA_029749575.1_PDT001589017.1_genomic	100.0	3.51	244.0	37518.0	5133544.0	7.0	15.0	0.0	22.0
GCA_029748765.1_PDT001586146.1_genomic	100.0	3.02	160.0	50287.0	4862179.0	3.0	9.0	0.0	12.0
GCA_029748745.1_PDT001589018.1_genomic	100.0	3.79	225.0	36971.0	5049806.0	6.0	17.0	0.0	23.0
GCA_029748725.1_PDT001589019.1_genomic	100.0	4.28	189.0	50527.0	4999270.0	5.0	14.0	0.0	19.0
GCA_029543165.1_ASM2954316v1_genomic	100.0	0.03	62.0	129634.0	4936495.0	4.0	2.0	1.0	7.0
GCA_028891445.1_ASM2889144v1_genomic	100.0	0.0	1.0	4542908.0	4542908.0	2.0	0.0	0.0	2.0
GCA_027594805.1_ASM2759480v1_genomic	100.0	0.05	1.0	4666431.0	4666431.0	4.0	0.0	0.0	4.0
GCA_027497575.1_ASM2749757v1_genomic	100.0	0.9	216.0	38623.0	4622858.0	4.0	22.0	0.0	26.0
GCA_026428295.1_ASM2642829v1_genomic	100.0	0.0	1.0	4517685.0	4517685.0	3.0	0.0	0.0	3.0
GCA_025617355.1_ASM2561735v1_genomic	100.0	0.34	71.0	236077.0	4956694.0	5.0	2.0	0.0	7.0
GCA_025462115.1_ASM2546211v1_genomic	100.0	0.0	72.0	124877.0	4424806.0	1.0	0.0	0.0	1.0
GCA_025462095.1_ASM2546209v1_genomic	100.0	0.0	79.0	118388.0	4706542.0	4.0	0.0	0.0	4.0
GCA_025462075.1_ASM2546207v1_genomic	100.0	0.0	108.0	78512.0	4641803.0	1.0	3.0	0.0	4.0
GCA_025462025.1_ASM2546202v1_genomic	100.0	0.0	121.0	84109.0	4600556.0	2.0	3.0	0.0	5.0
GCA_025462015.1_ASM2546201v1_genomic	100.0	0.0	88.0	118378.0	4537794.0	3.0	0.0	0.0	3.0
GCA_025461985.1_ASM2546198v1_genomic	100.0	1.03	89.0	109897.0	4756152.0	3.0	2.0	1.0	6.0
GCA_025461975.1_ASM2546197v1_genomic	100.0	0.0	101.0	87791.0	4610728.0	2.0	2.0	0.0	4.0
GCA_025461945.1_ASM2546194v1_genomic	100.0	0.46	84.0	131085.0	4908245.0	6.0	4.0	1.0	11.0
GCA_025461895.1_ASM2546189v1_genomic	100.0	1.2	64.0	173389.0	4911023.0	4.0	4.0	0.0	8.0
GCA_025461855.1_ASM2546185v1_genomic	100.0	0.0	127.0	88385.0	4580118.0	1.0	4.0	1.0	6.0
GCA_025461795.1_ASM2546179v1_genomic	100.0	0.0	59.0	127201.0	4420856.0	2.0	1.0	0.0	3.0
GCA_025461775.1_ASM2546177v1_genomic	100.0	0.05	125.0	76482.0	4627836.0	4.0	2.0	1.0	7.0
GCA_025461755.1_ASM2546175v1_genomic	100.0	0.04	43.0	348491.0	4537229.0	4.0	1.0	0.0	5.0
GCA_025461655.1_ASM2546165v1_genomic	100.0	0.04	45.0	348152.0	4537535.0	4.0	0.0	0.0	4.0
GCA_025461635.1_ASM2546163v1_genomic	100.0	3.1	72.0	141225.0	4587877.0	1.0	1.0	0.0	2.0
GCA_025461615.1_ASM2546161v1_genomic	100.0	0.72	122.0	77159.0	4992239.0	3.0	3.0	1.0	7.0
GCA_025461595.1_ASM2546159v1_genomic	100.0	0.69	107.0	86275.0	4795261.0	6.0	5.0	0.0	11.0
GCA_025461555.1_ASM2546155v1_genomic	100.0	0.05	82.0	109842.0	4436669.0	4.0	1.0	0.0	5.0
GCA_025461515.1_ASM2546151v1_genomic	100.0	0.11	99.0	95156.0	4775064.0	11.0	0.0	0.0	11.0
GCA_025461475.1_ASM2546147v1_genomic	100.0	0.04	65.0	193045.0	4558704.0	2.0	1.0	0.0	3.0
GCA_025461445.1_ASM2546144v1_genomic	100.0	0.11	112.0	84714.0	4498036.0	3.0	4.0	0.0	7.0
GCA_025461395.1_ASM2546139v1_genomic	100.0	0.0	104.0	95878.0	4618386.0	4.0	2.0	1.0	7.0
GCA_025461375.1_ASM2546137v1_genomic	100.0	0.0	99.0	88276.0	4721150.0	4.0	0.0	0.0	4.0
GCA_025461335.1_ASM2546133v1_genomic	100.0	1.08	103.0	93762.0	4659731.0	3.0	7.0	0.0	10.0
GCA_025461275.1_ASM2546127v1_genomic	100.0	0.41	103.0	84632.0	4613630.0	3.0	6.0	0.0	9.0
GCA_025461215.1_ASM2546121v1_genomic	100.0	0.0	76.0	111052.0	4559438.0	4.0	0.0	1.0	5.0
GCA_025461195.1_ASM2546119v1_genomic	100.0	0.0	114.0	88249.0	4695619.0	6.0	4.0	0.0	10.0
GCA_025461165.1_ASM2546116v1_genomic	100.0	0.05	100.0	113786.0	4996034.0	4.0	6.0	2.0	12.0
GCA_025461155.1_ASM2546115v1_genomic	100.0	0.0	96.0	92175.0	4367261.0	1.0	1.0	0.0	2.0
GCA_025461135.1_ASM2546113v1_genomic	100.0	0.0	93.0	95156.0	4415424.0	1.0	1.0	0.0	2.0
GCA_025461095.1_ASM2546109v1_genomic	100.0	1.37	102.0	90416.0	4860674.0	1.0	2.0	0.0	3.0
GCA_025461085.1_ASM2546108v1_genomic	100.0	0.69	119.0	78721.0	4817995.0	4.0	3.0	0.0	7.0
GCA_025461065.1_ASM2546106v1_genomic	100.0	0.04	47.0	324704.0	4699145.0	8.0	0.0	1.0	9.0
GCA_024500425.1_ASM2450042v1_genomic	100.0	0.0	261.0	29605.0	4573363.0	4.0	14.0	0.0	18.0
GCA_024128335.1_ASM2412833v1_genomic	100.0	0.05	72.0	101392.0	4584514.0	2.0	3.0	2.0	7.0
GCA_024128295.1_ASM2412829v1_genomic	100.0	0.4	135.0	67732.0	4853721.0	6.0	2.0	0.0	8.0
GCA_024128245.1_ASM2412824v1_genomic	100.0	0.0	106.0	88954.0	4601540.0	4.0	3.0	1.0	8.0
GCA_024128235.1_ASM2412823v1_genomic	100.0	0.0	78.0	137413.0	4595434.0	4.0	0.0	1.0	5.0
GCA_024127455.1_ASM2412745v1_genomic	100.0	0.34	93.0	84314.0	4515425.0	1.0	3.0	0.0	4.0
GCA_024127395.1_ASM2412739v1_genomic	100.0	0.2	85.0	94706.0	4838795.0	3.0	3.0	2.0	8.0
GCA_024127355.1_ASM2412735v1_genomic	100.0	0.0	94.0	105335.0	4601834.0	4.0	4.0	1.0	9.0
GCA_024126755.1_ASM2412675v1_genomic	100.0	0.0	95.0	90908.0	4602555.0	4.0	3.0	1.0	8.0
GCA_024007755.1_ASM2400775v1_genomic	100.0	0.74	205.0	43842.0	4629085.0	5.0	12.0	0.0	17.0
GCA_023702495.1_ASM2370249v1_genomic	100.0	0.05	1.0	4830983.0	4830983.0	4.0	0.0	2.0	6.0
GCA_023702195.1_ASM2370219v1_genomic	100.0	0.39	157.0	64469.0	4959053.0	7.0	9.0	2.0	18.0
GCA_023518235.1_ASM2351823v1_genomic	100.0	0.84	5.0	4791742.0	4949210.0	5.0	0.0	1.0	6.0
GCA_023277525.1_ASM2327752v1_genomic	100.0	0.34	1.0	4817124.0	4817124.0	4.0	0.0	0.0	4.0
GCA_022751175.1_ASM2275117v1_genomic	100.0	0.0	139.0	72092.0	4626948.0	3.0	4.0	1.0	8.0
GCA_022751145.1_ASM2275114v1_genomic	100.0	0.34	95.0	113176.0	4790450.0	2.0	3.0	1.0	6.0
GCA_022751135.1_ASM2275113v1_genomic	100.0	0.05	122.0	77759.0	4775654.0	5.0	0.0	0.0	5.0
GCA_022751115.1_ASM2275111v1_genomic	100.0	0.0	131.0	78718.0	4490888.0	6.0	2.0	0.0	8.0
GCA_022751095.1_ASM2275109v1_genomic	100.0	1.08	143.0	66288.0	4702129.0	5.0	7.0	0.0	12.0
GCA_022751075.1_ASM2275107v1_genomic	100.0	0.05	124.0	67818.0	4755263.0	5.0	3.0	0.0	8.0
GCA_022751045.1_ASM2275104v1_genomic	100.0	0.34	93.0	118130.0	4480464.0	3.0	3.0	0.0	6.0
GCA_022751035.1_ASM2275103v1_genomic	100.0	0.41	135.0	68101.0	4441225.0	1.0	5.0	0.0	6.0
GCA_022750995.1_ASM2275099v1_genomic	100.0	0.34	132.0	63602.0	4444053.0	1.0	7.0	0.0	8.0
GCA_022750975.1_ASM2275097v1_genomic	100.0	0.34	161.0	56416.0	4679963.0	6.0	7.0	0.0	13.0
GCA_022750955.1_ASM2275095v1_genomic	100.0	0.34	65.0	167304.0	4677932.0	5.0	1.0	0.0	6.0
GCA_022750935.1_ASM2275093v1_genomic	100.0	1.72	114.0	91976.0	4779095.0	4.0	4.0	1.0	9.0
GCA_022750875.1_ASM2275087v1_genomic	100.0	0.0	112.0	134978.0	4902854.0	9.0	6.0	1.0	16.0
GCA_022750845.1_ASM2275084v1_genomic	100.0	0.0	130.0	73974.0	4783572.0	6.0	5.0	0.0	11.0
GCA_022750835.1_ASM2275083v1_genomic	100.0	0.39	125.0	117307.0	4875034.0	6.0	6.0	0.0	12.0
GCA_022750795.1_ASM2275079v1_genomic	100.0	0.23	74.0	201364.0	4857410.0	7.0	0.0	0.0	7.0
GCA_022750775.1_ASM2275077v1_genomic	100.0	0.69	137.0	67965.0	4611231.0	4.0	4.0	0.0	8.0
GCA_022750755.1_ASM2275075v1_genomic	100.0	0.0	115.0	114567.0	4680678.0	5.0	5.0	0.0	10.0
GCA_022750715.1_ASM2275071v1_genomic	100.0	0.81	123.0	106157.0	4537581.0	2.0	6.0	0.0	8.0
GCA_022750695.1_ASM2275069v1_genomic	100.0	0.0	124.0	86108.0	4675296.0	5.0	5.0	0.0	10.0
GCA_022750685.1_ASM2275068v1_genomic	100.0	0.0	109.0	97570.0	4578465.0	3.0	5.0	0.0	8.0
GCA_022750675.1_ASM2275067v1_genomic	100.0	0.69	91.0	104697.0	4741595.0	5.0	3.0	0.0	8.0
GCA_022631015.1_ASM2263101v1_genomic	100.0	0.0	40.0	620497.0	4482664.0	3.0	0.0	0.0	3.0
GCA_022630995.1_ASM2263099v1_genomic	100.0	0.0	58.0	235247.0	4662448.0	1.0	0.0	0.0	1.0
GCA_022630935.1_ASM2263093v1_genomic	100.0	0.0	56.0	175355.0	4659970.0	1.0	1.0	0.0	2.0
GCA_022630915.1_ASM2263091v1_genomic	100.0	0.17	53.0	224717.0	4659850.0	1.0	0.0	0.0	1.0
GCA_022630865.1_ASM2263086v1_genomic	100.0	0.0	72.0	157168.0	4657304.0	1.0	3.0	0.0	4.0
GCA_022630815.1_ASM2263081v1_genomic	100.0	0.34	66.0	235351.0	4663651.0	1.0	1.0	0.0	2.0
GCA_022630735.1_ASM2263073v1_genomic	100.0	0.0	83.0	135644.0	4662270.0	1.0	1.0	0.0	2.0
GCA_022630715.1_ASM2263071v1_genomic	100.0	0.0	96.0	133455.0	4575161.0	4.0	6.0	0.0	10.0
GCA_022630635.1_ASM2263063v1_genomic	100.0	0.24	94.0	128352.0	4587496.0	4.0	2.0	0.0	6.0
GCA_022630625.1_ASM2263062v1_genomic	100.0	0.05	69.0	166194.0	4737912.0	4.0	1.0	1.0	6.0
GCA_022630615.1_ASM2263061v1_genomic	100.0	0.0	55.0	199060.0	4503600.0	3.0	0.0	0.0	3.0
GCA_022014735.1_ASM2201473v1_genomic	100.0	0.0	1.0	4574660.0	4574660.0	2.0	0.0	0.0	2.0
GCA_021554555.1_ASM2155455v1_genomic	100.0	1.08	26.0	502311.0	4782584.0	2.0	1.0	0.0	3.0
GCA_021554535.1_ASM2155453v1_genomic	100.0	0.0	23.0	560444.0	4577420.0	2.0	0.0	0.0	2.0
GCA_021554495.1_ASM2155449v1_genomic	100.0	0.0	24.0	531280.0	4577540.0	2.0	1.0	0.0	3.0
GCA_021554475.1_ASM2155447v1_genomic	100.0	0.0	19.0	495327.0	4385418.0	1.0	0.0	0.0	1.0
GCA_021554435.1_ASM2155443v1_genomic	100.0	0.0	19.0	439164.0	4384391.0	1.0	0.0	0.0	1.0
GCA_021554415.1_ASM2155441v1_genomic	100.0	0.11	12.0	1324148.0	4387374.0	2.0	0.0	0.0	2.0
GCA_021554385.1_ASM2155438v1_genomic	100.0	0.11	12.0	1324148.0	4387593.0	2.0	0.0	0.0	2.0
GCA_021554375.1_ASM2155437v1_genomic	100.0	0.69	47.0	173455.0	4742314.0	3.0	3.0	1.0	7.0
GCA_021554355.1_ASM2155435v1_genomic	100.0	0.05	42.0	236995.0	4681805.0	4.0	2.0	0.0	6.0
GCA_021554335.1_ASM2155433v1_genomic	100.0	0.69	46.0	173455.0	4741497.0	3.0	3.0	1.0	7.0
GCA_021554315.1_ASM2155431v1_genomic	100.0	0.69	12.0	897540.0	4441114.0	1.0	0.0	1.0	2.0
GCA_021554295.1_ASM2155429v1_genomic	100.0	0.69	23.0	450285.0	4447722.0	1.0	0.0	1.0	2.0
GCA_021554255.1_ASM2155425v1_genomic	100.0	0.0	12.0	538697.0	4523053.0	2.0	0.0	0.0	2.0
GCA_021554235.1_ASM2155423v1_genomic	100.0	0.88	32.0	586585.0	4719212.0	2.0	1.0	4.0	7.0
GCA_021554135.1_ASM2155413v1_genomic	100.0	0.38	29.0	273885.0	4626169.0	3.0	0.0	0.0	3.0
GCA_021554125.1_ASM2155412v1_genomic	100.0	0.38	30.0	270687.0	4630846.0	3.0	0.0	0.0	3.0
GCA_021441865.1_ASM2144186v1_genomic	100.0	0.74	1.0	4913676.0	4913676.0	5.0	0.0	2.0	7.0
GCA_021139765.1_ASM2113976v1_genomic	100.0	0.43	74.0	167801.0	4879596.0	4.0	1.0	3.0	8.0
GCA_021117255.1_ASM2111725v1_genomic	100.0	0.41	1.0	4575852.0	4575852.0	2.0	0.0	1.0	3.0
GCA_021117195.1_ASM2111719v1_genomic	100.0	1.38	1.0	4702572.0	4702572.0	2.0	0.0	2.0	4.0
GCA_020641455.2_ASM2064145v2_genomic	100.0	0.38	1.0	4584972.0	4584972.0	3.0	0.0	1.0	4.0
GCA_020641395.2_ASM2064139v2_genomic	100.0	0.0	2.0	4531306.0	4646175.0	3.0	1.0	0.0	4.0
GCA_020641355.2_ASM2064135v2_genomic	100.0	0.69	3.0	4514347.0	4638222.0	2.0	1.0	0.0	3.0
GCA_020641085.2_ASM2064108v2_genomic	100.0	1.38	1.0	4435369.0	4435369.0	2.0	0.0	1.0	3.0
GCA_020641075.2_ASM2064107v2_genomic	100.0	1.03	1.0	4670277.0	4670277.0	2.0	0.0	1.0	3.0
GCA_020080085.1_ASM2008008v1_genomic	100.0	0.0	1.0	4630138.0	4630138.0	2.0	0.0	0.0	2.0
GCA_019891375.1_ASM1989137v1_genomic	100.0	0.0	81.0	110818.0	4756179.0	2.0	5.0	1.0	8.0
GCA_019807975.1_ASM1980797v1_genomic	100.0	1.07	3.0	1378831.0	4439904.0	1.0	0.0	0.0	1.0
GCA_018917605.1_ASM1891760v1_genomic	100.0	0.07	57.0	164295.0	4695583.0	1.0	4.0	0.0	5.0
GCA_017838025.1_ASM1783802v1_genomic	100.0	0.39	79.0	98478.0	4742006.0	6.0	5.0	0.0	11.0
GCA_017582655.1_ASM1758265v1_genomic	100.0	0.05	66.0	118415.0	4741983.0	6.0	2.0	0.0	8.0
GCA_017582615.1_ASM1758261v1_genomic	100.0	1.03	92.0	98063.0	4475878.0	3.0	8.0	0.0	11.0
GCA_017582605.1_ASM1758260v1_genomic	100.0	0.78	70.0	138777.0	4482344.0	2.0	5.0	0.0	7.0
GCA_017582525.1_ASM1758252v1_genomic	100.0	1.17	141.0	59335.0	4468665.0	4.0	10.0	0.0	14.0
GCA_017582325.1_ASM1758232v1_genomic	100.0	0.69	63.0	137062.0	4479014.0	2.0	4.0	0.0	6.0
GCA_017581785.1_ASM1758178v1_genomic	100.0	1.42	69.0	148887.0	4503124.0	2.0	4.0	0.0	6.0
GCA_017292165.1_ASM1729216v1_genomic	100.0	1.08	72.0	141598.0	4500852.0	2.0	5.0	0.0	7.0
GCA_017287995.1_ASM1728799v1_genomic	100.0	0.69	65.0	148687.0	4483848.0	2.0	4.0	0.0	6.0
GCA_017287835.1_ASM1728783v1_genomic	100.0	1.12	56.0	160708.0	4480690.0	2.0	4.0	0.0	6.0
GCA_017287615.1_ASM1728761v1_genomic	100.0	0.69	72.0	121911.0	4476389.0	2.0	6.0	0.0	8.0
GCA_017150155.1_ASM1715015v1_genomic	100.0	0.0	229.0	33317.0	4523207.0	3.0	10.0	0.0	13.0
GCA_016659185.1_ASM1665918v1_genomic	100.0	0.11	1.0	4682909.0	4682909.0	5.0	0.0	0.0	5.0
GCA_016652805.1_ASM1665280v1_genomic	100.0	0.0	67.0	148854.0	4589029.0	1.0	3.0	1.0	5.0
GCA_016126935.1_ASM1612693v1_genomic	100.0	0.34	1.0	5004265.0	5004265.0	5.0	0.0	4.0	9.0
GCA_016082115.1_ASM1608211v1_genomic	100.0	0.46	15.0	672850.0	4815503.0	3.0	0.0	2.0	5.0
GCA_015998995.1_ASM1599899v1_genomic	100.0	0.06	208.0	39838.0	4548979.0	4.0	6.0	0.0	10.0
GCA_015998985.1_ASM1599898v1_genomic	100.0	0.52	46.0	259598.0	4947929.0	6.0	3.0	1.0	10.0
GCA_015998965.1_ASM1599896v1_genomic	100.0	0.06	151.0	48403.0	4726361.0	4.0	3.0	0.0	7.0
GCA_015998945.1_ASM1599894v1_genomic	100.0	0.0	108.0	72198.0	4637700.0	1.0	7.0	0.0	8.0
GCA_015998895.1_ASM1599889v1_genomic	100.0	0.0	118.0	67587.0	4833543.0	6.0	7.0	2.0	15.0
GCA_015998885.1_ASM1599888v1_genomic	100.0	0.0	153.0	52354.0	4725433.0	3.0	6.0	0.0	9.0
GCA_015998875.1_ASM1599887v1_genomic	100.0	1.63	110.0	87223.0	4949175.0	4.0	7.0	1.0	12.0
GCA_015998865.1_ASM1599886v1_genomic	100.0	0.07	84.0	85633.0	4579848.0	1.0	3.0	0.0	4.0
GCA_015998845.1_ASM1599884v1_genomic	100.0	0.24	127.0	64873.0	4797974.0	2.0	7.0	0.0	9.0
GCA_015998785.1_ASM1599878v1_genomic	100.0	1.53	118.0	65749.0	4984653.0	1.0	5.0	1.0	7.0
GCA_015998765.1_ASM1599876v1_genomic	100.0	0.34	152.0	57665.0	4994131.0	6.0	10.0	0.0	16.0
GCA_015998745.1_ASM1599874v1_genomic	100.0	0.34	209.0	40777.0	4532762.0	3.0	8.0	0.0	11.0
GCA_015998695.1_ASM1599869v1_genomic	100.0	0.34	175.0	52295.0	4996731.0	7.0	9.0	0.0	16.0
GCA_015998685.1_ASM1599868v1_genomic	100.0	0.03	208.0	41975.0	4766547.0	8.0	13.0	0.0	21.0
GCA_015998665.1_ASM1599866v1_genomic	100.0	0.6	250.0	38066.0	4758096.0	6.0	21.0	0.0	27.0
GCA_015998645.1_ASM1599864v1_genomic	100.0	0.11	153.0	48289.0	4443889.0	2.0	5.0	0.0	7.0
GCA_015998605.1_ASM1599860v1_genomic	100.0	1.45	83.0	113185.0	4917506.0	3.0	3.0	0.0	6.0
GCA_015998585.1_ASM1599858v1_genomic	100.0	0.39	96.0	82841.0	4879494.0	6.0	10.0	0.0	16.0
GCA_015998545.2_ASM1599854v2_genomic	100.0	0.6	2.0	3295706.0	4773645.0	4.0	0.0	2.0	6.0
GCA_015998525.1_ASM1599852v1_genomic	100.0	0.39	66.0	125849.0	4839447.0	4.0	4.0	2.0	10.0
GCA_015998495.1_ASM1599849v1_genomic	100.0	0.0	52.0	133977.0	4817494.0	4.0	3.0	0.0	7.0
GCA_015998415.1_ASM1599841v1_genomic	100.0	0.69	163.0	50510.0	4802734.0	2.0	13.0	1.0	16.0
GCA_015998395.1_ASM1599839v1_genomic	100.0	0.0	163.0	53881.0	4891585.0	5.0	10.0	0.0	15.0
GCA_015998305.1_ASM1599830v1_genomic	100.0	1.03	140.0	59890.0	4909911.0	4.0	8.0	2.0	14.0
GCA_015998285.1_ASM1599828v1_genomic	100.0	0.39	84.0	95041.0	4426045.0	3.0	3.0	0.0	6.0
GCA_015998215.1_ASM1599821v1_genomic	100.0	0.11	179.0	47157.0	4834754.0	3.0	14.0	1.0	18.0
GCA_015998205.1_ASM1599820v1_genomic	100.0	1.45	218.0	37765.0	4916717.0	3.0	19.0	0.0	22.0
GCA_015998195.1_ASM1599819v1_genomic	100.0	0.34	213.0	34821.0	4535770.0	3.0	12.0	0.0	15.0
GCA_015998185.1_ASM1599818v1_genomic	100.0	0.72	200.0	40383.0	4886357.0	1.0	10.0	1.0	12.0
GCA_015998115.1_ASM1599811v1_genomic	100.0	0.34	248.0	28157.0	4539142.0	3.0	13.0	0.0	16.0
GCA_015998105.1_ASM1599810v1_genomic	100.0	0.13	237.0	34991.0	4728175.0	2.0	15.0	0.0	17.0
GCA_015998085.1_ASM1599808v1_genomic	100.0	0.34	293.0	27414.0	4919562.0	9.0	14.0	0.0	23.0
GCA_015998025.1_ASM1599802v1_genomic	100.0	0.05	224.0	35315.0	4855039.0	5.0	11.0	0.0	16.0
GCA_015998005.1_ASM1599800v1_genomic	100.0	0.15	251.0	34396.0	4780045.0	13.0	15.0	0.0	28.0
GCA_015997995.1_ASM1599799v1_genomic	100.0	1.03	105.0	71249.0	4756835.0	4.0	5.0	1.0	10.0
GCA_015997985.1_ASM1599798v1_genomic	100.0	0.07	240.0	35440.0	4736489.0	3.0	14.0	2.0	19.0
GCA_015997895.1_ASM1599789v1_genomic	100.0	0.8	103.0	69203.0	4486563.0	2.0	4.0	0.0	6.0
GCA_015997785.1_ASM1599778v1_genomic	100.0	0.05	125.0	66589.0	4907207.0	2.0	9.0	0.0	11.0
GCA_015997665.1_ASM1599766v1_genomic	100.0	0.69	85.0	105533.0	4917530.0	4.0	7.0	2.0	13.0
GCA_015997565.1_ASM1599756v1_genomic	100.0	0.0	40.0	267250.0	4831228.0	4.0	2.0	1.0	7.0
GCA_015997535.1_ASM1599753v1_genomic	100.0	0.0	57.0	171878.0	4839601.0	6.0	4.0	1.0	11.0
GCA_015997495.1_ASM1599749v1_genomic	100.0	0.69	39.0	316758.0	5080735.0	6.0	7.0	2.0	15.0
GCA_015997485.1_ASM1599748v1_genomic	100.0	0.0	38.0	275309.0	4831466.0	4.0	3.0	0.0	7.0
GCA_015997455.1_ASM1599745v1_genomic	100.0	0.0	66.0	108533.0	4321756.0	2.0	4.0	1.0	7.0
GCA_015997395.1_ASM1599739v1_genomic	100.0	0.05	68.0	158150.0	4809749.0	5.0	6.0	1.0	12.0
GCA_015997345.1_ASM1599734v1_genomic	100.0	0.0	34.0	255730.0	4627717.0	4.0	0.0	0.0	4.0
GCA_015997295.1_ASM1599729v1_genomic	100.0	0.0	81.0	143696.0	4911532.0	8.0	5.0	0.0	13.0
GCA_015996875.1_ASM1599687v1_genomic	100.0	0.46	226.0	38899.0	5015752.0	9.0	15.0	3.0	27.0
GCA_014581875.1_ASM1458187v1_genomic	100.0	0.34	81.0	263060.0	4486571.0	2.0	0.0	0.0	2.0
GCA_014581855.1_ASM1458185v1_genomic	100.0	1.1	33.0	460410.0	4791584.0	3.0	1.0	0.0	4.0
GCA_014581775.1_ASM1458177v1_genomic	100.0	0.0	77.0	538856.0	4420963.0	1.0	0.0	0.0	1.0
GCA_014581725.1_ASM1458172v1_genomic	100.0	0.0	22.0	397106.0	4385782.0	1.0	0.0	0.0	1.0
GCA_014581695.1_ASM1458169v1_genomic	100.0	0.46	129.0	204593.0	4520851.0	2.0	1.0	0.0	3.0
GCA_014489825.1_ASM1448982v1_genomic	100.0	0.69	41.0	199093.0	4446452.0	1.0	2.0	0.0	3.0
GCA_014398525.1_ASM1439852v1_genomic	100.0	1.1	82.0	102537.0	4814846.0	4.0	13.0	2.0	19.0
GCA_014236005.1_ASM1423600v1_genomic	100.0	0.0	4.0	1210322.0	4483650.0	2.0	0.0	1.0	3.0
GCA_014235265.1_ASM1423526v1_genomic	100.0	0.07	51.0	202957.0	4577239.0	1.0	2.0	0.0	3.0
GCA_014200115.1_ASM1420011v1_genomic	100.0	0.0	36.0	273957.0	4486072.0	4.0	0.0	0.0	4.0
GCA_014156975.1_ASM1415697v1_genomic	100.0	1.43	1.0	4923943.0	4923943.0	2.0	0.0	2.0	4.0
GCA_014076535.1_ASM1407653v1_genomic	100.0	0.05	1.0	4777699.0	4777699.0	2.0	0.0	1.0	3.0
GCA_013465025.1_ASM1346502v1_genomic	100.0	0.69	134.0	62010.0	4840801.0	2.0	9.0	1.0	12.0
GCA_013464975.1_ASM1346497v1_genomic	100.0	1.15	148.0	62757.0	4848460.0	3.0	10.0	1.0	14.0
GCA_013464915.1_ASM1346491v1_genomic	100.0	0.62	114.0	74914.0	4646463.0	2.0	4.0	0.0	6.0
GCA_013464815.1_ASM1346481v1_genomic	100.0	0.69	97.0	89408.0	4824711.0	5.0	6.0	1.0	12.0
GCA_013464805.1_ASM1346480v1_genomic	100.0	0.69	89.0	120352.0	4824651.0	5.0	6.0	1.0	12.0
GCA_013464795.1_ASM1346479v1_genomic	100.0	0.86	93.0	93431.0	4825073.0	5.0	5.0	1.0	11.0
GCA_013464785.1_ASM1346478v1_genomic	100.0	0.69	82.0	108175.0	4826390.0	5.0	6.0	1.0	12.0
GCA_013464775.1_ASM1346477v1_genomic	100.0	0.69	86.0	99681.0	4826267.0	5.0	6.0	1.0	12.0
GCA_013464605.1_ASM1346460v1_genomic	100.0	0.0	68.0	106848.0	4307992.0	0.0	4.0	0.0	4.0
GCA_013464595.1_ASM1346459v1_genomic	100.0	0.0	71.0	100968.0	4308555.0	0.0	5.0	0.0	5.0
GCA_013464555.1_ASM1346455v1_genomic	100.0	0.81	127.0	61111.0	4761466.0	4.0	10.0	1.0	15.0
GCA_013464525.1_ASM1346452v1_genomic	100.0	0.39	120.0	75005.0	4685118.0	3.0	7.0	1.0	11.0
GCA_013464495.1_ASM1346449v1_genomic	100.0	0.07	118.0	73335.0	4851575.0	2.0	7.0	2.0	11.0
GCA_013464485.1_ASM1346448v1_genomic	100.0	1.49	97.0	116708.0	4893467.0	3.0	4.0	0.0	7.0
GCA_013464455.1_ASM1346445v1_genomic	100.0	1.08	117.0	76817.0	5151933.0	7.0	9.0	0.0	16.0
GCA_013464415.1_ASM1346441v1_genomic	100.0	0.05	135.0	62551.0	4696073.0	6.0	6.0	0.0	12.0
GCA_013464405.1_ASM1346440v1_genomic	100.0	0.05	153.0	58209.0	4731077.0	6.0	7.0	0.0	13.0
GCA_013464395.1_ASM1346439v1_genomic	100.0	1.08	151.0	64465.0	4868054.0	3.0	12.0	0.0	15.0
GCA_013464365.1_ASM1346436v1_genomic	100.0	0.0	124.0	66647.0	4639329.0	3.0	5.0	0.0	8.0
GCA_013464355.1_ASM1346435v1_genomic	100.0	0.74	108.0	75062.0	4953483.0	5.0	12.0	1.0	18.0
GCA_013464315.1_ASM1346431v1_genomic	100.0	0.74	135.0	80478.0	4956580.0	5.0	8.0	1.0	14.0
GCA_013464305.1_ASM1346430v1_genomic	100.0	0.74	102.0	76154.0	4779000.0	7.0	6.0	0.0	13.0
GCA_013464295.1_ASM1346429v1_genomic	100.0	0.0	111.0	74765.0	4449821.0	1.0	5.0	0.0	6.0
GCA_013464265.1_ASM1346426v1_genomic	100.0	0.81	131.0	65358.0	4849798.0	3.0	10.0	1.0	14.0
GCA_013464255.1_ASM1346425v1_genomic	100.0	0.05	129.0	62121.0	4758630.0	3.0	6.0	0.0	9.0
GCA_013464215.1_ASM1346421v1_genomic	100.0	0.72	106.0	78750.0	4590928.0	3.0	4.0	0.0	7.0
GCA_013464205.1_ASM1346420v1_genomic	100.0	1.1	126.0	61369.0	4693435.0	2.0	8.0	0.0	10.0
GCA_013464195.1_ASM1346419v1_genomic	100.0	0.92	129.0	65310.0	4743353.0	6.0	4.0	1.0	11.0
GCA_013464165.1_ASM1346416v1_genomic	100.0	0.0	84.0	104632.0	4699051.0	3.0	4.0	0.0	7.0
GCA_013464155.1_ASM1346415v1_genomic	100.0	0.69	102.0	87868.0	4843502.0	2.0	8.0	1.0	11.0
GCA_013464125.1_ASM1346412v1_genomic	100.0	1.45	68.0	150813.0	4795669.0	6.0	4.0	1.0	11.0
GCA_013464095.1_ASM1346409v1_genomic	100.0	0.8	144.0	57982.0	4682822.0	3.0	7.0	0.0	10.0
GCA_013464065.1_ASM1346406v1_genomic	100.0	0.62	133.0	64896.0	4639595.0	2.0	4.0	0.0	6.0
GCA_013464045.1_ASM1346404v1_genomic	100.0	0.0	72.0	131228.0	4604315.0	3.0	3.0	0.0	6.0
GCA_013464035.1_ASM1346403v1_genomic	100.0	0.34	68.0	146592.0	4658515.0	1.0	5.0	0.0	6.0
GCA_013464005.1_ASM1346400v1_genomic	100.0	0.0	78.0	90026.0	4604057.0	3.0	4.0	0.0	7.0
GCA_013463895.1_ASM1346389v1_genomic	100.0	2.02	132.0	78473.0	5005218.0	10.0	4.0	1.0	15.0
GCA_013463885.1_ASM1346388v1_genomic	100.0	1.45	108.0	82096.0	5071214.0	5.0	6.0	1.0	12.0
GCA_013463875.1_ASM1346387v1_genomic	100.0	0.28	105.0	95628.0	4885645.0	6.0	8.0	1.0	15.0
GCA_013463855.1_ASM1346385v1_genomic	100.0	1.45	87.0	111046.0	5071543.0	5.0	6.0	1.0	12.0
GCA_013463805.1_ASM1346380v1_genomic	100.0	0.34	137.0	66333.0	5089844.0	7.0	11.0	0.0	18.0
GCA_013463785.1_ASM1346378v1_genomic	100.0	0.69	86.0	98451.0	4824438.0	5.0	3.0	1.0	9.0
GCA_013463775.1_ASM1346377v1_genomic	100.0	0.69	86.0	114470.0	4825217.0	5.0	5.0	1.0	11.0
GCA_013463685.1_ASM1346368v1_genomic	100.0	0.0	79.0	101921.0	4510473.0	1.0	3.0	0.0	4.0
GCA_013463585.1_ASM1346358v1_genomic	100.0	0.19	86.0	117671.0	4701856.0	4.0	5.0	1.0	10.0
GCA_013463565.1_ASM1346356v1_genomic	100.0	0.53	105.0	85556.0	4840771.0	4.0	11.0	1.0	16.0
GCA_013463535.1_ASM1346353v1_genomic	100.0	0.0	73.0	103224.0	4307850.0	0.0	4.0	0.0	4.0
GCA_013463495.1_ASM1346349v1_genomic	100.0	0.34	75.0	117823.0	4542287.0	3.0	4.0	2.0	9.0
GCA_013463465.1_ASM1346346v1_genomic	100.0	0.0	62.0	107713.0	4303968.0	0.0	3.0	0.0	3.0
GCA_013463455.1_ASM1346345v1_genomic	100.0	0.54	138.0	58887.0	4968462.0	4.0	10.0	3.0	17.0
GCA_013345715.1_ASM1334571v1_genomic	100.0	0.39	117.0	204544.0	4478585.0	2.0	4.0	0.0	6.0
GCA_013282585.1_ASM1328258v1_genomic	100.0	0.0	51.0	218175.0	4765683.0	5.0	4.0	1.0	10.0
GCA_013184205.1_ASM1318420v1_genomic	100.0	0.39	83.0	415340.0	4399953.0	1.0	0.0	0.0	1.0
GCA_013184165.1_ASM1318416v1_genomic	100.0	1.06	126.0	415340.0	4415147.0	1.0	0.0	0.0	1.0
GCA_013184135.1_ASM1318413v1_genomic	100.0	0.11	82.0	431778.0	4525257.0	1.0	2.0	0.0	3.0
GCA_013184045.1_ASM1318404v1_genomic	100.0	0.24	60.0	1398030.0	4459755.0	4.0	0.0	0.0	4.0
GCA_012971765.1_ASM1297176v1_genomic	100.0	0.34	1.0	4591696.0	4591696.0	3.0	0.0	2.0	5.0
GCA_012647025.1_ASM1264702v1_genomic	100.0	0.41	1.0	4785515.0	4785515.0	6.0	0.0	3.0	9.0
GCA_011386925.1_ASM1138692v1_genomic	100.0	0.39	1.0	4928653.0	4928653.0	6.0	0.0	3.0	9.0
GCA_010994225.1_ASM1099422v1_genomic	100.0	0.67	193.0	80617.0	4381617.0	1.0	2.0	0.0	3.0
GCA_010994075.1_ASM1099407v1_genomic	100.0	0.0	113.0	88021.0	4736097.0	3.0	8.0	1.0	12.0
GCA_010609445.1_ASM1060944v1_genomic	100.0	1.49	369.0	50069.0	5048992.0	4.0	12.0	0.0	16.0
GCA_010609245.1_ASM1060924v1_genomic	100.0	2.62	499.0	59991.0	5085840.0	5.0	12.0	3.0	20.0
GCA_010609185.1_ASM1060918v1_genomic	100.0	0.47	407.0	57283.0	4797223.0	3.0	9.0	0.0	12.0
GCA_010608865.1_ASM1060886v1_genomic	100.0	0.34	390.0	51873.0	4666880.0	8.0	8.0	1.0	17.0
GCA_010608405.1_ASM1060840v1_genomic	100.0	0.5	353.0	46217.0	4622469.0	4.0	8.0	0.0	12.0
GCA_010607825.1_ASM1060782v1_genomic	100.0	0.58	364.0	49736.0	4789832.0	7.0	3.0	0.0	10.0
GCA_010607635.1_ASM1060763v1_genomic	100.0	1.32	494.0	56132.0	4945180.0	4.0	6.0	0.0	10.0
GCA_010605185.1_ASM1060518v1_genomic	100.0	0.39	364.0	67953.0	4810915.0	2.0	5.0	1.0	8.0
GCA_010605085.1_ASM1060508v1_genomic	100.0	1.14	480.0	51425.0	4882509.0	5.0	4.0	1.0	10.0
GCA_010604995.1_ASM1060499v1_genomic	100.0	1.37	487.0	48938.0	4976838.0	6.0	7.0	1.0	14.0
GCA_009676605.1_ASM967660v1_genomic	100.0	0.39	1.0	4995994.0	4995994.0	6.0	0.0	3.0	9.0
GCA_009676565.1_ASM967656v1_genomic	100.0	0.0	1.0	4769515.0	4769515.0	2.0	0.0	0.0	2.0
GCA_009676525.1_ASM967652v1_genomic	100.0	0.0	1.0	4854802.0	4854802.0	5.0	0.0	2.0	7.0
GCA_009676465.1_ASM967646v1_genomic	100.0	0.41	1.0	4675446.0	4675446.0	1.0	0.0	3.0	4.0
GCA_009676445.1_ASM967644v1_genomic	100.0	0.41	1.0	5007582.0	5007582.0	1.0	0.0	4.0	5.0
GCA_009676425.1_ASM967642v1_genomic	100.0	0.39	1.0	4685439.0	4685439.0	4.0	0.0	0.0	4.0
GCA_009676405.1_ASM967640v1_genomic	100.0	1.08	1.0	4682439.0	4682439.0	2.0	0.0	2.0	4.0
GCA_009618035.1_ASM961803v1_genomic	100.0	0.03	1.0	4578300.0	4578300.0	0.0	0.0	1.0	1.0
GCA_008553765.1_ASM855376v1_genomic	100.0	0.03	45.0	179424.0	4765472.0	0.0	2.0	1.0	3.0
GCA_008080405.1_ASM808040v1_genomic	100.0	0.59	265.0	52130.0	4802875.0	5.0	10.0	0.0	15.0
GCA_006974125.1_ASM697412v1_genomic	100.0	0.0	1.0	4554224.0	4554224.0	1.0	0.0	0.0	1.0
GCA_006149095.1_ASM614909v1_genomic	100.0	0.0	17.0	403828.0	4371843.0	0.0	1.0	0.0	1.0
GCA_006120775.1_ASM612077v1_genomic	100.0	0.0	32.0	285831.0	4545520.0	2.0	1.0	0.0	3.0
GCA_006120755.1_ASM612075v1_genomic	100.0	0.0	62.0	158148.0	4666192.0	3.0	2.0	1.0	6.0
GCA_004920835.1_ASM492083v1_genomic	100.0	0.0	81.0	122165.0	4559750.0	2.0	1.0	0.0	3.0
GCA_004920755.1_ASM492075v1_genomic	100.0	0.0	112.0	90461.0	4556223.0	2.0	0.0	0.0	2.0
GCA_004794075.1_ASM479407v1_genomic	100.0	0.46	42.0	230190.0	4266549.0	2.0	3.0	0.0	5.0
GCA_004522525.1_ASM452252v1_genomic	100.0	0.0	72.0	173764.0	4461864.0	1.0	3.0	0.0	4.0
GCA_004522395.1_ASM452239v1_genomic	100.0	0.04	94.0	92813.0	4459062.0	1.0	5.0	0.0	6.0
GCA_003970865.1_ASM397086v1_genomic	100.0	0.57	185.0	57069.0	4788525.0	4.0	10.0	0.0	14.0
GCA_003935615.1_ASM393561v1_genomic	100.0	0.38	89.0	116492.0	4905593.0	7.0	2.0	0.0	9.0
GCA_003935325.1_ASM393532v1_genomic	100.0	0.8	148.0	64416.0	4861545.0	4.0	8.0	0.0	12.0
GCA_003812985.1_ASM381298v1_genomic	100.0	0.0	1.0	4577568.0	4577568.0	3.0	0.0	0.0	3.0
GCA_003205835.1_ASM320583v1_genomic	100.0	1.04	1.0	4891004.0	4891004.0	3.0	0.0	1.0	4.0
GCA_003062375.2_ASM306237v2_genomic	100.0	0.34	49.0	166323.0	4477086.0	2.0	1.0	0.0	3.0
GCA_003062365.2_ASM306236v2_genomic	100.0	0.34	52.0	165645.0	4474562.0	2.0	2.0	0.0	4.0
GCA_003062325.1_ASM306232v1_genomic	100.0	0.34	153.0	51591.0	4472111.0	2.0	8.0	0.0	10.0
GCA_003057835.2_ASM305783v2_genomic	100.0	0.34	45.0	195024.0	4476797.0	2.0	2.0	0.0	4.0
GCA_003030985.1_ASM303098v1_genomic	100.0	0.11	1.0	4738432.0	4738432.0	5.0	0.0	1.0	6.0
GCA_003015035.1_ASM301503v1_genomic	100.0	0.34	145.0	56511.0	4561842.0	2.0	5.0	0.0	7.0
GCA_003006435.1_ASM300643v1_genomic	100.0	1.1	1.0	4932325.0	4932325.0	3.0	0.0	3.0	6.0
GCA_002951115.1_ASM295111v1_genomic	100.0	0.39	1.0	4820221.0	4820221.0	6.0	0.0	0.0	6.0
GCA_002847385.1_ASM284738v1_genomic	100.0	1.1	1.0	4739049.0	4739049.0	2.0	0.0	2.0	4.0
GCA_002799295.1_ASM279929v1_genomic	100.0	1.45	7.0	1678191.0	4753827.0	2.0	2.0	1.0	5.0
GCA_002799245.1_ASM279924v1_genomic	100.0	0.12	11.0	1121887.0	4746430.0	3.0	2.0	1.0	6.0
GCA_002799215.1_ASM279921v1_genomic	100.0	0.0	8.0	1112883.0	4408302.0	0.0	0.0	1.0	1.0
GCA_002799165.1_ASM279916v1_genomic	100.0	1.5	5.0	2480350.0	4846973.0	3.0	1.0	2.0	6.0
GCA_002799155.1_ASM279915v1_genomic	100.0	0.0	2.0	4313447.0	4422561.0	3.0	0.0	0.0	3.0
GCA_002799145.1_ASM279914v1_genomic	100.0	0.0	27.0	289991.0	4654219.0	3.0	1.0	0.0	4.0
GCA_002799135.1_ASM279913v1_genomic	100.0	0.0	28.0	289991.0	4652436.0	3.0	1.0	0.0	4.0
GCA_002799105.1_ASM279910v1_genomic	100.0	0.0	14.0	722774.0	4541906.0	3.0	1.0	1.0	5.0
GCA_002799095.1_ASM279909v1_genomic	100.0	0.03	14.0	765983.0	4804814.0	2.0	2.0	1.0	5.0
GCA_002799065.1_ASM279906v1_genomic	100.0	0.72	11.0	1377731.0	5036145.0	2.0	0.0	3.0	5.0
GCA_002799055.1_ASM279905v1_genomic	100.0	0.0	24.0	360300.0	4749990.0	3.0	2.0	1.0	6.0
GCA_002799015.1_ASM279901v1_genomic	100.0	0.0	26.0	295269.0	4746537.0	3.0	3.0	1.0	7.0
GCA_002798945.1_ASM279894v1_genomic	100.0	0.46	6.0	1243422.0	4726489.0	2.0	0.0	1.0	3.0
GCA_002798925.1_ASM279892v1_genomic	100.0	1.45	7.0	1678191.0	4879275.0	2.0	2.0	3.0	7.0
GCA_002798885.1_ASM279888v1_genomic	100.0	0.03	15.0	515591.0	4683398.0	1.0	0.0	1.0	2.0
GCA_002740425.1_ASM274042v1_genomic	100.0	0.34	133.0	76474.0	4720290.0	5.0	6.0	3.0	14.0
GCA_002740395.1_ASM274039v1_genomic	100.0	0.05	81.0	123778.0	4801791.0	5.0	6.0	0.0	11.0
GCA_002740365.1_ASM274036v1_genomic	100.0	0.69	103.0	97464.0	4909273.0	12.0	13.0	0.0	25.0
GCA_002740355.1_ASM274035v1_genomic	100.0	0.88	97.0	96676.0	4758010.0	7.0	3.0	0.0	10.0
GCA_002740345.1_ASM274034v1_genomic	100.0	0.46	115.0	82239.0	4789465.0	7.0	4.0	0.0	11.0
GCA_002740325.1_ASM274032v1_genomic	100.0	3.77	93.0	103602.0	4763796.0	5.0	8.0	0.0	13.0
GCA_002740285.1_ASM274028v1_genomic	100.0	0.53	106.0	98561.0	4825841.0	7.0	6.0	1.0	14.0
GCA_002740265.1_ASM274026v1_genomic	100.0	0.33	117.0	83791.0	4606510.0	5.0	9.0	0.0	14.0
GCA_002740255.1_ASM274025v1_genomic	100.0	0.69	95.0	85069.0	4381248.0	1.0	2.0	0.0	3.0
GCA_002740245.1_ASM274024v1_genomic	100.0	0.69	81.0	92765.0	4379493.0	1.0	2.0	0.0	3.0
GCA_002740215.1_ASM274021v1_genomic	100.0	0.34	89.0	100888.0	4380555.0	1.0	1.0	0.0	2.0
GCA_002740185.1_ASM274018v1_genomic	100.0	0.04	154.0	58915.0	4794949.0	5.0	14.0	1.0	20.0
GCA_002740175.1_ASM274017v1_genomic	100.0	0.0	91.0	131596.0	4686641.0	3.0	5.0	2.0	10.0
GCA_002740165.1_ASM274016v1_genomic	100.0	0.69	90.0	104945.0	4887793.0	7.0	4.0	0.0	11.0
GCA_002740115.1_ASM274011v1_genomic	100.0	0.05	104.0	105012.0	4731946.0	4.0	5.0	1.0	10.0
GCA_002740105.1_ASM274010v1_genomic	100.0	0.05	94.0	122444.0	4629761.0	5.0	5.0	1.0	11.0
GCA_002740095.1_ASM274009v1_genomic	100.0	0.05	97.0	112847.0	4739009.0	5.0	6.0	1.0	12.0
GCA_002740085.1_ASM274008v1_genomic	100.0	4.14	99.0	97603.0	5015330.0	8.0	8.0	0.0	16.0
GCA_002740055.1_ASM274005v1_genomic	100.0	0.34	98.0	107275.0	4913731.0	9.0	5.0	0.0	14.0
GCA_002740035.1_ASM274003v1_genomic	100.0	0.0	124.0	76879.0	4651562.0	4.0	7.0	1.0	12.0
GCA_002740025.1_ASM274002v1_genomic	100.0	0.69	89.0	94682.0	4827143.0	3.0	4.0	1.0	8.0
GCA_002739995.1_ASM273999v1_genomic	100.0	0.79	118.0	71979.0	4650171.0	4.0	11.0	1.0	16.0
GCA_002739955.1_ASM273995v1_genomic	100.0	0.39	88.0	83639.0	4612173.0	4.0	5.0	0.0	9.0
GCA_002739915.1_ASM273991v1_genomic	100.0	1.1	134.0	67037.0	4604066.0	2.0	12.0	0.0	14.0
GCA_002739785.1_ASM273978v1_genomic	100.0	0.0	82.0	107247.0	4340861.0	0.0	4.0	0.0	4.0
GCA_002739775.1_ASM273977v1_genomic	100.0	0.73	96.0	115124.0	4530396.0	2.0	4.0	0.0	6.0
GCA_002739755.1_ASM273975v1_genomic	100.0	0.69	145.0	85657.0	4975192.0	11.0	7.0	0.0	18.0
GCA_002739715.1_ASM273971v1_genomic	100.0	0.85	101.0	83752.0	4905248.0	6.0	8.0	1.0	15.0
GCA_002739685.1_ASM273968v1_genomic	100.0	0.85	124.0	83803.0	4939324.0	11.0	4.0	1.0	16.0
GCA_002739675.1_ASM273967v1_genomic	100.0	0.69	125.0	72851.0	4796729.0	2.0	9.0	1.0	12.0
GCA_002739665.1_ASM273966v1_genomic	100.0	0.85	132.0	83165.0	4937359.0	9.0	5.0	1.0	15.0
GCA_002739605.1_ASM273960v1_genomic	100.0	0.69	176.0	57930.0	4936554.0	9.0	16.0	0.0	25.0
GCA_002739595.1_ASM273959v1_genomic	100.0	0.69	141.0	59983.0	4842401.0	1.0	17.0	0.0	18.0
GCA_002739585.1_ASM273958v1_genomic	100.0	0.69	120.0	78126.0	4846249.0	1.0	16.0	0.0	17.0
GCA_002739535.1_ASM273953v1_genomic	100.0	0.46	137.0	64790.0	4797547.0	8.0	14.0	0.0	22.0
GCA_002739525.1_ASM273952v1_genomic	100.0	0.46	107.0	96785.0	4823438.0	7.0	5.0	1.0	13.0
GCA_002739505.1_ASM273950v1_genomic	100.0	0.34	97.0	78077.0	4377825.0	1.0	3.0	0.0	4.0
GCA_002739465.1_ASM273946v1_genomic	100.0	0.0	89.0	107110.0	4378589.0	1.0	2.0	0.0	3.0
GCA_002739455.1_ASM273945v1_genomic	100.0	0.69	91.0	100158.0	4882242.0	2.0	9.0	1.0	12.0
GCA_002739445.1_ASM273944v1_genomic	100.0	0.39	96.0	100302.0	4738508.0	4.0	4.0	1.0	9.0
GCA_002739405.1_ASM273940v1_genomic	100.0	0.39	105.0	85099.0	4618695.0	4.0	5.0	1.0	10.0
GCA_002739395.1_ASM273939v1_genomic	100.0	0.39	110.0	94504.0	4735249.0	4.0	5.0	1.0	10.0
GCA_002739375.1_ASM273937v1_genomic	100.0	0.05	92.0	123704.0	4740614.0	4.0	5.0	1.0	10.0
GCA_002739345.1_ASM273934v1_genomic	100.0	0.39	96.0	127350.0	4736315.0	4.0	5.0	1.0	10.0
GCA_002739315.1_ASM273931v1_genomic	100.0	0.39	96.0	110927.0	4735169.0	5.0	2.0	2.0	9.0
GCA_002739305.1_ASM273930v1_genomic	100.0	0.73	136.0	64953.0	4906760.0	11.0	10.0	0.0	21.0
GCA_002739275.1_ASM273927v1_genomic	100.0	0.69	146.0	64353.0	4869806.0	10.0	16.0	0.0	26.0
GCA_002739255.1_ASM273925v1_genomic	100.0	0.34	136.0	73002.0	4616950.0	3.0	7.0	1.0	11.0
GCA_002739235.1_ASM273923v1_genomic	100.0	0.51	106.0	77141.0	4651210.0	4.0	8.0	1.0	13.0
GCA_002739225.1_ASM273922v1_genomic	100.0	0.79	109.0	68565.0	4650032.0	4.0	5.0	1.0	10.0
GCA_002739195.1_ASM273919v1_genomic	100.0	0.44	98.0	91209.0	4656954.0	4.0	8.0	1.0	13.0
GCA_002739175.1_ASM273917v1_genomic	100.0	0.44	80.0	117956.0	4774285.0	4.0	5.0	2.0	11.0
GCA_002739155.1_ASM273915v1_genomic	100.0	0.74	103.0	88039.0	4615168.0	4.0	8.0	0.0	12.0
GCA_002739095.1_ASM273909v1_genomic	100.0	0.34	70.0	104672.0	4350360.0	0.0	4.0	0.0	4.0
GCA_002739075.1_ASM273907v1_genomic	100.0	0.34	86.0	104601.0	4342024.0	0.0	2.0	1.0	3.0
GCA_002739065.1_ASM273906v1_genomic	100.0	0.0	70.0	115518.0	4348675.0	0.0	3.0	0.0	3.0
GCA_002739025.1_ASM273902v1_genomic	100.0	0.34	81.0	97004.0	4350163.0	0.0	3.0	0.0	3.0
GCA_002739015.1_ASM273901v1_genomic	100.0	0.8	138.0	71949.0	4797657.0	8.0	14.0	0.0	22.0
GCA_002739005.1_ASM273900v1_genomic	100.0	0.0	64.0	111485.0	4348898.0	0.0	4.0	1.0	5.0
GCA_002738985.1_ASM273898v1_genomic	100.0	0.8	106.0	82576.0	4801064.0	8.0	8.0	0.0	16.0
GCA_002738965.1_ASM273896v1_genomic	100.0	0.8	112.0	95154.0	4800283.0	6.0	10.0	0.0	16.0
GCA_002738925.1_ASM273892v1_genomic	100.0	0.46	132.0	72151.0	4804712.0	8.0	11.0	0.0	19.0
GCA_002738915.1_ASM273891v1_genomic	100.0	0.8	115.0	98044.0	4868668.0	8.0	10.0	1.0	19.0
GCA_002738905.1_ASM273890v1_genomic	100.0	0.34	132.0	67150.0	4833118.0	5.0	13.0	0.0	18.0
GCA_002738885.1_ASM273888v1_genomic	100.0	0.8	92.0	133771.0	4869364.0	6.0	10.0	1.0	17.0
GCA_002738845.1_ASM273884v1_genomic	100.0	0.46	84.0	98025.0	4346966.0	3.0	5.0	0.0	8.0
GCA_002738825.1_ASM273882v1_genomic	100.0	0.34	110.0	82819.0	4909153.0	7.0	10.0	1.0	18.0
GCA_002738815.1_ASM273881v1_genomic	100.0	0.76	105.0	96123.0	4888565.0	8.0	12.0	0.0	20.0
GCA_002738805.1_ASM273880v1_genomic	100.0	0.11	86.0	137736.0	4348950.0	3.0	4.0	0.0	7.0
GCA_002738785.1_ASM273878v1_genomic	100.0	0.46	94.0	115442.0	4354314.0	4.0	5.0	0.0	9.0
GCA_002738725.1_ASM273872v1_genomic	100.0	0.69	109.0	100064.0	4871504.0	8.0	9.0	0.0	17.0
GCA_002738715.1_ASM273871v1_genomic	100.0	0.11	105.0	82907.0	4355770.0	4.0	5.0	0.0	9.0
GCA_002738705.1_ASM273870v1_genomic	100.0	0.46	67.0	137737.0	4354099.0	4.0	1.0	0.0	5.0
GCA_002738675.1_ASM273867v1_genomic	100.0	0.41	123.0	74976.0	4559876.0	4.0	8.0	0.0	12.0
GCA_002738665.1_ASM273866v1_genomic	100.0	0.46	109.0	72339.0	4355118.0	4.0	5.0	0.0	9.0
GCA_002738635.1_ASM273863v1_genomic	100.0	0.11	79.0	143022.0	4355949.0	4.0	2.0	0.0	6.0
GCA_002738625.1_ASM273862v1_genomic	100.0	0.69	97.0	105706.0	4890599.0	9.0	10.0	0.0	19.0
GCA_002208885.2_ASM220888v2_genomic	100.0	1.03	1.0	4851512.0	4851512.0	6.0	0.0	4.0	10.0
GCA_002205295.1_ASM220529v1_genomic	100.0	0.57	129.0	64527.0	4725889.0	3.0	6.0	0.0	9.0
GCA_002205245.1_ASM220524v1_genomic	100.0	0.34	132.0	73400.0	4712083.0	1.0	9.0	1.0	11.0
GCA_002205215.1_ASM220521v1_genomic	100.0	3.45	119.0	72736.0	4484627.0	2.0	9.0	0.0	11.0
GCA_002205165.1_ASM220516v1_genomic	100.0	0.55	60.0	139297.0	4444179.0	4.0	8.0	0.0	12.0
GCA_002205155.1_ASM220515v1_genomic	100.0	0.34	169.0	50946.0	4825809.0	5.0	14.0	0.0	19.0
GCA_002189565.1_ASM218956v1_genomic	100.0	0.0	46.0	196365.0	4573126.0	3.0	3.0	0.0	6.0
GCA_001997185.1_ASM199718v1_genomic	100.0	0.98	192.0	67620.0	4951541.0	5.0	13.0	0.0	18.0
GCA_001858265.1_ASM185826v1_genomic	100.0	0.38	79.0	138000.0	4992669.0	2.0	3.0	0.0	5.0
GCA_001676395.1_ASM167639v1_genomic	100.0	0.0	64.0	200166.0	4583062.0	7.0	4.0	0.0	11.0
GCA_001676375.1_ASM167637v1_genomic	100.0	0.0	77.0	121394.0	4595297.0	2.0	5.0	0.0	7.0
GCA_001676295.1_ASM167629v1_genomic	100.0	0.86	45.0	205782.0	4548960.0	1.0	4.0	0.0	5.0
GCA_001595975.1_ASM159597v1_genomic	100.0	0.0	121.0	231617.0	4556616.0	2.0	1.0	0.0	3.0
GCA_001591205.1_ASM159120v1_genomic	100.0	0.34	131.0	65715.0	4936723.0	5.0	9.0	0.0	14.0
GCA_001499695.1_BurE1_genomic	100.0	0.0	48.0	211532.0	4504590.0	1.0	4.0	0.0	5.0
GCA_001276345.1_ASM127634v1_genomic	100.0	0.34	214.0	37885.0	4374130.0	2.0	13.0	0.0	15.0
GCA_001275085.1_ISMMS4v1_genomic	100.0	0.34	3.0	4734405.0	4752108.0	6.0	0.0	2.0	8.0
GCA_001075485.1_ASM107548v1_genomic	100.0	0.03	271.0	41043.0	4814079.0	1.0	17.0	1.0	19.0
GCA_001075475.1_ASM107547v1_genomic	100.0	0.03	259.0	41881.0	4814445.0	1.0	11.0	1.0	13.0
GCA_001075245.1_ASM107524v1_genomic	100.0	1.82	265.0	40242.0	5112558.0	5.0	14.0	1.0	20.0
GCA_001075175.1_ASM107517v1_genomic	100.0	0.69	302.0	31793.0	4435649.0	5.0	16.0	0.0	21.0
GCA_001074705.1_ASM107470v1_genomic	100.0	0.69	238.0	38334.0	4445747.0	4.0	8.0	0.0	12.0
GCA_001073355.1_ASM107335v1_genomic	100.0	0.0	322.0	31823.0	4851084.0	2.0	25.0	0.0	27.0
GCA_001072915.1_ASM107291v1_genomic	100.0	1.82	80.0	95694.0	5202479.0	4.0	10.0	1.0	15.0
GCA_001072215.1_ASM107221v1_genomic	100.0	1.82	279.0	32223.0	5144491.0	5.0	29.0	0.0	34.0
GCA_001072195.1_ASM107219v1_genomic	100.0	0.07	40.0	204025.0	4732922.0	4.0	1.0	0.0	5.0
GCA_001071475.1_ASM107147v1_genomic	100.0	1.2	329.0	30841.0	4951429.0	5.0	25.0	0.0	30.0
GCA_001071195.1_ASM107119v1_genomic	100.0	0.34	142.0	73771.0	4868454.0	19.0	6.0	0.0	25.0
GCA_001071175.1_ASM107117v1_genomic	100.0	0.85	228.0	51632.0	4956482.0	6.0	21.0	0.0	27.0
GCA_001070865.1_ASM107086v1_genomic	100.0	1.82	117.0	72990.0	5198613.0	4.0	8.0	1.0	13.0
GCA_001070185.1_ASM107018v1_genomic	100.0	0.86	252.0	38665.0	4357596.0	1.0	12.0	0.0	13.0
GCA_001069645.1_ASM106964v1_genomic	100.0	0.15	82.0	116840.0	4794818.0	3.0	5.0	0.0	8.0
GCA_001069615.1_ASM106961v1_genomic	100.0	0.39	163.0	54659.0	5024838.0	8.0	14.0	2.0	24.0
GCA_001069605.1_ASM106960v1_genomic	100.0	0.57	265.0	40803.0	4932933.0	10.0	20.0	1.0	31.0
GCA_001069555.1_ASM106955v1_genomic	100.0	0.39	321.0	33352.0	4924306.0	7.0	17.0	1.0	25.0
GCA_001069435.1_ASM106943v1_genomic	100.0	0.69	353.0	26684.0	4379013.0	5.0	15.0	0.0	20.0
GCA_001069345.1_ASM106934v1_genomic	100.0	0.79	321.0	27276.0	4344749.0	1.0	11.0	0.0	12.0
GCA_001069295.1_ASM106929v1_genomic	100.0	0.48	236.0	41041.0	4847430.0	7.0	12.0	2.0	21.0
GCA_001069005.1_ASM106900v1_genomic	100.0	0.55	305.0	32789.0	4674107.0	3.0	21.0	0.0	24.0
GCA_001068915.1_ASM106891v1_genomic	100.0	0.34	109.0	92309.0	4833739.0	5.0	5.0	0.0	10.0
GCA_001068765.1_ASM106876v1_genomic	100.0	0.34	113.0	85750.0	4392826.0	1.0	4.0	0.0	5.0
GCA_000742995.1_ASM74299v1_genomic	100.0	0.34	1.0	4989211.0	4989312.0	5.0	0.0	4.0	9.0
GCA_000346445.1_ASM34644v1_genomic	100.0	0.62	125.0	69081.0	4547300.0	1.0	6.0	0.0	7.0
GCA_000344215.1_EPM1_1.0_genomic	100.0	1.5	19.0	644579.0	4787769.0	5.0	0.0	3.0	8.0
GCA_000308335.1_ASM30833v1_genomic	100.0	0.91	97.0	108352.0	4403876.0	3.0	5.0	1.0	9.0
GCA_000287935.1_Sten_malt_Ab55555_V1_genomic	100.0	1.03	21.0	602979.0	4918930.0	4.0	1.0	4.0	9.0
GCA_000223885.1_ASM22388v1_genomic	100.0	0.03	1.0	4544477.0	4544477.0	2.0	0.0	0.0	2.0
GCA_000072485.1_ASM7248v1_genomic	100.0	0.0	1.0	4851126.0	4851126.0	3.0	0.0	2.0	5.0
GCA_000020665.1_ASM2066v1_genomic	100.0	0.03	1.0	4573969.0	4573969.0	2.0	0.0	0.0	2.0
GCA_001072535.1_ASM107253v1_genomic	99.97	0.07	155.0	50233.0	4721538.0	4.0	7.0	0.0	11.0
GCA_001069715.1_ASM106971v1_genomic	99.97	0.39	226.0	45975.0	5037662.0	7.0	12.0	2.0	21.0
GCA_031692525.1_PDT001848753.1_genomic	99.96	2.94	102.0	84972.0	4976759.0	5.0	11.0	0.0	16.0
GCA_004346945.1_ASM434694v1_genomic	99.95	0.03	38.0	179965.0	4499711.0	4.0	0.0	1.0	5.0
GCA_946903265.1_H_76_beauvais_V2_genomic	99.95	0.69	467.0	44926.0	5041853.0	11.0	13.0	2.0	26.0
GCA_015998355.1_ASM1599835v1_genomic	99.95	0.05	186.0	44377.0	4697829.0	5.0	10.0	0.0	15.0
GCA_002138415.1_ASM213841v1_genomic	99.95	0.0	1.0	4668743.0	4668743.0	2.0	0.0	2.0	4.0
GCA_049384685.1_ASM4938468v1_genomic	99.93	0.55	89.0	116836.0	4486098.0	3.0	3.0	0.0	6.0
GCA_048774645.1_PDT002669097.1_genomic	99.93	1.17	298.0	25262.0	4166322.0	5.0	14.0	0.0	19.0
GCA_048773695.1_PDT002669147.1_genomic	99.93	1.93	316.0	23767.0	4264662.0	6.0	14.0	0.0	20.0
GCA_048773325.1_PDT002669157.1_genomic	99.93	4.0	262.0	30933.0	4823957.0	9.0	10.0	2.0	21.0
GCA_047497575.1_ASM4749757v1_genomic	99.93	0.0	201.0	39188.0	4617461.0	3.0	9.0	0.0	12.0
GCA_046455335.1_PDT002524324.1_genomic	99.93	2.04	214.0	34642.0	4789443.0	4.0	16.0	1.0	21.0
GCA_029773125.1_PDT000660173.1_genomic	99.93	0.38	342.0	23644.0	5001436.0	6.0	29.0	1.0	36.0
GCA_013463595.1_ASM1346359v1_genomic	99.93	0.46	141.0	71144.0	4839728.0	5.0	15.0	2.0	22.0
GCA_009676585.1_ASM967658v1_genomic	99.93	1.03	1.0	5002295.0	5002295.0	5.0	0.0	3.0	8.0
GCA_006970445.1_ASM697044v1_genomic	99.93	0.0	2.0	4168500.0	4549249.0	2.0	0.0	0.0	2.0
GCA_004793415.1_ASM479341v1_genomic	99.93	0.03	50.0	150417.0	4897188.0	4.0	5.0	0.0	9.0
GCA_001071335.1_ASM107133v1_genomic	99.93	1.82	165.0	56181.0	5203047.0	4.0	9.0	1.0	14.0
GCA_001070945.1_ASM107094v1_genomic	99.93	1.79	196.0	51148.0	5186304.0	4.0	13.0	1.0	18.0
GCA_050487325.1_ASM5048732v1_genomic	99.91	1.53	117.0	72106.0	4839025.0	5.0	7.0	0.0	12.0
GCA_034157105.1_PDT002016982.1_genomic	99.91	3.79	274.0	27915.0	4902479.0	4.0	18.0	0.0	22.0
GCA_034138665.1_PDT002016840.1_genomic	99.91	3.08	246.0	32699.0	4874087.0	5.0	17.0	1.0	23.0
GCA_031692245.1_PDT001848761.1_genomic	99.91	1.33	235.0	44351.0	4929237.0	6.0	16.0	0.0	22.0
GCA_029771565.1_PDT001354521.1_genomic	99.91	1.21	158.0	61227.0	4867638.0	11.0	10.0	0.0	21.0
GCA_015997305.1_ASM1599730v1_genomic	99.91	0.0	39.0	270332.0	4532961.0	3.0	1.0	0.0	4.0
GCA_001676385.1_ASM167638v1_genomic	99.91	0.34	51.0	276364.0	4123397.0	4.0	0.0	0.0	4.0
GCA_029750425.1_PDT001474411.1_genomic	99.9	1.55	69.0	285535.0	5221984.0	9.0	7.0	3.0	19.0
GCA_003244625.1_ASM324462v1_genomic	99.89	0.18	181.0	44537.0	4485068.0	2.0	5.0	0.0	7.0
GCA_964210835.1_FFMG_57-6-21.1_genomic	99.89	0.0	302.0	24058.0	4133087.0	1.0	18.0	0.0	19.0
GCA_052605015.1_ASM5260501v1_genomic	99.89	0.0	1.0	4202549.0	4202549.0	2.0	0.0	0.0	2.0
GCA_048773845.1_PDT002669140.1_genomic	99.89	0.76	349.0	22735.0	4820778.0	5.0	26.0	1.0	32.0
GCA_047497545.1_ASM4749754v1_genomic	99.89	0.0	62.0	131933.0	4124998.0	1.0	1.0	0.0	2.0
GCA_047497475.1_ASM4749747v1_genomic	99.89	0.46	54.0	175474.0	4336454.0	2.0	0.0	0.0	2.0
GCA_037546265.1_ASM3754626v1_genomic	99.89	0.0	35.0	203909.0	4166696.0	2.0	2.0	0.0	4.0
GCA_036319125.1_ASM3631912v1_genomic	99.89	0.72	124.0	64622.0	4639505.0	3.0	4.0	0.0	7.0
GCA_034491205.1_ASM3449120v1_genomic	99.89	0.0	39.0	222688.0	4097788.0	1.0	1.0	0.0	2.0
GCA_034195895.1_PDT002017012.1_genomic	99.89	4.76	119.0	69645.0	4628336.0	5.0	9.0	1.0	15.0
GCA_034193785.1_PDT002017008.1_genomic	99.89	3.87	92.0	91114.0	4376469.0	3.0	3.0	0.0	6.0
GCA_034154345.1_PDT002016480.1_genomic	99.89	2.76	109.0	80084.0	4348627.0	2.0	7.0	1.0	10.0
GCA_034154085.1_PDT002016497.1_genomic	99.89	2.62	115.0	58201.0	4285629.0	0.0	6.0	1.0	7.0
GCA_034149185.1_PDT002016622.1_genomic	99.89	2.76	141.0	51742.0	4312617.0	2.0	9.0	1.0	12.0
GCA_034148175.1_PDT002016672.1_genomic	99.89	2.45	42.0	381876.0	4497834.0	5.0	1.0	1.0	7.0
GCA_034136085.1_PDT002016972.1_genomic	99.89	4.04	202.0	40677.0	4840657.0	2.0	12.0	0.0	14.0
GCA_032025465.1_ASM3202546v1_genomic	99.89	3.46	3.0	3328610.0	3967727.0	1.0	0.0	0.0	1.0
GCA_029771805.1_PDT001354496.1_genomic	99.89	1.24	49.0	392957.0	4268096.0	2.0	1.0	0.0	3.0
GCA_029768205.1_PDT001404636.1_genomic	99.89	0.48	59.0	146394.0	4189678.0	2.0	6.0	0.0	8.0
GCA_029768105.1_PDT001404637.1_genomic	99.89	0.62	75.0	131945.0	4202951.0	3.0	6.0	0.0	9.0
GCA_029750365.1_PDT001474414.1_genomic	99.89	0.46	107.0	96084.0	4780732.0	4.0	7.0	1.0	12.0
GCA_029457435.1_ASM2945743v1_genomic	99.89	0.21	1.0	4121962.0	4121962.0	2.0	0.0	0.0	2.0
GCA_025642255.1_ASM2564225v1_genomic	99.89	0.08	1.0	4120518.0	4120518.0	3.0	0.0	1.0	4.0
GCA_025461815.1_ASM2546181v1_genomic	99.89	0.11	49.0	331327.0	4123264.0	2.0	1.0	0.0	3.0
GCA_025461695.1_ASM2546169v1_genomic	99.89	0.0	51.0	410266.0	4121343.0	2.0	3.0	0.0	5.0
GCA_024128375.1_ASM2412837v1_genomic	99.89	0.07	52.0	254412.0	4234492.0	3.0	2.0	0.0	5.0
GCA_024126675.1_ASM2412667v1_genomic	99.89	0.0	60.0	193640.0	4235090.0	3.0	0.0	0.0	3.0
GCA_015998775.1_ASM1599877v1_genomic	99.89	0.21	44.0	224852.0	4220585.0	2.0	3.0	1.0	6.0
GCA_013463485.1_ASM1346348v1_genomic	99.89	0.0	63.0	141962.0	4441446.0	1.0	5.0	0.0	6.0
GCA_010609345.1_ASM1060934v1_genomic	99.89	1.33	433.0	113248.0	4454548.0	4.0	5.0	1.0	10.0
GCA_002739855.1_ASM273985v1_genomic	99.89	0.0	72.0	122934.0	4349116.0	0.0	3.0	1.0	4.0
GCA_002739835.1_ASM273983v1_genomic	99.89	0.0	75.0	96579.0	4347965.0	0.0	4.0	0.0	4.0
GCA_002739825.1_ASM273982v1_genomic	99.89	0.0	78.0	100367.0	4346012.0	0.0	2.0	1.0	3.0
GCA_002739145.1_ASM273914v1_genomic	99.89	0.0	86.0	104589.0	4345979.0	0.0	4.0	0.0	4.0
GCA_001676435.1_ASM167643v1_genomic	99.89	0.21	30.0	268786.0	4264176.0	2.0	4.0	0.0	6.0
GCA_001676315.1_ASM167631v1_genomic	99.89	0.34	26.0	381766.0	4139723.0	1.0	2.0	0.0	3.0
GCA_001276355.1_ASM127635v1_genomic	99.89	0.21	180.0	44228.0	4334733.0	6.0	15.0	0.0	21.0
GCA_029750045.1_PDT001495110.1_genomic	99.89	1.87	472.0	16974.0	4677087.0	2.0	22.0	0.0	24.0
GCA_001276385.1_ASM127638v1_genomic	99.89	0.41	239.0	32555.0	4431248.0	2.0	13.0	0.0	15.0
GCA_047497995.1_ASM4749799v1_genomic	99.86	0.03	232.0	35576.0	4778173.0	6.0	13.0	1.0	20.0
GCA_001074785.1_ASM107478v1_genomic	99.86	1.82	484.0	19853.0	5092706.0	5.0	34.0	0.0	39.0
GCA_902386605.1_UHGG_MGYG-HGUT-02382_genomic	99.86	0.0	216.0	32349.0	4491970.0	1.0	12.0	1.0	14.0
GCA_048774225.1_PDT002669120.1_genomic	99.84	1.72	321.0	24674.0	4273974.0	7.0	16.0	0.0	23.0
GCA_902156935.2_A1_140059_calvados_V2_genomic	99.83	0.69	483.0	17547.0	4906222.0	9.0	27.0	0.0	36.0
GCA_052497545.1_ASM5249754v1_genomic	99.83	0.74	1.0	4865714.0	4865714.0	4.0	0.0	2.0	6.0
GCA_051986355.1_ASM5198635v1_genomic	99.83	0.41	1.0	4982681.0	4982681.0	4.0	0.0	5.0	9.0
GCA_051985055.1_ASM5198505v1_genomic	99.83	0.05	1.0	4873740.0	4873740.0	4.0	0.0	3.0	7.0
GCA_048945415.1_PDT002669115.1_genomic	99.83	0.55	316.0	28441.0	4985601.0	7.0	19.0	0.0	26.0
GCA_048776145.1_PDT002668948.1_genomic	99.83	3.88	224.0	36721.0	5010443.0	8.0	13.0	0.0	21.0
GCA_048776045.1_PDT002668964.1_genomic	99.83	4.88	226.0	42905.0	5130020.0	6.0	13.0	0.0	19.0
GCA_048775805.1_PDT002668989.1_genomic	99.83	4.01	253.0	34993.0	5071903.0	8.0	17.0	0.0	25.0
GCA_048775425.1_PDT002669025.1_genomic	99.83	4.88	233.0	35864.0	5029021.0	6.0	12.0	0.0	18.0
GCA_048775045.1_PDT002669053.1_genomic	99.83	4.93	237.0	35717.0	4925693.0	4.0	15.0	0.0	19.0
GCA_048774505.1_PDT002669104.1_genomic	99.83	2.0	287.0	32909.0	4966462.0	5.0	15.0	0.0	20.0
GCA_048774265.1_PDT002669119.1_genomic	99.83	1.1	379.0	25442.0	4764369.0	14.0	18.0	0.0	32.0
GCA_048774085.1_PDT002669128.1_genomic	99.83	1.5	320.0	29176.0	4972295.0	5.0	24.0	0.0	29.0
GCA_048773925.1_PDT002669138.1_genomic	99.83	1.52	327.0	29766.0	4981084.0	5.0	17.0	1.0	23.0
GCA_048773605.1_PDT002669153.1_genomic	99.83	1.1	290.0	29892.0	4940565.0	5.0	22.0	0.0	27.0
GCA_044009915.1_PDT002245765.1_genomic	99.83	2.18	80.0	118824.0	4826207.0	6.0	2.0	0.0	8.0
GCA_043384445.1_PDT002280958.1_genomic	99.83	1.22	450.0	20243.0	5147893.0	7.0	32.0	0.0	39.0
GCA_043375835.1_PDT002280847.1_genomic	99.83	3.33	273.0	31228.0	5107204.0	5.0	16.0	1.0	22.0
GCA_043375595.1_PDT002280877.1_genomic	99.83	1.22	428.0	21803.0	5159252.0	7.0	34.0	0.0	41.0
GCA_043375475.1_PDT002280925.1_genomic	99.83	3.08	283.0	32814.0	5302789.0	5.0	20.0	1.0	26.0
GCA_043374895.1_PDT002280864.1_genomic	99.83	2.6	330.0	28304.0	5268674.0	6.0	25.0	1.0	32.0
GCA_043374495.1_PDT002280926.1_genomic	99.83	2.96	284.0	34877.0	5322268.0	6.0	24.0	1.0	31.0
GCA_043349775.1_PDT002276234.1_genomic	99.83	1.84	249.0	40894.0	5273800.0	6.0	22.0	1.0	29.0
GCA_043294135.1_PDT002265931.1_genomic	99.83	3.96	263.0	35319.0	5257114.0	6.0	19.0	3.0	28.0
GCA_043277345.1_PDT002265993.1_genomic	99.83	1.7	256.0	41872.0	5257996.0	5.0	21.0	1.0	27.0
GCA_039766825.1_PDT002173238.1_genomic	99.83	2.12	319.0	24556.0	4922973.0	7.0	20.0	0.0	27.0
GCA_034160375.1_PDT002016494.1_genomic	99.83	3.43	290.0	27454.0	5071435.0	5.0	23.0	1.0	29.0
GCA_034155225.1_PDT002016476.1_genomic	99.83	4.19	343.0	24732.0	5088748.0	8.0	22.0	0.0	30.0
GCA_034149265.1_PDT002016619.1_genomic	99.83	4.11	326.0	25901.0	5216979.0	8.0	22.0	1.0	31.0
GCA_034149195.1_PDT002016624.1_genomic	99.83	4.26	446.0	18553.0	5173517.0	5.0	36.0	1.0	42.0
GCA_034148405.1_PDT002016661.1_genomic	99.83	0.34	83.0	155496.0	4966990.0	13.0	6.0	0.0	19.0
GCA_034138565.1_PDT002016847.1_genomic	99.83	4.37	385.0	22042.0	5060360.0	7.0	22.0	0.0	29.0
GCA_029837785.1_ASM2983778v1_genomic	99.83	0.49	195.0	43292.0	4927484.0	10.0	21.0	1.0	32.0
GCA_029771585.1_PDT001354527.1_genomic	99.83	0.76	81.0	194067.0	4902696.0	6.0	6.0	0.0	12.0
GCA_025461315.1_ASM2546131v1_genomic	99.83	0.0	124.0	88319.0	4867133.0	2.0	8.0	1.0	11.0
GCA_024734725.1_ASM2473472v1_genomic	99.83	0.22	2.0	4880425.0	4919031.0	4.0	1.0	4.0	9.0
GCA_024126795.1_ASM2412679v1_genomic	99.83	0.05	128.0	83172.0	4800142.0	5.0	6.0	0.0	11.0
GCA_024126695.1_ASM2412669v1_genomic	99.83	0.05	117.0	93242.0	4880609.0	4.0	6.0	1.0	11.0
GCA_022750885.1_ASM2275088v1_genomic	99.83	0.69	150.0	60252.0	4782877.0	6.0	5.0	0.0	11.0
GCA_015998675.2_ASM1599867v2_genomic	99.83	1.77	11.0	635999.0	4896318.0	5.0	0.0	3.0	8.0
GCA_015998485.1_ASM1599848v1_genomic	99.83	0.05	203.0	40365.0	4934734.0	4.0	12.0	0.0	16.0
GCA_015998455.1_ASM1599845v1_genomic	99.83	0.05	174.0	52901.0	4931396.0	4.0	13.0	0.0	17.0
GCA_015998435.1_ASM1599843v1_genomic	99.83	0.05	234.0	34419.0	4925171.0	4.0	13.0	0.0	17.0
GCA_015998385.1_ASM1599838v1_genomic	99.83	0.74	131.0	67085.0	4853489.0	5.0	10.0	1.0	16.0
GCA_015997855.1_ASM1599785v1_genomic	99.83	0.45	194.0	45701.0	4784766.0	3.0	8.0	1.0	12.0
GCA_015997845.1_ASM1599784v1_genomic	99.83	0.0	65.0	178459.0	4924988.0	7.0	9.0	0.0	16.0
GCA_015997745.1_ASM1599774v1_genomic	99.83	0.0	77.0	134198.0	4836825.0	6.0	6.0	0.0	12.0
GCA_015997575.1_ASM1599757v1_genomic	99.83	0.0	60.0	178352.0	4672606.0	2.0	0.0	0.0	2.0
GCA_015997285.1_ASM1599728v1_genomic	99.83	0.69	25.0	580857.0	4727299.0	2.0	0.0	0.0	2.0
GCA_015996735.1_ASM1599673v1_genomic	99.83	0.34	127.0	52779.0	4485365.0	3.0	7.0	1.0	11.0
GCA_002739745.1_ASM273974v1_genomic	99.83	0.76	97.0	124530.0	4939558.0	3.0	7.0	1.0	11.0
GCA_002739365.1_ASM273936v1_genomic	99.83	1.08	118.0	83722.0	5214188.0	6.0	10.0	1.0	17.0
GCA_002738765.1_ASM273876v1_genomic	99.83	0.41	182.0	45004.0	4905486.0	10.0	19.0	0.0	29.0
GCA_001071285.1_ASM107128v1_genomic	99.83	0.0	133.0	69913.0	4953618.0	2.0	15.0	0.0	17.0
GCA_001068535.1_ASM106853v1_genomic	99.83	1.08	308.0	37420.0	4932835.0	5.0	14.0	0.0	19.0
GCA_000758465.1_ASM75846v1_genomic	99.83	0.03	127.0	54429.0	4637887.0	3.0	7.0	0.0	10.0
GCA_015997755.1_ASM1599775v1_genomic	99.8	0.0	27.0	401152.0	4269371.0	1.0	0.0	0.0	1.0
GCA_002739945.1_ASM273994v1_genomic	99.8	2.41	110.0	86306.0	4368250.0	0.0	6.0	1.0	7.0
GCA_001069405.1_ASM106940v1_genomic	99.78	0.41	233.0	37106.0	4364550.0	2.0	9.0	0.0	11.0
GCA_001074685.1_ASM107468v1_genomic	99.76	0.23	266.0	36862.0	4466361.0	5.0	10.0	1.0	16.0
GCA_007833655.1_ASM783365v1_genomic	99.76	0.72	1.0	5086181.0	5086181.0	6.0	0.0	3.0	9.0
GCA_001072845.1_ASM107284v1_genomic	99.76	1.82	124.0	74837.0	5214364.0	4.0	9.0	1.0	14.0
GCA_001072155.1_ASM107215v1_genomic	99.76	2.0	327.0	28943.0	5138564.0	4.0	31.0	1.0	36.0
GCA_015996715.1_ASM1599671v1_genomic	99.75	0.05	108.0	61683.0	4599104.0	5.0	3.0	0.0	8.0
GCA_003244775.1_ASM324477v1_genomic	99.74	2.12	247.0	48474.0	4927228.0	6.0	18.0	0.0	24.0
GCA_002739905.1_ASM273990v1_genomic	99.71	0.0	99.0	78811.0	4344642.0	0.0	3.0	1.0	4.0
GCA_002739875.1_ASM273987v1_genomic	99.71	0.0	105.0	73205.0	4345785.0	0.0	6.0	0.0	6.0
GCA_001275095.1_ISMMS6v1_genomic	99.69	0.52	10.0	3462384.0	4832466.0	7.0	1.0	3.0	11.0
GCA_902386495.1_UHGG_MGYG-HGUT-02381_genomic	99.66	0.6	87.0	108719.0	4114905.0	2.0	5.0	0.0	7.0
GCA_902157945.2_H_133_saintdenis_V2_genomic	99.66	0.0	457.0	48301.0	4538851.0	4.0	9.0	0.0	13.0
GCA_053363355.1_ASM5336335v1_genomic	99.66	0.07	125.0	57245.0	4474850.0	2.0	3.0	0.0	5.0
GCA_050822895.1_ASM5082289v1_genomic	99.66	3.59	1.0	5059140.0	5059140.0	5.0	0.0	1.0	6.0
GCA_048775065.1_PDT002669054.1_genomic	99.66	1.15	265.0	33400.0	4738248.0	6.0	11.0	0.0	17.0
GCA_048774485.1_PDT002669105.1_genomic	99.66	2.14	333.0	27993.0	4911898.0	6.0	24.0	2.0	32.0
GCA_048774325.1_PDT002669116.1_genomic	99.66	2.41	302.0	30747.0	4910796.0	2.0	24.0	1.0	27.0
GCA_048774245.1_PDT002669121.1_genomic	99.66	1.59	443.0	17410.0	4779354.0	14.0	17.0	0.0	31.0
GCA_048774125.1_PDT002669126.1_genomic	99.66	0.97	300.0	30204.0	4960988.0	8.0	16.0	0.0	24.0
GCA_045923395.1_PDT002523886.1_genomic	99.66	1.42	308.0	26423.0	4721888.0	4.0	16.0	1.0	21.0
GCA_045923295.1_PDT002523890.1_genomic	99.66	2.64	298.0	31148.0	5051592.0	9.0	18.0	0.0	27.0
GCA_045922345.1_PDT002523911.1_genomic	99.66	1.89	349.0	23928.0	4915158.0	4.0	26.0	1.0	31.0
GCA_045920865.1_PDT002524314.1_genomic	99.66	4.91	272.0	30563.0	5081703.0	6.0	18.0	2.0	26.0
GCA_045920625.1_PDT002524445.1_genomic	99.66	2.97	436.0	17047.0	4754343.0	8.0	18.0	0.0	26.0
GCA_045920535.1_PDT002524463.1_genomic	99.66	1.51	354.0	22461.0	4770699.0	4.0	24.0	0.0	28.0
GCA_045916355.1_PDT002524125.1_genomic	99.66	2.64	311.0	25912.0	4896189.0	7.0	20.0	0.0	27.0
GCA_045916335.1_PDT002524127.1_genomic	99.66	2.76	280.0	28112.0	4853536.0	5.0	21.0	0.0	26.0
GCA_045916195.1_PDT002524147.1_genomic	99.66	2.5	447.0	18231.0	4798440.0	7.0	26.0	0.0	33.0
GCA_045914575.1_PDT002524459.1_genomic	99.66	3.92	400.0	19897.0	4743907.0	5.0	23.0	0.0	28.0
GCA_045914555.1_PDT002524456.1_genomic	99.66	2.0	467.0	16924.0	4793565.0	6.0	24.0	0.0	30.0
GCA_045913975.1_PDT002524308.1_genomic	99.66	3.24	243.0	33903.0	5080453.0	4.0	12.0	1.0	17.0
GCA_045913875.1_PDT002524458.1_genomic	99.66	1.35	426.0	19166.0	4891093.0	9.0	25.0	2.0	36.0
GCA_043376475.1_PDT002280809.1_genomic	99.66	0.67	492.0	16935.0	4783709.0	3.0	27.0	0.0	30.0
GCA_043278345.1_PDT002265971.1_genomic	99.66	0.84	403.0	20242.0	4575310.0	6.0	21.0	0.0	27.0
GCA_040297585.2_ASM4029758v2_genomic	99.66	0.0	19.0	373912.0	4444599.0	1.0	0.0	0.0	1.0
GCA_037213995.1_ASM3721399v1_genomic	99.66	0.34	1.0	5001982.0	5001982.0	5.0	0.0	4.0	9.0
GCA_036319485.1_ASM3631948v1_genomic	99.66	1.61	145.0	59823.0	4781637.0	3.0	7.0	1.0	11.0
GCA_036319005.1_ASM3631900v1_genomic	99.66	1.38	103.0	73280.0	4674604.0	4.0	1.0	0.0	5.0
GCA_034670925.1_PDT002016852.1_genomic	99.66	2.19	479.0	15789.0	4492685.0	0.0	23.0	0.0	23.0
GCA_034193865.1_PDT002017004.1_genomic	99.66	2.5	367.0	23659.0	4867913.0	7.0	22.0	0.0	29.0
GCA_034158085.1_PDT002016850.1_genomic	99.66	3.38	460.0	16669.0	4824215.0	7.0	18.0	0.0	25.0
GCA_034138485.1_PDT002016849.1_genomic	99.66	2.9	399.0	23583.0	5093530.0	9.0	24.0	0.0	33.0
GCA_034138445.1_PDT002016858.1_genomic	99.66	1.36	454.0	18213.0	4745044.0	5.0	25.0	0.0	30.0
GCA_034138385.1_PDT002016862.1_genomic	99.66	4.41	320.0	24770.0	4906994.0	2.0	19.0	1.0	22.0
GCA_034138265.1_PDT002016867.1_genomic	99.66	3.1	334.0	21611.0	4586226.0	3.0	19.0	0.0	22.0
GCA_034137945.1_PDT002016880.1_genomic	99.66	1.81	340.0	21875.0	4748567.0	6.0	21.0	0.0	27.0
GCA_032025665.1_ASM3202566v1_genomic	99.66	1.79	6.0	1401757.0	4495881.0	1.0	0.0	0.0	1.0
GCA_032025485.1_ASM3202548v1_genomic	99.66	0.39	14.0	521093.0	4711422.0	5.0	0.0	0.0	5.0
GCA_029839165.1_ASM2983916v1_genomic	99.66	0.0	180.0	42277.0	4610047.0	5.0	11.0	0.0	16.0
GCA_029838965.1_ASM2983896v1_genomic	99.66	0.0	173.0	43496.0	4593944.0	6.0	6.0	0.0	12.0
GCA_029838765.1_ASM2983876v1_genomic	99.66	0.0	182.0	39088.0	4612834.0	5.0	10.0	0.0	15.0
GCA_029837065.1_ASM2983706v1_genomic	99.66	0.07	178.0	40388.0	4840651.0	3.0	12.0	2.0	17.0
GCA_029771745.1_PDT001354498.1_genomic	99.66	2.12	108.0	103669.0	4987334.0	10.0	7.0	1.0	18.0
GCA_029771665.1_PDT001354507.1_genomic	99.66	1.15	174.0	44686.0	4721669.0	7.0	16.0	1.0	24.0
GCA_029771505.1_PDT001354514.1_genomic	99.66	2.89	98.0	141505.0	5008638.0	11.0	6.0	1.0	18.0
GCA_029771405.1_PDT001354531.1_genomic	99.66	3.36	166.0	44686.0	4812513.0	6.0	18.0	2.0	26.0
GCA_029770835.1_PDT001354595.1_genomic	99.66	2.45	477.0	18517.0	5065696.0	7.0	28.0	0.0	35.0
GCA_029770345.1_PDT001354615.1_genomic	99.66	0.52	451.0	16834.0	4596522.0	5.0	28.0	0.0	33.0
GCA_029750325.1_PDT001474416.1_genomic	99.66	0.46	60.0	205623.0	4912394.0	8.0	2.0	0.0	10.0
GCA_029750265.1_PDT001474420.1_genomic	99.66	2.01	64.0	277307.0	4870006.0	3.0	4.0	0.0	7.0
GCA_022751005.1_ASM2275100v1_genomic	99.66	1.08	207.0	53255.0	4922900.0	7.0	10.0	0.0	17.0
GCA_021554615.1_ASM2155461v1_genomic	99.66	0.12	25.0	363195.0	4759892.0	4.0	1.0	0.0	5.0
GCA_021554595.1_ASM2155459v1_genomic	99.66	0.12	43.0	332778.0	4762722.0	4.0	6.0	0.0	10.0
GCA_021554575.1_ASM2155457v1_genomic	99.66	0.12	23.0	363195.0	4758939.0	4.0	1.0	0.0	5.0
GCA_021554195.1_ASM2155419v1_genomic	99.66	0.07	28.0	441025.0	4580179.0	3.0	3.0	1.0	7.0
GCA_021117175.1_ASM2111717v1_genomic	99.66	0.0	1.0	4533092.0	4533092.0	3.0	0.0	0.0	3.0
GCA_020166085.1_ASM2016608v1_genomic	99.66	0.05	141.0	54168.0	4731402.0	3.0	11.0	0.0	14.0
GCA_017838015.1_ASM1783801v1_genomic	99.66	0.39	79.0	102801.0	4740258.0	6.0	5.0	0.0	11.0
GCA_017150575.1_ASM1715057v1_genomic	99.66	0.05	202.0	33533.0	4611973.0	3.0	9.0	0.0	12.0
GCA_017149835.1_ASM1714983v1_genomic	99.66	0.05	188.0	40145.0	4727415.0	5.0	15.0	0.0	20.0
GCA_015998795.1_ASM1599879v1_genomic	99.66	0.68	121.0	66001.0	4839583.0	6.0	6.0	1.0	13.0
GCA_015998575.1_ASM1599857v1_genomic	99.66	0.74	67.0	128433.0	4783202.0	5.0	4.0	0.0	9.0
GCA_015998565.1_ASM1599856v1_genomic	99.66	0.0	102.0	84604.0	4924826.0	9.0	11.0	0.0	20.0
GCA_015998335.2_ASM1599833v2_genomic	99.66	0.6	3.0	3347725.0	4768750.0	4.0	0.0	2.0	6.0
GCA_015997795.1_ASM1599779v1_genomic	99.66	0.03	35.0	256949.0	4484654.0	3.0	2.0	0.0	5.0
GCA_015997525.1_ASM1599752v1_genomic	99.66	0.39	25.0	349859.0	4852184.0	5.0	2.0	2.0	9.0
GCA_015997415.1_ASM1599741v1_genomic	99.66	0.08	29.0	331567.0	4829694.0	6.0	2.0	0.0	8.0
GCA_015996895.1_ASM1599689v1_genomic	99.66	0.34	134.0	48762.0	4680748.0	3.0	8.0	2.0	13.0
GCA_015996805.1_ASM1599680v1_genomic	99.66	0.34	193.0	39671.0	4714658.0	5.0	13.0	1.0	19.0
GCA_015996765.1_ASM1599676v1_genomic	99.66	0.18	137.0	63973.0	4884038.0	9.0	5.0	2.0	16.0
GCA_015996625.1_ASM1599662v1_genomic	99.66	0.0	162.0	44943.0	4579508.0	2.0	7.0	0.0	9.0
GCA_014581755.1_ASM1458175v1_genomic	99.66	0.34	12.0	722041.0	4307168.0	2.0	0.0	0.0	2.0
GCA_014236125.1_ASM1423612v1_genomic	99.66	0.05	190.0	58394.0	4652546.0	4.0	0.0	0.0	4.0
GCA_014236105.1_ASM1423610v1_genomic	99.66	2.81	230.0	43487.0	5062159.0	6.0	0.0	2.0	8.0
GCA_013464105.1_ASM1346410v1_genomic	99.66	0.62	165.0	48010.0	4638155.0	2.0	7.0	0.0	9.0
GCA_013463915.1_ASM1346391v1_genomic	99.66	0.03	139.0	65876.0	4908212.0	1.0	8.0	1.0	10.0
GCA_010609005.1_ASM1060900v1_genomic	99.66	3.08	300.0	73924.0	4564667.0	2.0	5.0	0.0	7.0
GCA_010605135.1_ASM1060513v1_genomic	99.66	0.46	467.0	55539.0	4622998.0	3.0	8.0	0.0	11.0
GCA_010605045.1_ASM1060504v1_genomic	99.66	0.66	472.0	49668.0	5022873.0	9.0	9.0	1.0	19.0
GCA_004684085.1_ASM468408v1_genomic	99.66	0.0	91.0	90353.0	4626840.0	4.0	3.0	1.0	8.0
GCA_003938995.1_ASM393899v1_genomic	99.66	1.24	1.0	4807339.0	4807339.0	5.0	0.0	2.0	7.0
GCA_003385015.1_ASM338501v1_genomic	99.66	0.34	155.0	63306.0	4383122.0	2.0	6.0	0.0	8.0
GCA_003244375.1_ASM324437v1_genomic	99.66	0.0	164.0	62326.0	4558686.0	1.0	7.0	0.0	8.0
GCA_002739985.1_ASM273998v1_genomic	99.66	0.79	119.0	69055.0	4648324.0	4.0	5.0	1.0	10.0
GCA_002739105.1_ASM273910v1_genomic	99.66	0.34	99.0	80063.0	4344434.0	0.0	5.0	0.0	5.0
GCA_002205175.1_ASM220517v1_genomic	99.66	0.03	148.0	60790.0	4695069.0	6.0	9.0	0.0	15.0
GCA_001286925.1_Stenotrophomonas_maltophilia_mecca_isolate_genomic	99.66	0.34	34.0	198115.0	4386843.0	2.0	1.0	0.0	3.0
GCA_001274595.1_ASM127459v1_genomic	99.66	0.78	1.0	4804002.0	4804002.0	4.0	0.0	0.0	4.0
GCA_001072635.1_ASM107263v1_genomic	99.66	0.16	171.0	54493.0	4995632.0	11.0	13.0	1.0	25.0
GCA_001069105.1_ASM106910v1_genomic	99.66	0.98	488.0	18075.0	4854624.0	9.0	27.0	0.0	36.0
GCA_000499565.1_Stmalt0377_genomic	99.66	0.01	120.0	63727.0	4620840.0	6.0	13.0	1.0	20.0
GCA_016735555.1_ASM1673555v1_genomic	99.62	0.34	162.0	93034.0	4437116.0	1.0	2.0	0.0	3.0
GCA_014236065.1_ASM1423606v1_genomic	99.62	0.0	217.0	41463.0	4785831.0	4.0	0.0	1.0	5.0
GCA_001072655.1_ASM107265v1_genomic	99.62	0.16	290.0	33098.0	4966993.0	10.0	20.0	1.0	31.0
GCA_017150495.1_ASM1715049v1_genomic	99.61	0.39	205.0	39687.0	4882109.0	6.0	15.0	0.0	21.0
GCA_025426215.1_ASM2542621v1_genomic	99.61	1.49	1.0	4959065.0	4959065.0	4.0	0.0	3.0	7.0
GCA_902157345.2_A1_184935_orne_V2_genomic	99.6	0.0	325.0	48403.0	4179433.0	5.0	9.0	0.0	14.0
GCA_008693985.1_ASM869398v1_genomic	99.59	0.05	1.0	4625884.0	4625884.0	3.0	0.0	1.0	4.0
GCA_003143835.1_ASM314383v1_genomic	99.59	0.18	261.0	46940.0	4775666.0	3.0	9.0	1.0	13.0
GCA_000455625.1_Stmalt0435_genomic	99.59	1.64	219.0	42887.0	4710823.0	8.0	15.0	0.0	23.0
GCA_034158025.1_PDT002016857.1_genomic	99.54	2.31	329.0	23301.0	4282805.0	4.0	15.0	0.0	19.0
GCA_031692265.1_PDT001848762.1_genomic	99.54	1.58	362.0	26317.0	4845324.0	9.0	24.0	0.0	33.0
GCA_015998015.1_ASM1599801v1_genomic	99.54	0.7	361.0	20490.0	4405376.0	5.0	24.0	0.0	29.0
GCA_001069755.1_ASM106975v1_genomic	99.54	1.08	477.0	19633.0	4971954.0	11.0	30.0	1.0	42.0
GCA_017149675.1_ASM1714967v1_genomic	99.54	0.34	255.0	39052.0	4909681.0	8.0	11.0	0.0	19.0
GCA_029838865.1_ASM2983886v1_genomic	99.53	0.0	242.0	29794.0	4603192.0	7.0	13.0	0.0	20.0
GCA_000597745.1_XMT-16JAN14_genomic	99.51	0.86	306.0	41743.0	4881556.0	5.0	12.0	0.0	17.0
GCA_902158365.2_H_31_tunis_V2_genomic	99.48	0.34	485.0	16846.0	4838987.0	10.0	25.0	0.0	35.0
GCA_902156615.2_A1_133687_calvados_V2_genomic	99.48	0.81	363.0	18426.0	4200024.0	1.0	15.0	0.0	16.0
GCA_048774405.1_PDT002669109.1_genomic	99.48	0.67	405.0	20172.0	4762866.0	3.0	26.0	0.0	29.0
GCA_034148285.1_PDT002016662.1_genomic	99.48	3.38	378.0	22279.0	4991488.0	8.0	23.0	0.0	31.0
GCA_029836495.1_ASM2983649v1_genomic	99.48	0.49	142.0	72658.0	4930675.0	8.0	12.0	1.0	21.0
GCA_015998255.1_ASM1599825v1_genomic	99.48	0.17	348.0	22537.0	4921305.0	12.0	24.0	0.0	36.0
GCA_015998125.1_ASM1599812v1_genomic	99.48	0.0	345.0	24149.0	4921031.0	11.0	19.0	0.0	30.0
GCA_015997945.1_ASM1599794v1_genomic	99.48	0.74	190.0	41077.0	4799820.0	5.0	13.0	1.0	19.0
GCA_015997905.1_ASM1599790v1_genomic	99.48	0.0	186.0	40879.0	4923322.0	7.0	16.0	0.0	23.0
GCA_015997005.1_ASM1599700v1_genomic	99.48	0.34	132.0	66291.0	4832290.0	4.0	6.0	0.0	10.0
GCA_029844705.1_ASM2984470v1_genomic	99.44	0.92	178.0	47957.0	4756745.0	5.0	14.0	0.0	19.0
GCA_029842445.1_ASM2984244v1_genomic	99.44	0.17	300.0	22575.0	4586627.0	7.0	17.0	0.0	24.0
GCA_015997885.1_ASM1599788v1_genomic	99.43	0.09	91.0	106112.0	4779200.0	8.0	5.0	0.0	13.0
GCA_001070785.1_ASM107078v1_genomic	99.41	1.94	351.0	28986.0	4844119.0	4.0	23.0	2.0	29.0
GCA_015997955.1_ASM1599795v1_genomic	99.4	0.56	328.0	20961.0	4136169.0	1.0	13.0	0.0	14.0
GCA_902158025.2_H_152_versailles_V2_genomic	99.37	0.8	494.0	14576.0	4183378.0	5.0	21.0	0.0	26.0
GCA_027941455.1_ASM2794145v1_genomic	99.37	0.09	200.0	47828.0	4419525.0	1.0	3.0	0.0	4.0
GCA_003385135.1_ASM338513v1_genomic	99.37	0.0	89.0	94013.0	4628959.0	2.0	6.0	1.0	9.0
GCA_001072355.1_ASM107235v1_genomic	99.34	0.27	332.0	27187.0	4937431.0	11.0	21.0	1.0	33.0
GCA_902157135.2_A1_175694_somme_V2_genomic	99.31	1.19	234.0	71008.0	4515352.0	1.0	13.0	1.0	15.0
GCA_902156995.2_A1_157696_hautevienne_V2_genomic	99.31	0.6	450.0	19806.0	4805153.0	6.0	29.0	1.0	36.0
GCA_049385445.1_ASM4938544v1_genomic	99.31	1.76	102.0	100417.0	5006173.0	1.0	8.0	2.0	11.0
GCA_048773805.1_PDT002669142.1_genomic	99.31	1.17	348.0	24556.0	4698797.0	4.0	24.0	0.0	28.0
GCA_045920925.1_PDT002524309.1_genomic	99.31	4.14	277.0	29981.0	4874414.0	9.0	16.0	0.0	25.0
GCA_036319165.1_ASM3631916v1_genomic	99.31	1.38	141.0	57417.0	4730691.0	6.0	2.0	0.0	8.0
GCA_029842785.1_ASM2984278v1_genomic	99.31	0.0	167.0	52571.0	4621196.0	6.0	10.0	0.0	16.0
GCA_029841385.1_ASM2984138v1_genomic	99.31	0.0	182.0	43340.0	4612952.0	5.0	11.0	0.0	16.0
GCA_029839175.1_ASM2983917v1_genomic	99.31	0.0	196.0	36059.0	4608021.0	5.0	12.0	0.0	17.0
GCA_029838825.1_ASM2983882v1_genomic	99.31	0.0	194.0	35307.0	4605037.0	5.0	8.0	0.0	13.0
GCA_029837305.1_ASM2983730v1_genomic	99.31	0.08	218.0	43163.0	4861554.0	10.0	17.0	1.0	28.0
GCA_029835295.1_ASM2983529v1_genomic	99.31	0.0	186.0	42314.0	4775616.0	6.0	14.0	0.0	20.0
GCA_022750915.1_ASM2275091v1_genomic	99.31	0.05	83.0	110300.0	4444471.0	3.0	1.0	1.0	5.0
GCA_017152275.1_ASM1715227v1_genomic	99.31	0.05	229.0	30793.0	4699496.0	3.0	8.0	0.0	11.0
GCA_017150595.1_ASM1715059v1_genomic	99.31	0.34	224.0	30948.0	4485643.0	2.0	11.0	0.0	13.0
GCA_017150375.1_ASM1715037v1_genomic	99.31	0.0	174.0	42078.0	4483495.0	3.0	10.0	0.0	13.0
GCA_017149775.1_ASM1714977v1_genomic	99.31	0.33	217.0	31753.0	4663627.0	5.0	7.0	0.0	12.0
GCA_015997385.1_ASM1599738v1_genomic	99.31	0.0	17.0	752251.0	4662818.0	5.0	0.0	1.0	6.0
GCA_015997195.1_ASM1599719v1_genomic	99.31	0.0	77.0	88612.0	4731164.0	2.0	6.0	1.0	9.0
GCA_015997075.1_ASM1599707v1_genomic	99.31	1.1	104.0	68793.0	4774857.0	5.0	4.0	0.0	9.0
GCA_015996945.1_ASM1599694v1_genomic	99.31	0.0	188.0	44337.0	4928495.0	4.0	18.0	0.0	22.0
GCA_015996865.1_ASM1599686v1_genomic	99.31	0.39	154.0	47660.0	4774139.0	3.0	9.0	0.0	12.0
GCA_003244735.1_ASM324473v1_genomic	99.31	0.0	147.0	54368.0	4544008.0	4.0	1.0	0.0	5.0
GCA_003244855.1_ASM324485v1_genomic	99.27	0.39	150.0	69629.0	4272080.0	4.0	3.0	0.0	7.0
GCA_003244435.1_ASM324443v1_genomic	99.26	0.05	254.0	42949.0	4348484.0	3.0	7.0	0.0	10.0
GCA_029841365.1_ASM2984136v1_genomic	99.24	0.0	177.0	43823.0	4729639.0	5.0	12.0	0.0	17.0
GCA_001071345.1_ASM107134v1_genomic	99.24	1.48	133.0	60187.0	5188184.0	4.0	10.0	1.0	15.0
GCA_029842975.1_ASM2984297v1_genomic	99.2	0.0	186.0	39090.0	4619331.0	6.0	11.0	0.0	17.0
GCA_029841255.1_ASM2984125v1_genomic	99.2	0.0	221.0	32406.0	4603663.0	5.0	13.0	0.0	18.0
GCA_014236085.1_ASM1423608v1_genomic	99.2	1.1	195.0	55289.0	4666115.0	1.0	0.0	3.0	4.0
GCA_015997675.1_ASM1599767v1_genomic	99.17	0.0	216.0	37109.0	4826620.0	6.0	15.0	1.0	22.0
GCA_015996605.1_ASM1599660v1_genomic	99.16	0.28	104.0	65728.0	4716382.0	4.0	8.0	2.0	14.0
GCA_029840905.1_ASM2984090v1_genomic	99.16	0.17	244.0	29791.0	4597999.0	6.0	15.0	0.0	21.0
GCA_029834705.1_ASM2983470v1_genomic	99.15	0.0	312.0	24493.0	4749240.0	6.0	21.0	0.0	27.0
GCA_003244635.1_ASM324463v1_genomic	99.15	0.03	166.0	67358.0	4499696.0	3.0	4.0	0.0	7.0
GCA_017565445.1_ASM1756544v1_genomic	99.14	1.03	268.0	28858.0	4771305.0	2.0	17.0	0.0	19.0
GCA_015996665.1_ASM1599666v1_genomic	99.14	0.34	154.0	48387.0	4483911.0	3.0	11.0	1.0	15.0
GCA_015996535.1_ASM1599653v1_genomic	99.13	0.39	231.0	31355.0	4414430.0	2.0	12.0	0.0	14.0
GCA_003244715.1_ASM324471v1_genomic	99.1	0.34	162.0	54275.0	4590278.0	4.0	8.0	1.0	13.0
GCA_015997065.1_ASM1599706v1_genomic	99.09	1.47	164.0	47415.0	5006193.0	7.0	10.0	1.0	18.0
GCA_015998095.1_ASM1599809v1_genomic	99.08	0.17	301.0	27188.0	4942202.0	6.0	10.0	0.0	16.0
GCA_015997245.1_ASM1599724v1_genomic	99.05	1.13	239.0	34195.0	4983867.0	8.0	18.0	1.0	27.0
GCA_902157995.2_H_146_roubaix_V2_genomic	99.02	0.84	492.0	18119.0	4447890.0	3.0	25.0	0.0	28.0
GCA_017150075.1_ASM1715007v1_genomic	99.02	0.0	218.0	35407.0	4852122.0	11.0	15.0	0.0	26.0
GCA_003244425.1_ASM324442v1_genomic	99.01	0.0	137.0	57893.0	4502998.0	1.0	5.0	0.0	6.0
GCA_029834895.1_ASM2983489v1_genomic	98.98	0.17	324.0	22790.0	4699506.0	7.0	19.0	0.0	26.0
GCA_036322025.1_ASM3632202v1_genomic	98.97	1.38	69.0	121414.0	4446972.0	1.0	3.0	0.0	4.0
GCA_036319585.1_ASM3631958v1_genomic	98.97	2.38	77.0	102615.0	4920167.0	3.0	4.0	0.0	7.0
GCA_029840965.1_ASM2984096v1_genomic	98.97	0.0	195.0	36933.0	4614720.0	5.0	11.0	0.0	16.0
GCA_029840215.1_ASM2984021v1_genomic	98.97	0.72	318.0	24616.0	4956195.0	8.0	29.0	0.0	37.0
GCA_029837935.1_ASM2983793v1_genomic	98.97	0.08	192.0	47312.0	4823548.0	9.0	12.0	1.0	22.0
GCA_024609035.1_ASM2460903v1_genomic	98.97	3.31	80.0	93899.0	4686110.0	2.0	3.0	0.0	5.0
GCA_017150715.1_ASM1715071v1_genomic	98.97	0.05	235.0	35882.0	4941330.0	7.0	21.0	1.0	29.0
GCA_017150555.1_ASM1715055v1_genomic	98.97	0.34	186.0	41565.0	4717704.0	5.0	9.0	1.0	15.0
GCA_017150295.1_ASM1715029v1_genomic	98.97	0.62	222.0	32870.0	4830398.0	8.0	20.0	0.0	28.0
GCA_017150095.1_ASM1715009v1_genomic	98.97	0.0	220.0	33230.0	4513234.0	4.0	12.0	0.0	16.0
GCA_017149615.1_ASM1714961v1_genomic	98.97	0.34	221.0	28462.0	4457276.0	5.0	13.0	0.0	18.0
GCA_015998295.1_ASM1599829v1_genomic	98.97	0.0	169.0	39517.0	4420836.0	4.0	7.0	0.0	11.0
GCA_015997615.1_ASM1599761v1_genomic	98.97	0.34	26.0	338572.0	4863291.0	4.0	0.0	0.0	4.0
GCA_015997605.1_ASM1599760v1_genomic	98.97	0.34	39.0	187836.0	4744306.0	4.0	5.0	1.0	10.0
GCA_015997125.1_ASM1599712v1_genomic	98.97	0.34	150.0	43267.0	4467119.0	3.0	8.0	1.0	12.0
GCA_015996985.1_ASM1599698v1_genomic	98.97	0.0	121.0	56277.0	4291830.0	1.0	4.0	0.0	5.0
GCA_015996965.1_ASM1599696v1_genomic	98.97	0.05	161.0	50121.0	4755381.0	4.0	10.0	0.0	14.0
GCA_001693455.1_ASM169345v1_genomic	98.97	0.0	23.0	466519.0	4800701.0	5.0	1.0	0.0	6.0
GCA_029844525.1_ASM2984452v1_genomic	98.93	0.34	125.0	63169.0	4787203.0	5.0	5.0	1.0	11.0
GCA_017149935.1_ASM1714993v1_genomic	98.93	0.23	236.0	32848.0	4820391.0	4.0	14.0	2.0	20.0
GCA_017150055.1_ASM1715005v1_genomic	98.9	0.0	246.0	29478.0	4491336.0	3.0	14.0	0.0	17.0
GCA_015997045.1_ASM1599704v1_genomic	98.9	0.0	97.0	66972.0	4642250.0	2.0	5.0	1.0	8.0
GCA_017150435.1_ASM1715043v1_genomic	98.88	0.76	217.0	36555.0	4807552.0	5.0	12.0	0.0	17.0
GCA_017149635.1_ASM1714963v1_genomic	98.85	0.21	104.0	65487.0	4212119.0	3.0	9.0	0.0	12.0
GCA_029841245.1_ASM2984124v1_genomic	98.85	0.0	170.0	45927.0	4735095.0	5.0	13.0	0.0	18.0
GCA_015996795.1_ASM1599679v1_genomic	98.85	0.92	195.0	37070.0	4757644.0	4.0	15.0	2.0	21.0
GCA_003006785.1_ASM300678v1_genomic	98.84	0.34	384.0	32399.0	4558790.0	4.0	10.0	0.0	14.0
GCA_015996685.1_ASM1599668v1_genomic	98.83	0.34	128.0	57421.0	4472934.0	2.0	6.0	0.0	8.0
GCA_017150655.1_ASM1715065v1_genomic	98.83	0.05	165.0	41845.0	4643274.0	6.0	9.0	0.0	15.0
GCA_017150455.1_ASM1715045v1_genomic	98.83	0.28	228.0	33475.0	4886533.0	7.0	14.0	1.0	22.0
GCA_015997185.1_ASM1599718v1_genomic	98.83	0.34	231.0	31781.0	4642733.0	4.0	16.0	0.0	20.0
GCA_003244795.1_ASM324479v1_genomic	98.83	0.0	119.0	76996.0	4308028.0	2.0	1.0	0.0	3.0
GCA_029842465.1_ASM2984246v1_genomic	98.82	0.0	299.0	24174.0	4592208.0	7.0	21.0	0.0	28.0
GCA_029841145.1_ASM2984114v1_genomic	98.79	0.0	197.0	35271.0	4606731.0	5.0	13.0	0.0	18.0
GCA_015996705.1_ASM1599670v1_genomic	98.79	0.0	142.0	43799.0	4430771.0	3.0	10.0	0.0	13.0
GCA_015996635.1_ASM1599663v1_genomic	98.79	0.34	201.0	33979.0	4678553.0	3.0	14.0	2.0	19.0
GCA_015997355.1_ASM1599735v1_genomic	98.75	0.74	262.0	27731.0	4812402.0	6.0	18.0	0.0	24.0
GCA_003244465.1_ASM324446v1_genomic	98.74	0.43	224.0	38440.0	4670638.0	7.0	12.0	0.0	19.0
GCA_053320495.1_ASM5332049v1_genomic	98.62	2.2	125.0	68186.0	4773141.0	5.0	8.0	2.0	15.0
GCA_036319365.1_ASM3631936v1_genomic	98.62	1.43	122.0	75699.0	4921012.0	7.0	4.0	2.0	13.0
GCA_033436965.1_ASM3343696v1_genomic	98.62	1.1	128.0	86164.0	4636969.0	2.0	2.0	0.0	4.0
GCA_017150355.1_ASM1715035v1_genomic	98.62	0.69	180.0	43068.0	4836214.0	4.0	7.0	0.0	11.0
GCA_015997165.1_ASM1599716v1_genomic	98.62	1.15	124.0	60716.0	4800492.0	1.0	9.0	1.0	11.0
GCA_015996915.1_ASM1599691v1_genomic	98.62	0.28	150.0	47630.0	4709134.0	4.0	10.0	2.0	16.0
GCA_003244495.1_ASM324449v1_genomic	98.62	0.0	143.0	69796.0	4333739.0	2.0	4.0	0.0	6.0
GCA_003244415.1_ASM324441v1_genomic	98.62	0.39	145.0	64336.0	4622246.0	6.0	5.0	0.0	11.0
GCA_000877275.1_ASM87727v1_genomic	98.61	0.6	258.0	33808.0	4657282.0	4.0	2.0	0.0	6.0
GCA_015996785.1_ASM1599678v1_genomic	98.59	0.34	161.0	47297.0	4936487.0	6.0	9.0	0.0	15.0
GCA_015997225.1_ASM1599722v1_genomic	98.51	0.0	235.0	29376.0	4482548.0	3.0	12.0	0.0	15.0
GCA_000972335.1_ASM97233v1_genomic	98.49	1.17	380.0	33277.0	4405362.0	7.0	5.0	0.0	12.0
GCA_000834105.1_ASM83410v1_genomic	98.49	0.52	145.0	50104.0	4065399.0	2.0	1.0	0.0	3.0
GCA_029838925.1_ASM2983892v1_genomic	98.49	0.0	351.0	20486.0	4572140.0	8.0	19.0	0.0	27.0
GCA_029838585.1_ASM2983858v1_genomic	98.49	0.0	306.0	22759.0	4589142.0	7.0	24.0	0.0	31.0
GCA_015997625.1_ASM1599762v1_genomic	98.37	0.16	209.0	40685.0	4748279.0	8.0	9.0	0.0	17.0
GCA_964276915.1_24-2628_genomic	98.28	0.23	100.0	85703.0	4697386.0	7.0	1.0	0.0	8.0
GCA_029841345.1_ASM2984134v1_genomic	98.28	0.0	171.0	46364.0	4616645.0	5.0	7.0	0.0	12.0
GCA_017150235.1_ASM1715023v1_genomic	98.28	0.16	231.0	29234.0	4817995.0	9.0	14.0	0.0	23.0
GCA_015997205.1_ASM1599720v1_genomic	98.28	0.0	115.0	58002.0	4574267.0	3.0	9.0	0.0	12.0
GCA_015997135.1_ASM1599713v1_genomic	98.28	0.34	129.0	55616.0	4394438.0	3.0	7.0	0.0	10.0
GCA_015996825.1_ASM1599682v1_genomic	98.28	0.42	124.0	58538.0	4433316.0	2.0	8.0	0.0	10.0
GCA_003244505.1_ASM324450v1_genomic	98.26	0.0	128.0	74488.0	4300032.0	3.0	2.0	0.0	5.0
GCA_029842645.1_ASM2984264v1_genomic	98.25	0.11	277.0	25527.0	4451712.0	3.0	13.0	1.0	17.0
GCA_017150275.1_ASM1715027v1_genomic	98.14	0.39	192.0	40013.0	4585990.0	5.0	12.0	0.0	17.0
GCA_003244805.1_ASM324480v1_genomic	98.14	0.17	136.0	62147.0	4315911.0	2.0	4.0	0.0	6.0
GCA_036319145.1_ASM3631914v1_genomic	98.1	0.83	126.0	67611.0	4595442.0	3.0	2.0	0.0	5.0
GCA_003244535.1_ASM324453v1_genomic	98.03	0.11	230.0	47434.0	4279205.0	1.0	7.0	0.0	8.0
GCA_015997715.1_ASM1599771v1_genomic	98.0	0.53	106.0	72131.0	4643621.0	4.0	9.0	2.0	15.0
GCA_036319445.1_ASM3631944v1_genomic	97.93	0.46	122.0	69542.0	4676726.0	4.0	6.0	0.0	10.0
GCA_015997095.1_ASM1599709v1_genomic	97.93	1.41	182.0	48893.0	4946539.0	4.0	10.0	3.0	17.0
GCA_003244645.1_ASM324464v1_genomic	97.93	0.69	143.0	62986.0	4404454.0	5.0	5.0	0.0	10.0
GCA_029838725.1_ASM2983872v1_genomic	97.92	0.05	280.0	25242.0	4512565.0	7.0	17.0	0.0	24.0
GCA_015997705.1_ASM1599770v1_genomic	97.75	1.53	191.0	39646.0	4900371.0	1.0	13.0	1.0	15.0
GCA_003244885.1_ASM324488v1_genomic	97.75	0.11	256.0	37857.0	4225729.0	1.0	9.0	0.0	10.0
GCA_029838565.1_ASM2983856v1_genomic	97.72	0.17	326.0	21413.0	4562081.0	7.0	18.0	0.0	25.0
GCA_015997805.1_ASM1599780v1_genomic	97.59	0.32	149.0	45897.0	4523993.0	1.0	10.0	0.0	11.0
GCA_015956405.1_ASM1595640v1_genomic	97.59	0.06	29.0	311246.0	4599487.0	3.0	0.0	0.0	3.0
GCA_050815835.1_ASM5081583v1_genomic	97.47	1.33	1.0	4245382.0	4245382.0	1.0	0.0	1.0	2.0
GCA_003006605.1_ASM300660v1_genomic	97.35	1.28	464.0	19917.0	4563452.0	2.0	21.0	0.0	23.0
GCA_036319535.1_ASM3631953v1_genomic	97.24	0.05	112.0	76258.0	4781988.0	5.0	4.0	1.0	10.0
GCA_015996995.1_ASM1599699v1_genomic	96.9	0.05	167.0	42431.0	4747860.0	7.0	10.0	0.0	17.0
GCA_001676445.1_ASM167644v1_genomic	96.9	0.34	93.0	116696.0	4483386.0	5.0	6.0	0.0	11.0
GCA_029844605.1_ASM2984460v1_genomic	96.55	0.43	130.0	68294.0	4782912.0	6.0	13.0	1.0	20.0
GCA_003244785.1_ASM324478v1_genomic	95.66	0.0	140.0	76600.0	4281516.0	2.0	4.0	0.0	6.0
GCA_003244695.1_ASM324469v1_genomic	95.63	0.34	143.0	81284.0	4293836.0	1.0	3.0	0.0	4.0
GCA_003244725.1_ASM324472v1_genomic	95.62	0.69	163.0	66742.0	4771977.0	4.0	9.0	1.0	14.0
GCA_003244615.1_ASM324461v1_genomic	95.55	0.33	114.0	138936.0	4018217.0	1.0	3.0	0.0	4.0
GCA_036319525.1_ASM3631952v1_genomic	95.52	0.74	108.0	83636.0	4844343.0	7.0	4.0	2.0	13.0
GCA_048163015.1_ASM4816301v1_genomic	95.38	0.0	372.0	20629.0	4614094.0	7.0	0.0	1.0	8.0
GCA_053320475.1_ASM5332047v1_genomic	94.48	1.41	82.0	105590.0	4683031.0	5.0	4.0	2.0	11.0
GCA_001051925.1_Steno1_genomic	93.65	0.34	33.0	166372.0	4394082.0	2.0	2.0	2.0	6.0
GCA_031175635.1_ASM3117563v1_genomic	92.76	0.69	171.0	44776.0	4632351.0	3.0	0.0	2.0	5.0
GCA_008326785.2_CRB139-1_v2.0_genomic	92.72	0.0	416.0	17350.0	4619918.0	1.0	0.0	0.0	1.0
