# Supplementary material for: Global Comparative Genomics of Stenotrophomonas maltophilia Reveals Cryptic Species Diversity, Resistome Variation, and Population Structure
Source: Life (Basel). 2026 Jan 17;16(1):158. doi: 10.3390/life16010158 (PMC12842811; doi:10.3390/life16010158)
Supplement: Supplementary file 1 [file life-16-00158-s001.zip › Table_S5_MGE_high_contiguity_subset.csv]

Genome	Completeness	Contamination	# contigs	N50 (contigs)	Genome size (bp)	Prophage_count	Plasmid_count	ICE_count	Total_MGE
GCA_900636655.1_43781_D01_genomic	100.0	0.11	1.0	4592627.0	4592627.0	4.0	0.0	0.0	4.0
GCA_900475685.1_46463_B01_genomic	100.0	0.0	1.0	4661352.0	4661352.0	3.0	0.0	1.0	4.0
GCA_900475405.1_44087_C01_genomic	100.0	0.11	1.0	4481118.0	4481118.0	3.0	0.0	1.0	4.0
GCA_900186865.1_49243_F02_genomic	100.0	0.34	1.0	5004261.0	5004261.0	5.0	0.0	4.0	9.0
GCA_053078355.1_Sm18_genomic	100.0	0.0	1.0	4482207.0	4482207.0	1.0	0.0	1.0	2.0
GCA_052983215.1_ASM5298321v1_genomic	100.0	0.05	1.0	4791557.0	4791557.0	5.0	0.0	2.0	7.0
GCA_052922585.1_ASM5292258v1_genomic	100.0	0.34	10.0	1257666.0	4479228.0	2.0	0.0	1.0	3.0
GCA_052784345.1_ASM5278434v1_genomic	100.0	0.46	1.0	4619698.0	4619698.0	5.0	0.0	2.0	7.0
GCA_052747815.1_ASM5274781v1_genomic	100.0	0.0	57.0	146607.0	4665443.0	4.0	0.0	0.0	4.0
GCA_052551355.1_PDT002917125.1_genomic	100.0	3.91	84.0	145914.0	5008701.0	3.0	4.0	2.0	9.0
GCA_052377565.1_ASM5237756v1_genomic	100.0	0.81	1.0	4824690.0	4824690.0	5.0	0.0	1.0	6.0
GCA_052149065.1_ASM5214906v1_genomic	100.0	0.81	1.0	4802212.0	4802212.0	5.0	0.0	1.0	6.0
GCA_052148605.1_ASM5214860v1_genomic	100.0	0.86	1.0	4904367.0	4904367.0	3.0	0.0	3.0	6.0
GCA_052055995.1_ASM5205599v1_genomic	100.0	0.34	1.0	5032732.0	5032832.0	4.0	0.0	5.0	9.0
GCA_051985665.1_ASM5198566v1_genomic	100.0	0.41	1.0	4965902.0	4965902.0	5.0	0.0	4.0	9.0
GCA_051984495.1_ASM5198449v1_genomic	100.0	0.41	1.0	4965831.0	4965831.0	5.0	0.0	4.0	9.0
GCA_051982775.1_ASM5198277v1_genomic	100.0	0.41	1.0	4965722.0	4965722.0	5.0	0.0	4.0	9.0
GCA_050983615.1_ASM5098361v1_genomic	100.0	0.04	1.0	4394593.0	4394593.0	2.0	0.0	0.0	2.0
GCA_050880405.1_ASM5088040v1_genomic	100.0	0.49	15.0	873321.0	4686271.0	5.0	0.0	0.0	5.0
GCA_049913185.1_ASM4991318v1_genomic	100.0	0.34	1.0	4588325.0	4588325.0	2.0	0.0	0.0	2.0
GCA_049488905.1_ASM4948890v1_genomic	100.0	0.03	1.0	4556686.0	4556686.0	4.0	0.0	1.0	5.0
GCA_049385665.1_ASM4938566v1_genomic	100.0	0.18	51.0	319331.0	4672512.0	3.0	3.0	0.0	6.0
GCA_049385395.1_ASM4938539v1_genomic	100.0	0.55	87.0	139835.0	4500455.0	2.0	4.0	0.0	6.0
GCA_049385165.1_ASM4938516v1_genomic	100.0	0.77	53.0	240194.0	4757168.0	1.0	1.0	2.0	4.0
GCA_049384985.1_ASM4938498v1_genomic	100.0	0.39	74.0	244517.0	4873012.0	5.0	3.0	2.0	10.0
GCA_049384945.1_ASM4938494v1_genomic	100.0	0.0	56.0	191879.0	4507285.0	2.0	1.0	0.0	3.0
GCA_049384925.1_ASM4938492v1_genomic	100.0	0.38	81.0	146446.0	4980389.0	2.0	2.0	1.0	5.0
GCA_049384765.1_ASM4938476v1_genomic	100.0	0.74	78.0	207771.0	4911811.0	6.0	2.0	1.0	9.0
GCA_049384655.1_ASM4938465v1_genomic	100.0	0.46	69.0	190963.0	4774378.0	3.0	3.0	0.0	6.0
GCA_049206945.1_ASM4920694v1_genomic	100.0	0.43	53.0	146470.0	4271788.0	2.0	0.0	0.0	2.0
GCA_047782825.1_ASM4778282v1_genomic	100.0	0.11	3.0	4739859.0	4751359.0	5.0	0.0	0.0	5.0
GCA_047528755.1_ASM4752875v1_genomic	100.0	0.46	80.0	182959.0	4571517.0	5.0	5.0	0.0	10.0
GCA_047528475.1_ASM4752847v1_genomic	100.0	0.12	63.0	152255.0	4564856.0	5.0	6.0	0.0	11.0
GCA_047497925.1_ASM4749792v1_genomic	100.0	0.0	93.0	136749.0	4713129.0	2.0	5.0	0.0	7.0
GCA_046267935.1_Priscilla_Stenotrophomonas_maltophilia_PSKL1_genomic	100.0	0.0	1.0	4417932.0	4417932.0	1.0	0.0	0.0	1.0
GCA_045922445.1_PDT002523906.1_genomic	100.0	1.45	62.0	189781.0	4963975.0	2.0	5.0	1.0	8.0
GCA_045922385.1_PDT002523909.1_genomic	100.0	0.24	46.0	276035.0	4664695.0	3.0	3.0	0.0	6.0
GCA_045800595.1_ASM4580059v1_genomic	100.0	1.15	73.0	249577.0	4911780.0	3.0	3.0	1.0	7.0
GCA_045800555.1_ASM4580055v1_genomic	100.0	0.0	40.0	346781.0	4999821.0	9.0	2.0	3.0	14.0
GCA_045800455.1_ASM4580045v1_genomic	100.0	0.11	33.0	452378.0	4740187.0	5.0	0.0	0.0	5.0
GCA_045310455.1_ASM4531045v1_genomic	100.0	0.81	58.0	141278.0	4740780.0	3.0	4.0	0.0	7.0
GCA_044497985.1_ASM4449798v1_genomic	100.0	0.0	1.0	4520590.0	4520590.0	4.0	0.0	1.0	5.0
GCA_044324765.1_ASM4432476v1_genomic	100.0	0.0	1.0	4520507.0	4520507.0	4.0	0.0	1.0	5.0
GCA_044006305.1_PDT002245880.1_genomic	100.0	2.76	75.0	161606.0	4959170.0	7.0	6.0	1.0	14.0
GCA_044006195.1_PDT002245884.1_genomic	100.0	2.41	73.0	203994.0	4875964.0	6.0	4.0	1.0	11.0
GCA_043300025.1_PDT002265689.1_genomic	100.0	1.79	59.0	162906.0	4793188.0	3.0	2.0	0.0	5.0
GCA_043299965.1_PDT002265688.1_genomic	100.0	1.24	30.0	471066.0	4548771.0	3.0	0.0	0.0	3.0
GCA_043299945.1_PDT002265690.1_genomic	100.0	1.45	35.0	405046.0	4533254.0	1.0	3.0	0.0	4.0
GCA_043299925.1_PDT002265692.1_genomic	100.0	2.07	44.0	302741.0	4550184.0	3.0	5.0	0.0	8.0
GCA_041355095.1_ASM4135509v1_genomic	100.0	0.0	48.0	341786.0	4772406.0	4.0	4.0	1.0	9.0
GCA_041355015.1_ASM4135501v1_genomic	100.0	0.0	52.0	341957.0	4773952.0	3.0	6.0	1.0	10.0
GCA_041354975.1_ASM4135497v1_genomic	100.0	0.0	59.0	341786.0	4768943.0	3.0	4.0	1.0	8.0
GCA_041354965.1_ASM4135496v1_genomic	100.0	0.0	50.0	293001.0	4773612.0	3.0	7.0	1.0	11.0
GCA_041354915.1_ASM4135491v1_genomic	100.0	0.0	47.0	341866.0	4772792.0	4.0	4.0	1.0	9.0
GCA_041320575.1_ASM4132057v1_genomic	100.0	0.0	1.0	4718802.0	4718802.0	4.0	0.0	1.0	5.0
GCA_041294685.1_ASM4129468v1_genomic	100.0	0.34	1.0	4492202.0	4492202.0	1.0	0.0	1.0	2.0
GCA_041294675.1_ASM4129467v1_genomic	100.0	0.34	1.0	4493718.0	4493718.0	1.0	0.0	1.0	2.0
GCA_041294385.1_ASM4129438v1_genomic	100.0	0.0	1.0	4794252.0	4794252.0	5.0	0.0	1.0	6.0
GCA_041020305.1_ASM4102030v1_genomic	100.0	0.6	56.0	607339.0	4485542.0	2.0	0.0	0.0	2.0
GCA_040953925.1_PDT002275611.1_genomic	100.0	4.14	52.0	253795.0	5202087.0	6.0	8.0	0.0	14.0
GCA_040822465.1_ASM4082246v1_genomic	100.0	0.0	1.0	4520592.0	4520592.0	4.0	0.0	1.0	5.0
GCA_040704995.1_ASM4070499v1_genomic	100.0	0.41	116.0	143590.0	4695700.0	2.0	2.0	1.0	5.0
GCA_040704935.1_ASM4070493v1_genomic	100.0	1.61	136.0	216266.0	4781667.0	3.0	5.0	0.0	8.0
GCA_040704915.1_ASM4070491v1_genomic	100.0	0.71	218.0	151990.0	5050327.0	7.0	4.0	3.0	14.0
GCA_040704865.1_ASM4070486v1_genomic	100.0	0.43	139.0	144666.0	4837065.0	5.0	1.0	0.0	6.0
GCA_040704805.1_ASM4070480v1_genomic	100.0	0.81	129.0	179000.0	4917141.0	3.0	1.0	1.0	5.0
GCA_040529155.1_ASM4052915v1_genomic	100.0	0.0	1.0	4520510.0	4520510.0	4.0	0.0	1.0	5.0
GCA_040050265.1_PDT002187122.1_genomic	100.0	4.31	62.0	179950.0	5194579.0	6.0	6.0	0.0	12.0
GCA_040041595.1_PDT002186302.1_genomic	100.0	1.77	53.0	213160.0	4855165.0	8.0	2.0	1.0	11.0
GCA_039694715.1_ASM3969471v1_genomic	100.0	1.45	1.0	4832569.0	4832569.0	2.0	0.0	3.0	5.0
GCA_039555535.1_ASM3955553v1_genomic	100.0	1.45	1.0	4830894.0	4830894.0	2.0	0.0	3.0	5.0
GCA_037149755.1_ASM3714975v1_genomic	100.0	0.12	37.0	286562.0	4571755.0	1.0	0.0	1.0	2.0
GCA_037149275.1_ASM3714927v1_genomic	100.0	0.12	45.0	307675.0	4572835.0	1.0	1.0	0.0	2.0
GCA_037148735.1_ASM3714873v1_genomic	100.0	0.61	89.0	198357.0	4914473.0	4.0	3.0	1.0	8.0
GCA_037147915.1_ASM3714791v1_genomic	100.0	0.61	67.0	270493.0	4888679.0	4.0	4.0	2.0	10.0
GCA_037147895.1_ASM3714789v1_genomic	100.0	0.61	54.0	334867.0	4889208.0	4.0	1.0	3.0	8.0
GCA_037147775.1_ASM3714777v1_genomic	100.0	0.61	57.0	255904.0	4888042.0	4.0	4.0	2.0	10.0
GCA_037146195.1_ASM3714619v1_genomic	100.0	0.61	66.0	269015.0	4889455.0	4.0	3.0	2.0	9.0
GCA_036319845.1_ASM3631984v1_genomic	100.0	1.38	31.0	414202.0	4850490.0	5.0	2.0	0.0	7.0
GCA_036318975.1_ASM3631897v1_genomic	100.0	1.38	59.0	139373.0	5030460.0	3.0	3.0	1.0	7.0
GCA_034809305.1_ASM3480930v1_genomic	100.0	0.34	45.0	474931.0	4771222.0	3.0	0.0	0.0	3.0
GCA_034809285.1_ASM3480928v1_genomic	100.0	0.34	43.0	240758.0	4766861.0	3.0	1.0	0.0	4.0
GCA_034809165.1_ASM3480916v1_genomic	100.0	0.08	54.0	173894.0	4647902.0	2.0	2.0	2.0	6.0
GCA_034809125.1_ASM3480912v1_genomic	100.0	1.46	47.0	254187.0	4768268.0	1.0	1.0	0.0	2.0
GCA_034690685.1_PDT000444073.1_genomic	100.0	3.84	84.0	134906.0	4977611.0	7.0	11.0	0.0	18.0
GCA_034424605.1_ASM3442460v1_genomic	100.0	0.34	1.0	5004263.0	5004263.0	5.0	0.0	4.0	9.0
GCA_034193885.1_PDT002016996.1_genomic	100.0	1.51	62.0	200875.0	5009944.0	4.0	5.0	1.0	10.0
GCA_034159585.1_PDT002016679.1_genomic	100.0	0.46	66.0	160039.0	4925680.0	7.0	7.0	0.0	14.0
GCA_034159245.1_PDT002016666.1_genomic	100.0	1.1	46.0	270982.0	4871800.0	6.0	3.0	3.0	12.0
GCA_034159225.1_PDT002016674.1_genomic	100.0	2.24	73.0	188079.0	4870151.0	5.0	6.0	0.0	11.0
GCA_034159205.1_PDT002016678.1_genomic	100.0	0.76	74.0	168899.0	4950952.0	7.0	7.0	0.0	14.0
GCA_034158005.1_PDT002016870.1_genomic	100.0	0.62	79.0	157641.0	4964720.0	5.0	6.0	2.0	13.0
GCA_034157985.1_PDT002016873.1_genomic	100.0	1.1	34.0	293530.0	4692247.0	5.0	0.0	0.0	5.0
GCA_034157965.1_PDT002016871.1_genomic	100.0	0.79	45.0	219235.0	4666178.0	2.0	3.0	0.0	5.0
GCA_034157025.1_PDT002016998.1_genomic	100.0	3.79	64.0	210411.0	4914745.0	7.0	3.0	0.0	10.0
GCA_034156945.1_PDT002016997.1_genomic	100.0	1.69	67.0	236220.0	4925460.0	3.0	6.0	2.0	11.0
GCA_034156925.1_PDT002017001.1_genomic	100.0	4.69	37.0	431606.0	4797799.0	4.0	0.0	0.0	4.0
GCA_034156905.1_PDT002017002.1_genomic	100.0	0.76	63.0	183158.0	4772941.0	4.0	4.0	1.0	9.0
GCA_034156865.1_PDT002017003.1_genomic	100.0	0.41	64.0	211125.0	4661005.0	5.0	2.0	0.0	7.0
GCA_034138165.1_PDT002016872.1_genomic	100.0	0.85	70.0	226041.0	4607463.0	4.0	4.0	0.0	8.0
GCA_034138065.1_PDT002016876.1_genomic	100.0	0.1	53.0	245010.0	4773169.0	2.0	2.0	2.0	6.0
GCA_033215895.1_PDT001964966.1_genomic	100.0	4.41	66.0	161055.0	5070688.0	4.0	2.0	1.0	7.0
GCA_033215575.1_PDT001964967.1_genomic	100.0	2.6	69.0	145591.0	4966746.0	4.0	4.0	1.0	9.0
GCA_033215555.1_PDT001964965.1_genomic	100.0	3.03	59.0	152458.0	5060857.0	5.0	2.0	1.0	8.0
GCA_033100275.1_ASM3310027v1_genomic	100.0	1.1	1.0	4857915.0	4857915.0	1.0	0.0	5.0	6.0
GCA_033095765.1_ASM3309576v1_genomic	100.0	1.46	1.0	4751329.0	4751329.0	2.0	0.0	0.0	2.0
GCA_033034805.1_ASM3303480v1_genomic	100.0	0.16	5.0	4792592.0	4797877.0	3.0	0.0	3.0	6.0
GCA_032401205.1_ASM3240120v1_genomic	100.0	0.92	1.0	4975815.0	4975815.0	4.0	0.0	1.0	5.0
GCA_032025625.1_ASM3202562v1_genomic	100.0	2.45	5.0	1484804.0	4319629.0	1.0	0.0	0.0	1.0
GCA_032025385.1_ASM3202538v1_genomic	100.0	1.38	11.0	903245.0	4591791.0	4.0	1.0	1.0	6.0
GCA_032025265.1_ASM3202526v1_genomic	100.0	1.72	11.0	1214177.0	5003791.0	7.0	0.0	3.0	10.0
GCA_031693605.1_PDT001848746.1_genomic	100.0	0.88	88.0	138277.0	4917817.0	5.0	9.0	0.0	14.0
GCA_031693585.1_PDT001848748.1_genomic	100.0	1.15	70.0	164169.0	4912742.0	5.0	7.0	0.0	12.0
GCA_031693565.1_PDT001848747.1_genomic	100.0	2.12	86.0	145169.0	4939341.0	4.0	5.0	0.0	9.0
GCA_031692215.1_PDT001848763.1_genomic	100.0	1.66	91.0	147590.0	4913013.0	7.0	5.0	0.0	12.0
GCA_031692185.1_PDT001848764.1_genomic	100.0	1.52	55.0	275213.0	4938747.0	7.0	3.0	0.0	10.0
GCA_031692125.1_PDT001848765.1_genomic	100.0	2.77	55.0	232906.0	4931939.0	5.0	2.0	0.0	7.0
GCA_031692115.1_PDT001848769.1_genomic	100.0	2.34	48.0	346625.0	4914089.0	5.0	3.0	0.0	8.0
GCA_031692095.1_PDT001848768.1_genomic	100.0	0.39	66.0	164524.0	4876045.0	5.0	4.0	0.0	9.0
GCA_031692075.1_PDT001848766.1_genomic	100.0	1.62	51.0	261413.0	4929270.0	6.0	2.0	0.0	8.0
GCA_031691785.1_PDT001848775.1_genomic	100.0	3.5	81.0	141304.0	4976963.0	5.0	5.0	0.0	10.0
GCA_031691755.1_PDT001848777.1_genomic	100.0	2.41	50.0	305255.0	4652003.0	4.0	1.0	0.0	5.0
GCA_031691735.1_PDT001848776.1_genomic	100.0	0.97	77.0	147893.0	4573230.0	4.0	0.0	0.0	4.0
GCA_031691695.1_PDT001848779.1_genomic	100.0	1.22	63.0	218231.0	4587142.0	5.0	2.0	0.0	7.0
GCA_030867045.1_ASM3086704v1_genomic	100.0	0.0	1.0	4504077.0	4504077.0	3.0	0.0	1.0	4.0
GCA_030315995.1_ASM3031599v1_genomic	100.0	0.34	1.0	4492202.0	4492202.0	1.0	0.0	1.0	2.0
GCA_029907915.1_ASM2990791v1_genomic	100.0	0.69	35.0	339362.0	4728026.0	5.0	0.0	0.0	5.0
GCA_029773185.1_PDT000444077.1_genomic	100.0	4.59	37.0	258144.0	4907447.0	5.0	1.0	0.0	6.0
GCA_029771765.1_PDT001354497.1_genomic	100.0	0.67	82.0	142426.0	4811525.0	5.0	0.0	1.0	6.0
GCA_029771705.1_PDT001354503.1_genomic	100.0	2.13	64.0	173273.0	4922901.0	3.0	5.0	0.0	8.0
GCA_029771685.1_PDT001354505.1_genomic	100.0	0.15	79.0	145908.0	4992017.0	5.0	7.0	0.0	12.0
GCA_029771645.1_PDT001354511.1_genomic	100.0	1.03	94.0	165955.0	4819055.0	10.0	2.0	0.0	12.0
GCA_029771625.1_PDT001354513.1_genomic	100.0	0.14	41.0	491929.0	4765367.0	3.0	3.0	1.0	7.0
GCA_029771605.1_PDT001354512.1_genomic	100.0	0.14	62.0	308450.0	5001108.0	5.0	3.0	2.0	10.0
GCA_029771545.1_PDT001354525.1_genomic	100.0	2.6	76.0	179217.0	4748346.0	3.0	4.0	1.0	8.0
GCA_029771445.1_PDT001354533.1_genomic	100.0	1.1	55.0	513960.0	4826020.0	9.0	1.0	1.0	11.0
GCA_029771365.1_PDT001354536.1_genomic	100.0	1.64	64.0	193917.0	4933118.0	4.0	2.0	1.0	7.0
GCA_029771325.1_PDT001354543.1_genomic	100.0	0.97	55.0	302601.0	4674858.0	3.0	1.0	1.0	5.0
GCA_029771265.1_PDT001354546.1_genomic	100.0	3.79	65.0	164768.0	4880241.0	7.0	5.0	0.0	12.0
GCA_029771245.1_PDT001354551.1_genomic	100.0	0.48	71.0	136619.0	4694255.0	4.0	3.0	1.0	8.0
GCA_029771225.1_PDT001354552.1_genomic	100.0	0.28	77.0	140926.0	4681010.0	4.0	2.0	1.0	7.0
GCA_029771185.1_PDT001354553.1_genomic	100.0	1.72	78.0	147636.0	4996716.0	11.0	7.0	0.0	18.0
GCA_029771165.1_PDT001354555.1_genomic	100.0	0.43	79.0	151837.0	4820937.0	5.0	1.0	1.0	7.0
GCA_029771145.1_PDT001354556.1_genomic	100.0	0.83	73.0	191093.0	4934991.0	8.0	5.0	1.0	14.0
GCA_029771125.1_PDT001354557.1_genomic	100.0	1.2	57.0	244719.0	4969632.0	3.0	2.0	0.0	5.0
GCA_029768375.1_PDT001354660.1_genomic	100.0	3.38	65.0	147340.0	4726332.0	3.0	3.0	0.0	6.0
GCA_029750485.1_PDT001474407.1_genomic	100.0	1.57	69.0	355541.0	5240604.0	8.0	10.0	2.0	20.0
GCA_029750405.1_PDT001474410.1_genomic	100.0	1.97	62.0	190103.0	5185153.0	7.0	8.0	3.0	18.0
GCA_029750385.1_PDT001474412.1_genomic	100.0	1.76	60.0	233554.0	5311429.0	8.0	9.0	2.0	19.0
GCA_029750305.1_PDT001474419.1_genomic	100.0	1.77	49.0	221918.0	4865948.0	3.0	5.0	0.0	8.0
GCA_029750285.1_PDT001474417.1_genomic	100.0	1.52	38.0	461087.0	4661790.0	2.0	2.0	0.0	4.0
GCA_029750245.1_PDT001474421.1_genomic	100.0	1.75	68.0	191825.0	4866522.0	3.0	3.0	0.0	6.0
GCA_029750205.1_PDT001474423.1_genomic	100.0	1.28	63.0	318699.0	5310827.0	8.0	11.0	2.0	21.0
GCA_028891445.1_ASM2889144v1_genomic	100.0	0.0	1.0	4542908.0	4542908.0	2.0	0.0	0.0	2.0
GCA_027594805.1_ASM2759480v1_genomic	100.0	0.05	1.0	4666431.0	4666431.0	4.0	0.0	0.0	4.0
GCA_026428295.1_ASM2642829v1_genomic	100.0	0.0	1.0	4517685.0	4517685.0	3.0	0.0	0.0	3.0
GCA_025617355.1_ASM2561735v1_genomic	100.0	0.34	71.0	236077.0	4956694.0	5.0	2.0	0.0	7.0
GCA_025461895.1_ASM2546189v1_genomic	100.0	1.2	64.0	173389.0	4911023.0	4.0	4.0	0.0	8.0
GCA_025461755.1_ASM2546175v1_genomic	100.0	0.04	43.0	348491.0	4537229.0	4.0	1.0	0.0	5.0
GCA_025461655.1_ASM2546165v1_genomic	100.0	0.04	45.0	348152.0	4537535.0	4.0	0.0	0.0	4.0
GCA_025461635.1_ASM2546163v1_genomic	100.0	3.1	72.0	141225.0	4587877.0	1.0	1.0	0.0	2.0
GCA_025461475.1_ASM2546147v1_genomic	100.0	0.04	65.0	193045.0	4558704.0	2.0	1.0	0.0	3.0
GCA_025461065.1_ASM2546106v1_genomic	100.0	0.04	47.0	324704.0	4699145.0	8.0	0.0	1.0	9.0
GCA_024128235.1_ASM2412823v1_genomic	100.0	0.0	78.0	137413.0	4595434.0	4.0	0.0	1.0	5.0
GCA_023702495.1_ASM2370249v1_genomic	100.0	0.05	1.0	4830983.0	4830983.0	4.0	0.0	2.0	6.0
GCA_023518235.1_ASM2351823v1_genomic	100.0	0.84	5.0	4791742.0	4949210.0	5.0	0.0	1.0	6.0
GCA_023277525.1_ASM2327752v1_genomic	100.0	0.34	1.0	4817124.0	4817124.0	4.0	0.0	0.0	4.0
GCA_022750955.1_ASM2275095v1_genomic	100.0	0.34	65.0	167304.0	4677932.0	5.0	1.0	0.0	6.0
GCA_022750875.1_ASM2275087v1_genomic	100.0	0.0	112.0	134978.0	4902854.0	9.0	6.0	1.0	16.0
GCA_022750795.1_ASM2275079v1_genomic	100.0	0.23	74.0	201364.0	4857410.0	7.0	0.0	0.0	7.0
GCA_022631015.1_ASM2263101v1_genomic	100.0	0.0	40.0	620497.0	4482664.0	3.0	0.0	0.0	3.0
GCA_022630995.1_ASM2263099v1_genomic	100.0	0.0	58.0	235247.0	4662448.0	1.0	0.0	0.0	1.0
GCA_022630935.1_ASM2263093v1_genomic	100.0	0.0	56.0	175355.0	4659970.0	1.0	1.0	0.0	2.0
GCA_022630915.1_ASM2263091v1_genomic	100.0	0.17	53.0	224717.0	4659850.0	1.0	0.0	0.0	1.0
GCA_022630865.1_ASM2263086v1_genomic	100.0	0.0	72.0	157168.0	4657304.0	1.0	3.0	0.0	4.0
GCA_022630815.1_ASM2263081v1_genomic	100.0	0.34	66.0	235351.0	4663651.0	1.0	1.0	0.0	2.0
GCA_022630735.1_ASM2263073v1_genomic	100.0	0.0	83.0	135644.0	4662270.0	1.0	1.0	0.0	2.0
GCA_022630625.1_ASM2263062v1_genomic	100.0	0.05	69.0	166194.0	4737912.0	4.0	1.0	1.0	6.0
GCA_022630615.1_ASM2263061v1_genomic	100.0	0.0	55.0	199060.0	4503600.0	3.0	0.0	0.0	3.0
GCA_022014735.1_ASM2201473v1_genomic	100.0	0.0	1.0	4574660.0	4574660.0	2.0	0.0	0.0	2.0
GCA_021554555.1_ASM2155455v1_genomic	100.0	1.08	26.0	502311.0	4782584.0	2.0	1.0	0.0	3.0
GCA_021554535.1_ASM2155453v1_genomic	100.0	0.0	23.0	560444.0	4577420.0	2.0	0.0	0.0	2.0
GCA_021554495.1_ASM2155449v1_genomic	100.0	0.0	24.0	531280.0	4577540.0	2.0	1.0	0.0	3.0
GCA_021554475.1_ASM2155447v1_genomic	100.0	0.0	19.0	495327.0	4385418.0	1.0	0.0	0.0	1.0
GCA_021554435.1_ASM2155443v1_genomic	100.0	0.0	19.0	439164.0	4384391.0	1.0	0.0	0.0	1.0
GCA_021554415.1_ASM2155441v1_genomic	100.0	0.11	12.0	1324148.0	4387374.0	2.0	0.0	0.0	2.0
GCA_021554385.1_ASM2155438v1_genomic	100.0	0.11	12.0	1324148.0	4387593.0	2.0	0.0	0.0	2.0
GCA_021554375.1_ASM2155437v1_genomic	100.0	0.69	47.0	173455.0	4742314.0	3.0	3.0	1.0	7.0
GCA_021554355.1_ASM2155435v1_genomic	100.0	0.05	42.0	236995.0	4681805.0	4.0	2.0	0.0	6.0
GCA_021554335.1_ASM2155433v1_genomic	100.0	0.69	46.0	173455.0	4741497.0	3.0	3.0	1.0	7.0
GCA_021554315.1_ASM2155431v1_genomic	100.0	0.69	12.0	897540.0	4441114.0	1.0	0.0	1.0	2.0
GCA_021554295.1_ASM2155429v1_genomic	100.0	0.69	23.0	450285.0	4447722.0	1.0	0.0	1.0	2.0
GCA_021554255.1_ASM2155425v1_genomic	100.0	0.0	12.0	538697.0	4523053.0	2.0	0.0	0.0	2.0
GCA_021554235.1_ASM2155423v1_genomic	100.0	0.88	32.0	586585.0	4719212.0	2.0	1.0	4.0	7.0
GCA_021554135.1_ASM2155413v1_genomic	100.0	0.38	29.0	273885.0	4626169.0	3.0	0.0	0.0	3.0
GCA_021554125.1_ASM2155412v1_genomic	100.0	0.38	30.0	270687.0	4630846.0	3.0	0.0	0.0	3.0
GCA_021441865.1_ASM2144186v1_genomic	100.0	0.74	1.0	4913676.0	4913676.0	5.0	0.0	2.0	7.0
GCA_021139765.1_ASM2113976v1_genomic	100.0	0.43	74.0	167801.0	4879596.0	4.0	1.0	3.0	8.0
GCA_021117255.1_ASM2111725v1_genomic	100.0	0.41	1.0	4575852.0	4575852.0	2.0	0.0	1.0	3.0
GCA_021117195.1_ASM2111719v1_genomic	100.0	1.38	1.0	4702572.0	4702572.0	2.0	0.0	2.0	4.0
GCA_020641455.2_ASM2064145v2_genomic	100.0	0.38	1.0	4584972.0	4584972.0	3.0	0.0	1.0	4.0
GCA_020641395.2_ASM2064139v2_genomic	100.0	0.0	2.0	4531306.0	4646175.0	3.0	1.0	0.0	4.0
GCA_020641355.2_ASM2064135v2_genomic	100.0	0.69	3.0	4514347.0	4638222.0	2.0	1.0	0.0	3.0
GCA_020641085.2_ASM2064108v2_genomic	100.0	1.38	1.0	4435369.0	4435369.0	2.0	0.0	1.0	3.0
GCA_020641075.2_ASM2064107v2_genomic	100.0	1.03	1.0	4670277.0	4670277.0	2.0	0.0	1.0	3.0
GCA_020080085.1_ASM2008008v1_genomic	100.0	0.0	1.0	4630138.0	4630138.0	2.0	0.0	0.0	2.0
GCA_019807975.1_ASM1980797v1_genomic	100.0	1.07	3.0	1378831.0	4439904.0	1.0	0.0	0.0	1.0
GCA_018917605.1_ASM1891760v1_genomic	100.0	0.07	57.0	164295.0	4695583.0	1.0	4.0	0.0	5.0
GCA_017582605.1_ASM1758260v1_genomic	100.0	0.78	70.0	138777.0	4482344.0	2.0	5.0	0.0	7.0
GCA_017582325.1_ASM1758232v1_genomic	100.0	0.69	63.0	137062.0	4479014.0	2.0	4.0	0.0	6.0
GCA_017581785.1_ASM1758178v1_genomic	100.0	1.42	69.0	148887.0	4503124.0	2.0	4.0	0.0	6.0
GCA_017292165.1_ASM1729216v1_genomic	100.0	1.08	72.0	141598.0	4500852.0	2.0	5.0	0.0	7.0
GCA_017287995.1_ASM1728799v1_genomic	100.0	0.69	65.0	148687.0	4483848.0	2.0	4.0	0.0	6.0
GCA_017287835.1_ASM1728783v1_genomic	100.0	1.12	56.0	160708.0	4480690.0	2.0	4.0	0.0	6.0
GCA_016659185.1_ASM1665918v1_genomic	100.0	0.11	1.0	4682909.0	4682909.0	5.0	0.0	0.0	5.0
GCA_016652805.1_ASM1665280v1_genomic	100.0	0.0	67.0	148854.0	4589029.0	1.0	3.0	1.0	5.0
GCA_016126935.1_ASM1612693v1_genomic	100.0	0.34	1.0	5004265.0	5004265.0	5.0	0.0	4.0	9.0
GCA_016082115.1_ASM1608211v1_genomic	100.0	0.46	15.0	672850.0	4815503.0	3.0	0.0	2.0	5.0
GCA_015998985.1_ASM1599898v1_genomic	100.0	0.52	46.0	259598.0	4947929.0	6.0	3.0	1.0	10.0
GCA_015998545.2_ASM1599854v2_genomic	100.0	0.6	2.0	3295706.0	4773645.0	4.0	0.0	2.0	6.0
GCA_015997565.1_ASM1599756v1_genomic	100.0	0.0	40.0	267250.0	4831228.0	4.0	2.0	1.0	7.0
GCA_015997535.1_ASM1599753v1_genomic	100.0	0.0	57.0	171878.0	4839601.0	6.0	4.0	1.0	11.0
GCA_015997495.1_ASM1599749v1_genomic	100.0	0.69	39.0	316758.0	5080735.0	6.0	7.0	2.0	15.0
GCA_015997485.1_ASM1599748v1_genomic	100.0	0.0	38.0	275309.0	4831466.0	4.0	3.0	0.0	7.0
GCA_015997395.1_ASM1599739v1_genomic	100.0	0.05	68.0	158150.0	4809749.0	5.0	6.0	1.0	12.0
GCA_015997345.1_ASM1599734v1_genomic	100.0	0.0	34.0	255730.0	4627717.0	4.0	0.0	0.0	4.0
GCA_015997295.1_ASM1599729v1_genomic	100.0	0.0	81.0	143696.0	4911532.0	8.0	5.0	0.0	13.0
GCA_014581875.1_ASM1458187v1_genomic	100.0	0.34	81.0	263060.0	4486571.0	2.0	0.0	0.0	2.0
GCA_014581855.1_ASM1458185v1_genomic	100.0	1.1	33.0	460410.0	4791584.0	3.0	1.0	0.0	4.0
GCA_014581775.1_ASM1458177v1_genomic	100.0	0.0	77.0	538856.0	4420963.0	1.0	0.0	0.0	1.0
GCA_014581725.1_ASM1458172v1_genomic	100.0	0.0	22.0	397106.0	4385782.0	1.0	0.0	0.0	1.0
GCA_014581695.1_ASM1458169v1_genomic	100.0	0.46	129.0	204593.0	4520851.0	2.0	1.0	0.0	3.0
GCA_014489825.1_ASM1448982v1_genomic	100.0	0.69	41.0	199093.0	4446452.0	1.0	2.0	0.0	3.0
GCA_014236005.1_ASM1423600v1_genomic	100.0	0.0	4.0	1210322.0	4483650.0	2.0	0.0	1.0	3.0
GCA_014235265.1_ASM1423526v1_genomic	100.0	0.07	51.0	202957.0	4577239.0	1.0	2.0	0.0	3.0
GCA_014200115.1_ASM1420011v1_genomic	100.0	0.0	36.0	273957.0	4486072.0	4.0	0.0	0.0	4.0
GCA_014156975.1_ASM1415697v1_genomic	100.0	1.43	1.0	4923943.0	4923943.0	2.0	0.0	2.0	4.0
GCA_014076535.1_ASM1407653v1_genomic	100.0	0.05	1.0	4777699.0	4777699.0	2.0	0.0	1.0	3.0
GCA_013464125.1_ASM1346412v1_genomic	100.0	1.45	68.0	150813.0	4795669.0	6.0	4.0	1.0	11.0
GCA_013464035.1_ASM1346403v1_genomic	100.0	0.34	68.0	146592.0	4658515.0	1.0	5.0	0.0	6.0
GCA_013345715.1_ASM1334571v1_genomic	100.0	0.39	117.0	204544.0	4478585.0	2.0	4.0	0.0	6.0
GCA_013282585.1_ASM1328258v1_genomic	100.0	0.0	51.0	218175.0	4765683.0	5.0	4.0	1.0	10.0
GCA_013184205.1_ASM1318420v1_genomic	100.0	0.39	83.0	415340.0	4399953.0	1.0	0.0	0.0	1.0
GCA_013184165.1_ASM1318416v1_genomic	100.0	1.06	126.0	415340.0	4415147.0	1.0	0.0	0.0	1.0
GCA_013184135.1_ASM1318413v1_genomic	100.0	0.11	82.0	431778.0	4525257.0	1.0	2.0	0.0	3.0
GCA_013184045.1_ASM1318404v1_genomic	100.0	0.24	60.0	1398030.0	4459755.0	4.0	0.0	0.0	4.0
GCA_012971765.1_ASM1297176v1_genomic	100.0	0.34	1.0	4591696.0	4591696.0	3.0	0.0	2.0	5.0
GCA_012647025.1_ASM1264702v1_genomic	100.0	0.41	1.0	4785515.0	4785515.0	6.0	0.0	3.0	9.0
GCA_011386925.1_ASM1138692v1_genomic	100.0	0.39	1.0	4928653.0	4928653.0	6.0	0.0	3.0	9.0
GCA_009676605.1_ASM967660v1_genomic	100.0	0.39	1.0	4995994.0	4995994.0	6.0	0.0	3.0	9.0
GCA_009676565.1_ASM967656v1_genomic	100.0	0.0	1.0	4769515.0	4769515.0	2.0	0.0	0.0	2.0
GCA_009676525.1_ASM967652v1_genomic	100.0	0.0	1.0	4854802.0	4854802.0	5.0	0.0	2.0	7.0
GCA_009676465.1_ASM967646v1_genomic	100.0	0.41	1.0	4675446.0	4675446.0	1.0	0.0	3.0	4.0
GCA_009676445.1_ASM967644v1_genomic	100.0	0.41	1.0	5007582.0	5007582.0	1.0	0.0	4.0	5.0
GCA_009676425.1_ASM967642v1_genomic	100.0	0.39	1.0	4685439.0	4685439.0	4.0	0.0	0.0	4.0
GCA_009676405.1_ASM967640v1_genomic	100.0	1.08	1.0	4682439.0	4682439.0	2.0	0.0	2.0	4.0
GCA_009618035.1_ASM961803v1_genomic	100.0	0.03	1.0	4578300.0	4578300.0	0.0	0.0	1.0	1.0
GCA_008553765.1_ASM855376v1_genomic	100.0	0.03	45.0	179424.0	4765472.0	0.0	2.0	1.0	3.0
GCA_006974125.1_ASM697412v1_genomic	100.0	0.0	1.0	4554224.0	4554224.0	1.0	0.0	0.0	1.0
GCA_006149095.1_ASM614909v1_genomic	100.0	0.0	17.0	403828.0	4371843.0	0.0	1.0	0.0	1.0
GCA_006120775.1_ASM612077v1_genomic	100.0	0.0	32.0	285831.0	4545520.0	2.0	1.0	0.0	3.0
GCA_006120755.1_ASM612075v1_genomic	100.0	0.0	62.0	158148.0	4666192.0	3.0	2.0	1.0	6.0
GCA_004794075.1_ASM479407v1_genomic	100.0	0.46	42.0	230190.0	4266549.0	2.0	3.0	0.0	5.0
GCA_004522525.1_ASM452252v1_genomic	100.0	0.0	72.0	173764.0	4461864.0	1.0	3.0	0.0	4.0
GCA_003812985.1_ASM381298v1_genomic	100.0	0.0	1.0	4577568.0	4577568.0	3.0	0.0	0.0	3.0
GCA_003205835.1_ASM320583v1_genomic	100.0	1.04	1.0	4891004.0	4891004.0	3.0	0.0	1.0	4.0
GCA_003062375.2_ASM306237v2_genomic	100.0	0.34	49.0	166323.0	4477086.0	2.0	1.0	0.0	3.0
GCA_003062365.2_ASM306236v2_genomic	100.0	0.34	52.0	165645.0	4474562.0	2.0	2.0	0.0	4.0
GCA_003057835.2_ASM305783v2_genomic	100.0	0.34	45.0	195024.0	4476797.0	2.0	2.0	0.0	4.0
GCA_003030985.1_ASM303098v1_genomic	100.0	0.11	1.0	4738432.0	4738432.0	5.0	0.0	1.0	6.0
GCA_003006435.1_ASM300643v1_genomic	100.0	1.1	1.0	4932325.0	4932325.0	3.0	0.0	3.0	6.0
GCA_002951115.1_ASM295111v1_genomic	100.0	0.39	1.0	4820221.0	4820221.0	6.0	0.0	0.0	6.0
GCA_002847385.1_ASM284738v1_genomic	100.0	1.1	1.0	4739049.0	4739049.0	2.0	0.0	2.0	4.0
GCA_002799295.1_ASM279929v1_genomic	100.0	1.45	7.0	1678191.0	4753827.0	2.0	2.0	1.0	5.0
GCA_002799245.1_ASM279924v1_genomic	100.0	0.12	11.0	1121887.0	4746430.0	3.0	2.0	1.0	6.0
GCA_002799215.1_ASM279921v1_genomic	100.0	0.0	8.0	1112883.0	4408302.0	0.0	0.0	1.0	1.0
GCA_002799165.1_ASM279916v1_genomic	100.0	1.5	5.0	2480350.0	4846973.0	3.0	1.0	2.0	6.0
GCA_002799155.1_ASM279915v1_genomic	100.0	0.0	2.0	4313447.0	4422561.0	3.0	0.0	0.0	3.0
GCA_002799145.1_ASM279914v1_genomic	100.0	0.0	27.0	289991.0	4654219.0	3.0	1.0	0.0	4.0
GCA_002799135.1_ASM279913v1_genomic	100.0	0.0	28.0	289991.0	4652436.0	3.0	1.0	0.0	4.0
GCA_002799105.1_ASM279910v1_genomic	100.0	0.0	14.0	722774.0	4541906.0	3.0	1.0	1.0	5.0
GCA_002799095.1_ASM279909v1_genomic	100.0	0.03	14.0	765983.0	4804814.0	2.0	2.0	1.0	5.0
GCA_002799065.1_ASM279906v1_genomic	100.0	0.72	11.0	1377731.0	5036145.0	2.0	0.0	3.0	5.0
GCA_002799055.1_ASM279905v1_genomic	100.0	0.0	24.0	360300.0	4749990.0	3.0	2.0	1.0	6.0
GCA_002799015.1_ASM279901v1_genomic	100.0	0.0	26.0	295269.0	4746537.0	3.0	3.0	1.0	7.0
GCA_002798945.1_ASM279894v1_genomic	100.0	0.46	6.0	1243422.0	4726489.0	2.0	0.0	1.0	3.0
GCA_002798925.1_ASM279892v1_genomic	100.0	1.45	7.0	1678191.0	4879275.0	2.0	2.0	3.0	7.0
GCA_002798885.1_ASM279888v1_genomic	100.0	0.03	15.0	515591.0	4683398.0	1.0	0.0	1.0	2.0
GCA_002738805.1_ASM273880v1_genomic	100.0	0.11	86.0	137736.0	4348950.0	3.0	4.0	0.0	7.0
GCA_002738705.1_ASM273870v1_genomic	100.0	0.46	67.0	137737.0	4354099.0	4.0	1.0	0.0	5.0
GCA_002738635.1_ASM273863v1_genomic	100.0	0.11	79.0	143022.0	4355949.0	4.0	2.0	0.0	6.0
GCA_002208885.2_ASM220888v2_genomic	100.0	1.03	1.0	4851512.0	4851512.0	6.0	0.0	4.0	10.0
GCA_002205165.1_ASM220516v1_genomic	100.0	0.55	60.0	139297.0	4444179.0	4.0	8.0	0.0	12.0
GCA_002189565.1_ASM218956v1_genomic	100.0	0.0	46.0	196365.0	4573126.0	3.0	3.0	0.0	6.0
GCA_001858265.1_ASM185826v1_genomic	100.0	0.38	79.0	138000.0	4992669.0	2.0	3.0	0.0	5.0
GCA_001676395.1_ASM167639v1_genomic	100.0	0.0	64.0	200166.0	4583062.0	7.0	4.0	0.0	11.0
GCA_001676295.1_ASM167629v1_genomic	100.0	0.86	45.0	205782.0	4548960.0	1.0	4.0	0.0	5.0
GCA_001595975.1_ASM159597v1_genomic	100.0	0.0	121.0	231617.0	4556616.0	2.0	1.0	0.0	3.0
GCA_001499695.1_BurE1_genomic	100.0	0.0	48.0	211532.0	4504590.0	1.0	4.0	0.0	5.0
GCA_001275085.1_ISMMS4v1_genomic	100.0	0.34	3.0	4734405.0	4752108.0	6.0	0.0	2.0	8.0
GCA_001072195.1_ASM107219v1_genomic	100.0	0.07	40.0	204025.0	4732922.0	4.0	1.0	0.0	5.0
GCA_000742995.1_ASM74299v1_genomic	100.0	0.34	1.0	4989211.0	4989312.0	5.0	0.0	4.0	9.0
GCA_000344215.1_EPM1_1.0_genomic	100.0	1.5	19.0	644579.0	4787769.0	5.0	0.0	3.0	8.0
GCA_000287935.1_Sten_malt_Ab55555_V1_genomic	100.0	1.03	21.0	602979.0	4918930.0	4.0	1.0	4.0	9.0
GCA_000223885.1_ASM22388v1_genomic	100.0	0.03	1.0	4544477.0	4544477.0	2.0	0.0	0.0	2.0
GCA_000072485.1_ASM7248v1_genomic	100.0	0.0	1.0	4851126.0	4851126.0	3.0	0.0	2.0	5.0
GCA_000020665.1_ASM2066v1_genomic	100.0	0.03	1.0	4573969.0	4573969.0	2.0	0.0	0.0	2.0
GCA_004346945.1_ASM434694v1_genomic	99.95	0.03	38.0	179965.0	4499711.0	4.0	0.0	1.0	5.0
GCA_002138415.1_ASM213841v1_genomic	99.95	0.0	1.0	4668743.0	4668743.0	2.0	0.0	2.0	4.0
GCA_009676585.1_ASM967658v1_genomic	99.93	1.03	1.0	5002295.0	5002295.0	5.0	0.0	3.0	8.0
GCA_006970445.1_ASM697044v1_genomic	99.93	0.0	2.0	4168500.0	4549249.0	2.0	0.0	0.0	2.0
GCA_004793415.1_ASM479341v1_genomic	99.93	0.03	50.0	150417.0	4897188.0	4.0	5.0	0.0	9.0
GCA_015997305.1_ASM1599730v1_genomic	99.91	0.0	39.0	270332.0	4532961.0	3.0	1.0	0.0	4.0
GCA_001676385.1_ASM167638v1_genomic	99.91	0.34	51.0	276364.0	4123397.0	4.0	0.0	0.0	4.0
GCA_029750425.1_PDT001474411.1_genomic	99.9	1.55	69.0	285535.0	5221984.0	9.0	7.0	3.0	19.0
GCA_052605015.1_ASM5260501v1_genomic	99.89	0.0	1.0	4202549.0	4202549.0	2.0	0.0	0.0	2.0
GCA_047497475.1_ASM4749747v1_genomic	99.89	0.46	54.0	175474.0	4336454.0	2.0	0.0	0.0	2.0
GCA_037546265.1_ASM3754626v1_genomic	99.89	0.0	35.0	203909.0	4166696.0	2.0	2.0	0.0	4.0
GCA_034491205.1_ASM3449120v1_genomic	99.89	0.0	39.0	222688.0	4097788.0	1.0	1.0	0.0	2.0
GCA_034148175.1_PDT002016672.1_genomic	99.89	2.45	42.0	381876.0	4497834.0	5.0	1.0	1.0	7.0
GCA_032025465.1_ASM3202546v1_genomic	99.89	3.46	3.0	3328610.0	3967727.0	1.0	0.0	0.0	1.0
GCA_029771805.1_PDT001354496.1_genomic	99.89	1.24	49.0	392957.0	4268096.0	2.0	1.0	0.0	3.0
GCA_029768205.1_PDT001404636.1_genomic	99.89	0.48	59.0	146394.0	4189678.0	2.0	6.0	0.0	8.0
GCA_029457435.1_ASM2945743v1_genomic	99.89	0.21	1.0	4121962.0	4121962.0	2.0	0.0	0.0	2.0
GCA_025642255.1_ASM2564225v1_genomic	99.89	0.08	1.0	4120518.0	4120518.0	3.0	0.0	1.0	4.0
GCA_025461815.1_ASM2546181v1_genomic	99.89	0.11	49.0	331327.0	4123264.0	2.0	1.0	0.0	3.0
GCA_025461695.1_ASM2546169v1_genomic	99.89	0.0	51.0	410266.0	4121343.0	2.0	3.0	0.0	5.0
GCA_024128375.1_ASM2412837v1_genomic	99.89	0.07	52.0	254412.0	4234492.0	3.0	2.0	0.0	5.0
GCA_024126675.1_ASM2412667v1_genomic	99.89	0.0	60.0	193640.0	4235090.0	3.0	0.0	0.0	3.0
GCA_015998775.1_ASM1599877v1_genomic	99.89	0.21	44.0	224852.0	4220585.0	2.0	3.0	1.0	6.0
GCA_013463485.1_ASM1346348v1_genomic	99.89	0.0	63.0	141962.0	4441446.0	1.0	5.0	0.0	6.0
GCA_001676435.1_ASM167643v1_genomic	99.89	0.21	30.0	268786.0	4264176.0	2.0	4.0	0.0	6.0
GCA_001676315.1_ASM167631v1_genomic	99.89	0.34	26.0	381766.0	4139723.0	1.0	2.0	0.0	3.0
GCA_052497545.1_ASM5249754v1_genomic	99.83	0.74	1.0	4865714.0	4865714.0	4.0	0.0	2.0	6.0
GCA_051986355.1_ASM5198635v1_genomic	99.83	0.41	1.0	4982681.0	4982681.0	4.0	0.0	5.0	9.0
GCA_051985055.1_ASM5198505v1_genomic	99.83	0.05	1.0	4873740.0	4873740.0	4.0	0.0	3.0	7.0
GCA_034148405.1_PDT002016661.1_genomic	99.83	0.34	83.0	155496.0	4966990.0	13.0	6.0	0.0	19.0
GCA_029771585.1_PDT001354527.1_genomic	99.83	0.76	81.0	194067.0	4902696.0	6.0	6.0	0.0	12.0
GCA_024734725.1_ASM2473472v1_genomic	99.83	0.22	2.0	4880425.0	4919031.0	4.0	1.0	4.0	9.0
GCA_015998675.2_ASM1599867v2_genomic	99.83	1.77	11.0	635999.0	4896318.0	5.0	0.0	3.0	8.0
GCA_015997845.1_ASM1599784v1_genomic	99.83	0.0	65.0	178459.0	4924988.0	7.0	9.0	0.0	16.0
GCA_015997745.1_ASM1599774v1_genomic	99.83	0.0	77.0	134198.0	4836825.0	6.0	6.0	0.0	12.0
GCA_015997575.1_ASM1599757v1_genomic	99.83	0.0	60.0	178352.0	4672606.0	2.0	0.0	0.0	2.0
GCA_015997285.1_ASM1599728v1_genomic	99.83	0.69	25.0	580857.0	4727299.0	2.0	0.0	0.0	2.0
GCA_015997755.1_ASM1599775v1_genomic	99.8	0.0	27.0	401152.0	4269371.0	1.0	0.0	0.0	1.0
GCA_007833655.1_ASM783365v1_genomic	99.76	0.72	1.0	5086181.0	5086181.0	6.0	0.0	3.0	9.0
GCA_001275095.1_ISMMS6v1_genomic	99.69	0.52	10.0	3462384.0	4832466.0	7.0	1.0	3.0	11.0
GCA_050822895.1_ASM5082289v1_genomic	99.66	3.59	1.0	5059140.0	5059140.0	5.0	0.0	1.0	6.0
GCA_040297585.2_ASM4029758v2_genomic	99.66	0.0	19.0	373912.0	4444599.0	1.0	0.0	0.0	1.0
GCA_037213995.1_ASM3721399v1_genomic	99.66	0.34	1.0	5001982.0	5001982.0	5.0	0.0	4.0	9.0
GCA_032025665.1_ASM3202566v1_genomic	99.66	1.79	6.0	1401757.0	4495881.0	1.0	0.0	0.0	1.0
GCA_032025485.1_ASM3202548v1_genomic	99.66	0.39	14.0	521093.0	4711422.0	5.0	0.0	0.0	5.0
GCA_029771505.1_PDT001354514.1_genomic	99.66	2.89	98.0	141505.0	5008638.0	11.0	6.0	1.0	18.0
GCA_029750325.1_PDT001474416.1_genomic	99.66	0.46	60.0	205623.0	4912394.0	8.0	2.0	0.0	10.0
GCA_029750265.1_PDT001474420.1_genomic	99.66	2.01	64.0	277307.0	4870006.0	3.0	4.0	0.0	7.0
GCA_021554615.1_ASM2155461v1_genomic	99.66	0.12	25.0	363195.0	4759892.0	4.0	1.0	0.0	5.0
GCA_021554595.1_ASM2155459v1_genomic	99.66	0.12	43.0	332778.0	4762722.0	4.0	6.0	0.0	10.0
GCA_021554575.1_ASM2155457v1_genomic	99.66	0.12	23.0	363195.0	4758939.0	4.0	1.0	0.0	5.0
GCA_021554195.1_ASM2155419v1_genomic	99.66	0.07	28.0	441025.0	4580179.0	3.0	3.0	1.0	7.0
GCA_021117175.1_ASM2111717v1_genomic	99.66	0.0	1.0	4533092.0	4533092.0	3.0	0.0	0.0	3.0
GCA_015998335.2_ASM1599833v2_genomic	99.66	0.6	3.0	3347725.0	4768750.0	4.0	0.0	2.0	6.0
GCA_015997795.1_ASM1599779v1_genomic	99.66	0.03	35.0	256949.0	4484654.0	3.0	2.0	0.0	5.0
GCA_015997525.1_ASM1599752v1_genomic	99.66	0.39	25.0	349859.0	4852184.0	5.0	2.0	2.0	9.0
GCA_015997415.1_ASM1599741v1_genomic	99.66	0.08	29.0	331567.0	4829694.0	6.0	2.0	0.0	8.0
GCA_014581755.1_ASM1458175v1_genomic	99.66	0.34	12.0	722041.0	4307168.0	2.0	0.0	0.0	2.0
GCA_003938995.1_ASM393899v1_genomic	99.66	1.24	1.0	4807339.0	4807339.0	5.0	0.0	2.0	7.0
GCA_001286925.1_Stenotrophomonas_maltophilia_mecca_isolate_genomic	99.66	0.34	34.0	198115.0	4386843.0	2.0	1.0	0.0	3.0
GCA_001274595.1_ASM127459v1_genomic	99.66	0.78	1.0	4804002.0	4804002.0	4.0	0.0	0.0	4.0
GCA_025426215.1_ASM2542621v1_genomic	99.61	1.49	1.0	4959065.0	4959065.0	4.0	0.0	3.0	7.0
GCA_008693985.1_ASM869398v1_genomic	99.59	0.05	1.0	4625884.0	4625884.0	3.0	0.0	1.0	4.0
GCA_015997385.1_ASM1599738v1_genomic	99.31	0.0	17.0	752251.0	4662818.0	5.0	0.0	1.0	6.0
GCA_015997615.1_ASM1599761v1_genomic	98.97	0.34	26.0	338572.0	4863291.0	4.0	0.0	0.0	4.0
GCA_015997605.1_ASM1599760v1_genomic	98.97	0.34	39.0	187836.0	4744306.0	4.0	5.0	1.0	10.0
GCA_001693455.1_ASM169345v1_genomic	98.97	0.0	23.0	466519.0	4800701.0	5.0	1.0	0.0	6.0
GCA_015956405.1_ASM1595640v1_genomic	97.59	0.06	29.0	311246.0	4599487.0	3.0	0.0	0.0	3.0
GCA_050815835.1_ASM5081583v1_genomic	97.47	1.33	1.0	4245382.0	4245382.0	1.0	0.0	1.0	2.0
GCA_003244615.1_ASM324461v1_genomic	95.55	0.33	114.0	138936.0	4018217.0	1.0	3.0	0.0	4.0
GCA_001051925.1_Steno1_genomic	93.65	0.34	33.0	166372.0	4394082.0	2.0	2.0	2.0	6.0
