# Supplementary material for: Global Comparative Genomics of Stenotrophomonas maltophilia Reveals Cryptic Species Diversity, Resistome Variation, and Population Structure
Source: Life (Basel). 2026 Jan 17;16(1):158. doi: 10.3390/life16010158 (PMC12842811; doi:10.3390/life16010158)
Supplement: Supplementary file 1 [file life-16-00158-s001.zip › Table_S7_MGE_correlations.csv]

	Total_MGE	# contigs	N50 (contigs)	Genome size (bp)
Total_MGE	1.0	0.8151067375002858	-0.8182434657724293	0.5853172080118225
# contigs	0.8151067375002858	1.0	-0.9613053038474513	0.2949173820317489
N50 (contigs)	-0.8182434657724293	-0.9613053038474513	1.0	-0.24883816301646544
Genome size (bp)	0.5853172080118225	0.2949173820317489	-0.24883816301646544	1.0
