# Supplementary material for: Global Comparative Genomics of Stenotrophomonas maltophilia Reveals Cryptic Species Diversity, Resistome Variation, and Population Structure
Source: Life (Basel). 2026 Jan 17;16(1):158. doi: 10.3390/life16010158 (PMC12842811; doi:10.3390/life16010158)
Supplement: Supplementary file 1 [file life-16-00158-s001.zip › Table_S8_Metadata_Sensitivity_with_ARG.xlsx]

## Sheet: S8_ARG_MGE_summary
source_category	n	median_Total_MGE	median_ARG	mean_ARG	median_Prophage	median_Plasmid	median_ICE	median_contigs	median_N50
clinical_respiratory	518	14.5	0	0	4	9	0	155	56044
clinical_other	408	11	0	0	4	6	0	107.5	92393.5
clinical_blood	57	10	0	0	4	5	0	147	59570
clinical_wound	46	15.5	0	0	3	10	0	170.5	44371
env_animal	32	4	0	0	2	2	0	70.5	199613
clinical_urine	29	11	0	0	3	7	0	95	98063
env_water	23	4	0	0	3	0	1	15	873321
env_soil_sediment	13	5	0	0	3	0	1	38	231617
env_plant	8	2.5	0	0	2	0	0	1.5	4144509
env_wastewater	5	4	0	0	2	0	1	6	1678191
clinical_eye_ear	4	6	0	0	3	1	1.5	20.5	484060

## Sheet: HighConf_Merged_Data
accession	assembly_accession	biosample_accession	country_derived	geo_loc_name	isolation_source	host	source_category	Genome	Completeness	Contamination	# contigs	N50 (contigs)	Genome size (bp)	Prophage_count	Plasmid_count	ICE_count	Total_MGE	ARG_count
GCA_004346945.1	GCF_004346945.1	SAMN09724453	Mexico	Mexico: Tabasco	soil		env_soil_sediment	GCA_004346945.1_ASM434694v1_genomic	99.95	0.03	38	179965	4499711	4	0	1	5	0
GCA_006970445.1	GCF_006970445.1	SAMN10411010	Brazil	Brazil: Iron Quadrangle, Minas Gerais, Nova Lima	rhizosphere	Calibrachoa elegans	env_plant	GCA_006970445.1_ASM697044v1_genomic	99.93	0	2	4168500	4549249	2	0	0	2	0
GCA_014236005.1	GCF_014236005.1	SAMN15577962	Germany	Germany: Bochum	respiratory tract	Homo sapiens	clinical_respiratory	GCA_014236005.1_ASM1423600v1_genomic	100	0	4	1210322	4483650	2	0	1	3	0
GCA_014236065.1	GCF_014236065.1	SAMN15577959	Germany	Germany: Karlsruhe	respiratory tract	Homo sapiens	clinical_respiratory	GCA_014236065.1_ASM1423606v1_genomic	99.62	0	217	41463	4785831	4	0	1	5	0
GCA_052055995.1	GCF_052055995.1	SAMN46227470	India	India: New Delhi	urine	Homo sapiens	clinical_urine	GCA_052055995.1_ASM5205599v1_genomic	100	0.34	1	5032732	5032832	4	0	5	9	0
GCA_014236085.1	GCF_014236085.1	SAMN15577958	Germany	Germany: Karlsruhe	respiratory tract	Homo sapiens	clinical_respiratory	GCA_014236085.1_ASM1423608v1_genomic	99.2	1.1	195	55289	4666115	1	0	3	4	0
GCA_014236125.1	GCF_014236125.1	SAMN15577956	Germany	Germany: Essen	sputum	Homo sapiens female	clinical_respiratory	GCA_014236125.1_ASM1423612v1_genomic	99.66	0.05	190	58394	4652546	4	0	0	4	0
GCA_048163015.1	GCF_048163015.1	SAMN46474192	Canada	Canada: Quebec	drain water in NICU		env_water	GCA_048163015.1_ASM4816301v1_genomic	95.38	0	372	20629	4614094	7	0	1	8	0
GCA_014236105.1	GCF_014236105.1	SAMN15577957	Germany	Germany: Essen	intensive care uit	Homo sapiens female	clinical_other	GCA_014236105.1_ASM1423610v1_genomic	99.66	2.81	230	43487	5062159	6	0	2	8	0
GCA_016082115.1	GCF_016082115.1	SAMN15249472	USA	USA: Tennessee	Nuclear waste		clinical_eye_ear	GCA_016082115.1_ASM1608211v1_genomic	100	0.46	15	672850	4815503	3	0	2	5	0
GCA_037213995.1	GCF_037213995.1	SAMN40258555	China	China: Beijing	focus	Homo sapiens	clinical_other	GCA_037213995.1_ASM3721399v1_genomic	99.66	0.34	1	5001982	5001982	5	0	4	9	0
GCA_001274595.1	GCF_001274595.1	SAMN03389650	USA	USA: New York, NY	blood	Homo sapiens	clinical_blood	GCA_001274595.1_ASM127459v1_genomic	99.66	0.78	1	4804002	4804002	4	0	0	4	0
GCA_051984495.1	GCF_051984495.1	SAMN50172791	Germany	Germany: St. Agnes-Hospital Bocholt	Tracheal secretion	Homo sapiens	clinical_respiratory	GCA_051984495.1_ASM5198449v1_genomic	100	0.41	1	4965831	4965831	5	0	4	9	0
GCA_007833655.1	GCF_007833655.1	SAMN09665072	India	India	whole organism	Homo sapiens	clinical_other	GCA_007833655.1_ASM783365v1_genomic	99.76	0.72	1	5086181	5086181	6	0	3	9	0
GCA_002951115.1	GCF_002951115.1	SAMN03996266	USA	USA:DC	respiratory Cx	Homo sapiens	clinical_respiratory	GCA_002951115.1_ASM295111v1_genomic	100	0.39	1	4820221	4820221	6	0	0	6	0
GCA_011386925.1	GCF_011386925.1	SAMN14206046	China	China: Guangzhou	feces	Homo sapiens	clinical_other	GCA_011386925.1_ASM1138692v1_genomic	100	0.39	1	4928653	4928653	6	0	3	9	0
GCA_051982775.1	GCF_051982775.1	SAMN50172787	Germany	Germany: St. Agnes-Hospital Bocholt	nasopharyngeal swab	Homo sapiens	clinical_other	GCA_051982775.1_ASM5198277v1_genomic	100	0.41	1	4965722	4965722	5	0	4	9	0
GCA_052377565.1	GCF_052377565.1	SAMN50178586	USA	USA: Detroit, MI	blood	Homo sapiens	clinical_blood	GCA_052377565.1_ASM5237756v1_genomic	100	0.81	1	4824690	4824690	5	0	1	6	0
GCA_052149065.1	GCF_052149065.1	SAMN50178555	USA	USA: Detroit, MI	blood	Homo sapiens	clinical_blood	GCA_052149065.1_ASM5214906v1_genomic	100	0.81	1	4802212	4802212	5	0	1	6	0
GCA_052983215.1	GCF_052983215.1	SAMN31654604	Russia	Russia:Moscow	tracheal aspirate	Homo sapiens	clinical_respiratory	GCA_052983215.1_ASM5298321v1_genomic	100	0.05	1	4791557	4791557	5	0	2	7	0
GCA_021117195.1	GCF_021117195.1	SAMN23441569	China	China:Tianjin	drinking water		env_water	GCA_021117195.1_ASM2111719v1_genomic	100	1.38	1	4702572	4702572	2	0	2	4	0
GCA_020641075.2	GCF_020641075.2	SAMN21163372	Hong Kong	Hong Kong: Pokfulam	freshwater stream		env_water	GCA_020641075.2_ASM2064107v2_genomic	100	1.03	1	4670277	4670277	2	0	1	3	0
GCA_052148605.1	GCF_052148605.1	SAMN50178551	USA	USA: Detroit, MI	blood	Homo sapiens	clinical_blood	GCA_052148605.1_ASM5214860v1_genomic	100	0.86	1	4904367	4904367	3	0	3	6	0
GCA_052784345.1	GCF_052784345.1	SAMN51290919	Russia	Russia:Moscow	sputum	Homo sapiens	clinical_respiratory	GCA_052784345.1_ASM5278434v1_genomic	100	0.46	1	4619698	4619698	5	0	2	7	0
GCA_003030985.1	GCF_003030985.1	SAMN08798397	China	China: Tianjin	oil contaminated soil		env_soil_sediment	GCA_003030985.1_ASM303098v1_genomic	100	0.11	1	4738432	4738432	5	0	1	6	0
GCA_051985055.1	GCF_051985055.1	SAMN50172797	Germany	Germany: St. Agnes-Hospital Bocholt	Rectal swab	Homo sapiens	clinical_other	GCA_051985055.1_ASM5198505v1_genomic	99.83	0.05	1	4873740	4873740	4	0	3	7	0
GCA_020080085.1	GCF_020080085.1	SAMN21404530	China	China:Nanjing	cucumber rhizosphere		env_plant	GCA_020080085.1_ASM2008008v1_genomic	100	0	1	4630138	4630138	2	0	0	2	0
GCA_039555535.1	GCF_039555535.1	SAMN41129253	China	China: Wuhan	soil		env_soil_sediment	GCA_039555535.1_ASM3955553v1_genomic	100	1.45	1	4830894	4830894	2	0	3	5	0
GCA_024734725.1	GCF_024734725.1	SAMN30333624	Kazakhstan	Kazakhstan: Almaty	swab from purulent wound	Homo sapiens	clinical_wound	GCA_024734725.1_ASM2473472v1_genomic	99.83	0.22	2	4880425	4919031	4	1	4	9	0
GCA_020641455.2	GCF_020641455.2	SAMN21163374	Hong Kong	Hong Kong: Pokfulam	freshwater stream		env_water	GCA_020641455.2_ASM2064145v2_genomic	100	0.38	1	4584972	4584972	3	0	1	4	0
GCA_008693985.1	GCF_008693985.1	SAMN11056364	USA	USA: DC	clinical isolate	Homo sapiens	clinical_other	GCA_008693985.1_ASM869398v1_genomic	99.59	0.05	1	4625884	4625884	3	0	1	4	0
GCA_023702495.1	GCF_023702495.1	SAMN28867336	China	China: Zhejiang	Not collected	Homo sapiens	clinical_other	GCA_023702495.1_ASM2370249v1_genomic	100	0.05	1	4830983	4830983	4	0	2	6	0
GCA_012971765.1	GCF_012971765.1	SAMN12500624	Australia	Australia:Sydney	sputum	Homo sapiens	clinical_respiratory	GCA_012971765.1_ASM1297176v1_genomic	100	0.34	1	4591696	4591696	3	0	2	5	0
GCA_020641395.2	GCF_020641395.2	SAMN21163376	Hong Kong	Hong Kong: Pokfulam	freshwater stream		env_water	GCA_020641395.2_ASM2064139v2_genomic	100	0	2	4531306	4646175	3	1	0	4	0
GCA_044324765.1	GCF_044324765.1	SAMN44319839	Taiwan	Taiwan: Taipei city	hospital	Homo sapiens	clinical_other	GCA_044324765.1_ASM4432476v1_genomic	100	0	1	4520507	4520507	4	0	1	5	0
GCA_049913185.1	GCF_049913185.1	SAMN47200778	USA	USA: Iowa State University Marsden Farm, Boone, Co., Iowa	maize rhizosphere		env_plant	GCA_049913185.1_ASM4991318v1_genomic	100	0.34	1	4588325	4588325	2	0	0	2	0
GCA_039694715.1	GCF_039694715.1	SAMN41129235	China	China: Wuhan	soil		env_soil_sediment	GCA_039694715.1_ASM3969471v1_genomic	100	1.45	1	4832569	4832569	2	0	3	5	0
GCA_040529155.1	GCF_040529155.1	SAMN41684161	Taiwan	Taiwan: Taipei city	hospital	Homo sapiens	clinical_other	GCA_040529155.1_ASM4052915v1_genomic	100	0	1	4520510	4520510	4	0	1	5	0
GCA_044497985.1	GCF_044497985.1	SAMN44482077	Taiwan	Taiwan: Taipei city	hospital	Homo sapiens	clinical_other	GCA_044497985.1_ASM4449798v1_genomic	100	0	1	4520590	4520590	4	0	1	5	0
GCA_051986355.1	GCF_051986355.1	SAMN50172789	Germany	Germany: St. Agnes-Hospital Bocholt	nasopharyngeal swab	Homo sapiens	clinical_other	GCA_051986355.1_ASM5198635v1_genomic	99.83	0.41	1	4982681	4982681	4	0	5	9	0
GCA_020641085.2	GCF_020641085.2	SAMN21163379	Hong Kong	Hong Kong: Pokfulam	freshwater stream		env_water	GCA_020641085.2_ASM2064108v2_genomic	100	1.38	1	4435369	4435369	2	0	1	3	0
GCA_028891445.1	GCF_028891445.1	SAMN33370506	Hong Kong	Hong Kong: Telegraph Bay	Rhizosphere of Bidens alba		env_plant	GCA_028891445.1_ASM2889144v1_genomic	100	0	1	4542908	4542908	2	0	0	2	0
GCA_021117255.1	GCF_021117255.1	SAMN23441566	China	China:Tianjin	drinking water		env_water	GCA_021117255.1_ASM2111725v1_genomic	100	0.41	1	4575852	4575852	2	0	1	3	0
GCA_021117175.1	GCF_021117175.1	SAMN23441570	China	China:Tianjin	drinking water		env_water	GCA_021117175.1_ASM2111717v1_genomic	99.66	0	1	4533092	4533092	3	0	0	3	0
GCA_040822465.1	GCF_040822465.1	SAMN42353164	Taiwan	Taiwan: Taipei city	hospital	Homo sapiens	clinical_other	GCA_040822465.1_ASM4082246v1_genomic	100	0	1	4520592	4520592	4	0	1	5	0
GCA_027594805.1	GCF_027594805.1	SAMN23434718	Germany	Germany: Essen	sputum	Homo sapiens	clinical_respiratory	GCA_027594805.1_ASM2759480v1_genomic	100	0.05	1	4666431	4666431	4	0	0	4	0
GCA_051985665.1	GCF_051985665.1	SAMN50172790	Germany	Germany: St. Agnes-Hospital Bocholt	Tracheal secretion	Homo sapiens	clinical_respiratory	GCA_051985665.1_ASM5198566v1_genomic	100	0.41	1	4965902	4965902	5	0	4	9	0
GCA_046267935.1	GCF_046267935.1	SAMN45866133	Hong Kong	Hong Kong: Telegraph Bay	stormwater drain		env_water	GCA_046267935.1_Priscilla_Stenotrophomonas_maltophilia_PSKL1_genomic	100	0	1	4417932	4417932	1	0	0	1	0
GCA_026428295.1	GCF_026428295.1	SAMN09720998	China	China: Shijiazhuang	sputum	Homo sapiens	clinical_respiratory	GCA_026428295.1_ASM2642829v1_genomic	100	0	1	4517685	4517685	3	0	0	3	0
GCA_023277525.1	GCF_023277525.1	SAMN20569879	Poland	Poland: Poznan, sewage treatment plant	activated sludge		env_wastewater	GCA_023277525.1_ASM2327752v1_genomic	100	0.34	1	4817124	4817124	4	0	0	4	0
GCA_020641355.2	GCF_020641355.2	SAMN21163378	Hong Kong	Hong Kong: Pokfulam	freshwater stream		env_water	GCA_020641355.2_ASM2064135v2_genomic	100	0.69	3	4514347	4638222	2	1	0	3	0
GCA_030867045.1	GCF_030867045.1	SAMN36999638	China	China:Beijing	Sputum of Homo sapiens	Homo sapiens	clinical_respiratory	GCA_030867045.1_ASM3086704v1_genomic	100	0	1	4504077	4504077	3	0	1	4	0
GCA_022014735.1	GCF_022014735.1	SAMN25416139	Hong Kong	Hong Kong: Pokfulam	Storm drain water		env_water	GCA_022014735.1_ASM2201473v1_genomic	100	0	1	4574660	4574660	2	0	0	2	0
GCA_033095765.1	GCF_033095765.1	SAMN37685180	USA	USA: Pittsburgh, Pennsylvania	sputum	Homo sapiens	clinical_respiratory	GCA_033095765.1_ASM3309576v1_genomic	100	1.46	1	4751329	4751329	2	0	0	2	0
GCA_025642255.1	GCF_025642255.1	SAMN30996861	Hong Kong	Hong Kong: Jardines Lookout	rhizosphere	Sempervivum tectorum	env_plant	GCA_025642255.1_ASM2564225v1_genomic	99.89	0.08	1	4120518	4120518	3	0	1	4	0
GCA_049488905.1	GCF_049488905.1	SAMN19519180	China	China: Wuhan	sputum	Homo sapiens	clinical_respiratory	GCA_049488905.1_ASM4948890v1_genomic	100	0.03	1	4556686	4556686	4	0	1	5	0
GCA_001275085.1	GCF_001275085.1	SAMN03389651	USA	USA: New York, NY	blood	Homo sapiens	clinical_blood	GCA_001275085.1_ISMMS4v1_genomic	100	0.34	3	4734405	4752108	6	0	2	8	0
GCA_002799295.1	GCF_002799295.1	SAMN06644927	Germany	Germany: Braunschweig	Sewage		env_wastewater	GCA_002799295.1_ASM279929v1_genomic	100	1.45	7	1678191	4753827	2	2	1	5	0
GCA_002799065.1	GCF_002799065.1	SAMN06644907	Spain	Spain: Madrid	blood	Homo sapiens	clinical_blood	GCA_002799065.1_ASM279906v1_genomic	100	0.72	11	1377731	5036145	2	0	3	5	0
GCA_002799155.1	GCF_002799155.1	SAMN06644901	Spain	Spain: Madrid	urine	Homo sapiens	clinical_urine	GCA_002799155.1_ASM279915v1_genomic	100	0	2	4313447	4422561	3	0	0	3	0
GCA_021554415.1	GCF_021554415.1	SAMN13826929	China	China:Hefei	cell culture	Homo sapiens	clinical_other	GCA_021554415.1_ASM2155441v1_genomic	100	0.11	12	1324148	4387374	2	0	0	2	0
GCA_002798925.1	GCF_002798925.1	SAMN06645021	Germany	Germany: Braunschweig	Sewage		env_wastewater	GCA_002798925.1_ASM279892v1_genomic	100	1.45	7	1678191	4879275	2	2	3	7	0
GCA_032025265.1	GCF_032025265.1	SAMN36390436	USA	USA: Iowa		Homo sapiens	clinical_other	GCA_032025265.1_ASM3202526v1_genomic	100	1.72	11	1214177	5003791	7	0	3	10	0
GCA_021554315.1	GCF_021554315.1	SAMN13826882	China	China:Hefei	cell culture	Homo sapiens	clinical_other	GCA_021554315.1_ASM2155431v1_genomic	100	0.69	12	897540	4441114	1	0	1	2	0
GCA_021554495.1	GCF_021554495.1	SAMN13830196	China	China:Hefei	cell culture	Homo sapiens	clinical_other	GCA_021554495.1_ASM2155449v1_genomic	100	0	24	531280	4577540	2	1	0	3	0
GCA_003938995.1	GCF_003938995.1	SAMN10163202	USA	USA: DC	Throat (pharynx)	Homo sapiens	clinical_respiratory	GCA_003938995.1_ASM393899v1_genomic	99.66	1.24	1	4807339	4807339	5	0	2	7	0
GCA_021554235.1	GCF_021554235.1	SAMN13826468	China	China:Hefei	cell culture	Homo sapiens	clinical_other	GCA_021554235.1_ASM2155423v1_genomic	100	0.88	32	586585	4719212	2	1	4	7	0
GCA_021554535.1	GCF_021554535.1	SAMN13830213	China	China:Hefei	cell culture	Homo sapiens	clinical_other	GCA_021554535.1_ASM2155453v1_genomic	100	0	23	560444	4577420	2	0	0	2	0
GCA_021554255.1	GCF_021554255.1	SAMN13826465	China	China:Hefei	cell culture	Homo sapiens	clinical_other	GCA_021554255.1_ASM2155425v1_genomic	100	0	12	538697	4523053	2	0	0	2	0
GCA_002799215.1	GCF_002799215.1	SAMN06644898	Spain	Spain: Madrid	Respiratory secretion	Homo sapiens	clinical_respiratory	GCA_002799215.1_ASM279921v1_genomic	100	0	8	1112883	4408302	0	0	1	1	0
GCA_022631015.1	GCF_022631015.1	SAMN26589472	China	China:Inner Mongolia	pure culture	dairy cows	env_animal	GCA_022631015.1_ASM2263101v1_genomic	100	0	40	620497	4482664	3	0	0	3	0
GCA_050880405.1	GCF_050880405.1	SAMN48521361	China	China:Zhanjiang	shoreline seawater		env_water	GCA_050880405.1_ASM5088040v1_genomic	100	0.49	15	873321	4686271	5	0	0	5	0
GCA_021554475.1	GCF_021554475.1	SAMN13830182	China	China:Hefei	cell culture	Homo sapiens	clinical_other	GCA_021554475.1_ASM2155447v1_genomic	100	0	19	495327	4385418	1	0	0	1	0
GCA_021554555.1	GCF_021554555.1	SAMN13830222	China	China:Hefei	cell culture	Homo sapiens	clinical_other	GCA_021554555.1_ASM2155455v1_genomic	100	1.08	26	502311	4782584	2	1	0	3	0
GCA_002798945.1	GCF_002798945.1	SAMN06645020	Germany	Germany: Braunschweig	Sewage		env_wastewater	GCA_002798945.1_ASM279894v1_genomic	100	0.46	6	1243422	4726489	2	0	1	3	0
GCA_045800455.1	GCF_045800455.1	SAMN44521702	USA	USA: Philadelphia	respiratory sinuses	Homo sapiens	clinical_respiratory	GCA_045800455.1_ASM4580045v1_genomic	100	0.11	33	452378	4740187	5	0	0	5	0
GCA_021554385.1	GCF_021554385.1	SAMN13826907	China	China:Hefei	cell culture	Homo sapiens	clinical_other	GCA_021554385.1_ASM2155438v1_genomic	100	0.11	12	1324148	4387593	2	0	0	2	0
GCA_002799165.1	GCF_002799165.1	SAMN06644900	Spain	Spain: Madrid	blood	Homo sapiens	clinical_blood	GCA_002799165.1_ASM279916v1_genomic	100	1.5	5	2480350	4846973	3	1	2	6	0
GCA_021554195.1	GCF_021554195.1	SAMN13826216	China	China:Hefei	cell culture	Homo sapiens	clinical_other	GCA_021554195.1_ASM2155419v1_genomic	99.66	0.07	28	441025	4580179	3	3	1	7	0
GCA_001275095.1	GCF_001275095.1	SAMN03389653	USA	USA: New York, NY	blood	Homo sapiens	clinical_blood	GCA_001275095.1_ISMMS6v1_genomic	99.69	0.52	10	3462384	4832466	7	1	3	11	0
GCA_021554295.1	GCF_021554295.1	SAMN13826476	China	China:Hefei	cell culture	Homo sapiens	clinical_other	GCA_021554295.1_ASM2155429v1_genomic	100	0.69	23	450285	4447722	1	0	1	2	0
GCA_032025485.1	GCF_032025485.1	SAMN36390433	USA	USA: Iowa		Homo sapiens	clinical_other	GCA_032025485.1_ASM3202548v1_genomic	99.66	0.39	14	521093	4711422	5	0	0	5	0
GCA_001676315.1	GCF_001676315.1	SAMN05188789	France	France:Feucherolles	horse manure		env_animal	GCA_001676315.1_ASM167631v1_genomic	99.89	0.34	26	381766	4139723	1	2	0	3	0
GCA_040297585.2	GCF_040297585.2	SAMN40260274	India	India	Municipal Waste Water		env_water	GCA_040297585.2_ASM4029758v2_genomic	99.66	0	19	373912	4444599	1	0	0	1	0
GCA_021554435.1	GCF_021554435.1	SAMN13830169	China	China:Hefei	cell culture	Homo sapiens	clinical_other	GCA_021554435.1_ASM2155443v1_genomic	100	0	19	439164	4384391	1	0	0	1	0
GCA_045800555.1	GCF_045800555.1	SAMN44521701	USA	USA: Philadelphia	respiratory sinuses	Homo sapiens	clinical_respiratory	GCA_045800555.1_ASM4580055v1_genomic	100	0	40	346781	4999821	9	2	3	14	0
GCA_021554575.1	GCF_021554575.1	SAMN13830224	China	China:Hefei	cell culture	Homo sapiens	clinical_other	GCA_021554575.1_ASM2155457v1_genomic	99.66	0.12	23	363195	4758939	4	1	0	5	0
GCA_021554595.1	GCF_021554595.1	SAMN13830223	China	China:Hefei	cell culture	Homo sapiens	clinical_other	GCA_021554595.1_ASM2155459v1_genomic	99.66	0.12	43	332778	4762722	4	6	0	10	0
GCA_002799015.1	GCF_002799015.1	SAMN06644988	Germany	Germany: Munich	Eye-care solution		clinical_eye_ear	GCA_002799015.1_ASM279901v1_genomic	100	0	26	295269	4746537	3	3	1	7	0
GCA_021554135.1	GCF_021554135.1	SAMN13814255	China	China:Hefei	cell culture	Homo sapiens	clinical_other	GCA_021554135.1_ASM2155413v1_genomic	100	0.38	29	273885	4626169	3	0	0	3	0
GCA_032025385.1	GCF_032025385.1	SAMN36390434	USA	USA: Iowa		Homo sapiens	clinical_other	GCA_032025385.1_ASM3202538v1_genomic	100	1.38	11	903245	4591791	4	1	1	6	0
GCA_002799135.1	GCF_002799135.1	SAMN06644904	Spain	Spain: Madrid	sputum	Homo sapiens	clinical_respiratory	GCA_002799135.1_ASM279913v1_genomic	100	0	28	289991	4652436	3	1	0	4	0
GCA_002799145.1	GCF_002799145.1	SAMN06644903	Spain	Spain: Madrid	urine	Homo sapiens	clinical_urine	GCA_002799145.1_ASM279914v1_genomic	100	0	27	289991	4654219	3	1	0	4	0
GCA_032025465.1	GCF_032025465.1	SAMN36390435	USA	USA: Iowa		Homo sapiens	clinical_other	GCA_032025465.1_ASM3202546v1_genomic	99.89	3.46	3	3328610	3967727	1	0	0	1	0
GCA_001676435.1	GCF_001676435.1	SAMN05190067	France	France: Versailleux	cattle manure		env_animal	GCA_001676435.1_ASM167643v1_genomic	99.89	0.21	30	268786	4264176	2	4	0	6	0
GCA_021554125.1	GCF_021554125.1	SAMN13812697	China	China:Hefei	cell culture	Homo sapiens	clinical_other	GCA_021554125.1_ASM2155412v1_genomic	100	0.38	30	270687	4630846	3	0	0	3	0
GCA_001676385.1	GCF_001676385.1	SAMN05188928	France	France:Feucherolles	horse manure		env_animal	GCA_001676385.1_ASM167638v1_genomic	99.91	0.34	51	276364	4123397	4	0	0	4	0
GCA_022630915.1	GCF_022630915.1	SAMN26589465	China	China:Inner Mongolia	pure culture	dairy cows	env_animal	GCA_022630915.1_ASM2263091v1_genomic	100	0.17	53	224717	4659850	1	0	0	1	0
GCA_049384985.1	GCF_049384985.1	SAMN39200952	Lebanon	Lebanon	tissue	Homo sapiens	clinical_other	GCA_049384985.1_ASM4938498v1_genomic	100	0.39	74	244517	4873012	5	3	2	10	0
GCA_013345715.1	GCF_013345715.1	SAMN15177966	Bulgaria	Bulgaria:Sofia	tracheobronchial aspirate	Homo sapiens	clinical_respiratory	GCA_013345715.1_ASM1334571v1_genomic	100	0.39	117	204544	4478585	2	4	0	6	0
GCA_034809285.1	GCF_034809285.1	SAMN37523150	Lebanon	Lebanon	DTA	Homo sapiens	clinical_other	GCA_034809285.1_ASM3480928v1_genomic	100	0.34	43	240758	4766861	3	1	0	4	0
GCA_001676295.1	GCF_001676295.1	SAMN05188742	France	France:Feucherolles	horse manure		env_animal	GCA_001676295.1_ASM167629v1_genomic	100	0.86	45	205782	4548960	1	4	0	5	0
GCA_045800595.1	GCF_045800595.1	SAMN44521699	USA	USA: Philadelphia	tracheal aspirate	Homo sapiens	clinical_respiratory	GCA_045800595.1_ASM4580059v1_genomic	100	1.15	73	249577	4911780	3	3	1	7	0
GCA_021554355.1	GCF_021554355.1	SAMN13826883	China	China:Hefei	cell culture	Homo sapiens	clinical_other	GCA_021554355.1_ASM2155435v1_genomic	100	0.05	42	236995	4681805	4	2	0	6	0
GCA_032025625.1	GCF_032025625.1	SAMN36390439	USA	USA: Alabama		Homo sapiens	clinical_other	GCA_032025625.1_ASM3202562v1_genomic	100	2.45	5	1484804	4319629	1	0	0	1	0
GCA_034809125.1	GCF_034809125.1	SAMN37523157	Lebanon	Lebanon	BRONCHIAL	Homo sapiens	clinical_respiratory	GCA_034809125.1_ASM3480912v1_genomic	100	1.46	47	254187	4768268	1	1	0	2	0
GCA_049385665.1	GCF_049385665.1	SAMN39201045	Lebanon	Lebanon	bone	Homo sapiens	clinical_other	GCA_049385665.1_ASM4938566v1_genomic	100	0.18	51	319331	4672512	3	3	0	6	0
GCA_002189565.1	GCF_002189565.1	SAMN06678627	Australia	Australia: Perth	water		env_water	GCA_002189565.1_ASM218956v1_genomic	100	0	46	196365	4573126	3	3	0	6	0
GCA_002799105.1	GCF_002799105.1	SAMN06644906	Spain	Spain: Madrid	Pus from a wound	Homo sapiens	clinical_wound	GCA_002799105.1_ASM279910v1_genomic	100	0	14	722774	4541906	3	1	1	5	0
GCA_049384945.1	GCF_049384945.1	SAMN39200954	Lebanon	Lebanon	DTA	Homo sapiens	clinical_other	GCA_049384945.1_ASM4938494v1_genomic	100	0	56	191879	4507285	2	1	0	3	0
GCA_022630615.1	GCF_022630615.1	SAMN26589452	China	China:Jilin	pure culture	dairy cows	env_animal	GCA_022630615.1_ASM2263061v1_genomic	100	0	55	199060	4503600	3	0	0	3	0
GCA_034809165.1	GCF_034809165.1	SAMN37523155	Lebanon	Lebanon	DTA	Homo sapiens	clinical_other	GCA_034809165.1_ASM3480916v1_genomic	100	0.08	54	173894	4647902	2	2	2	6	0
GCA_003062375.2	GCF_003062375.2	SAMN08767397	Brazil	Brazil	sputum	Homo sapiens	clinical_respiratory	GCA_003062375.2_ASM306237v2_genomic	100	0.34	49	166323	4477086	2	1	0	3	0
GCA_013282585.1	GCF_013282585.1	SAMN13865298	Norway	Norway:Aas	surface water		env_water	GCA_013282585.1_ASM1328258v1_genomic	100	0	51	218175	4765683	5	4	1	10	0
GCA_014489825.1	GCF_014489825.1	SAMN14089768	USA	USA	pulmonary	Homo sapiens	clinical_other	GCA_014489825.1_ASM1448982v1_genomic	100	0.69	41	199093	4446452	1	2	0	3	0
GCA_021554615.1	GCF_021554615.1	SAMN13830225	China	China:Hefei	cell culture	Homo sapiens	clinical_other	GCA_021554615.1_ASM2155461v1_genomic	99.66	0.12	25	363195	4759892	4	1	0	5	0
GCA_021554335.1	GCF_021554335.1	SAMN13826884	China	China:Hefei	cell culture	Homo sapiens	clinical_other	GCA_021554335.1_ASM2155433v1_genomic	100	0.69	46	173455	4741497	3	3	1	7	0
GCA_029907915.1	GCF_029907915.1	SAMN34063392	Russia	Russia: Moscow	sputum	Homo sapiens	clinical_respiratory	GCA_029907915.1_ASM2990791v1_genomic	100	0.69	35	339362	4728026	5	0	0	5	0
GCA_032025665.1	GCF_032025665.1	SAMN36390442	USA	USA: Alabama		Homo sapiens	clinical_other	GCA_032025665.1_ASM3202566v1_genomic	99.66	1.79	6	1401757	4495881	1	0	0	1	0
GCA_021554375.1	GCF_021554375.1	SAMN13826906	China	China:Hefei	cell culture	Homo sapiens	clinical_other	GCA_021554375.1_ASM2155437v1_genomic	100	0.69	47	173455	4742314	3	3	1	7	0
GCA_022630935.1	GCF_022630935.1	SAMN26589466	China	China:Inner Mongolia	pure culture	dairy cows	env_animal	GCA_022630935.1_ASM2263093v1_genomic	100	0	56	175355	4659970	1	1	0	2	0
GCA_013464125.1	GCF_013464125.1	SAMN10131049	Slovenia	Slovenia: Golnik	Oropharinx	Homo sapiens	clinical_other	GCA_013464125.1_ASM1346412v1_genomic	100	1.45	68	150813	4795669	6	4	1	11	0
GCA_047497475.1	GCF_047497475.1	SAMN38257313	Japan	Japan: Aichi	missing	Homo sapiens	clinical_other	GCA_047497475.1_ASM4749747v1_genomic	99.89	0.46	54	175474	4336454	2	0	0	2	0
GCA_004793415.1	GCF_004793415.1	SAMN11289620	China	China	urine	Homo sapiens	clinical_urine	GCA_004793415.1_ASM479341v1_genomic	99.93	0.03	50	150417	4897188	4	5	0	9	0
GCA_017287835.1	GCF_017287835.1	SAMN17860416	Nigeria	Nigeria	wound	Homo sapiens	clinical_wound	GCA_017287835.1_ASM1728783v1_genomic	100	1.12	56	160708	4480690	2	4	0	6	0
GCA_017287995.1	GCF_017287995.1	SAMN17860415	Nigeria	Nigeria	wound	Homo sapiens	clinical_wound	GCA_017287995.1_ASM1728799v1_genomic	100	0.69	65	148687	4483848	2	4	0	6	0
GCA_049384925.1	GCF_049384925.1	SAMN39200955	Lebanon	Lebanon	DTA	Homo sapiens	clinical_other	GCA_049384925.1_ASM4938492v1_genomic	100	0.38	81	146446	4980389	2	2	1	5	0
GCA_013463485.1	GCF_013463485.1	SAMN10131082	Belgium	Belgium: Antwerp	Oropharinx	Homo sapiens	clinical_other	GCA_013463485.1_ASM1346348v1_genomic	99.89	0	63	141962	4441446	1	5	0	6	0
GCA_040704865.1	GCF_040704865.1	SAMN42318116	Portugal	Portugal: Lisbon	rectal swab from veterinarian support staff	Homo sapiens	clinical_other	GCA_040704865.1_ASM4070486v1_genomic	100	0.43	139	144666	4837065	5	1	0	6	0
GCA_004522525.1	GCF_004522525.1	SAMN10819966	Lebanon	Lebanon	Bacteria	Homo sapiens	clinical_other	GCA_004522525.1_ASM452252v1_genomic	100	0	72	173764	4461864	1	3	0	4	0
GCA_002738705.1	GCF_002738705.1	SAMN06019653	Italy	Italy:Rome	lung	Homo sapiens	clinical_respiratory	GCA_002738705.1_ASM273870v1_genomic	100	0.46	67	137737	4354099	4	1	0	5	0
GCA_001858265.1	GCF_001858265.1	SAMN05413110	Malaysia	Malaysia	Dentine Caries	Homo sapiens	clinical_other	GCA_001858265.1_ASM185826v1_genomic	100	0.38	79	138000	4992669	2	3	0	5	0
GCA_047497545.1	GCF_047497545.1	SAMN38257304	Japan	Japan: Kyoto	sputum	Homo sapiens	clinical_respiratory	GCA_047497545.1_ASM4749754v1_genomic	99.89	0	62	131933	4124998	1	1	0	2	0
GCA_013464045.1	GCF_013464045.1	SAMN10131053	Belgium	Belgium: Antwerp	Oropharinx	Homo sapiens	clinical_other	GCA_013464045.1_ASM1346404v1_genomic	100	0	72	131228	4604315	3	3	0	6	0
GCA_003057835.2	GCF_003057835.2	SAMN08742775	Brazil	Brazil	sputum from cystic fibrosis patient	Homo sapiens	clinical_respiratory	GCA_003057835.2_ASM305783v2_genomic	100	0.34	45	195024	4476797	2	2	0	4	0
GCA_022630715.1	GCF_022630715.1	SAMN26589454	China	China:Jilin	pure culture	dairy cows	env_animal	GCA_022630715.1_ASM2263071v1_genomic	100	0	96	133455	4575161	4	6	0	10	0
GCA_052747815.1	GCF_052747815.1	SAMN51336246	India	India	sputum	Homo sapiens	clinical_respiratory	GCA_052747815.1_ASM5274781v1_genomic	100	0	57	146607	4665443	4	0	0	4	0
GCA_049385245.1	GCF_049385245.1	SAMN39201055	Lebanon	Lebanon	DTA	Homo sapiens	clinical_other	GCA_049385245.1_ASM4938524v1_genomic	100	0.03	72	129738	4848683	4	3	0	7	0
GCA_002738805.1	GCF_002738805.1	SAMN06019660	Italy	Italy:Rome	lung	Homo sapiens	clinical_respiratory	GCA_002738805.1_ASM273880v1_genomic	100	0.11	86	137736	4348950	3	4	0	7	0
GCA_022630635.1	GCF_022630635.1	SAMN26589453	China	China:Jilin	pure culture	dairy cows	env_animal	GCA_022630635.1_ASM2263063v1_genomic	100	0.24	94	128352	4587496	4	2	0	6	0
GCA_022630625.1	GCF_022630625.1	SAMN26589450	China	China:Jilin	pure culture	dairy cows	env_animal	GCA_022630625.1_ASM2263062v1_genomic	100	0.05	69	166194	4737912	4	1	1	6	0
GCA_040704815.1	GCF_040704815.1	SAMN42318130	Portugal	Portugal: Porto	hand swab from veterinarian support staff	Homo sapiens	clinical_other	GCA_040704815.1_ASM4070481v1_genomic	100	0	140	124892	4715333	3	2	1	6	0
GCA_049385395.1	GCF_049385395.1	SAMN39201050	Lebanon	Lebanon	DTA	Homo sapiens	clinical_other	GCA_049385395.1_ASM4938539v1_genomic	100	0.55	87	139835	4500455	2	4	0	6	0
GCA_029543165.1	GCF_029543165.1	SAMN33875084	China	China:Shenzhen	playground soil		env_soil_sediment	GCA_029543165.1_ASM2954316v1_genomic	100	0.03	62	129634	4936495	4	2	1	7	0
GCA_002739375.1	GCF_002739375.1	SAMN06019719	Italy	Italy:Rome	lung	Homo sapiens	clinical_respiratory	GCA_002739375.1_ASM273937v1_genomic	100	0.05	92	123704	4740614	4	5	1	10	0
GCA_013464035.1	GCF_013464035.1	SAMN10131055	Belgium	Belgium: Antwerp	Perineum swab	Homo sapiens	clinical_other	GCA_013464035.1_ASM1346403v1_genomic	100	0.34	68	146592	4658515	1	5	0	6	0
GCA_022630735.1	GCF_022630735.1	SAMN26589457	China	China:Inner Mongolia	pure culture	dairy cows	env_animal	GCA_022630735.1_ASM2263073v1_genomic	100	0	83	135644	4662270	1	1	0	2	0
GCA_047497925.1	GCF_047497925.1	SAMN38257278	Japan	Japan: Aichi	missing	Homo sapiens	clinical_other	GCA_047497925.1_ASM4749792v1_genomic	100	0	93	136749	4713129	2	5	0	7	0
GCA_049385625.1	GCF_049385625.1	SAMN39201044	Lebanon	Lebanon	DTA	Homo sapiens	clinical_other	GCA_049385625.1_ASM4938562v1_genomic	100	0.05	114	123658	4739968	4	3	0	7	0
GCA_017287615.1	GCF_017287615.1	SAMN17860424	Nigeria	Nigeria	stool	Homo sapiens	clinical_other	GCA_017287615.1_ASM1728761v1_genomic	100	0.69	72	121911	4476389	2	6	0	8	0
GCA_017582325.1	GCF_017582325.1	SAMN17860450	Nigeria	Nigeria	urine	Homo sapiens	clinical_urine	GCA_017582325.1_ASM1758232v1_genomic	100	0.69	63	137062	4479014	2	4	0	6	0
GCA_047497455.1	GCF_047497455.1	SAMN38257311	Japan	Japan: Aichi	missing	Homo sapiens	clinical_other	GCA_047497455.1_ASM4749745v1_genomic	100	0.11	82	121861	4499907	3	4	0	7	0
GCA_013463585.1	GCF_013463585.1	SAMN10131077	France	France: Paris	Oropharinx	Homo sapiens	clinical_other	GCA_013463585.1_ASM1346358v1_genomic	100	0.19	86	117671	4701856	4	5	1	10	0
GCA_022630865.1	GCF_022630865.1	SAMN26589461	China	China:Inner Mongolia	pure culture	dairy cows	env_animal	GCA_022630865.1_ASM2263086v1_genomic	100	0	72	157168	4657304	1	3	0	4	0
GCA_017582655.1	GCF_017582655.1	SAMN17860428	Nigeria	Nigeria	stool	Homo sapiens	clinical_other	GCA_017582655.1_ASM1758265v1_genomic	100	0.05	66	118415	4741983	6	2	0	8	0
GCA_002739175.1	GCF_002739175.1	SAMN06019699	Italy	Italy:Rome	lung	Homo sapiens	clinical_respiratory	GCA_002739175.1_ASM273917v1_genomic	100	0.44	80	117956	4774285	4	5	2	11	0
GCA_001676375.1	GCF_001676375.1	SAMN05189120	France	France:Feucherolles	cattle manure		env_animal	GCA_001676375.1_ASM167637v1_genomic	100	0	77	121394	4595297	2	5	0	7	0
GCA_017582605.1	GCF_017582605.1	SAMN17860430	Nigeria	Nigeria	urine	Homo sapiens	clinical_urine	GCA_017582605.1_ASM1758260v1_genomic	100	0.78	70	138777	4482344	2	5	0	7	0
GCA_004920835.1	GCF_004920835.1	SAMN08978021	USA	USA: Michigan	Hospital hot water tap		env_water	GCA_004920835.1_ASM492083v1_genomic	100	0	81	122165	4559750	2	1	0	3	0
GCA_002739855.1	GCF_002739855.1	SAMN06019691	Italy	Italy:Rome	lung	Homo sapiens	clinical_respiratory	GCA_002739855.1_ASM273985v1_genomic	99.89	0	72	122934	4349116	0	3	1	4	0
GCA_013463775.1	GCF_013463775.1	SAMN10131066	Germany	Germany: Berlin	Perineum swab	Homo sapiens	clinical_other	GCA_013463775.1_ASM1346377v1_genomic	100	0.69	86	114470	4825217	5	5	1	11	0
GCA_034809185.1	GCF_034809185.1	SAMN37523156	Lebanon	Lebanon	DTA	Homo sapiens	clinical_other	GCA_034809185.1_ASM3480918v1_genomic	100	0.16	71	123217	4623891	4	1	0	5	0
GCA_013463495.1	GCF_013463495.1	SAMN10131078	Slovenia	Slovenia: Ljubljana	Oropharinx	Homo sapiens	clinical_other	GCA_013463495.1_ASM1346349v1_genomic	100	0.34	75	117823	4542287	3	4	2	9	0
GCA_013464485.1	GCF_013464485.1	SAMN10131030	Spain	Spain: Barcelona	sputum	Homo sapiens	clinical_respiratory	GCA_013464485.1_ASM1346448v1_genomic	100	1.49	97	116708	4893467	3	4	0	7	0
GCA_034809245.1	GCF_034809245.1	SAMN37523151	Lebanon	Lebanon	DTA	Homo sapiens	clinical_other	GCA_034809245.1_ASM3480924v1_genomic	100	0.34	75	115297	4764706	3	4	0	7	0
GCA_049384385.1	GCF_049384385.1	SAMN39200974	Lebanon	Lebanon	DTA	Homo sapiens	clinical_other	GCA_049384385.1_ASM4938438v1_genomic	100	0.17	85	119301	4513226	2	1	0	3	0
GCA_013464805.1	GCF_013464805.1	SAMN10131158	Germany	Germany: Berlin	Perineum swab	Homo sapiens	clinical_other	GCA_013464805.1_ASM1346480v1_genomic	100	0.69	89	120352	4824651	5	6	1	12	0
GCA_002739775.1	GCF_002739775.1	SAMN06019681	Italy	Italy:Rome	lung	Homo sapiens	clinical_respiratory	GCA_002739775.1_ASM273977v1_genomic	100	0.73	96	115124	4530396	2	4	0	6	0
GCA_019891375.1	GCF_019891375.1	SAMN21169357	Serbia	Serbia: Belgrade	cell culture	Homo sapiens	clinical_other	GCA_019891375.1_ASM1989137v1_genomic	100	0	81	110818	4756179	2	5	1	8	0
GCA_013464785.1	GCF_013464785.1	SAMN10131162	Germany	Germany: Berlin	Perineum swab	Homo sapiens	clinical_other	GCA_013464785.1_ASM1346478v1_genomic	100	0.69	82	108175	4826390	5	6	1	12	0
GCA_003244615.1	GCF_003244615.1	SAMN04978506	India	India	respiratory	Homo sapiens	clinical_respiratory	GCA_003244615.1_ASM324461v1_genomic	95.55	0.33	114	138936	4018217	1	3	0	4	0
GCA_022630995.1	GCF_022630995.1	SAMN26589470	China	China:Inner Mongolia	pure culture	dairy cows	env_animal	GCA_022630995.1_ASM2263099v1_genomic	100	0	58	235247	4662448	1	0	0	1	0
GCA_002740055.1	GCF_002740055.1	SAMN06019712	Italy	Italy:Rome	lung	Homo sapiens	clinical_respiratory	GCA_002740055.1_ASM274005v1_genomic	100	0.34	98	107275	4913731	9	5	0	14	0
GCA_002739065.1	GCF_002739065.1	SAMN06019684	Italy	Italy:Rome	lung	Homo sapiens	clinical_respiratory	GCA_002739065.1_ASM273906v1_genomic	100	0	70	115518	4348675	0	3	0	3	0
GCA_049384685.1	GCF_049384685.1	SAMN39200964	Lebanon	Lebanon	DTA	Homo sapiens	clinical_other	GCA_049384685.1_ASM4938468v1_genomic	99.93	0.55	89	116836	4486098	3	3	0	6	0
GCA_013463465.1	GCF_013463465.1	SAMN10131080	Germany	Germany: Berlin	Perineum swab	Homo sapiens	clinical_other	GCA_013463465.1_ASM1346346v1_genomic	100	0	62	107713	4303968	0	3	0	3	0
GCA_049385725.1	GCF_049385725.1	SAMN39201042	Lebanon	Lebanon	tissue	Homo sapiens	clinical_other	GCA_049385725.1_ASM4938572v1_genomic	100	0.29	106	120008	4511102	2	4	0	6	0
GCA_002740095.1	GCF_002740095.1	SAMN06019716	Italy	Italy:Rome	lung	Homo sapiens	clinical_respiratory	GCA_002740095.1_ASM274009v1_genomic	100	0.05	97	112847	4739009	5	6	1	12	0
GCA_013464605.1	GCF_013464605.1	SAMN10131169	Germany	Germany: Berlin	Perineum swab	Homo sapiens	clinical_other	GCA_013464605.1_ASM1346460v1_genomic	100	0	68	106848	4307992	0	4	0	4	0
GCA_049385185.1	GCF_049385185.1	SAMN39201056	Lebanon	Lebanon	bronchial	Homo sapiens	clinical_respiratory	GCA_049385185.1_ASM4938518v1_genomic	100	0.05	84	117448	4760522	5	2	0	7	0
GCA_053320475.1	GCA_053320475.1	SAMN50677604	India	India	blood	Homo sapiens	clinical_blood	GCA_053320475.1_ASM5332047v1_genomic	94.48	1.41	82	105590	4683031	5	4	2	11	0
GCA_002739785.1	GCF_002739785.1	SAMN06019687	Italy	Italy:Rome	lung	Homo sapiens	clinical_respiratory	GCA_002739785.1_ASM273978v1_genomic	100	0	82	107247	4340861	0	4	0	4	0
GCA_002739095.1	GCF_002739095.1	SAMN06019686	Italy	Italy:Rome	lung	Homo sapiens	clinical_respiratory	GCA_002739095.1_ASM273909v1_genomic	100	0.34	70	104672	4350360	0	4	0	4	0
GCA_013463535.1	GCF_013463535.1	SAMN10131079	Germany	Germany: Berlin	Perineum swab	Homo sapiens	clinical_other	GCA_013463535.1_ASM1346353v1_genomic	100	0	73	103224	4307850	0	4	0	4	0
GCA_013463855.1	GCF_013463855.1	SAMN10131063	Belgium	Belgium: Antwerp	Oropharinx	Homo sapiens	clinical_other	GCA_013463855.1_ASM1346385v1_genomic	100	1.45	87	111046	5071543	5	6	1	12	0
GCA_017838015.1	GCF_017838015.1	SAMN17860419	Nigeria	Nigeria	HVS	Homo sapiens	clinical_other	GCA_017838015.1_ASM1783801v1_genomic	99.66	0.39	79	102801	4740258	6	5	0	11	0
GCA_013464595.1	GCF_013464595.1	SAMN10131170	Germany	Germany: Berlin	Perineum swab	Homo sapiens	clinical_other	GCA_013464595.1_ASM1346459v1_genomic	100	0	71	100968	4308555	0	5	0	5	0
GCA_002738785.1	GCF_002738785.1	SAMN06019658	Italy	Italy:Rome	lung	Homo sapiens	clinical_respiratory	GCA_002738785.1_ASM273878v1_genomic	100	0.46	94	115442	4354314	4	5	0	9	0
GCA_002739455.1	GCF_002739455.1	SAMN06019725	Italy	Italy:Rome	lung	Homo sapiens	clinical_respiratory	GCA_002739455.1_ASM273945v1_genomic	100	0.69	91	100158	4882242	2	9	1	12	0
GCA_013464165.1	GCF_013464165.1	SAMN10131047	Belgium	Belgium: Antwerp	Oropharinx	Homo sapiens	clinical_other	GCA_013464165.1_ASM1346416v1_genomic	100	0	84	104632	4699051	3	4	0	7	0
GCA_002740115.1	GCF_002740115.1	SAMN06019718	Italy	Italy:Rome	lung	Homo sapiens	clinical_respiratory	GCA_002740115.1_ASM274011v1_genomic	100	0.05	104	105012	4731946	4	5	1	10	0
GCA_013464775.1	GCF_013464775.1	SAMN10131161	Germany	Germany: Berlin	Perineum swab	Homo sapiens	clinical_other	GCA_013464775.1_ASM1346477v1_genomic	100	0.69	86	99681	4826267	5	6	1	12	0
GCA_049385445.1	GCF_049385445.1	SAMN39201052	Lebanon	Lebanon	DTA	Homo sapiens	clinical_other	GCA_049385445.1_ASM4938544v1_genomic	99.31	1.76	102	100417	5006173	1	8	2	11	0
GCA_002740355.1	GCF_002740355.1	SAMN06019737	Italy	Italy:Rome	lung	Homo sapiens	clinical_respiratory	GCA_002740355.1_ASM274035v1_genomic	100	0.88	97	96676	4758010	7	3	0	10	0
GCA_017582615.1	GCF_017582615.1	SAMN17860431	Nigeria	Nigeria	urine	Homo sapiens	clinical_urine	GCA_017582615.1_ASM1758261v1_genomic	100	1.03	92	98063	4475878	3	8	0	11	0
GCA_002740365.1	GCF_002740365.1	SAMN06019738	Italy	Italy:Rome	lung	Homo sapiens	clinical_respiratory	GCA_002740365.1_ASM274036v1_genomic	100	0.69	103	97464	4909273	12	13	0	25	0
GCA_013463875.1	GCF_013463875.1	SAMN10131059	Belgium	Belgium: Antwerp	Perineum swab	Homo sapiens	clinical_other	GCA_013463875.1_ASM1346387v1_genomic	100	0.28	105	95628	4885645	6	8	1	15	0
GCA_040704795.1	GCF_040704795.1	SAMN42318131	Portugal	Portugal: Porto	hand swab from veterinarian	Homo sapiens	clinical_other	GCA_040704795.1_ASM4070479v1_genomic	100	0.76	190	122561	4731578	3	1	1	5	0
GCA_002739445.1	GCF_002739445.1	SAMN06019721	Italy	Italy:Rome	lung	Homo sapiens	clinical_respiratory	GCA_002739445.1_ASM273944v1_genomic	100	0.39	96	100302	4738508	4	4	1	9	0
GCA_034809265.1	GCF_034809265.1	SAMN37523152	Lebanon	Lebanon	DTA	Homo sapiens	clinical_other	GCA_034809265.1_ASM3480926v1_genomic	100	0.05	100	94744	4732291	4	2	0	6	0
GCA_002740215.1	GCF_002740215.1	SAMN06019729	Italy	Italy:Rome	lung	Homo sapiens	clinical_respiratory	GCA_002740215.1_ASM274021v1_genomic	100	0.34	89	100888	4380555	1	1	0	2	0
GCA_032028025.1	GCF_032028025.1	SAMN37494540	Lebanon	Lebanon	DTA	Homo sapiens	clinical_other	GCA_032028025.1_ASM3202802v1_genomic	100	1.03	100	101222	5109916	3	5	0	8	0
GCA_002738845.1	GCF_002738845.1	SAMN06019661	Italy	Italy:Rome	lung	Homo sapiens	clinical_respiratory	GCA_002738845.1_ASM273884v1_genomic	100	0.46	84	98025	4346966	3	5	0	8	0
GCA_002739395.1	GCF_002739395.1	SAMN06019717	Italy	Italy:Rome	lung	Homo sapiens	clinical_respiratory	GCA_002739395.1_ASM273939v1_genomic	100	0.39	110	94504	4735249	4	5	1	10	0
GCA_002739835.1	GCF_002739835.1	SAMN06019690	Italy	Italy:Rome	lung	Homo sapiens	clinical_respiratory	GCA_002739835.1_ASM273983v1_genomic	99.89	0	75	96579	4347965	0	4	0	4	0
GCA_013464795.1	GCF_013464795.1	SAMN10131159	Germany	Germany: Berlin	Perineum swab	Homo sapiens	clinical_other	GCA_013464795.1_ASM1346479v1_genomic	100	0.86	93	93431	4825073	5	5	1	11	0
GCA_002740025.1	GCF_002740025.1	SAMN06019707	Italy	Italy:Rome	lung	Homo sapiens	clinical_respiratory	GCA_002740025.1_ASM274002v1_genomic	100	0.69	89	94682	4827143	3	4	1	8	0
GCA_034809145.1	GCF_034809145.1	SAMN37523158	Lebanon	Lebanon	urine	Homo sapiens	clinical_urine	GCA_034809145.1_ASM3480914v1_genomic	100	0	95	110576	4569362	3	5	1	9	0
GCA_004920755.1	GCF_004920755.1	SAMN08978033	USA	USA: Michigan	Residence cold water tap		env_water	GCA_004920755.1_ASM492075v1_genomic	100	0	112	90461	4556223	2	0	0	2	0
GCA_004522395.1	GCF_004522395.1	SAMN10819528	Lebanon	Lebanon	Bacteria	Homo sapiens	clinical_other	GCA_004522395.1_ASM452239v1_genomic	100	0.04	94	92813	4459062	1	5	0	6	0
GCA_013463785.1	GCF_013463785.1	SAMN10131065	Germany	Germany: Berlin	Perineum swab	Homo sapiens	clinical_other	GCA_013463785.1_ASM1346378v1_genomic	100	0.69	86	98451	4824438	5	3	1	9	0
GCA_049384645.1	GCF_049384645.1	SAMN39200966	Lebanon	Lebanon	DTA	Homo sapiens	clinical_other	GCA_049384645.1_ASM4938464v1_genomic	100	0.05	115	99395	4737978	4	3	0	7	0
GCA_002740085.1	GCF_002740085.1	SAMN06019711	Italy	Italy:Rome	lung	Homo sapiens	clinical_respiratory	GCA_002740085.1_ASM274008v1_genomic	100	4.14	99	97603	5015330	8	8	0	16	0
GCA_013464155.1	GCF_013464155.1	SAMN10131048	Germany	Germany: Berlin	Oropharinx	Homo sapiens	clinical_other	GCA_013464155.1_ASM1346415v1_genomic	100	0.69	102	87868	4843502	2	8	1	11	0
GCA_002739195.1	GCF_002739195.1	SAMN06019700	Italy	Italy:Rome	lung	Homo sapiens	clinical_respiratory	GCA_002739195.1_ASM273919v1_genomic	100	0.44	98	91209	4656954	4	8	1	13	0
GCA_002739155.1	GCF_002739155.1	SAMN06019696	Italy	Italy:Rome	lung	Homo sapiens	clinical_respiratory	GCA_002739155.1_ASM273915v1_genomic	100	0.74	103	88039	4615168	4	8	0	12	0
GCA_013464815.1	GCF_013464815.1	SAMN10131160	Germany	Germany: Berlin	Perineum swab	Homo sapiens	clinical_other	GCA_013464815.1_ASM1346481v1_genomic	100	0.69	97	89408	4824711	5	6	1	12	0
GCA_010994075.1	GCF_010994075.1	SAMN13247120	Lebanon	Lebanon	missing	Homo sapiens	clinical_other	GCA_010994075.1_ASM1099407v1_genomic	100	0	113	88021	4736097	3	8	1	12	0
GCA_002740285.1	GCF_002740285.1	SAMN06019734	Italy	Italy:Rome	lung	Homo sapiens	clinical_respiratory	GCA_002740285.1_ASM274028v1_genomic	100	0.53	106	98561	4825841	7	6	1	14	0
GCA_052220885.1	GCF_052220885.1	SAMN50575120	Japan	Japan	blood	Homo sapiens	clinical_blood	GCA_052220885.1_ASM5222088v1_genomic	100	0	102	85448	4481691	2	2	0	4	0
GCA_013463685.1	GCF_013463685.1	SAMN10131072	Spain	Spain: Barcelona	sputum	Homo sapiens	clinical_respiratory	GCA_013463685.1_ASM1346368v1_genomic	100	0	79	101921	4510473	1	3	0	4	0
GCA_003385135.1	GCF_003385135.1	SAMN09755198	USA	USA:Texas	sputum	Homo sapiens	clinical_respiratory	GCA_003385135.1_ASM338513v1_genomic	99.37	0	89	94013	4628959	2	6	1	9	0
GCA_049385065.1	GCF_049385065.1	SAMN39200951	Lebanon	Lebanon	bronchial	Homo sapiens	clinical_respiratory	GCA_049385065.1_ASM4938506v1_genomic	100	0.34	96	83101	4544135	2	5	0	7	0
GCA_002739955.1	GCF_002739955.1	SAMN06019697	Italy	Italy:Rome	lung	Homo sapiens	clinical_respiratory	GCA_002739955.1_ASM273995v1_genomic	100	0.39	88	83639	4612173	4	5	0	9	0
GCA_002738815.1	GCF_002738815.1	SAMN06019659	Italy	Italy:Rome	lung	Homo sapiens	clinical_respiratory	GCA_002738815.1_ASM273881v1_genomic	100	0.76	105	96123	4888565	8	12	0	20	0
GCA_964276915.1	GCF_964276915.1	SAMEA116144410	Slovakia	Slovakia	bronchoalveolar lavage (BAL)	Homo sapiens	clinical_respiratory	GCA_964276915.1_24-2628_genomic	98.28	0.23	100	85703	4697386	7	1	0	8	0
GCA_049385605.1	GCF_049385605.1	SAMN39201046	Lebanon	Lebanon	DTA	Homo sapiens	clinical_other	GCA_049385605.1_ASM4938560v1_genomic	100	0.69	90	96501	4711981	3	4	0	7	0
GCA_013464315.1	GCF_013464315.1	SAMN10131039	Slovenia	Slovenia: Ljubljana	Oropharinx	Homo sapiens	clinical_other	GCA_013464315.1_ASM1346431v1_genomic	100	0.74	135	80478	4956580	5	8	1	14	0
GCA_013463885.1	GCF_013463885.1	SAMN10131062	Belgium	Belgium: Antwerp	Perineum swab	Homo sapiens	clinical_other	GCA_013463885.1_ASM1346388v1_genomic	100	1.45	108	82096	5071214	5	6	1	12	0
GCA_002739365.1	GCF_002739365.1	SAMN06019715	Italy	Italy:Rome	lung	Homo sapiens	clinical_respiratory	GCA_002739365.1_ASM273936v1_genomic	99.83	1.08	118	83722	5214188	6	10	1	17	0
GCA_003244695.1	GCF_003244695.1	SAMN04978485	India	India	respiratory	Homo sapiens	clinical_respiratory	GCA_003244695.1_ASM324469v1_genomic	95.63	0.34	143	81284	4293836	1	3	0	4	0
GCA_002740245.1	GCF_002740245.1	SAMN06019731	Italy	Italy:Rome	lung	Homo sapiens	clinical_respiratory	GCA_002740245.1_ASM274024v1_genomic	100	0.69	81	92765	4379493	1	2	0	3	0
GCA_002738985.1	GCF_002738985.1	SAMN06019668	Italy	Italy:Rome	lung	Homo sapiens	clinical_respiratory	GCA_002738985.1_ASM273898v1_genomic	100	0.8	106	82576	4801064	8	8	0	16	0
GCA_002739505.1	GCF_002739505.1	SAMN06019728	Italy	Italy:Rome	lung	Homo sapiens	clinical_respiratory	GCA_002739505.1_ASM273950v1_genomic	100	0.34	97	78077	4377825	1	3	0	4	0
GCA_013463895.1	GCF_013463895.1	SAMN10131061	Spain	Spain: Barcelona	Pharyngeal exudate	Homo sapiens	clinical_other	GCA_013463895.1_ASM1346389v1_genomic	100	2.02	132	78473	5005218	10	4	1	15	0
GCA_002739405.1	GCF_002739405.1	SAMN06019720	Italy	Italy:Rome	lung	Homo sapiens	clinical_respiratory	GCA_002739405.1_ASM273940v1_genomic	100	0.39	105	85099	4618695	4	5	1	10	0
GCA_013464215.1	GCF_013464215.1	SAMN10131046	Spain	Spain: Barcelona	Pharyngeal exudate	Homo sapiens	clinical_other	GCA_013464215.1_ASM1346421v1_genomic	100	0.72	106	78750	4590928	3	4	0	7	0
GCA_003244785.1	GCF_003244785.1	SAMN04978494	India	India	blood	Homo sapiens	clinical_blood	GCA_003244785.1_ASM324478v1_genomic	95.66	0	140	76600	4281516	2	4	0	6	0
GCA_003244505.1	GCF_003244505.1	SAMN04978495	India	India	blood	Homo sapiens	clinical_blood	GCA_003244505.1_ASM324450v1_genomic	98.26	0	128	74488	4300032	3	2	0	5	0
GCA_010994225.1	GCF_010994225.1	SAMN13268959	Lebanon	Lebanon	missing	Homo sapiens	clinical_other	GCA_010994225.1_ASM1099422v1_genomic	100	0.67	193	80617	4381617	1	2	0	3	0
GCA_013464525.1	GCF_013464525.1	SAMN10131031	Spain	Spain: Barcelona	sputum	Homo sapiens	clinical_respiratory	GCA_013464525.1_ASM1346452v1_genomic	100	0.39	120	75005	4685118	3	7	1	11	0
GCA_013464495.1	GCF_013464495.1	SAMN10131032	Spain	Spain: Barcelona	missing	Homo sapiens	clinical_other	GCA_013464495.1_ASM1346449v1_genomic	100	0.07	118	73335	4851575	2	7	2	11	0
GCA_013464295.1	GCF_013464295.1	SAMN10131041	Spain	Spain: Barcelona	Surgical wound	Homo sapiens	clinical_wound	GCA_013464295.1_ASM1346429v1_genomic	100	0	111	74765	4449821	1	5	0	6	0
GCA_002205245.1	GCF_002205245.1	SAMN07237145	USA	USA: Columbus, OH	blood	Homo sapiens	clinical_blood	GCA_002205245.1_ASM220524v1_genomic	100	0.34	132	73400	4712083	1	9	1	11	0
GCA_049384445.1	GCF_049384445.1	SAMN39200971	Lebanon	Lebanon	DTA	Homo sapiens	clinical_other	GCA_049384445.1_ASM4938444v1_genomic	100	0.39	108	86312	4611346	4	4	1	9	0
GCA_002205215.1	GCF_002205215.1	SAMN07237146	USA	USA: Baltimore, MD	rectal swab	Homo sapiens	clinical_other	GCA_002205215.1_ASM220521v1_genomic	100	3.45	119	72736	4484627	2	9	0	11	0
GCA_013464915.1	GCF_013464915.1	SAMN10131153	Germany	Germany: Berlin	Perineum swab	Homo sapiens	clinical_other	GCA_013464915.1_ASM1346491v1_genomic	100	0.62	114	74914	4646463	2	4	0	6	0
GCA_013464355.1	GCF_013464355.1	SAMN10131038	Slovenia	Slovenia: Ljubljana	Perineum swab	Homo sapiens	clinical_other	GCA_013464355.1_ASM1346435v1_genomic	100	0.74	108	75062	4953483	5	12	1	18	0
GCA_013463595.1	GCF_013463595.1	SAMN10131075	France	France: Paris	Oropharinx	Homo sapiens	clinical_other	GCA_013463595.1_ASM1346359v1_genomic	99.93	0.46	141	71144	4839728	5	15	2	22	0
GCA_047498115.1	GCF_047498115.1	SAMN38257257	Japan	Japan: Kyoto	blood	Homo sapiens	clinical_blood	GCA_047498115.1_ASM4749811v1_genomic	100	1.45	119	72348	4831459	5	4	1	10	0
GCA_002739985.1	GCF_002739985.1	SAMN06019703	Italy	Italy:Rome	lung	Homo sapiens	clinical_respiratory	GCA_002739985.1_ASM273998v1_genomic	99.66	0.79	119	69055	4648324	4	5	1	10	0
GCA_003244855.1	GCF_003244855.1	SAMN04978500	India	India	respiratory	Homo sapiens	clinical_respiratory	GCA_003244855.1_ASM324485v1_genomic	99.27	0.39	150	69629	4272080	4	3	0	7	0
GCA_047498135.1	GCF_047498135.1	SAMN38257250	Japan	Japan: Tokyo	bile	Homo sapiens	clinical_other	GCA_047498135.1_ASM4749813v1_genomic	100	0.8	125	72587	4857091	3	8	1	12	0
GCA_003244495.1	GCF_003244495.1	SAMN04978493	India	India	blood	Homo sapiens	clinical_blood	GCA_003244495.1_ASM324449v1_genomic	98.62	0	143	69796	4333739	2	4	0	6	0
GCA_013464305.1	GCF_013464305.1	SAMN10131040	Slovenia	Slovenia: Ljubljana	Perineum swab	Homo sapiens	clinical_other	GCA_013464305.1_ASM1346430v1_genomic	100	0.74	102	76154	4779000	7	6	0	13	0
GCA_053320495.1	GCA_053320495.1	SAMN50677603	India	India	blood	Homo sapiens	clinical_blood	GCA_053320495.1_ASM5332049v1_genomic	98.62	2.2	125	68186	4773141	5	8	2	15	0
GCA_013464365.1	GCF_013464365.1	SAMN10131037	Spain	Spain: Barcelona	Bronchial aspirate	Homo sapiens	clinical_respiratory	GCA_013464365.1_ASM1346436v1_genomic	100	0	124	66647	4639329	3	5	0	8	0
GCA_002739875.1	GCF_002739875.1	SAMN06019693	Italy	Italy:Rome	lung	Homo sapiens	clinical_respiratory	GCA_002739875.1_ASM273987v1_genomic	99.71	0	105	73205	4345785	0	6	0	6	0
GCA_002739915.1	GCF_002739915.1	SAMN06019698	Italy	Italy:Rome	lung	Homo sapiens	clinical_respiratory	GCA_002739915.1_ASM273991v1_genomic	100	1.1	134	67037	4604066	2	12	0	14	0
GCA_013464395.1	GCF_013464395.1	SAMN10131036	Spain	Spain: Barcelona	Bronchial aspirate	Homo sapiens	clinical_respiratory	GCA_013464395.1_ASM1346439v1_genomic	100	1.08	151	64465	4868054	3	12	0	15	0
GCA_047497585.1	GCF_047497585.1	SAMN38257310	Japan	Japan: Aichi	missing	Homo sapiens	clinical_other	GCA_047497585.1_ASM4749758v1_genomic	100	0.03	131	64829	4534909	4	5	0	9	0
GCA_002739275.1	GCF_002739275.1	SAMN06019709	Italy	Italy:Rome	lung	Homo sapiens	clinical_respiratory	GCA_002739275.1_ASM273927v1_genomic	100	0.69	146	64353	4869806	10	16	0	26	0
GCA_003244645.1	GCF_003244645.1	SAMN04978484	India	India	respiratory	Homo sapiens	clinical_respiratory	GCA_003244645.1_ASM324464v1_genomic	97.93	0.69	143	62986	4404454	5	5	0	10	0
GCA_002739225.1	GCF_002739225.1	SAMN06019701	Italy	Italy:Rome	lung	Homo sapiens	clinical_respiratory	GCA_002739225.1_ASM273922v1_genomic	100	0.79	109	68565	4650032	4	5	1	10	0
GCA_013464975.1	GCF_013464975.1	SAMN10131151	Germany	Germany: Berlin	Perineum swab	Homo sapiens	clinical_other	GCA_013464975.1_ASM1346497v1_genomic	100	1.15	148	62757	4848460	3	10	1	14	0
GCA_013464415.1	GCF_013464415.1	SAMN10131034	Belgium	Belgium: Antwerp	Perineum swab	Homo sapiens	clinical_other	GCA_013464415.1_ASM1346441v1_genomic	100	0.05	135	62551	4696073	6	6	0	12	0
GCA_003385015.1	GCF_003385015.1	SAMN09755211	USA	USA:Nebraska	sputum	Homo sapiens	clinical_respiratory	GCA_003385015.1_ASM338501v1_genomic	99.66	0.34	155	63306	4383122	2	6	0	8	0
GCA_003244375.1	GCF_003244375.1	SAMN04978483	India	India	respiratory	Homo sapiens	clinical_respiratory	GCA_003244375.1_ASM324437v1_genomic	99.66	0	164	62326	4558686	1	7	0	8	0
GCA_013465025.1	GCF_013465025.1	SAMN10131152	Germany	Germany: Berlin	Oropharinx	Homo sapiens	clinical_other	GCA_013465025.1_ASM1346502v1_genomic	100	0.69	134	62010	4840801	2	9	1	12	0
GCA_047497955.1	GCF_047497955.1	SAMN38257264	Japan	Japan: Tokyo	sputum	Homo sapiens	clinical_respiratory	GCA_047497955.1_ASM4749795v1_genomic	100	0.07	151	63441	4705209	6	6	0	12	0
GCA_013463915.1	GCF_013463915.1	SAMN10131060	Spain	Spain: Barcelona	Bronchial aspirate	Homo sapiens	clinical_respiratory	GCA_013463915.1_ASM1346391v1_genomic	99.66	0.03	139	65876	4908212	1	8	1	10	0
GCA_013464195.1	GCF_013464195.1	SAMN10131044	Slovenia	Slovenia: Ljubljana	Oropharinx	Homo sapiens	clinical_other	GCA_013464195.1_ASM1346419v1_genomic	100	0.92	129	65310	4743353	6	4	1	11	0
GCA_003244635.1	GCF_003244635.1	SAMN04978482	India	India	blood	Homo sapiens	clinical_blood	GCA_003244635.1_ASM324463v1_genomic	99.15	0.03	166	67358	4499696	3	4	0	7	0
GCA_002205295.1	GCF_002205295.1	SAMN07237141	USA	USA: Cleveland, OH	thracheal aspirate	Homo sapiens	clinical_other	GCA_002205295.1_ASM220529v1_genomic	100	0.57	129	64527	4725889	3	6	0	9	0
GCA_003244805.1	GCF_003244805.1	SAMN04978497	India	India	blood	Homo sapiens	clinical_blood	GCA_003244805.1_ASM324480v1_genomic	98.14	0.17	136	62147	4315911	2	4	0	6	0
GCA_047497915.1	GCF_047497915.1	SAMN38257265	Japan	Japan: Chiba	blood	Homo sapiens	clinical_blood	GCA_047497915.1_ASM4749791v1_genomic	100	0.07	133	62701	4712744	5	6	0	11	0
GCA_002739305.1	GCF_002739305.1	SAMN06019710	Italy	Italy:Rome	lung	Homo sapiens	clinical_respiratory	GCA_002739305.1_ASM273930v1_genomic	100	0.73	136	64953	4906760	11	10	0	21	0
GCA_003244725.1	GCF_003244725.1	SAMN04978486	India	India	blood	Homo sapiens	clinical_blood	GCA_003244725.1_ASM324472v1_genomic	95.62	0.69	163	66742	4771977	4	9	1	14	0
GCA_047497885.1	GCF_047497885.1	SAMN38257266	Japan	Japan: Aichi	missing	Homo sapiens	clinical_other	GCA_047497885.1_ASM4749788v1_genomic	100	0.07	152	62810	4734314	6	8	0	14	0
GCA_002739595.1	GCF_002739595.1	SAMN06019671	Italy	Italy:Rome	lung	Homo sapiens	clinical_respiratory	GCA_002739595.1_ASM273959v1_genomic	100	0.69	141	59983	4842401	1	17	0	18	0
GCA_023702195.1	GCF_023702195.1	SAMN28868844	China	China: Zhejiang	Not collected	Homo sapiens	clinical_other	GCA_023702195.1_ASM2370219v1_genomic	100	0.39	157	64469	4959053	7	9	2	18	0
GCA_013464555.1	GCF_013464555.1	SAMN10131028	Slovenia	Slovenia: Golnik	Perineum swab	Homo sapiens	clinical_other	GCA_013464555.1_ASM1346455v1_genomic	100	0.81	127	61111	4761466	4	10	1	15	0
GCA_002738675.1	GCF_002738675.1	SAMN06019649	Italy	Italy:Rome	lung	Homo sapiens	clinical_respiratory	GCA_002738675.1_ASM273867v1_genomic	100	0.41	123	74976	4559876	4	8	0	12	0
GCA_003244415.1	GCF_003244415.1	SAMN04978487	India	India	respiratory	Homo sapiens	clinical_respiratory	GCA_003244415.1_ASM324441v1_genomic	98.62	0.39	145	64336	4622246	6	5	0	11	0
GCA_047497875.1	GCF_047497875.1	SAMN38257267	Japan	Japan: Aichi	blood	Homo sapiens	clinical_blood	GCA_047497875.1_ASM4749787v1_genomic	100	0.07	146	56741	4622260	3	4	0	7	0
GCA_013464065.1	GCF_013464065.1	SAMN10131052	Germany	Germany: Berlin	Perineum swab	Homo sapiens	clinical_other	GCA_013464065.1_ASM1346406v1_genomic	100	0.62	133	64896	4639595	2	4	0	6	0
GCA_013464405.1	GCF_013464405.1	SAMN10131035	Belgium	Belgium: Antwerp	Oropharinx	Homo sapiens	clinical_other	GCA_013464405.1_ASM1346440v1_genomic	100	0.05	153	58209	4731077	6	7	0	13	0
GCA_003244715.1	GCF_003244715.1	SAMN04978490	India	India	blood	Homo sapiens	clinical_blood	GCA_003244715.1_ASM324471v1_genomic	99.1	0.34	162	54275	4590278	4	8	1	13	0
GCA_013464255.1	GCF_013464255.1	SAMN10131042	Spain	Spain: Barcelona	Bronchial aspirate	Homo sapiens	clinical_respiratory	GCA_013464255.1_ASM1346425v1_genomic	100	0.05	129	62121	4758630	3	6	0	9	0
GCA_047497435.1	GCF_047497435.1	SAMN38257320	Japan	Japan: Aichi	sputum	Homo sapiens	clinical_respiratory	GCA_047497435.1_ASM4749743v1_genomic	100	0.07	156	53748	4562470	3	7	0	10	0
GCA_047498215.1	GCF_047498215.1	SAMN38257243	Japan	Japan: Tokyo	missing	Homo sapiens	clinical_other	GCA_047498215.1_ASM4749821v1_genomic	100	0	142	54372	4580025	2	6	0	8	0
GCA_002205175.1	GCF_002205175.1	SAMN07237142	USA	USA: Ithaca, NY	blood	Homo sapiens	clinical_blood	GCA_002205175.1_ASM220517v1_genomic	99.66	0.03	148	60790	4695069	6	9	0	15	0
GCA_047498045.1	GCF_047498045.1	SAMN38257258	Japan	Japan: Kyoto	sputum	Homo sapiens	clinical_respiratory	GCA_047498045.1_ASM4749804v1_genomic	100	1.45	200	54266	4777309	3	11	1	15	0
GCA_047497665.1	GCF_047497665.1	SAMN38257300	Japan	Japan: Chiba	sputum	Homo sapiens	clinical_respiratory	GCA_047497665.1_ASM4749766v1_genomic	100	0.57	187	52893	4813099	2	8	0	10	0
GCA_047497445.1	GCF_047497445.1	SAMN38257319	Japan	Japan: Aichi	missing	Homo sapiens	clinical_other	GCA_047497445.1_ASM4749744v1_genomic	100	0	193	51532	4631238	4	10	0	14	0
GCA_003244735.1	GCF_003244735.1	SAMN04978491	India	India	blood	Homo sapiens	clinical_blood	GCA_003244735.1_ASM324473v1_genomic	99.31	0	147	54368	4544008	4	1	0	5	0
GCA_003244425.1	GCF_003244425.1	SAMN04978480	India	India	blood	Homo sapiens	clinical_blood	GCA_003244425.1_ASM324442v1_genomic	99.01	0	137	57893	4502998	1	5	0	6	0
GCA_013464095.1	GCF_013464095.1	SAMN10131050	Germany	Germany: Berlin	Perineum swab	Homo sapiens	clinical_other	GCA_013464095.1_ASM1346409v1_genomic	100	0.8	144	57982	4682822	3	7	0	10	0
GCA_047497515.1	GCF_047497515.1	SAMN38257316	Japan	Japan: Aichi	sputum	Homo sapiens	clinical_respiratory	GCA_047497515.1_ASM4749751v1_genomic	100	0.34	196	50241	4907142	7	16	0	23	0
GCA_047498055.1	GCF_047498055.1	SAMN38257260	Japan	Japan: Kyoto	sputum	Homo sapiens	clinical_respiratory	GCA_047498055.1_ASM4749805v1_genomic	100	1.79	207	49965	4886030	6	11	1	18	0
GCA_047498095.1	GCF_047498095.1	SAMN38257255	Japan	Japan: Aichi	missing	Homo sapiens	clinical_other	GCA_047498095.1_ASM4749809v1_genomic	100	0	186	49951	4677029	4	14	0	18	0
GCA_003970865.1	GCF_003970865.1	SAMN10589628	Morocco	Morocco: Merzouga	desert sand		env_soil_sediment	GCA_003970865.1_ASM397086v1_genomic	100	0.57	185	57069	4788525	4	10	0	14	0
GCA_008080405.1	GCF_008080405.1	SAMN12562583	Lebanon	Lebanon	missing	Homo sapiens	clinical_other	GCA_008080405.1_ASM808040v1_genomic	100	0.59	265	52130	4802875	5	10	0	15	0
GCA_003244775.1	GCF_003244775.1	SAMN04978492	India	India	blood	Homo sapiens	clinical_blood	GCA_003244775.1_ASM324477v1_genomic	99.74	2.12	247	48474	4927228	6	18	0	24	0
GCA_047497975.1	GCF_047497975.1	SAMN38257263	Japan	Japan: Aichi	missing	Homo sapiens	clinical_other	GCA_047497975.1_ASM4749797v1_genomic	100	0.05	183	49615	4715999	5	10	0	15	0
GCA_047497785.1	GCF_047497785.1	SAMN38257293	Japan	Japan: Tokyo	sputum	Homo sapiens	clinical_respiratory	GCA_047497785.1_ASM4749778v1_genomic	100	0.43	163	48842	4710834	4	8	1	13	0
GCA_047497735.1	GCF_047497735.1	SAMN38257294	Japan	Japan: Tokyo	sputum	Homo sapiens	clinical_respiratory	GCA_047497735.1_ASM4749773v1_genomic	100	0	178	48312	4619282	2	8	0	10	0
GCA_047497705.1	GCF_047497705.1	SAMN38257298	Japan	Japan: Kyoto	blood	Homo sapiens	clinical_blood	GCA_047497705.1_ASM4749770v1_genomic	100	0.07	174	49143	4673076	1	7	1	9	0
GCA_013464105.1	GCF_013464105.1	SAMN10131051	Germany	Germany: Berlin	Perineum swab	Homo sapiens	clinical_other	GCA_013464105.1_ASM1346410v1_genomic	99.66	0.62	165	48010	4638155	2	7	0	9	0
GCA_047498175.1	GCF_047498175.1	SAMN38257249	Japan	Japan: Aichi	missing	Homo sapiens	clinical_other	GCA_047498175.1_ASM4749817v1_genomic	100	0.07	186	47989	4652841	2	13	0	15	0
GCA_047497765.1	GCF_047497765.1	SAMN38257285	Japan	Japan: Aichi	blood	Homo sapiens	clinical_blood	GCA_047497765.1_ASM4749776v1_genomic	100	1.18	190	49067	4886785	6	14	0	20	0
GCA_047498155.1	GCF_047498155.1	SAMN38257252	Japan	Japan: Chiba	sputum	Homo sapiens	clinical_respiratory	GCA_047498155.1_ASM4749815v1_genomic	100	1.1	170	52588	4739406	5	10	0	15	0
GCA_017582525.1	GCF_017582525.1	SAMN17860433	Nigeria	Nigeria	urine	Homo sapiens	clinical_urine	GCA_017582525.1_ASM1758252v1_genomic	100	1.17	141	59335	4468665	4	10	0	14	0
GCA_003244535.1	GCF_003244535.1	SAMN04978496	India	India	Pus	Homo sapiens	clinical_wound	GCA_003244535.1_ASM324453v1_genomic	98.03	0.11	230	47434	4279205	1	7	0	8	0
GCA_047498035.1	GCF_047498035.1	SAMN38257261	Japan	Japan: Tokyo	sputum	Homo sapiens	clinical_respiratory	GCA_047498035.1_ASM4749803v1_genomic	100	0.05	191	48491	4580533	2	12	0	14	0
GCA_047497685.1	GCF_047497685.1	SAMN38257295	Japan	Japan: Tokyo	missing	Homo sapiens	clinical_other	GCA_047497685.1_ASM4749768v1_genomic	100	0	175	45890	4650616	3	13	1	17	0
GCA_002205155.1	GCF_002205155.1	SAMN07237140	USA	USA: Seattle, WA	blood	Homo sapiens	clinical_blood	GCA_002205155.1_ASM220515v1_genomic	100	0.34	169	50946	4825809	5	14	0	19	0
GCA_013463455.1	GCF_013463455.1	SAMN10131081	Belgium	Belgium: Antwerp	Oropharinx	Homo sapiens	clinical_other	GCA_013463455.1_ASM1346345v1_genomic	100	0.54	138	58887	4968462	4	10	3	17	0
GCA_000758465.1	GCF_000758465.1	SAMN03067892	United Kingdom	United Kingdom	unknown	Homo sapiens	clinical_other	GCA_000758465.1_ASM75846v1_genomic	99.83	0.03	127	54429	4637887	3	7	0	10	0
GCA_003143835.1	GCF_003143835.1	SAMN09205971	USA	USA:Ohio	soil		env_soil_sediment	GCA_003143835.1_ASM314383v1_genomic	99.59	0.18	261	46940	4775666	3	9	1	13	0
GCA_003244435.1	GCF_003244435.1	SAMN04978488	India	India	blood	Homo sapiens	clinical_blood	GCA_003244435.1_ASM324443v1_genomic	99.26	0.05	254	42949	4348484	3	7	0	10	0
GCA_047497775.1	GCF_047497775.1	SAMN38257287	Japan	Japan: Aichi	blood	Homo sapiens	clinical_blood	GCA_047497775.1_ASM4749777v1_genomic	100	0	176	45424	4568816	5	9	0	14	0
GCA_003244625.1	GCF_003244625.1	SAMN04978481	India	India	blood	Homo sapiens	clinical_blood	GCA_003244625.1_ASM324462v1_genomic	99.89	0.18	181	44537	4485068	2	5	0	7	0
GCA_047498195.1	GCF_047498195.1	SAMN38257244	Japan	Japan: Chiba	pleural effusion	Homo sapiens	clinical_other	GCA_047498195.1_ASM4749819v1_genomic	100	0.81	210	42154	4830850	4	10	0	14	0
GCA_047497535.1	GCF_047497535.1	SAMN38257306	Japan	Japan: Kyoto	bile	Homo sapiens	clinical_other	GCA_047497535.1_ASM4749753v1_genomic	100	0.05	208	39214	4528821	4	8	0	12	0
GCA_003244465.1	GCF_003244465.1	SAMN04978489	India	India	blood	Homo sapiens	clinical_blood	GCA_003244465.1_ASM324446v1_genomic	98.74	0.43	224	38440	4670638	7	12	0	19	0
GCA_001069605.1	GCF_001069605.1	SAMN03197278	USA	USA: WA	missing	Homo sapiens	clinical_other	GCA_001069605.1_ASM106960v1_genomic	100	0.57	265	40803	4932933	10	20	1	31	0
GCA_001074705.1	GCF_001074705.1	SAMN03198070	USA	USA: WA	missing	Homo sapiens	clinical_other	GCA_001074705.1_ASM107470v1_genomic	100	0.69	238	38334	4445747	4	8	0	12	0
GCA_001276355.1	GCF_001276355.1	SAMN03753636	Australia	Australia: Brisbane	lungs of cystic fibrosis patient B	Homo sapiens	clinical_respiratory	GCA_001276355.1_ASM127635v1_genomic	99.89	0.21	180	44228	4334733	6	15	0	21	0
GCA_047497575.1	GCF_047497575.1	SAMN38257308	Japan	Japan: Kanagawa	missing	Homo sapiens	clinical_other	GCA_047497575.1_ASM4749757v1_genomic	99.93	0	201	39188	4617461	3	9	0	12	0
GCA_047497635.1	GCF_047497635.1	SAMN38257302	Japan	Japan: Kyoto	sputum	Homo sapiens	clinical_respiratory	GCA_047497635.1_ASM4749763v1_genomic	100	0	180	43175	4485834	3	8	0	11	0
GCA_001075475.1	GCF_001075475.1	SAMN03198171	USA	USA: WA	missing	Homo sapiens	clinical_other	GCA_001075475.1_ASM107547v1_genomic	100	0.03	259	41881	4814445	1	11	1	13	0
GCA_047497655.1	GCF_047497655.1	SAMN38257303	Japan	Japan: Kyoto	sputum	Homo sapiens	clinical_respiratory	GCA_047497655.1_ASM4749765v1_genomic	100	0.69	196	40012	4555979	1	7	0	8	0
GCA_001068535.1	GCF_001068535.1	SAMN03196995	USA	USA: WA	missing	Homo sapiens	clinical_other	GCA_001068535.1_ASM106853v1_genomic	99.83	1.08	308	37420	4932835	5	14	0	19	0
GCA_024007755.1	GCF_024007755.1	SAMN29146605	Peru	Peru: Cusco	bronchial aspirate	Homo sapiens	clinical_respiratory	GCA_024007755.1_ASM2400775v1_genomic	100	0.74	205	43842	4629085	5	12	0	17	0
GCA_001276385.1	GCF_001276385.1	SAMN03753637	Australia	Australia: Brisbane	lungs of cystic fibrosis patient B	Homo sapiens	clinical_respiratory	GCA_001276385.1_ASM127638v1_genomic	99.89	0.41	239	32555	4431248	2	13	0	15	0
GCA_047497995.1	GCF_047497995.1	SAMN38257262	Japan	Japan: Kyoto	sputum	Homo sapiens	clinical_respiratory	GCA_047497995.1_ASM4749799v1_genomic	99.86	0.03	232	35576	4778173	6	13	1	20	0
GCA_033437005.1	GCF_033437005.1	SAMN35084937	Brazil	Brazil	blood	Homo sapiens	clinical_blood	GCA_033437005.1_ASM3343700v1_genomic	100	0.34	262	28767	4662031	4	17	0	21	0
GCA_001075175.1	GCF_001075175.1	SAMN03198062	USA	USA: WA	missing	Homo sapiens	clinical_other	GCA_001075175.1_ASM107517v1_genomic	100	0.69	302	31793	4435649	5	16	0	21	0
GCA_003244885.1	GCF_003244885.1	SAMN04978498	India	India	respiratory	Homo sapiens	clinical_respiratory	GCA_003244885.1_ASM324488v1_genomic	97.75	0.11	256	37857	4225729	1	9	0	10	0
GCA_047497595.1	GCF_047497595.1	SAMN38257305	Japan	Japan: Kyoto	sputum	Homo sapiens	clinical_respiratory	GCA_047497595.1_ASM4749759v1_genomic	100	0	226	37960	4730479	7	8	0	15	0
GCA_017565445.1	GCF_017565445.1	SAMN18138707	South Africa	South Africa	root	sunflower	env_plant	GCA_017565445.1_ASM1756544v1_genomic	99.14	1.03	268	28858	4771305	2	17	0	19	0
GCA_015998545.2	GCA_015998545.2	SAMN10437213	USA	USA: Pittsburgh, Pennsylvania	sputum	Homo sapiens	clinical_respiratory	GCA_015998545.2_ASM1599854v2_genomic	100	0.6	2	3295706	4773645	4	0	2	6	0
GCA_001074785.1	GCF_001074785.1	SAMN03198088	USA	USA: WA	missing	Homo sapiens	clinical_other	GCA_001074785.1_ASM107478v1_genomic	99.86	1.82	484	19853	5092706	5	34	0	39	0
GCA_964210835.1	GCF_964210835.1	SAMEA115875237	Tanzania	Tanzania		Homo sapiens	clinical_other	GCA_964210835.1_FFMG_57-6-21.1_genomic	99.89	0	302	24058	4133087	1	18	0	19	0
GCA_029771625.1	GCA_029771625.1	SAMN15599256	USA	USA: San Diego, CA	unknown	Homo sapiens	clinical_other	GCA_029771625.1_PDT001354513.1_genomic	100	0.14	41	491929	4765367	3	3	1	7	0
GCA_015997285.1	GCF_015997285.1	SAMN11285294	USA	USA: Pittsburgh, Pennsylvania	blood	Homo sapiens	clinical_blood	GCA_015997285.1_ASM1599728v1_genomic	99.83	0.69	25	580857	4727299	2	0	0	2	0
GCA_015998675.2	GCA_015998675.2	SAMN10437205	USA	USA: Pittsburgh, Pennsylvania	sputum	Homo sapiens	clinical_respiratory	GCA_015998675.2_ASM1599867v2_genomic	99.83	1.77	11	635999	4896318	5	0	3	8	0
GCA_015997755.1	GCF_015997755.1	SAMN11285277	USA	USA: Pittsburgh, Pennsylvania	sputum	Homo sapiens	clinical_respiratory	GCA_015997755.1_ASM1599775v1_genomic	99.8	0	27	401152	4269371	1	0	0	1	0
GCA_029771445.1	GCA_029771445.1	SAMN15599300	USA	USA: San Diego, CA	unknown	Homo sapiens	clinical_other	GCA_029771445.1_PDT001354533.1_genomic	100	1.1	55	513960	4826020	9	1	1	11	0
GCA_029771805.1	GCA_029771805.1	SAMN15599274	USA	USA: San Diego, CA	unknown	Homo sapiens	clinical_other	GCA_029771805.1_PDT001354496.1_genomic	99.89	1.24	49	392957	4268096	2	1	0	3	0
GCA_015997615.1	GCF_015997615.1	SAMN11285284	USA	USA: Pittsburgh, Pennsylvania	sputum	Homo sapiens	clinical_respiratory	GCA_015997615.1_ASM1599761v1_genomic	98.97	0.34	26	338572	4863291	4	0	0	4	0
GCA_015998335.2	GCA_015998335.2	SAMN10437223	USA	USA: Pittsburgh, Pennsylvania	sputum	Homo sapiens	clinical_respiratory	GCA_015998335.2_ASM1599833v2_genomic	99.66	0.6	3	3347725	4768750	4	0	2	6	0
GCA_015997525.1	GCF_015997525.1	SAMN11285288	USA	USA: Pittsburgh, Pennsylvania	sputum	Homo sapiens	clinical_respiratory	GCA_015997525.1_ASM1599752v1_genomic	99.66	0.39	25	349859	4852184	5	2	2	9	0
GCA_015997495.1	GCF_015997495.1	SAMN11285289	USA	USA: Pittsburgh, Pennsylvania	sputum	Homo sapiens	clinical_respiratory	GCA_015997495.1_ASM1599749v1_genomic	100	0.69	39	316758	5080735	6	7	2	15	0
GCA_031691755.1	GCA_031691755.1	SAMN33729593	Canada	Canada: Calgary	single isolate	Homo sapiens	clinical_other	GCA_031691755.1_PDT001848777.1_genomic	100	2.41	50	305255	4652003	4	1	0	5	0
GCA_031692115.1	GCA_031692115.1	SAMN33729552	Canada	Canada: Calgary	single isolate	Homo sapiens	clinical_other	GCA_031692115.1_PDT001848769.1_genomic	100	2.34	48	346625	4914089	5	3	0	8	0
GCA_015997485.1	GCF_015997485.1	SAMN11285290	USA	USA: Pittsburgh, Pennsylvania	sputum	Homo sapiens	clinical_respiratory	GCA_015997485.1_ASM1599748v1_genomic	100	0	38	275309	4831466	4	3	0	7	0
GCA_043299925.1	GCA_043299925.1	SAMD00797343	Myanmar	Myanmar:Yangon		Homo sapiens	clinical_other	GCA_043299925.1_PDT002265692.1_genomic	100	2.07	44	302741	4550184	3	5	0	8	0
GCA_029771605.1	GCA_029771605.1	SAMN15599257	USA	USA: San Diego, CA	unknown	Homo sapiens	clinical_other	GCA_029771605.1_PDT001354512.1_genomic	100	0.14	62	308450	5001108	5	3	2	10	0
GCA_045922385.1	GCA_045922385.1	SAMN45299396	USA	USA: Pittsburgh, Pennsylvania	sputum	Homo sapiens	clinical_respiratory	GCA_045922385.1_PDT002523909.1_genomic	100	0.24	46	276035	4664695	3	3	0	6	0
GCA_029771325.1	GCA_029771325.1	SAMN15599294	USA	USA: San Diego, CA	unknown	Homo sapiens	clinical_other	GCA_029771325.1_PDT001354543.1_genomic	100	0.97	55	302601	4674858	3	1	1	5	0
GCA_043299965.1	GCA_043299965.1	SAMD00797339	Myanmar	Myanmar:Yangon		Homo sapiens	clinical_other	GCA_043299965.1_PDT002265688.1_genomic	100	1.24	30	471066	4548771	3	0	0	3	0
GCA_034159245.1	GCA_034159245.1	SAMN38448950	USA	USA: Pittsburgh, Pennsylvania	sputum	Homo sapiens	clinical_respiratory	GCA_034159245.1_PDT002016666.1_genomic	100	1.1	46	270982	4871800	6	3	3	12	0
GCA_034156925.1	GCA_034156925.1	SAMN38448929	USA	USA: Pittsburgh, Pennsylvania	sputum	Homo sapiens	clinical_respiratory	GCA_034156925.1_PDT002017001.1_genomic	100	4.69	37	431606	4797799	4	0	0	4	0
GCA_015997565.1	GCF_015997565.1	SAMN11285286	USA	USA: Pittsburgh, Pennsylvania	sputum	Homo sapiens	clinical_respiratory	GCA_015997565.1_ASM1599756v1_genomic	100	0	40	267250	4831228	4	2	1	7	0
GCA_034157985.1	GCA_034157985.1	SAMN38448894	USA	USA: Pittsburgh, Pennsylvania	sputum	Homo sapiens	clinical_respiratory	GCA_034157985.1_PDT002016873.1_genomic	100	1.1	34	293530	4692247	5	0	0	5	0
GCA_031692185.1	GCA_031692185.1	SAMN33729559	Canada	Canada: Calgary	single isolate	Homo sapiens	clinical_other	GCA_031692185.1_PDT001848764.1_genomic	100	1.52	55	275213	4938747	7	3	0	10	0
GCA_031692125.1	GCA_031692125.1	SAMN33729558	Canada	Canada: Calgary	single isolate	Homo sapiens	clinical_other	GCA_031692125.1_PDT001848765.1_genomic	100	2.77	55	232906	4931939	5	2	0	7	0
GCA_015998775.1	GCF_015998775.1	SAMN10437200	USA	USA: Pittsburgh, Pennsylvania	wound	Homo sapiens	clinical_wound	GCA_015998775.1_ASM1599877v1_genomic	99.89	0.21	44	224852	4220585	2	3	1	6	0
GCA_034157965.1	GCA_034157965.1	SAMN38448896	USA	USA: Pittsburgh, Pennsylvania	sputum	Homo sapiens	clinical_respiratory	GCA_034157965.1_PDT002016871.1_genomic	100	0.79	45	219235	4666178	2	3	0	5	0
GCA_034138065.1	GCA_034138065.1	SAMN38448891	USA	USA: Pittsburgh, Pennsylvania	sputum	Homo sapiens	clinical_respiratory	GCA_034138065.1_PDT002016876.1_genomic	100	0.1	53	245010	4773169	2	2	2	6	0
GCA_031691695.1	GCA_031691695.1	SAMN33729591	Canada	Canada: Calgary	single isolate	Homo sapiens	clinical_other	GCA_031691695.1_PDT001848779.1_genomic	100	1.22	63	218231	4587142	5	2	0	7	0
GCA_034156865.1	GCA_034156865.1	SAMN38448927	USA	USA: Pittsburgh, Pennsylvania	sputum	Homo sapiens	clinical_respiratory	GCA_034156865.1_PDT002017003.1_genomic	100	0.41	64	211125	4661005	5	2	0	7	0
GCA_029750325.1	GCA_029750325.1	SAMN30953978	USA	USA: UT	sputum	Homo sapiens	clinical_respiratory	GCA_029750325.1_PDT001474416.1_genomic	99.66	0.46	60	205623	4912394	8	2	0	10	0
GCA_015997345.1	GCF_015997345.1	SAMN11285293	USA	USA: Pittsburgh, Pennsylvania	bronch	Homo sapiens	clinical_respiratory	GCA_015997345.1_ASM1599734v1_genomic	100	0	34	255730	4627717	4	0	0	4	0
GCA_040041595.1	GCA_040041595.1	SAMN41657766	USA	USA	Not Provided	Homo sapiens	clinical_other	GCA_040041595.1_PDT002186302.1_genomic	100	1.77	53	213160	4855165	8	2	1	11	0
GCA_044006195.1	GCA_044006195.1	SAMN42382061	Spain	Spain: A Coruna, Galicia	pharingeal exudate	Homo sapiens	clinical_other	GCA_044006195.1_PDT002245884.1_genomic	100	2.41	73	203994	4875964	6	4	1	11	0
GCA_034193885.1	GCA_034193885.1	SAMN38448934	USA	USA: Pittsburgh, Pennsylvania	sputum	Homo sapiens	clinical_respiratory	GCA_034193885.1_PDT002016996.1_genomic	100	1.51	62	200875	5009944	4	5	1	10	0
GCA_029771365.1	GCA_029771365.1	SAMN15599297	USA	USA: San Diego, CA	unknown	Homo sapiens	clinical_other	GCA_029771365.1_PDT001354536.1_genomic	100	1.64	64	193917	4933118	4	2	1	7	0
GCA_034159225.1	GCA_034159225.1	SAMN38448942	USA	USA: Pittsburgh, Pennsylvania	sputum	Homo sapiens	clinical_respiratory	GCA_034159225.1_PDT002016674.1_genomic	100	2.24	73	188079	4870151	5	6	0	11	0
GCA_034156905.1	GCA_034156905.1	SAMN38448928	USA	USA: Pittsburgh, Pennsylvania	sputum	Homo sapiens	clinical_respiratory	GCA_034156905.1_PDT002017002.1_genomic	100	0.76	63	183158	4772941	4	4	1	9	0
GCA_001276345.1	GCF_001276345.1	SAMN03753635	Australia	Australia: Brisbane	lungs of cystic fibrosis patient B	Homo sapiens	clinical_respiratory	GCA_001276345.1_ASM127634v1_genomic	100	0.34	214	37885	4374130	2	13	0	15	0
GCA_034138165.1	GCA_034138165.1	SAMN38448895	USA	USA: Pittsburgh, Pennsylvania	sputum	Homo sapiens	clinical_respiratory	GCA_034138165.1_PDT002016872.1_genomic	100	0.85	70	226041	4607463	4	4	0	8	0
GCA_034156945.1	GCA_034156945.1	SAMN38448933	USA	USA: Pittsburgh, Pennsylvania	sputum	Homo sapiens	clinical_respiratory	GCA_034156945.1_PDT002016997.1_genomic	100	1.69	67	236220	4925460	3	6	2	11	0
GCA_045922445.1	GCA_045922445.1	SAMN45299398	USA	USA: Pittsburgh, Pennsylvania	sputum	Homo sapiens	clinical_respiratory	GCA_045922445.1_PDT002523906.1_genomic	100	1.45	62	189781	4963975	2	5	1	8	0
GCA_029771705.1	GCA_029771705.1	SAMN15599267	USA	USA: San Diego, CA	unknown	Homo sapiens	clinical_other	GCA_029771705.1_PDT001354503.1_genomic	100	2.13	64	173273	4922901	3	5	0	8	0
GCA_029771125.1	GCA_029771125.1	SAMN15599313	USA	USA: San Diego, CA	unknown	Homo sapiens	clinical_other	GCA_029771125.1_PDT001354557.1_genomic	100	1.2	57	244719	4969632	3	2	0	5	0
GCA_040953925.1	GCA_040953925.1	SAMN42894963	USA	USA	Not Provided	Homo sapiens	clinical_other	GCA_040953925.1_PDT002275611.1_genomic	100	4.14	52	253795	5202087	6	8	0	14	0
GCA_040050265.1	GCA_040050265.1	SAMN41657765	USA	USA	Not Provided	Homo sapiens	clinical_other	GCA_040050265.1_PDT002187122.1_genomic	100	4.31	62	179950	5194579	6	6	0	12	0
GCA_029771265.1	GCA_029771265.1	SAMN15599291	USA	USA: San Diego, CA	unknown	Homo sapiens	clinical_other	GCA_029771265.1_PDT001354546.1_genomic	100	3.79	65	164768	4880241	7	5	0	12	0
GCA_043299945.1	GCA_043299945.1	SAMD00797341	Myanmar	Myanmar:Yangon		Homo sapiens	clinical_other	GCA_043299945.1_PDT002265690.1_genomic	100	1.45	35	405046	4533254	1	3	0	4	0
GCA_015997605.1	GCF_015997605.1	SAMN11285287	USA	USA: Pittsburgh, Pennsylvania	sputum	Homo sapiens	clinical_respiratory	GCA_015997605.1_ASM1599760v1_genomic	98.97	0.34	39	187836	4744306	4	5	1	10	0
GCA_029771145.1	GCA_029771145.1	SAMN15599314	USA	USA: San Diego, CA	unknown	Homo sapiens	clinical_other	GCA_029771145.1_PDT001354556.1_genomic	100	0.83	73	191093	4934991	8	5	1	14	0
GCA_031692095.1	GCA_031692095.1	SAMN33729553	Canada	Canada: Calgary	single isolate	Homo sapiens	clinical_other	GCA_031692095.1_PDT001848768.1_genomic	100	0.39	66	164524	4876045	5	4	0	9	0
GCA_029771545.1	GCA_029771545.1	SAMN15599308	USA	USA: San Diego, CA	unknown	Homo sapiens	clinical_other	GCA_029771545.1_PDT001354525.1_genomic	100	2.6	76	179217	4748346	3	4	1	8	0
GCA_031691735.1	GCA_031691735.1	SAMN33729594	Canada	Canada: Calgary	single isolate	Homo sapiens	clinical_other	GCA_031691735.1_PDT001848776.1_genomic	100	0.97	77	147893	4573230	4	0	0	4	0
GCA_044006305.1	GCA_044006305.1	SAMN42382066	Spain	Spain: A Coruna, Galicia	pharingeal exudate	Homo sapiens	clinical_other	GCA_044006305.1_PDT002245880.1_genomic	100	2.76	75	161606	4959170	7	6	1	14	0
GCA_029768205.1	GCA_029768205.1	SAMD00244765	Nepal	Nepal		Homo sapiens	clinical_other	GCA_029768205.1_PDT001404636.1_genomic	99.89	0.48	59	146394	4189678	2	6	0	8	0
GCA_029771645.1	GCA_029771645.1	SAMN15599258	USA	USA: San Diego, CA	unknown	Homo sapiens	clinical_other	GCA_029771645.1_PDT001354511.1_genomic	100	1.03	94	165955	4819055	10	2	0	12	0
GCA_034159585.1	GCA_034159585.1	SAMN38448938	USA	USA: Pittsburgh, Pennsylvania	sputum	Homo sapiens	clinical_respiratory	GCA_034159585.1_PDT002016679.1_genomic	100	0.46	66	160039	4925680	7	7	0	14	0
GCA_043300025.1	GCA_043300025.1	SAMD00797340	Myanmar	Myanmar:Yangon		Homo sapiens	clinical_other	GCA_043300025.1_PDT002265689.1_genomic	100	1.79	59	162906	4793188	3	2	0	5	0
GCA_033215575.1	GCA_033215575.1	SAMN38066113	USA	USA:VA	water		env_water	GCA_033215575.1_PDT001964967.1_genomic	100	2.6	69	145591	4966746	4	4	1	9	0
GCA_029771585.1	GCA_029771585.1	SAMN15599306	USA	USA: San Diego, CA	unknown	Homo sapiens	clinical_other	GCA_029771585.1_PDT001354527.1_genomic	99.83	0.76	81	194067	4902696	6	6	0	12	0
GCA_031691785.1	GCA_031691785.1	SAMN33729550	Canada	Canada: Calgary	single isolate	Homo sapiens	clinical_other	GCA_031691785.1_PDT001848775.1_genomic	100	3.5	81	141304	4976963	5	5	0	10	0
GCA_002205165.1	GCF_002205165.1	SAMN07237143	USA	USA: Dayton, OH	CF sputum	Homo sapiens	clinical_respiratory	GCA_002205165.1_ASM220516v1_genomic	100	0.55	60	139297	4444179	4	8	0	12	0
GCA_034158005.1	GCA_034158005.1	SAMN38448897	USA	USA: Pittsburgh, Pennsylvania	sputum	Homo sapiens	clinical_respiratory	GCA_034158005.1_PDT002016870.1_genomic	100	0.62	79	157641	4964720	5	6	2	13	0
GCA_031692215.1	GCA_031692215.1	SAMN33729560	Canada	Canada: Calgary	single isolate	Homo sapiens	clinical_other	GCA_031692215.1_PDT001848763.1_genomic	100	1.66	91	147590	4913013	7	5	0	12	0
GCA_033215555.1	GCA_033215555.1	SAMN38066116	USA	USA:VA	water		env_water	GCA_033215555.1_PDT001964965.1_genomic	100	3.03	59	152458	5060857	5	2	1	8	0
GCA_029771685.1	GCA_029771685.1	SAMN15599265	USA	USA: San Diego, CA	unknown	Homo sapiens	clinical_other	GCA_029771685.1_PDT001354505.1_genomic	100	0.15	79	145908	4992017	5	7	0	12	0
GCA_029768105.1	GCA_029768105.1	SAMD00244766	Nepal	Nepal		Homo sapiens	clinical_other	GCA_029768105.1_PDT001404637.1_genomic	99.89	0.62	75	131945	4202951	3	6	0	9	0
GCA_015997295.1	GCF_015997295.1	SAMN11285295	USA	USA: Pittsburgh, Pennsylvania	sputum	Homo sapiens	clinical_respiratory	GCA_015997295.1_ASM1599729v1_genomic	100	0	81	143696	4911532	8	5	0	13	0
GCA_033215895.1	GCA_033215895.1	SAMN38066115	USA	USA:VA	water		env_water	GCA_033215895.1_PDT001964966.1_genomic	100	4.41	66	161055	5070688	4	2	1	7	0
GCA_029771225.1	GCA_029771225.1	SAMN15599284	USA	USA: San Diego, CA	unknown	Homo sapiens	clinical_other	GCA_029771225.1_PDT001354552.1_genomic	100	0.28	77	140926	4681010	4	2	1	7	0
GCA_029771185.1	GCA_029771185.1	SAMN15599283	USA	USA: San Diego, CA	unknown	Homo sapiens	clinical_other	GCA_029771185.1_PDT001354553.1_genomic	100	1.72	78	147636	4996716	11	7	0	18	0
GCA_031693565.1	GCA_031693565.1	SAMN33729548	Canada	Canada: Calgary	single isolate	Homo sapiens	clinical_other	GCA_031693565.1_PDT001848747.1_genomic	100	2.12	86	145169	4939341	4	5	0	9	0
GCA_029771525.1	GCA_029771525.1	SAMN15599252	USA	USA: San Diego, CA	unknown	Homo sapiens	clinical_other	GCA_029771525.1_PDT001354515.1_genomic	100	1.1	80	117730	4905169	10	3	0	13	0
GCA_031693585.1	GCA_031693585.1	SAMN33729574	Canada	Canada: Calgary	single isolate	Homo sapiens	clinical_other	GCA_031693585.1_PDT001848748.1_genomic	100	1.15	70	164169	4912742	5	7	0	12	0
GCA_029750525.1	GCA_029750525.1	SAMN31488196	USA	USA	sputum	Homo sapiens	clinical_respiratory	GCA_029750525.1_PDT001468773.1_genomic	100	2.21	82	115640	4948461	6	4	1	11	0
GCA_029771165.1	GCA_029771165.1	SAMN15599281	USA	USA: San Diego, CA	unknown	Homo sapiens	clinical_other	GCA_029771165.1_PDT001354555.1_genomic	100	0.43	79	151837	4820937	5	1	1	7	0
GCA_031691875.1	GCA_031691875.1	SAMN33729597	Canada	Canada: Calgary	single isolate	Homo sapiens	clinical_other	GCA_031691875.1_PDT001848772.1_genomic	100	3.23	82	120689	5183269	5	8	4	17	0
GCA_031692355.1	GCA_031692355.1	SAMN33729565	Canada	Canada: Calgary	single isolate	Homo sapiens	clinical_other	GCA_031692355.1_PDT001848757.1_genomic	100	3.08	100	109866	4902974	5	6	0	11	0
GCA_031691655.1	GCA_031691655.1	SAMN33729590	Canada	Canada: Calgary	single isolate	Homo sapiens	clinical_other	GCA_031691655.1_PDT001848780.1_genomic	100	2.76	85	115520	5030624	4	8	1	13	0
GCA_029771725.1	GCA_029771725.1	SAMN15599268	USA	USA: San Diego, CA	unknown	Homo sapiens	clinical_other	GCA_029771725.1_PDT001354502.1_genomic	100	1.49	88	115481	4910985	5	3	1	9	0
GCA_029771765.1	GCA_029771765.1	SAMN15599273	USA	USA: San Diego, CA	unknown	Homo sapiens	clinical_other	GCA_029771765.1_PDT001354497.1_genomic	100	0.67	82	142426	4811525	5	0	1	6	0
GCA_031693605.1	GCA_031693605.1	SAMN33729575	Canada	Canada: Calgary	single isolate	Homo sapiens	clinical_other	GCA_031693605.1_PDT001848746.1_genomic	100	0.88	88	138277	4917817	5	9	0	14	0
GCA_029771205.1	GCA_029771205.1	SAMN15599290	USA	USA: San Diego, CA	unknown	Homo sapiens	clinical_other	GCA_029771205.1_PDT001354547.1_genomic	100	0.73	80	132587	4629171	3	3	0	6	0
GCA_029771505.1	GCA_029771505.1	SAMN15599255	USA	USA: San Diego, CA	unknown	Homo sapiens	clinical_other	GCA_029771505.1_PDT001354514.1_genomic	99.66	2.89	98	141505	5008638	11	6	1	18	0
GCA_015997665.1	GCF_015997665.1	SAMN11285279	USA	USA: Pittsburgh, Pennsylvania	bronch	Homo sapiens	clinical_respiratory	GCA_015997665.1_ASM1599766v1_genomic	100	0.69	85	105533	4917530	4	7	2	13	0
GCA_044009915.1	GCA_044009915.1	SAMN42382219	Spain	Spain: A Coruna, Galicia	sputum	Homo sapiens	clinical_respiratory	GCA_044009915.1_PDT002245765.1_genomic	99.83	2.18	80	118824	4826207	6	2	0	8	0
GCA_029771245.1	GCA_029771245.1	SAMN15599285	USA	USA: San Diego, CA	unknown	Homo sapiens	clinical_other	GCA_029771245.1_PDT001354551.1_genomic	100	0.48	71	136619	4694255	4	3	1	8	0
GCA_043299985.1	GCA_043299985.1	SAMD00797338	Myanmar	Myanmar:Yangon		Homo sapiens	clinical_other	GCA_043299985.1_PDT002265687.1_genomic	100	2.17	94	126270	4530381	3	4	0	7	0
GCA_031691895.1	GCA_031691895.1	SAMN33729551	Canada	Canada: Calgary	single isolate	Homo sapiens	clinical_other	GCA_031691895.1_PDT001848770.1_genomic	100	1.91	90	109866	4970188	6	7	0	13	0
GCA_029771385.1	GCA_029771385.1	SAMN15599299	USA	USA: San Diego, CA	unknown	Homo sapiens	clinical_other	GCA_029771385.1_PDT001354534.1_genomic	100	2.93	106	119662	4833615	9	6	0	15	0
GCA_029768325.1	GCA_029768325.1	SAMN26198444	USA	USA:MO	SHRIMP (SH)		env_animal	GCA_029768325.1_PDT001354668.1_genomic	100	3.64	74	128730	5315559	9	10	0	19	0
GCA_037735465.1	GCA_037735465.1	SAMN40541577	USA	USA	other	Homo sapiens	clinical_other	GCA_037735465.1_PDT002123598.1_genomic	100	0.9	96	106464	5026836	5	9	3	17	0
GCA_029771785.1	GCA_029771785.1	SAMN15599271	USA	USA: San Diego, CA	unknown	Homo sapiens	clinical_other	GCA_029771785.1_PDT001354499.1_genomic	100	3.36	110	103045	5281558	4	6	2	12	0
GCA_031692415.1	GCA_031692415.1	SAMN33729567	Canada	Canada: Calgary	single isolate	Homo sapiens	clinical_other	GCA_031692415.1_PDT001848755.1_genomic	100	2.41	85	107627	4960370	8	6	0	14	0
GCA_034157025.1	GCA_034157025.1	SAMN38448932	USA	USA: Pittsburgh, Pennsylvania	sputum	Homo sapiens	clinical_respiratory	GCA_034157025.1_PDT002016998.1_genomic	100	3.79	64	210411	4914745	7	3	0	10	0
GCA_015997195.1	GCF_015997195.1	SAMN13622283	USA	USA: Pittsburgh, Pennsylvania	blood	Homo sapiens	clinical_blood	GCA_015997195.1_ASM1599719v1_genomic	99.31	0	77	88612	4731164	2	6	1	9	0
GCA_044009005.1	GCA_044009005.1	SAMN42382097	Spain	Spain: A Coruna, Galicia	urine	Homo sapiens	clinical_urine	GCA_044009005.1_PDT002245797.1_genomic	100	4.46	91	101446	4934136	4	7	1	12	0
GCA_034193785.1	GCA_034193785.1	SAMN38448921	USA	USA: Pittsburgh, Pennsylvania	sputum	Homo sapiens	clinical_respiratory	GCA_034193785.1_PDT002017008.1_genomic	99.89	3.87	92	91114	4376469	3	3	0	6	0
GCA_029768265.1	GCA_029768265.1	SAMN26198556	USA	USA:SD	SHRIMP (SH)		env_animal	GCA_029768265.1_PDT001354671.1_genomic	100	2.67	121	95026	4821306	3	9	1	13	0
GCA_029768645.1	GCA_029768645.1	SAMN24145056	USA	USA	skin	Homo sapiens	clinical_wound	GCA_029768645.1_PDT001354644.1_genomic	100	0.64	94	102513	4849489	6	5	0	11	0
GCA_031691635.1	GCA_031691635.1	SAMN33729586	Canada	Canada: Calgary	single isolate	Homo sapiens	clinical_other	GCA_031691635.1_PDT001848784.1_genomic	100	4.19	109	100718	5042208	8	10	0	18	0
GCA_031693685.1	GCA_031693685.1	SAMN33729585	Canada	Canada: Calgary	single isolate	Homo sapiens	clinical_other	GCA_031693685.1_PDT001848735.1_genomic	100	3.08	109	97371	4966629	8	12	0	20	0
GCA_029768375.1	GCA_029768375.1	SAMN26198467	USA	USA:SC	SHRIMP (SH)		env_animal	GCA_029768375.1_PDT001354660.1_genomic	100	3.38	65	147340	4726332	3	3	0	6	0
GCA_015997535.1	GCF_015997535.1	SAMN11285285	USA	USA: Pittsburgh, Pennsylvania	urine	Homo sapiens	clinical_urine	GCA_015997535.1_ASM1599753v1_genomic	100	0	57	171878	4839601	6	4	1	11	0
GCA_031691775.1	GCA_031691775.1	SAMN33729595	Canada	Canada: Calgary	single isolate	Homo sapiens	clinical_other	GCA_031691775.1_PDT001848774.1_genomic	100	1.17	103	98257	4592244	5	2	0	7	0
GCA_029768305.1	GCA_029768305.1	SAMN26198560	USA	USA:SD	SHRIMP (SH)		env_animal	GCA_029768305.1_PDT001354669.1_genomic	100	1.79	124	84720	4889902	4	10	0	14	0
GCA_031691825.1	GCA_031691825.1	SAMN33729596	Canada	Canada: Calgary	single isolate	Homo sapiens	clinical_other	GCA_031691825.1_PDT001848773.1_genomic	100	2.69	90	102084	4550344	2	4	0	6	0
GCA_029768365.1	GCA_029768365.1	SAMN26198476	USA	USA:SC	SHRIMP (SH)		env_animal	GCA_029768365.1_PDT001354662.1_genomic	100	1.34	104	84110	4696828	5	5	0	10	0
GCA_031692295.1	GCA_031692295.1	SAMN33729563	Canada	Canada: Calgary	single isolate	Homo sapiens	clinical_other	GCA_031692295.1_PDT001848760.1_genomic	100	2.14	108	88389	4781561	4	3	0	7	0
GCA_031693625.1	GCA_031693625.1	SAMN33729582	Canada	Canada: Calgary	single isolate	Homo sapiens	clinical_other	GCA_031693625.1_PDT001848739.1_genomic	100	4.27	104	80051	4928213	2	9	0	11	0
GCA_032579085.2	GCA_032579085.2	SAMN36357807	USA	USA	skin	Homo sapiens	clinical_wound	GCA_032579085.2_PDT001811518.2_genomic	100	3.91	113	78478	5122642	11	8	1	20	0
GCA_031691585.1	GCA_031691585.1	SAMN33729555	Canada	Canada: Calgary	single isolate	Homo sapiens	clinical_other	GCA_031691585.1_PDT001848786.1_genomic	100	1.53	121	81543	4872200	6	6	0	12	0
GCA_031692385.1	GCA_031692385.1	SAMN33729547	Canada	Canada: Calgary	single isolate	Homo sapiens	clinical_other	GCA_031692385.1_PDT001848758.1_genomic	100	3.53	112	100200	5094514	8	11	1	20	0
GCA_033831165.1	GCA_033831165.1	SAMN38329905	Canada	Canada: Hamilton, Ontario	Not collected	Homo sapiens	clinical_other	GCA_033831165.1_PDT001992687.1_genomic	100	0.89	105	77534	4758217	3	9	0	12	0
GCA_031693665.1	GCA_031693665.1	SAMN33729549	Canada	Canada: Calgary	single isolate	Homo sapiens	clinical_other	GCA_031693665.1_PDT001848736.1_genomic	100	3.27	108	92478	4990611	6	7	0	13	0
GCA_029750545.1	GCA_029750545.1	SAMN30953971	USA	USA: UT	sputum	Homo sapiens	clinical_respiratory	GCA_029750545.1_PDT001474405.1_genomic	100	1.11	93	105021	4975085	5	12	1	18	0
GCA_034154345.1	GCA_034154345.1	SAMN38449101	USA	USA: Pittsburgh, Pennsylvania	Tissue	Homo sapiens	clinical_other	GCA_034154345.1_PDT002016480.1_genomic	99.89	2.76	109	80084	4348627	2	7	1	10	0
GCA_029768345.1	GCA_029768345.1	SAMN26198474	USA	USA:SC	SHRIMP (SH)		env_animal	GCA_029768345.1_PDT001354663.1_genomic	100	1.59	81	127668	4808092	2	6	0	8	0
GCA_048773345.1	GCA_048773345.1	SAMN18528261	United Kingdom	United Kingdom: Belfast	respiratory	Homo sapiens	clinical_respiratory	GCA_048773345.1_PDT002669159.1_genomic	100	1.54	137	74525	4878043	5	6	1	12	0
GCA_048776185.1	GCA_048776185.1	SAMEA117649995	France	France	human	Homo sapiens	clinical_other	GCA_048776185.1_PDT002668941.1_genomic	100	2.83	131	73397	4945574	4	8	1	13	0
GCA_034159205.1	GCA_034159205.1	SAMN38448939	USA	USA: Pittsburgh, Pennsylvania	sputum	Homo sapiens	clinical_respiratory	GCA_034159205.1_PDT002016678.1_genomic	100	0.76	74	168899	4950952	7	7	0	14	0
GCA_031692525.1	GCA_031692525.1	SAMN33729569	Canada	Canada: Calgary	single isolate	Homo sapiens	clinical_other	GCA_031692525.1_PDT001848753.1_genomic	99.96	2.94	102	84972	4976759	5	11	0	16	0
GCA_015997715.1	GCF_015997715.1	SAMN11285280	USA	USA: Pittsburgh, Pennsylvania	sputum	Homo sapiens	clinical_respiratory	GCA_015997715.1_ASM1599771v1_genomic	98	0.53	106	72131	4643621	4	9	2	15	0
GCA_031691845.1	GCA_031691845.1	SAMN33729598	Canada	Canada: Calgary	single isolate	Homo sapiens	clinical_other	GCA_031691845.1_PDT001848771.1_genomic	100	3.45	83	115510	5214485	5	9	4	18	0
GCA_031691605.1	GCA_031691605.1	SAMN33729556	Canada	Canada: Calgary	single isolate	Homo sapiens	clinical_other	GCA_031691605.1_PDT001848785.1_genomic	100	0.46	102	113613	4865919	5	5	0	10	0
GCA_043300005.1	GCA_043300005.1	SAMD00797336	Myanmar	Myanmar:Yangon		Homo sapiens	clinical_other	GCA_043300005.1_PDT002265685.1_genomic	100	1.25	148	68724	4874110	2	11	1	14	0
GCA_031692495.1	GCA_031692495.1	SAMN33729571	Canada	Canada: Calgary	single isolate	Homo sapiens	clinical_other	GCA_031692495.1_PDT001848751.1_genomic	100	2.81	98	104742	5072690	6	9	0	15	0
GCA_029768705.1	GCA_029768705.1	SAMN21924076	USA	USA	bronchoalveolar lavage	Homo sapiens	clinical_respiratory	GCA_029768705.1_PDT001354639.1_genomic	100	1.52	95	85179	4600631	4	5	0	9	0
GCA_031692425.1	GCA_031692425.1	SAMN33729566	Canada	Canada: Calgary	single isolate	Homo sapiens	clinical_other	GCA_031692425.1_PDT001848756.1_genomic	100	3.38	89	115509	4958291	8	6	0	14	0
GCA_031692335.1	GCA_031692335.1	SAMN33729564	Canada	Canada: Calgary	single isolate	Homo sapiens	clinical_other	GCA_031692335.1_PDT001848759.1_genomic	100	1.1	110	86802	4890594	4	6	0	10	0
GCA_034195895.1	GCA_034195895.1	SAMN38448917	USA	USA: Pittsburgh, Pennsylvania	Bronch	Homo sapiens	clinical_respiratory	GCA_034195895.1_PDT002017012.1_genomic	99.89	4.76	119	69645	4628336	5	9	1	15	0
GCA_015997075.1	GCF_015997075.1	SAMN13622288	USA	USA: Pittsburgh, Pennsylvania	wound	Homo sapiens	clinical_wound	GCA_015997075.1_ASM1599707v1_genomic	99.31	1.1	104	68793	4774857	5	4	0	9	0
GCA_015997455.1	GCF_015997455.1	SAMN11285291	USA	USA: Pittsburgh, Pennsylvania	sputum	Homo sapiens	clinical_respiratory	GCA_015997455.1_ASM1599745v1_genomic	100	0	66	108533	4321756	2	4	1	7	0
GCA_015997005.1	GCF_015997005.1	SAMN13622289	USA	USA: Pittsburgh, Pennsylvania	sputum	Homo sapiens	clinical_respiratory	GCA_015997005.1_ASM1599700v1_genomic	99.48	0.34	132	66291	4832290	4	6	0	10	0
GCA_015996715.1	GCF_015996715.1	SAMN13622304	USA	USA: Pittsburgh, Pennsylvania	sputum	Homo sapiens	clinical_respiratory	GCA_015996715.1_ASM1599671v1_genomic	99.75	0.05	108	61683	4599104	5	3	0	8	0
GCA_029771465.1	GCA_029771465.1	SAMN15599303	USA	USA: San Diego, CA	unknown	Homo sapiens	clinical_other	GCA_029771465.1_PDT001354530.1_genomic	100	3.23	105	95194	4901176	7	6	0	13	0
GCA_015996605.1	GCF_015996605.1	SAMN13622310	USA	USA: Pittsburgh, Pennsylvania	sputum	Homo sapiens	clinical_respiratory	GCA_015996605.1_ASM1599660v1_genomic	99.16	0.28	104	65728	4716382	4	8	2	14	0
GCA_015997165.1	GCF_015997165.1	SAMN13622281	USA	USA: Pittsburgh, Pennsylvania	wound	Homo sapiens	clinical_wound	GCA_015997165.1_ASM1599716v1_genomic	98.62	1.15	124	60716	4800492	1	9	1	11	0
GCA_048775945.1	GCA_048775945.1	SAMEA117650025	France	France	human	Homo sapiens	clinical_other	GCA_048775945.1_PDT002668971.1_genomic	100	2.93	153	60511	5059254	6	8	1	15	0
GCA_015996825.1	GCF_015996825.1	SAMN13622299	USA	USA: Pittsburgh, Pennsylvania	sputum	Homo sapiens	clinical_respiratory	GCA_015996825.1_ASM1599682v1_genomic	98.28	0.42	124	58538	4433316	2	8	0	10	0
GCA_031691675.1	GCA_031691675.1	SAMN33729587	Canada	Canada: Calgary	single isolate	Homo sapiens	clinical_other	GCA_031691675.1_PDT001848783.1_genomic	100	0.95	92	124137	4810857	4	9	0	13	0
GCA_029771565.1	GCA_029771565.1	SAMN15599246	USA	USA: San Diego, CA	unknown	Homo sapiens	clinical_other	GCA_029771565.1_PDT001354521.1_genomic	99.91	1.21	158	61227	4867638	11	10	0	21	0
GCA_029749615.1	GCA_029749615.1	SAMN18818639	India	India: Vellar Estuary	soil		env_soil_sediment	GCA_029749615.1_PDT001589008.1_genomic	100	2.62	153	60937	5055093	7	15	0	22	0
GCA_015997045.1	GCF_015997045.1	SAMN13622290	USA	USA: Pittsburgh, Pennsylvania	wound	Homo sapiens	clinical_wound	GCA_015997045.1_ASM1599704v1_genomic	98.9	0	97	66972	4642250	2	5	1	8	0
GCA_015997205.1	GCF_015997205.1	SAMN13622282	USA	USA: Pittsburgh, Pennsylvania	sputum	Homo sapiens	clinical_respiratory	GCA_015997205.1_ASM1599720v1_genomic	98.28	0	115	58002	4574267	3	9	0	12	0
GCA_034159285.1	GCA_034159285.1	SAMN38448956	USA	USA: Pittsburgh, Pennsylvania	sputum	Homo sapiens	clinical_respiratory	GCA_034159285.1_PDT002016660.1_genomic	100	0.9	161	60986	4937136	9	12	0	21	0
GCA_037008825.1	GCA_037008825.1	SAMN40254331	USA	USA	sputum	Homo sapiens	clinical_respiratory	GCA_037008825.1_PDT002098009.1_genomic	100	3.31	117	80291	5237992	6	7	2	15	0
GCA_029768165.1	GCA_029768165.1	SAMD00244836	Nepal	Nepal		Homo sapiens	clinical_other	GCA_029768165.1_PDT001404640.1_genomic	100	1.17	162	57257	4853141	7	11	1	19	0
GCA_048775565.1	GCA_048775565.1	SAMEA117650061	France	France	human	Homo sapiens	clinical_other	GCA_048775565.1_PDT002669007.1_genomic	100	1.31	190	56930	4844740	2	12	0	14	0
GCA_029768285.1	GCA_029768285.1	SAMN26198559	USA	USA:SD	SHRIMP (SH)		env_animal	GCA_029768285.1_PDT001354670.1_genomic	100	1.03	109	74815	4616844	4	7	0	11	0
GCA_045917895.1	GCA_045917895.1	SAMN45299497	USA	USA: Pittsburgh, Pennsylvania	wound	Homo sapiens	clinical_wound	GCA_045917895.1_PDT002524300.1_genomic	100	4.48	154	57191	5289866	6	10	1	17	0
GCA_015996735.1	GCF_015996735.1	SAMN13622306	USA	USA: Pittsburgh, Pennsylvania	sputum	Homo sapiens	clinical_respiratory	GCA_015996735.1_ASM1599673v1_genomic	99.83	0.34	127	52779	4485365	3	7	1	11	0
GCA_034149185.1	GCA_034149185.1	SAMN38449111	USA	USA: Pittsburgh, Pennsylvania	Tissue	Homo sapiens	clinical_other	GCA_034149185.1_PDT002016622.1_genomic	99.89	2.76	141	51742	4312617	2	9	1	12	0
GCA_048775585.1	GCA_048775585.1	SAMEA117650060	France	France	human	Homo sapiens	clinical_other	GCA_048775585.1_PDT002669006.1_genomic	100	4.22	168	54764	4971337	5	11	0	16	0
GCA_015996985.1	GCF_015996985.1	SAMN13622293	USA	USA: Pittsburgh, Pennsylvania	blood	Homo sapiens	clinical_blood	GCA_015996985.1_ASM1599698v1_genomic	98.97	0	121	56277	4291830	1	4	0	5	0
GCA_034154085.1	GCA_034154085.1	SAMN38449084	USA	USA: Pittsburgh, Pennsylvania	sputum	Homo sapiens	clinical_respiratory	GCA_034154085.1_PDT002016497.1_genomic	99.89	2.62	115	58201	4285629	0	6	1	7	0
GCA_015997135.1	GCF_015997135.1	SAMN13622285	USA	USA: Pittsburgh, Pennsylvania	sputum	Homo sapiens	clinical_respiratory	GCA_015997135.1_ASM1599713v1_genomic	98.28	0.34	129	55616	4394438	3	7	0	10	0
GCA_034153765.1	GCA_034153765.1	SAMN38449008	USA	USA: Pittsburgh, Pennsylvania	blood	Homo sapiens	clinical_blood	GCA_034153765.1_PDT002016516.1_genomic	100	3.67	173	51982	5032444	5	10	1	16	0
GCA_015998695.1	GCF_015998695.1	SAMN10437204	USA	USA: Pittsburgh, Pennsylvania	sputum	Homo sapiens	clinical_respiratory	GCA_015998695.1_ASM1599869v1_genomic	100	0.34	175	52295	4996731	7	9	0	16	0
GCA_042969815.1	GCA_042969815.1	SAMD00749858	Japan	Japan:Hiroshima	nasal cavity	Homo sapiens	clinical_respiratory	GCA_042969815.1_PDT002123259.1_genomic	100	4.24	164	50547	4725457	3	8	1	12	0
GCA_000834105.1	GCF_000834105.1	SAMN03280975	France	France: Zellenberg	soil		env_soil_sediment	GCA_000834105.1_ASM83410v1_genomic	98.49	0.52	145	50104	4065399	2	1	0	3	0
GCA_015996965.1	GCF_015996965.1	SAMN13622291	USA	USA: Pittsburgh, Pennsylvania	urine	Homo sapiens	clinical_urine	GCA_015996965.1_ASM1599696v1_genomic	98.97	0.05	161	50121	4755381	4	10	0	14	0
GCA_032579175.2	GCA_032579175.2	SAMN36357808	USA	USA	sputum	Homo sapiens	clinical_respiratory	GCA_032579175.2_PDT001811517.2_genomic	100	0.59	122	82122	5013799	10	10	1	21	0
GCA_048775445.1	GCA_048775445.1	SAMEA117650073	France	France	human	Homo sapiens	clinical_other	GCA_048775445.1_PDT002669019.1_genomic	100	4.21	180	48365	4872123	2	12	0	14	0
GCA_048775685.1	GCA_048775685.1	SAMEA117650054	France	France	human	Homo sapiens	clinical_other	GCA_048775685.1_PDT002669000.1_genomic	100	4.8	184	48692	5039182	8	11	2	21	0
GCA_015996895.1	GCF_015996895.1	SAMN13622295	USA	USA: Pittsburgh, Pennsylvania	sputum	Homo sapiens	clinical_respiratory	GCA_015996895.1_ASM1599689v1_genomic	99.66	0.34	134	48762	4680748	3	8	2	13	0
GCA_015997065.1	GCF_015997065.1	SAMN13622287	USA	USA: Pittsburgh, Pennsylvania	wound	Homo sapiens	clinical_wound	GCA_015997065.1_ASM1599706v1_genomic	99.09	1.47	164	47415	5006193	7	10	1	18	0
GCA_015997095.1	GCF_015997095.1	SAMN13622284	USA	USA: Pittsburgh, Pennsylvania	sputum	Homo sapiens	clinical_respiratory	GCA_015997095.1_ASM1599709v1_genomic	97.93	1.41	182	48893	4946539	4	10	3	17	0
GCA_015996785.1	GCF_015996785.1	SAMN13622303	USA	USA: Pittsburgh, Pennsylvania	sputum	Homo sapiens	clinical_respiratory	GCA_015996785.1_ASM1599678v1_genomic	98.59	0.34	161	47297	4936487	6	9	0	15	0
GCA_045921485.1	GCA_045921485.1	SAMN45299414	USA	USA: Pittsburgh, Pennsylvania	urine	Homo sapiens	clinical_urine	GCA_045921485.1_PDT002524468.1_genomic	100	1.36	150	49664	4903411	8	11	2	21	0
GCA_017149635.1	GCA_017149635.1	SAMN17965153	USA	USA: Pittsburgh, Pennsylvania	wound	Homo sapiens	clinical_wound	GCA_017149635.1_ASM1714963v1_genomic	98.85	0.21	104	65487	4212119	3	9	0	12	0
GCA_034154125.1	GCA_034154125.1	SAMN38449091	USA	USA: Pittsburgh, Pennsylvania	Tissue	Homo sapiens	clinical_other	GCA_034154125.1_PDT002016490.1_genomic	100	4.74	175	49351	5105919	3	7	1	11	0
GCA_015997805.1	GCF_015997805.1	SAMN11285276	USA	USA: Pittsburgh, Pennsylvania	wound	Homo sapiens	clinical_wound	GCA_015997805.1_ASM1599780v1_genomic	97.59	0.32	149	45897	4523993	1	10	0	11	0
GCA_034148085.1	GCA_034148085.1	SAMN38448943	USA	USA: Pittsburgh, Pennsylvania	sputum	Homo sapiens	clinical_respiratory	GCA_034148085.1_PDT002016673.1_genomic	100	2.13	160	57942	4833759	4	6	1	11	0
GCA_015996625.1	GCF_015996625.1	SAMN13622308	USA	USA: Pittsburgh, Pennsylvania	wound	Homo sapiens	clinical_wound	GCA_015996625.1_ASM1599662v1_genomic	99.66	0	162	44943	4579508	2	7	0	9	0
GCA_015996945.1	GCF_015996945.1	SAMN13622296	USA	USA: Pittsburgh, Pennsylvania	sputum	Homo sapiens	clinical_respiratory	GCA_015996945.1_ASM1599694v1_genomic	99.31	0	188	44337	4928495	4	18	0	22	0
GCA_048775745.1	GCA_048775745.1	SAMEA117650048	France	France	human	Homo sapiens	clinical_other	GCA_048775745.1_PDT002668994.1_genomic	100	4.83	209	46075	5268315	7	13	2	22	0
GCA_048776005.1	GCA_048776005.1	SAMEA117650020	France	France	human	Homo sapiens	clinical_other	GCA_048776005.1_PDT002668966.1_genomic	100	4.61	196	47014	5044529	6	9	0	15	0
GCA_029771405.1	GCA_029771405.1	SAMN15599302	USA	USA: San Diego, CA	unknown	Homo sapiens	clinical_other	GCA_029771405.1_PDT001354531.1_genomic	99.66	3.36	166	44686	4812513	6	18	2	26	0
GCA_015998455.1	GCF_015998455.1	SAMN10437217	USA	USA: Pittsburgh, Pennsylvania	wound	Homo sapiens	clinical_wound	GCA_015998455.1_ASM1599845v1_genomic	99.83	0.05	174	52901	4931396	4	13	0	17	0
GCA_015996665.1	GCF_015996665.1	SAMN13622309	USA	USA: Pittsburgh, Pennsylvania	sputum	Homo sapiens	clinical_respiratory	GCA_015996665.1_ASM1599666v1_genomic	99.14	0.34	154	48387	4483911	3	11	1	15	0
GCA_029771665.1	GCA_029771665.1	SAMN15599262	USA	USA: San Diego, CA	unknown	Homo sapiens	clinical_other	GCA_029771665.1_PDT001354507.1_genomic	99.66	1.15	174	44686	4721669	7	16	1	24	0
GCA_048774705.1	GCA_048774705.1	SAMEA117650148	France	France	human	Homo sapiens	clinical_other	GCA_048774705.1_PDT002669094.1_genomic	100	4.22	195	47847	5099750	8	9	1	18	0
GCA_015996705.1	GCF_015996705.1	SAMN13622305	USA	USA: Pittsburgh, Pennsylvania	wound	Homo sapiens	clinical_wound	GCA_015996705.1_ASM1599670v1_genomic	98.79	0	142	43799	4430771	3	10	0	13	0
GCA_015996685.1	GCF_015996685.1	SAMN13622307	USA	USA: Pittsburgh, Pennsylvania	bronch	Homo sapiens	clinical_respiratory	GCA_015996685.1_ASM1599668v1_genomic	98.83	0.34	128	57421	4472934	2	6	0	8	0
GCA_015996995.1	GCF_015996995.1	SAMN13622292	USA	USA: Pittsburgh, Pennsylvania	sputum	Homo sapiens	clinical_respiratory	GCA_015996995.1_ASM1599699v1_genomic	96.9	0.05	167	42431	4747860	7	10	0	17	0
GCA_034153705.1	GCA_034153705.1	SAMN38449000	USA	USA: Pittsburgh, Pennsylvania	blood	Homo sapiens	clinical_blood	GCA_034153705.1_PDT002016523.1_genomic	100	2.01	207	43339	4960033	8	7	1	16	0
GCA_048775525.1	GCA_048775525.1	SAMEA117650068	France	France	human	Homo sapiens	clinical_other	GCA_048775525.1_PDT002669014.1_genomic	100	4.66	199	42917	5157502	3	9	1	13	0
GCA_017150375.1	GCA_017150375.1	SAMN17965124	USA	USA: Pittsburgh, Pennsylvania	sputum	Homo sapiens	clinical_respiratory	GCA_017150375.1_ASM1715037v1_genomic	99.31	0	174	42078	4483495	3	10	0	13	0
GCA_015996865.1	GCF_015996865.1	SAMN13622297	USA	USA: Pittsburgh, Pennsylvania	sputum	Homo sapiens	clinical_respiratory	GCA_015996865.1_ASM1599686v1_genomic	99.31	0.39	154	47660	4774139	3	9	0	12	0
GCA_017150355.1	GCA_017150355.1	SAMN17965101	USA	USA: Pittsburgh, Pennsylvania	sputum	Homo sapiens	clinical_respiratory	GCA_017150355.1_ASM1715035v1_genomic	98.62	0.69	180	43068	4836214	4	7	0	11	0
GCA_029750225.1	GCA_029750225.1	SAMN31357698	Australia	Australia: Victoria	missing	Homo sapiens	clinical_other	GCA_029750225.1_PDT001474453.1_genomic	100	1.18	189	43945	4840095	7	12	0	19	0
GCA_015997125.1	GCF_015997125.1	SAMN13622286	USA	USA: Pittsburgh, Pennsylvania	sputum	Homo sapiens	clinical_respiratory	GCA_015997125.1_ASM1599712v1_genomic	98.97	0.34	150	43267	4467119	3	8	1	12	0
GCA_042969895.1	GCA_042969895.1	SAMD00749830	Japan	Japan:Hiroshima	oral cavity	Homo sapiens	clinical_other	GCA_042969895.1_PDT002123246.1_genomic	100	4.59	186	42343	5181294	6	14	0	20	0
GCA_048775245.1	GCA_048775245.1	SAMEA117650089	France	France	human	Homo sapiens	clinical_other	GCA_048775245.1_PDT002669035.1_genomic	100	3.88	211	42737	4917717	6	7	0	13	0
GCA_045914675.1	GCA_045914675.1	SAMN45299471	USA	USA: Pittsburgh, Pennsylvania	wound	Homo sapiens	clinical_wound	GCA_045914675.1_PDT002524327.1_genomic	100	4.4	167	42736	4715242	5	9	0	14	0
GCA_045916715.1	GCA_045916715.1	SAMN45299468	USA	USA: Pittsburgh, Pennsylvania	sputum	Homo sapiens	clinical_respiratory	GCA_045916715.1_PDT002524119.1_genomic	100	4.25	209	43692	5054250	5	16	3	24	0
GCA_017150655.1	GCA_017150655.1	SAMN17965106	USA	USA: Pittsburgh, Pennsylvania	sputum	Homo sapiens	clinical_respiratory	GCA_017150655.1_ASM1715065v1_genomic	98.83	0.05	165	41845	4643274	6	9	0	15	0
GCA_042952615.1	GCA_042952615.1	SAMD00749860	Japan	Japan:Hiroshima	nasal cavity	Homo sapiens	clinical_respiratory	GCA_042952615.1_PDT002123261.1_genomic	100	3.98	219	42291	5181390	6	15	0	21	0
GCA_034153945.1	GCA_034153945.1	SAMN38449017	USA	USA: Pittsburgh, Pennsylvania	sputum	Homo sapiens	clinical_respiratory	GCA_034153945.1_PDT002016506.1_genomic	100	4.48	210	44060	5173769	5	11	1	17	0
GCA_048775005.1	GCA_048775005.1	SAMEA117650117	France	France	human	Homo sapiens	clinical_other	GCA_048775005.1_PDT002669063.1_genomic	100	4.36	211	40904	5026802	6	16	0	22	0
GCA_031692155.1	GCA_031692155.1	SAMN33729554	Canada	Canada: Calgary	single isolate	Homo sapiens	clinical_other	GCA_031692155.1_PDT001848767.1_genomic	100	0.81	213	41165	4841389	6	12	0	18	0
GCA_034136085.1	GCA_034136085.1	SAMN38449075	USA	USA: Pittsburgh, Pennsylvania	sputum	Homo sapiens	clinical_respiratory	GCA_034136085.1_PDT002016972.1_genomic	99.89	4.04	202	40677	4840657	2	12	0	14	0
GCA_015997625.1	GCF_015997625.1	SAMN11285283	USA	USA: Pittsburgh, Pennsylvania	sputum	Homo sapiens	clinical_respiratory	GCA_015997625.1_ASM1599762v1_genomic	98.37	0.16	209	40685	4748279	8	9	0	17	0
GCA_042969855.1	GCA_042969855.1	SAMD00749839	Japan	Japan:Hiroshima	oral cavity	Homo sapiens	clinical_other	GCA_042969855.1_PDT002123252.1_genomic	100	4.89	208	40604	4933993	8	8	0	16	0
GCA_015998185.1	GCF_015998185.1	SAMN10437230	USA	USA: Pittsburgh, Pennsylvania	bronch	Homo sapiens	clinical_respiratory	GCA_015998185.1_ASM1599818v1_genomic	100	0.72	200	40383	4886357	1	10	1	12	0
GCA_017150555.1	GCA_017150555.1	SAMN17965114	USA	USA: Pittsburgh, Pennsylvania	sputum	Homo sapiens	clinical_respiratory	GCA_017150555.1_ASM1715055v1_genomic	98.97	0.34	186	41565	4717704	5	9	1	15	0
GCA_015998485.1	GCF_015998485.1	SAMN10437216	USA	USA: Pittsburgh, Pennsylvania	wound	Homo sapiens	clinical_wound	GCA_015998485.1_ASM1599848v1_genomic	99.83	0.05	203	40365	4934734	4	12	0	16	0
GCA_017150275.1	GCA_017150275.1	SAMN17965129	USA	USA: Pittsburgh, Pennsylvania	sputum	Homo sapiens	clinical_respiratory	GCA_017150275.1_ASM1715027v1_genomic	98.14	0.39	192	40013	4585990	5	12	0	17	0
GCA_048775505.1	GCA_048775505.1	SAMEA117650066	France	France	human	Homo sapiens	clinical_other	GCA_048775505.1_PDT002669012.1_genomic	100	3.19	215	39769	4878787	3	11	0	14	0
GCA_015996805.1	GCF_015996805.1	SAMN13622301	USA	USA: Pittsburgh, Pennsylvania	sputum	Homo sapiens	clinical_respiratory	GCA_015996805.1_ASM1599680v1_genomic	99.66	0.34	193	39671	4714658	5	13	1	19	0
GCA_042970775.1	GCA_042970775.1	SAMD00749807	Japan	Japan:Hiroshima	oral cavity	Homo sapiens	clinical_other	GCA_042970775.1_PDT002123237.1_genomic	100	2.46	204	39936	4784437	4	8	0	12	0
GCA_031692245.1	GCA_031692245.1	SAMN33729562	Canada	Canada: Calgary	single isolate	Homo sapiens	clinical_other	GCA_031692245.1_PDT001848761.1_genomic	99.91	1.33	235	44351	4929237	6	16	0	22	0
GCA_031657695.2	GCA_031657695.2	SAMN37442922	USA	USA	skin	Homo sapiens	clinical_wound	GCA_031657695.2_PDT001889665.2_genomic	100	2.38	213	39851	4918072	2	8	0	10	0
GCA_034148685.1	GCA_034148685.1	SAMN38449027	USA	USA: Pittsburgh, Pennsylvania	not collected	Homo sapiens	clinical_other	GCA_034148685.1_PDT002016650.1_genomic	100	4.88	217	39720	5215068	5	15	1	21	0
GCA_048775695.1	GCA_048775695.1	SAMEA117650051	France	France	human	Homo sapiens	clinical_other	GCA_048775695.1_PDT002668997.1_genomic	100	3.76	193	48671	5154990	6	14	2	22	0
GCA_048775345.1	GCA_048775345.1	SAMEA117650081	France	France	human	Homo sapiens	clinical_other	GCA_048775345.1_PDT002669027.1_genomic	100	3.88	172	43093	4676318	3	13	0	16	0
GCA_017149835.1	GCA_017149835.1	SAMN17965145	USA	USA: Pittsburgh, Pennsylvania	sputum	Homo sapiens	clinical_respiratory	GCA_017149835.1_ASM1714983v1_genomic	99.66	0.05	188	40145	4727415	5	15	0	20	0
GCA_048774465.1	GCA_048774465.1	SAMN18528317	Netherlands	Netherlands	respiratory	Homo sapiens	clinical_respiratory	GCA_048774465.1_PDT002669106.1_genomic	100	2.34	229	39633	4884060	14	13	0	27	0
GCA_017149675.1	GCA_017149675.1	SAMN17965136	USA	USA: Pittsburgh, Pennsylvania	sputum	Homo sapiens	clinical_respiratory	GCA_017149675.1_ASM1714967v1_genomic	99.54	0.34	255	39052	4909681	8	11	0	19	0
GCA_015996875.1	GCF_015996875.1	SAMN13622298	USA	USA: Pittsburgh, Pennsylvania	sputum	Homo sapiens	clinical_respiratory	GCA_015996875.1_ASM1599687v1_genomic	100	0.46	226	38899	5015752	9	15	3	27	0
GCA_048775905.1	GCA_048775905.1	SAMEA117650027	France	France	human	Homo sapiens	clinical_other	GCA_048775905.1_PDT002668973.1_genomic	100	3.88	208	38997	4714045	5	13	0	18	0
GCA_029771045.4	GCA_029771045.4	SAMN19026412	USA	USA	sputum	Homo sapiens	clinical_respiratory	GCA_029771045.4_PDT001354565.4_genomic	100	4.21	218	39833	4920397	4	13	0	17	0
GCA_034160365.1	GCA_034160365.1	SAMN38449090	USA	USA: Pittsburgh, Pennsylvania	sputum	Homo sapiens	clinical_respiratory	GCA_034160365.1_PDT002016491.1_genomic	100	4.61	259	37548	5142166	10	14	0	24	0
GCA_045916295.1	GCA_045916295.1	SAMN45299451	USA	USA: Pittsburgh, Pennsylvania	respiratory	Homo sapiens	clinical_respiratory	GCA_045916295.1_PDT002524139.1_genomic	100	4.17	217	39299	5090837	8	15	0	23	0
GCA_017150495.1	GCA_017150495.1	SAMN17965117	USA	USA: Pittsburgh, Pennsylvania	sputum	Homo sapiens	clinical_respiratory	GCA_017150495.1_ASM1715049v1_genomic	99.61	0.39	205	39687	4882109	6	15	0	21	0
GCA_048775365.1	GCA_048775365.1	SAMEA117650080	France	France	human	Homo sapiens	clinical_other	GCA_048775365.1_PDT002669026.1_genomic	100	1.72	222	37621	4879616	3	15	0	18	0
GCA_034193985.1	GCA_034193985.1	SAMN38448995	USA	USA: Pittsburgh, Pennsylvania	sputum	Homo sapiens	clinical_respiratory	GCA_034193985.1_PDT002016528.1_genomic	100	4.57	233	38089	5268971	6	15	2	23	0
GCA_045917775.1	GCA_045917775.1	SAMN45299473	USA	USA: Pittsburgh, Pennsylvania	wound	Homo sapiens	clinical_wound	GCA_045917775.1_PDT002524325.1_genomic	100	4.14	187	38470	4695629	4	8	0	12	0
GCA_042952645.1	GCA_042952645.1	SAMD00749859	Japan	Japan:Hiroshima	oral cavity	Homo sapiens	clinical_other	GCA_042952645.1_PDT002123260.1_genomic	100	2.02	243	37206	5142605	6	23	0	29	0
GCA_034148645.1	GCA_034148645.1	SAMN38449024	USA	USA: Pittsburgh, Pennsylvania	sputum	Homo sapiens	clinical_respiratory	GCA_034148645.1_PDT002016653.1_genomic	100	4.74	207	36803	4791814	2	11	0	13	0
GCA_034153485.1	GCA_034153485.1	SAMN38448999	USA	USA: Pittsburgh, Pennsylvania	blood	Homo sapiens	clinical_blood	GCA_034153485.1_PDT002016524.1_genomic	100	4.14	267	39623	5306857	11	15	2	28	0
GCA_048776145.1	GCA_048776145.1	SAMEA117650002	France	France	human	Homo sapiens	clinical_other	GCA_048776145.1_PDT002668948.1_genomic	99.83	3.88	224	36721	5010443	8	13	0	21	0
GCA_048775385.1	GCA_048775385.1	SAMEA117650076	France	France	human	Homo sapiens	clinical_other	GCA_048775385.1_PDT002669022.1_genomic	100	4.6	200	37512	4666595	5	13	0	18	0
GCA_045916255.1	GCA_045916255.1	SAMN45299450	USA	USA: Pittsburgh, Pennsylvania	sputum	Homo sapiens	clinical_respiratory	GCA_045916255.1_PDT002524140.1_genomic	100	3.39	227	37390	5123987	9	17	0	26	0
GCA_017150435.1	GCA_017150435.1	SAMN17965115	USA	USA: Pittsburgh, Pennsylvania	sputum	Homo sapiens	clinical_respiratory	GCA_017150435.1_ASM1715043v1_genomic	98.88	0.76	217	36555	4807552	5	12	0	17	0
GCA_034138365.1	GCA_034138365.1	SAMN38448904	USA	USA: Pittsburgh, Pennsylvania	sputum	Homo sapiens	clinical_respiratory	GCA_034138365.1_PDT002016863.1_genomic	100	3.16	255	36806	5089800	8	13	2	23	0
GCA_034157005.1	GCA_034157005.1	SAMN38449054	USA	USA: Pittsburgh, Pennsylvania	sputum	Homo sapiens	clinical_respiratory	GCA_034157005.1_PDT002016992.1_genomic	100	3.63	228	36350	4954017	6	18	2	26	0
GCA_048774925.1	GCA_048774925.1	SAMEA117650123	France	France	human	Homo sapiens	clinical_other	GCA_048774925.1_PDT002669069.1_genomic	100	4.27	227	35898	4915025	6	15	0	21	0
GCA_034136125.1	GCA_034136125.1	SAMN38449072	USA	USA: Pittsburgh, Pennsylvania	Bronch	Homo sapiens	clinical_respiratory	GCA_034136125.1_PDT002016975.1_genomic	100	3.62	223	36725	4863106	4	12	0	16	0
GCA_048775045.1	GCA_048775045.1	SAMEA117650107	France	France	human	Homo sapiens	clinical_other	GCA_048775045.1_PDT002669053.1_genomic	99.83	4.93	237	35717	4925693	4	15	0	19	0
GCA_034148345.1	GCA_034148345.1	SAMN38448958	USA	USA: Pittsburgh, Pennsylvania	sputum	Homo sapiens	clinical_respiratory	GCA_034148345.1_PDT002016659.1_genomic	100	4.91	240	35508	4845768	5	14	0	19	0
GCA_017150075.1	GCA_017150075.1	SAMN17965121	USA	USA: Pittsburgh, Pennsylvania	sputum	Homo sapiens	clinical_respiratory	GCA_017150075.1_ASM1715007v1_genomic	99.02	0	218	35407	4852122	11	15	0	26	0
GCA_031385145.1	GCA_031385145.1	SAMN36340898	USA	USA	whole organism	Homo sapiens	clinical_other	GCA_031385145.1_PDT001810338.1_genomic	100	2.53	230	36108	4836881	6	13	0	19	0
GCA_048775725.1	GCA_048775725.1	SAMEA117650050	France	France	human	Homo sapiens	clinical_other	GCA_048775725.1_PDT002668996.1_genomic	100	4.6	261	36478	5226713	8	24	1	33	0
GCA_015998295.1	GCF_015998295.1	SAMN10437225	USA	USA: Pittsburgh, Pennsylvania	sputum	Homo sapiens	clinical_respiratory	GCA_015998295.1_ASM1599829v1_genomic	98.97	0	169	39517	4420836	4	7	0	11	0
GCA_048775425.1	GCA_048775425.1	SAMEA117650079	France	France	human	Homo sapiens	clinical_other	GCA_048775425.1_PDT002669025.1_genomic	99.83	4.88	233	35864	5029021	6	12	0	18	0
GCA_048775885.1	GCA_048775885.1	SAMEA117650029	France	France	human	Homo sapiens	clinical_other	GCA_048775885.1_PDT002668975.1_genomic	100	4.83	233	35179	4809433	4	10	0	14	0
GCA_048775665.1	GCA_048775665.1	SAMEA117650056	France	France	human	Homo sapiens	clinical_other	GCA_048775665.1_PDT002669002.1_genomic	100	1.59	254	34926	4865996	4	17	1	22	0
GCA_048775805.1	GCA_048775805.1	SAMEA117650043	France	France	human	Homo sapiens	clinical_other	GCA_048775805.1_PDT002668989.1_genomic	99.83	4.01	253	34993	5071903	8	17	0	25	0
GCA_015997675.1	GCF_015997675.1	SAMN11285282	USA	USA: Pittsburgh, Pennsylvania	blood	Homo sapiens	clinical_blood	GCA_015997675.1_ASM1599767v1_genomic	99.17	0	216	37109	4826620	6	15	1	22	0
GCA_017150715.1	GCA_017150715.1	SAMN17965103	USA	USA: Pittsburgh, Pennsylvania	sputum	Homo sapiens	clinical_respiratory	GCA_017150715.1_ASM1715071v1_genomic	98.97	0.05	235	35882	4941330	7	21	1	29	0
GCA_015997245.1	GCF_015997245.1	SAMN12220540	USA	USA: Pittsburgh, Pennsylvania	wound	Homo sapiens	clinical_wound	GCA_015997245.1_ASM1599724v1_genomic	99.05	1.13	239	34195	4983867	8	18	1	27	0
GCA_034156965.1	GCA_034156965.1	SAMN38449061	USA	USA: Pittsburgh, Pennsylvania	sputum	Homo sapiens	clinical_respiratory	GCA_034156965.1_PDT002016987.1_genomic	100	4.01	255	35230	5101398	9	17	0	26	0
GCA_042969935.1	GCA_042969935.1	SAMD00749831	Japan	Japan:Hiroshima	nasal cavity	Homo sapiens	clinical_respiratory	GCA_042969935.1_PDT002123247.1_genomic	100	4.36	219	34770	4969516	7	16	0	23	0
GCA_034159425.1	GCA_034159425.1	SAMN38449042	USA	USA: Pittsburgh, Pennsylvania	sputum	Homo sapiens	clinical_respiratory	GCA_034159425.1_PDT002016633.1_genomic	100	4.05	229	34338	4884070	7	15	0	22	0
GCA_046455335.1	GCA_046455335.1	SAMN45299474	USA	USA: Pittsburgh, Pennsylvania	sputum	Homo sapiens	clinical_respiratory	GCA_046455335.1_PDT002524324.1_genomic	99.93	2.04	214	34642	4789443	4	16	1	21	0
GCA_048774425.1	GCA_048774425.1	SAMN18528316	Netherlands	Netherlands	respiratory	Homo sapiens	clinical_respiratory	GCA_048774425.1_PDT002669107.1_genomic	100	0.76	225	35304	4600550	5	11	0	16	0
GCA_045914855.1	GCA_045914855.1	SAMN45299475	USA	USA: Pittsburgh, Pennsylvania	sputum	Homo sapiens	clinical_respiratory	GCA_045914855.1_PDT002524323.1_genomic	100	1.38	210	34509	4709490	2	14	0	16	0
GCA_017150455.1	GCA_017150455.1	SAMN17965116	USA	USA: Pittsburgh, Pennsylvania	Bronch	Homo sapiens	clinical_respiratory	GCA_017150455.1_ASM1715045v1_genomic	98.83	0.28	228	33475	4886533	7	14	1	22	0
GCA_042970835.1	GCA_042970835.1	SAMD00749800	Japan	Japan:Hiroshima	oral cavity	Homo sapiens	clinical_other	GCA_042970835.1_PDT002123232.1_genomic	100	4.6	272	33390	5088653	5	18	0	23	0
GCA_045913975.1	GCA_045913975.1	SAMN45299489	USA	USA: Pittsburgh, Pennsylvania	sputum	Homo sapiens	clinical_respiratory	GCA_045913975.1_PDT002524308.1_genomic	99.66	3.24	243	33903	5080453	4	12	1	17	0
GCA_015996795.1	GCF_015996795.1	SAMN13622300	USA	USA: Pittsburgh, Pennsylvania	sputum	Homo sapiens	clinical_respiratory	GCA_015996795.1_ASM1599679v1_genomic	98.85	0.92	195	37070	4757644	4	15	2	21	0
GCA_045921145.1	GCA_045921145.1	SAMN45299465	USA	USA: Pittsburgh, Pennsylvania	sputum	Homo sapiens	clinical_respiratory	GCA_045921145.1_PDT002524124.1_genomic	100	3.4	240	33547	4912936	3	13	1	17	0
GCA_048775065.1	GCA_048775065.1	SAMEA117650108	France	France	human	Homo sapiens	clinical_other	GCA_048775065.1_PDT002669054.1_genomic	99.66	1.15	265	33400	4738248	6	11	0	17	0
GCA_048774345.1	GCA_048774345.1	SAMN18528311	United Kingdom	United Kingdom: Belfast	respiratory	Homo sapiens	clinical_respiratory	GCA_048774345.1_PDT002669112.1_genomic	100	1.86	317	35656	5016198	11	12	0	23	0
GCA_048775785.1	GCA_048775785.1	SAMEA117650044	France	France	human	Homo sapiens	clinical_other	GCA_048775785.1_PDT002668990.1_genomic	100	4.57	253	33291	4880769	5	11	0	16	0
GCA_015998195.1	GCF_015998195.1	SAMN10437228	USA	USA: Pittsburgh, Pennsylvania	wound	Homo sapiens	clinical_wound	GCA_015998195.1_ASM1599819v1_genomic	100	0.34	213	34821	4535770	3	12	0	15	0
GCA_034153825.1	GCA_034153825.1	SAMN38449010	USA	USA: Pittsburgh, Pennsylvania	wound	Homo sapiens	clinical_wound	GCA_034153825.1_PDT002016514.1_genomic	100	2.92	227	33570	4993026	6	15	1	22	0
GCA_048773305.1	GCA_048773305.1	SAMN18528320	United Kingdom	United Kingdom: Belfast	respiratory	Homo sapiens	clinical_respiratory	GCA_048773305.1_PDT002669156.1_genomic	100	2.41	250	32909	4651345	5	13	0	18	0
GCA_015996635.1	GCF_015996635.1	SAMN13622311	USA	USA: Pittsburgh, Pennsylvania	sputum	Homo sapiens	clinical_respiratory	GCA_015996635.1_ASM1599663v1_genomic	98.79	0.34	201	33979	4678553	3	14	2	19	0
GCA_017150095.1	GCA_017150095.1	SAMN17965118	USA	USA: Pittsburgh, Pennsylvania	sputum	Homo sapiens	clinical_respiratory	GCA_017150095.1_ASM1715009v1_genomic	98.97	0	220	33230	4513234	4	12	0	16	0
GCA_042948825.1	GCA_042948825.1	SAMD00749838	Japan	Japan:Hiroshima	oral cavity	Homo sapiens	clinical_other	GCA_042948825.1_PDT002123251.1_genomic	100	3.31	240	32738	4896210	8	12	0	20	0
GCA_045918295.1	GCA_045918295.1	SAMN45299458	USA	USA: Pittsburgh, Pennsylvania	wound	Homo sapiens	clinical_wound	GCA_045918295.1_PDT002524131.1_genomic	100	4.13	271	33513	5123081	6	15	0	21	0
GCA_017150155.1	GCA_017150155.1	SAMN17965138	USA	USA: Pittsburgh, Pennsylvania	Tissue	Homo sapiens	clinical_other	GCA_017150155.1_ASM1715015v1_genomic	100	0	229	33317	4523207	3	10	0	13	0
GCA_017150295.1	GCA_017150295.1	SAMN17965125	USA	USA: Pittsburgh, Pennsylvania	blood	Homo sapiens	clinical_blood	GCA_017150295.1_ASM1715029v1_genomic	98.97	0.62	222	32870	4830398	8	20	0	28	0
GCA_017150575.1	GCA_017150575.1	SAMN17965111	USA	USA: Pittsburgh, Pennsylvania	urine	Homo sapiens	clinical_urine	GCA_017150575.1_ASM1715057v1_genomic	99.66	0.05	202	33533	4611973	3	9	0	12	0
GCA_017149935.1	GCA_017149935.1	SAMN17965142	USA	USA: Pittsburgh, Pennsylvania	sputum	Homo sapiens	clinical_respiratory	GCA_017149935.1_ASM1714993v1_genomic	98.93	0.23	236	32848	4820391	4	14	2	20	0
GCA_042970875.1	GCA_042970875.1	SAMD00749796	Japan	Japan:Hiroshima	oral cavity	Homo sapiens	clinical_other	GCA_042970875.1_PDT002123230.1_genomic	100	3.41	264	32404	4902318	7	9	0	16	0
GCA_015997185.1	GCF_015997185.1	SAMN12220539	USA	USA: Pittsburgh, Pennsylvania	sputum	Homo sapiens	clinical_respiratory	GCA_015997185.1_ASM1599718v1_genomic	98.83	0.34	231	31781	4642733	4	16	0	20	0
GCA_042969875.1	GCA_042969875.1	SAMD00749833	Japan	Japan:Hiroshima	oral cavity	Homo sapiens	clinical_other	GCA_042969875.1_PDT002123248.1_genomic	100	4	254	34280	5166865	1	19	0	20	0
GCA_034140405.1	GCA_034140405.1	SAMN38448883	USA	USA: Pittsburgh, Pennsylvania	Tissue	Homo sapiens	clinical_other	GCA_034140405.1_PDT002016882.1_genomic	100	4.85	312	32076	5199688	11	22	3	36	0
GCA_048774385.1	GCA_048774385.1	SAMN18528313	United Kingdom	United Kingdom: Belfast	respiratory	Homo sapiens	clinical_respiratory	GCA_048774385.1_PDT002669110.1_genomic	100	1.13	255	31745	4637911	4	19	0	23	0
GCA_034154045.1	GCA_034154045.1	SAMN38449081	USA	USA: Pittsburgh, Pennsylvania	sputum	Homo sapiens	clinical_respiratory	GCA_034154045.1_PDT002016500.1_genomic	100	4.57	269	32250	4924661	8	12	0	20	0
GCA_039766805.1	GCA_039766805.1	SAMN41492424	USA	USA	Not Provided	Homo sapiens	clinical_other	GCA_039766805.1_PDT002173236.1_genomic	100	4.22	248	31672	4886353	4	16	1	21	0
GCA_034138325.1	GCA_034138325.1	SAMN38448902	USA	USA: Pittsburgh, Pennsylvania	sputum	Homo sapiens	clinical_respiratory	GCA_034138325.1_PDT002016865.1_genomic	100	2.49	254	31352	4762447	2	14	0	16	0
GCA_034138665.1	GCA_034138665.1	SAMN38448991	USA	USA: Pittsburgh, Pennsylvania	sputum	Homo sapiens	clinical_respiratory	GCA_034138665.1_PDT002016840.1_genomic	99.91	3.08	246	32699	4874087	5	17	1	23	0
GCA_042969825.1	GCA_042969825.1	SAMD00749843	Japan	Japan:Hiroshima	oral cavity	Homo sapiens	clinical_other	GCA_042969825.1_PDT002123254.1_genomic	100	1.53	261	31965	4947592	4	16	0	20	0
GCA_045923295.1	GCA_045923295.1	SAMN45299413	USA	USA: Pittsburgh, Pennsylvania	urine	Homo sapiens	clinical_urine	GCA_045923295.1_PDT002523890.1_genomic	99.66	2.64	298	31148	5051592	9	18	0	27	0
GCA_017149775.1	GCA_017149775.1	SAMN17965150	USA	USA: Pittsburgh, Pennsylvania	Tissue	Homo sapiens	clinical_other	GCA_017149775.1_ASM1714977v1_genomic	99.31	0.33	217	31753	4663627	5	7	0	12	0
GCA_003006785.1	GCF_003006785.1	SAMN08667456	India	India: Vellore	blood	Homo sapiens	clinical_blood	GCA_003006785.1_ASM300678v1_genomic	98.84	0.34	384	32399	4558790	4	10	0	14	0
GCA_048773505.1	GCA_048773505.1	SAMN18528324	United Kingdom	United Kingdom: Belfast	respiratory	Homo sapiens	clinical_respiratory	GCA_048773505.1_PDT002669152.1_genomic	100	2.28	277	31336	4967088	7	17	1	25	0
GCA_045914895.1	GCA_045914895.1	SAMN45299486	USA	USA: Pittsburgh, Pennsylvania	sputum	Homo sapiens	clinical_respiratory	GCA_045914895.1_PDT002524312.1_genomic	100	4.31	284	31389	4894767	5	15	1	21	0
GCA_048773325.1	GCA_048773325.1	SAMN18528319	United Kingdom	United Kingdom: Belfast	respiratory	Homo sapiens	clinical_respiratory	GCA_048773325.1_PDT002669157.1_genomic	99.93	4	262	30933	4823957	9	10	2	21	0
GCA_034148665.1	GCA_034148665.1	SAMN38449025	USA	USA: Pittsburgh, Pennsylvania	sputum	Homo sapiens	clinical_respiratory	GCA_034148665.1_PDT002016652.1_genomic	100	4.48	298	30844	5076303	10	13	0	23	0
GCA_048773365.1	GCA_048773365.1	SAMN18528321	United Kingdom	United Kingdom: Belfast	respiratory	Homo sapiens	clinical_respiratory	GCA_048773365.1_PDT002669155.1_genomic	100	3.79	283	30984	4867710	8	17	2	27	0
GCA_017152275.1	GCA_017152275.1	SAMN17965097	USA	USA: Pittsburgh, Pennsylvania	sputum	Homo sapiens	clinical_respiratory	GCA_017152275.1_ASM1715227v1_genomic	99.31	0.05	229	30793	4699496	3	8	0	11	0
GCA_017150595.1	GCA_017150595.1	SAMN17965112	USA	USA: Pittsburgh, Pennsylvania	sputum	Homo sapiens	clinical_respiratory	GCA_017150595.1_ASM1715059v1_genomic	99.31	0.34	224	30948	4485643	2	11	0	13	0
GCA_048774505.1	GCA_048774505.1	SAMN18528318	United Kingdom	United Kingdom: Belfast	respiratory	Homo sapiens	clinical_respiratory	GCA_048774505.1_PDT002669104.1_genomic	99.83	2	287	32909	4966462	5	15	0	20	0
GCA_029770685.4	GCA_029770685.4	SAMN19026430	USA	USA	sputum	Homo sapiens	clinical_respiratory	GCA_029770685.4_PDT001354572.4_genomic	100	3.17	215	34444	4859763	4	13	0	17	0
GCA_015996535.1	GCF_015996535.1	SAMN13622312	USA	USA: Pittsburgh, Pennsylvania	sputum	Homo sapiens	clinical_respiratory	GCA_015996535.1_ASM1599653v1_genomic	99.13	0.39	231	31355	4414430	2	12	0	14	0
GCA_034154245.1	GCA_034154245.1	SAMN38449096	USA	USA: Pittsburgh, Pennsylvania	sputum	Homo sapiens	clinical_respiratory	GCA_034154245.1_PDT002016484.1_genomic	100	3.84	256	31419	4941348	4	12	0	16	0
GCA_048774445.1	GCA_048774445.1	SAMN18528315	Netherlands	Netherlands	respiratory	Homo sapiens	clinical_respiratory	GCA_048774445.1_PDT002669108.1_genomic	100	1.28	233	32702	4721067	2	16	1	19	0
GCA_048774325.1	GCA_048774325.1	SAMN18528307	United Kingdom	United Kingdom: Belfast	respiratory	Homo sapiens	clinical_respiratory	GCA_048774325.1_PDT002669116.1_genomic	99.66	2.41	302	30747	4910796	2	24	1	27	0
GCA_034155205.1	GCA_034155205.1	SAMN38449103	USA	USA: Pittsburgh, Pennsylvania	sputum	Homo sapiens	clinical_respiratory	GCA_034155205.1_PDT002016477.1_genomic	100	4.56	267	30584	5015911	7	18	0	25	0
GCA_045916695.1	GCA_045916695.1	SAMN45299467	USA	USA: Pittsburgh, Pennsylvania	urine	Homo sapiens	clinical_urine	GCA_045916695.1_PDT002524122.1_genomic	100	4.48	294	30614	5120949	6	19	2	27	0
GCA_048773605.1	GCA_048773605.1	SAMN18528323	Netherlands	Netherlands	respiratory	Homo sapiens	clinical_respiratory	GCA_048773605.1_PDT002669153.1_genomic	99.83	1.1	290	29892	4940565	5	22	0	27	0
GCA_034148425.1	GCA_034148425.1	SAMN38448963	USA	USA: Pittsburgh, Pennsylvania	wound	Homo sapiens	clinical_wound	GCA_034148425.1_PDT002016656.1_genomic	100	4.38	286	29606	4968757	3	13	2	18	0
GCA_048774285.1	GCA_048774285.1	SAMN18528305	United Kingdom	United Kingdom: Belfast	respiratory	Homo sapiens	clinical_respiratory	GCA_048774285.1_PDT002669118.1_genomic	100	1.03	303	31500	4756508	13	12	0	25	0
GCA_048774125.1	GCA_048774125.1	SAMN18528298	Spain	Spain	respiratory	Homo sapiens	clinical_respiratory	GCA_048774125.1_PDT002669126.1_genomic	99.66	0.97	300	30204	4960988	8	16	0	24	0
GCA_045920925.1	GCA_045920925.1	SAMN45299488	USA	USA: Pittsburgh, Pennsylvania	sputum	Homo sapiens	clinical_respiratory	GCA_045920925.1_PDT002524309.1_genomic	99.31	4.14	277	29981	4874414	9	16	0	25	0
GCA_048774365.1	GCA_048774365.1	SAMN18528312	United Kingdom	United Kingdom: Belfast	respiratory	Homo sapiens	clinical_respiratory	GCA_048774365.1_PDT002669111.1_genomic	100	1.3	279	30120	4530269	3	9	0	12	0
GCA_045913755.1	GCA_045913755.1	SAMN45299482	USA	USA: Pittsburgh, Pennsylvania	sputum	Homo sapiens	clinical_respiratory	GCA_045913755.1_PDT002524316.1_genomic	100	3.22	283	30433	4665169	3	15	0	18	0
GCA_029771845.1	GCA_029771845.1	SAMEA6656577	Denmark	Denmark		Homo sapiens	clinical_other	GCA_029771845.1_PDT001354474.1_genomic	100	2.5	280	30029	4734456	3	21	0	24	0
GCA_048774565.1	GCA_048774565.1	SAMN18528270	Netherlands	Netherlands	respiratory	Homo sapiens	clinical_respiratory	GCA_048774565.1_PDT002669101.1_genomic	100	1.64	317	29314	4748905	2	10	0	12	0
GCA_015997225.1	GCF_015997225.1	SAMN12220538	USA	USA: Pittsburgh, Pennsylvania	bronch	Homo sapiens	clinical_respiratory	GCA_015997225.1_ASM1599722v1_genomic	98.51	0	235	29376	4482548	3	12	0	15	0
GCA_048773925.1	GCA_048773925.1	SAMN18528286	Spain	Spain	respiratory	Homo sapiens	clinical_respiratory	GCA_048773925.1_PDT002669138.1_genomic	99.83	1.52	327	29766	4981084	5	17	1	23	0
GCA_048774305.1	GCA_048774305.1	SAMN18528310	United Kingdom	United Kingdom: Belfast	respiratory	Homo sapiens	clinical_respiratory	GCA_048774305.1_PDT002669113.1_genomic	100	2	300	29683	4915692	9	19	0	28	0
GCA_034154105.1	GCA_034154105.1	SAMN38449086	USA	USA: Pittsburgh, Pennsylvania	sputum	Homo sapiens	clinical_respiratory	GCA_034154105.1_PDT002016495.1_genomic	100	2.88	315	29425	5207095	7	25	3	35	0
GCA_045917855.1	GCA_045917855.1	SAMN45299483	USA	USA: Pittsburgh, Pennsylvania	sputum	Homo sapiens	clinical_respiratory	GCA_045917855.1_PDT002524315.1_genomic	100	3.17	255	30988	4857744	4	18	0	22	0
GCA_045923195.1	GCA_045923195.1	SAMN45299406	USA	USA: Pittsburgh, Pennsylvania	sputum	Homo sapiens	clinical_respiratory	GCA_045923195.1_PDT002523898.1_genomic	100	3.62	299	29860	4836053	4	16	0	20	0
GCA_034153905.1	GCA_034153905.1	SAMN38449015	USA	USA: Pittsburgh, Pennsylvania	sputum	Homo sapiens	clinical_respiratory	GCA_034153905.1_PDT002016508.1_genomic	100	4.76	295	29572	5131500	11	19	1	31	0
GCA_017150055.1	GCA_017150055.1	SAMN17965139	USA	USA: Pittsburgh, Pennsylvania	Tissue	Homo sapiens	clinical_other	GCA_017150055.1_ASM1715005v1_genomic	98.9	0	246	29478	4491336	3	14	0	17	0
GCA_034157085.1	GCA_034157085.1	SAMN38449064	USA	USA: Pittsburgh, Pennsylvania	sputum	Homo sapiens	clinical_respiratory	GCA_034157085.1_PDT002016983.1_genomic	100	3.12	307	29021	5011431	1	17	2	20	0
GCA_045920865.1	GCA_045920865.1	SAMN45299484	USA	USA: Pittsburgh, Pennsylvania	sputum	Homo sapiens	clinical_respiratory	GCA_045920865.1_PDT002524314.1_genomic	99.66	4.91	272	30563	5081703	6	18	2	26	0
GCA_048945415.1	GCA_048945415.1	SAMN18528308	United Kingdom	United Kingdom: Belfast	respiratory	Homo sapiens	clinical_respiratory	GCA_048945415.1_PDT002669115.1_genomic	99.83	0.55	316	28441	4985601	7	19	0	26	0
GCA_034195875.1	GCA_034195875.1	SAMN38448915	USA	USA: Pittsburgh, Pennsylvania	sputum	Homo sapiens	clinical_respiratory	GCA_034195875.1_PDT002017013.1_genomic	100	4.67	268	29032	4995361	3	17	0	20	0
GCA_048774085.1	GCA_048774085.1	SAMN18528296	Spain	Spain	respiratory	Homo sapiens	clinical_respiratory	GCA_048774085.1_PDT002669128.1_genomic	99.83	1.5	320	29176	4972295	5	24	0	29	0
GCA_049103105.1	GCA_049103105.1	SAMN47172549	USA	USA	urine	Homo sapiens	clinical_urine	GCA_049103105.1_PDT002650334.1_genomic	100	4.69	301	29164	5021658	1	17	1	19	0
GCA_048945435.1	GCA_048945435.1	SAMN18528309	United Kingdom	United Kingdom: Belfast	respiratory	Homo sapiens	clinical_respiratory	GCA_048945435.1_PDT002669114.1_genomic	100	1.24	288	28447	4816601	8	17	1	26	0
GCA_048945355.1	GCA_048945355.1	SAMN18528306	United Kingdom	United Kingdom: Belfast	respiratory	Homo sapiens	clinical_respiratory	GCA_048945355.1_PDT002669117.1_genomic	100	0.53	300	28501	4894233	6	21	0	27	0
GCA_030980175.1	GCA_030980175.1	SAMN37185850	USA	USA	sputum		clinical_respiratory	GCA_030980175.1_PDT001868370.1_genomic	100	4.92	274	30542	4976808	12	12	0	24	0
GCA_048774965.1	GCA_048774965.1	SAMEA117650122	France	France	human	Homo sapiens	clinical_other	GCA_048774965.1_PDT002669068.1_genomic	100	4.15	299	29062	5145937	5	27	0	32	0
GCA_034195915.1	GCA_034195915.1	SAMN38448919	USA	USA: Pittsburgh, Pennsylvania	sputum	Homo sapiens	clinical_respiratory	GCA_034195915.1_PDT002017010.1_genomic	100	3.66	298	28184	5166237	6	17	2	25	0
GCA_048776105.1	GCA_048776105.1	SAMEA117650005	France	France	human	Homo sapiens	clinical_other	GCA_048776105.1_PDT002668951.1_genomic	100	4.05	295	28935	4978767	9	14	0	23	0
GCA_034138545.1	GCA_034138545.1	SAMN38448989	USA	USA: Pittsburgh, Pennsylvania	Tissue	Homo sapiens	clinical_other	GCA_034138545.1_PDT002016842.1_genomic	100	3.45	280	28254	4693715	2	10	1	13	0
GCA_048774605.1	GCA_048774605.1	SAMN18528271	Netherlands	Netherlands	respiratory	Homo sapiens	clinical_respiratory	GCA_048774605.1_PDT002669099.1_genomic	100	1.03	305	28946	4841723	8	18	0	26	0
GCA_034193845.1	GCA_034193845.1	SAMN38448922	USA	USA: Pittsburgh, Pennsylvania	sputum	Homo sapiens	clinical_respiratory	GCA_034193845.1_PDT002017006.1_genomic	100	3.62	277	30213	4833866	5	14	0	19	0
GCA_048774065.1	GCA_048774065.1	SAMN18528295	Spain	Spain	respiratory	Homo sapiens	clinical_respiratory	GCA_048774065.1_PDT002669129.1_genomic	100	1.03	294	28746	4512016	6	16	0	22	0
GCA_048773945.1	GCA_048773945.1	SAMN18528289	Spain	Spain	respiratory	Homo sapiens	clinical_respiratory	GCA_048773945.1_PDT002669135.1_genomic	100	2.3	352	28064	4898924	3	21	1	25	0
GCA_048774025.1	GCA_048774025.1	SAMN18528292	Spain	Spain	respiratory	Homo sapiens	clinical_respiratory	GCA_048774025.1_PDT002669132.1_genomic	100	3.52	328	28309	4982174	9	22	0	31	0
GCA_034153425.1	GCA_034153425.1	SAMN38448994	USA	USA: Pittsburgh, Pennsylvania	sputum	Homo sapiens	clinical_respiratory	GCA_034153425.1_PDT002016529.1_genomic	100	4.85	307	28151	5145850	4	23	0	27	0
GCA_045920845.1	GCA_045920845.1	SAMN45299479	USA	USA: Pittsburgh, Pennsylvania	wound	Homo sapiens	clinical_wound	GCA_045920845.1_PDT002524319.1_genomic	100	4.74	267	27878	4641240	2	17	0	19	0
GCA_034157105.1	GCA_034157105.1	SAMN38449065	USA	USA: Pittsburgh, Pennsylvania	sputum	Homo sapiens	clinical_respiratory	GCA_034157105.1_PDT002016982.1_genomic	99.91	3.79	274	27915	4902479	4	18	0	22	0
GCA_048773985.1	GCA_048773985.1	SAMN18528291	Spain	Spain	respiratory	Homo sapiens	clinical_respiratory	GCA_048773985.1_PDT002669133.1_genomic	100	1.34	300	28881	4554198	4	16	1	21	0
GCA_034160375.1	GCA_034160375.1	SAMN38449087	USA	USA: Pittsburgh, Pennsylvania	sputum	Homo sapiens	clinical_respiratory	GCA_034160375.1_PDT002016494.1_genomic	99.83	3.43	290	27454	5071435	5	23	1	29	0
GCA_042970815.1	GCA_042970815.1	SAMD00749802	Japan	Japan:Hiroshima	oral cavity	Homo sapiens	clinical_other	GCA_042970815.1_PDT002123233.1_genomic	100	1.64	295	28022	4836876	4	13	0	17	0
GCA_048774545.1	GCA_048774545.1	SAMN18528269	Netherlands	Netherlands	respiratory	Homo sapiens	clinical_respiratory	GCA_048774545.1_PDT002669102.1_genomic	100	0.88	372	27198	5183564	9	21	2	32	0
GCA_048773725.1	GCA_048773725.1	SAMN18528279	Netherlands	Netherlands	respiratory	Homo sapiens	clinical_respiratory	GCA_048773725.1_PDT002669145.1_genomic	100	0.83	336	27438	4809718	9	16	0	25	0
GCA_034154225.1	GCA_034154225.1	SAMN38449099	USA	USA: Pittsburgh, Pennsylvania	sputum	Homo sapiens	clinical_respiratory	GCA_034154225.1_PDT002016482.1_genomic	100	3.33	304	28050	4915256	3	16	0	19	0
GCA_048774045.1	GCA_048774045.1	SAMN18528294	Spain	Spain	respiratory	Homo sapiens	clinical_respiratory	GCA_048774045.1_PDT002669130.1_genomic	100	1.45	324	27061	4877953	9	16	0	25	0
GCA_048774485.1	GCA_048774485.1	SAMN18528267	Netherlands	Netherlands	respiratory	Homo sapiens	clinical_respiratory	GCA_048774485.1_PDT002669105.1_genomic	99.66	2.14	333	27993	4911898	6	24	2	32	0
GCA_048773965.1	GCA_048773965.1	SAMN18528290	Spain	Spain	respiratory	Homo sapiens	clinical_respiratory	GCA_048773965.1_PDT002669134.1_genomic	100	1.45	332	26746	4742162	6	18	3	27	0
GCA_045923175.1	GCA_045923175.1	SAMN45299405	USA	USA: Pittsburgh, Pennsylvania	blood	Homo sapiens	clinical_blood	GCA_045923175.1_PDT002523899.1_genomic	100	4.57	314	27821	5103394	14	14	1	29	0
GCA_034160585.1	GCA_034160585.1	SAMN38449106	USA	USA: Pittsburgh, Pennsylvania	sputum	Homo sapiens	clinical_respiratory	GCA_034160585.1_PDT002016475.1_genomic	100	4.31	324	26923	5115830	9	19	0	28	0
GCA_034135965.1	GCA_034135965.1	SAMN38449060	USA	USA: Pittsburgh, Pennsylvania	wound	Homo sapiens	clinical_wound	GCA_034135965.1_PDT002016988.1_genomic	100	4.83	291	27005	4921158	8	18	0	26	0
GCA_048773745.1	GCA_048773745.1	SAMN18528278	Netherlands	Netherlands	respiratory	Homo sapiens	clinical_respiratory	GCA_048773745.1_PDT002669146.1_genomic	100	1.22	329	26645	4794368	4	23	0	27	0
GCA_029768185.1	GCA_029768185.1	SAMD00520816	Japan	Japan:Hiroshima		Homo sapiens	clinical_other	GCA_029768185.1_PDT001396381.1_genomic	100	1.6	326	26716	4956612	7	24	0	31	0
GCA_048775645.1	GCA_048775645.1	SAMEA117650057	France	France	human	Homo sapiens	clinical_other	GCA_048775645.1_PDT002669003.1_genomic	100	0	302	27337	4600019	4	13	0	17	0
GCA_045917815.1	GCA_045917815.1	SAMN45299476	USA	USA: Pittsburgh, Pennsylvania	sputum	Homo sapiens	clinical_respiratory	GCA_045917815.1_PDT002524322.1_genomic	100	4.14	306	26883	4756893	2	14	0	16	0
GCA_034153405.1	GCA_034153405.1	SAMN38448993	USA	USA: Pittsburgh, Pennsylvania	sputum	Homo sapiens	clinical_respiratory	GCA_034153405.1_PDT002016530.1_genomic	100	2.46	294	26627	4614445	5	16	0	21	0
GCA_045923235.1	GCA_045923235.1	SAMN45299409	USA	USA: Pittsburgh, Pennsylvania	sputum	Homo sapiens	clinical_respiratory	GCA_045923235.1_PDT002523894.1_genomic	100	4.04	328	26514	4992141	1	16	1	18	0
GCA_034148965.1	GCA_034148965.1	SAMN38449037	USA	USA: Pittsburgh, Pennsylvania	Tissue	Homo sapiens	clinical_other	GCA_034148965.1_PDT002016639.1_genomic	100	4.25	308	26302	4913297	3	19	0	22	0
GCA_045922465.1	GCA_045922465.1	SAMN45299399	USA	USA: Pittsburgh, Pennsylvania	wound	Homo sapiens	clinical_wound	GCA_045922465.1_PDT002523905.1_genomic	100	4.1	295	27363	4628999	4	14	0	18	0
GCA_045916335.1	GCA_045916335.1	SAMN45299462	USA	USA: Pittsburgh, Pennsylvania	sputum	Homo sapiens	clinical_respiratory	GCA_045916335.1_PDT002524127.1_genomic	99.66	2.76	280	28112	4853536	5	21	0	26	0
GCA_017150235.1	GCA_017150235.1	SAMN17965130	USA	USA: Pittsburgh, Pennsylvania	not collected	Homo sapiens	clinical_other	GCA_017150235.1_ASM1715023v1_genomic	98.28	0.16	231	29234	4817995	9	14	0	23	0
GCA_045923395.1	GCA_045923395.1	SAMN45299503	USA	USA: Pittsburgh, Pennsylvania	sputum	Homo sapiens	clinical_respiratory	GCA_045923395.1_PDT002523886.1_genomic	99.66	1.42	308	26423	4721888	4	16	1	21	0
GCA_048774185.1	GCA_048774185.1	SAMN18528301	Spain	Spain	respiratory	Homo sapiens	clinical_respiratory	GCA_048774185.1_PDT002669123.1_genomic	100	0.46	325	26526	4762615	9	20	0	29	0
GCA_048773825.1	GCA_048773825.1	SAMN18528283	Spain	Spain	respiratory	Homo sapiens	clinical_respiratory	GCA_048773825.1_PDT002669141.1_genomic	100	0.69	348	26850	4926996	12	17	0	29	0
GCA_048774165.1	GCA_048774165.1	SAMN18528300	Spain	Spain	respiratory	Homo sapiens	clinical_respiratory	GCA_048774165.1_PDT002669124.1_genomic	100	1.86	338	25994	4732736	1	24	0	25	0
GCA_034154065.1	GCA_034154065.1	SAMN38449085	USA	USA: Pittsburgh, Pennsylvania	sputum	Homo sapiens	clinical_respiratory	GCA_034154065.1_PDT002016496.1_genomic	100	1.55	300	25816	4775543	3	11	0	14	0
GCA_048774145.1	GCA_048774145.1	SAMN18528299	Spain	Spain	respiratory	Homo sapiens	clinical_respiratory	GCA_048774145.1_PDT002669125.1_genomic	100	0.53	320	26126	4872523	6	24	0	30	0
GCA_048773865.1	GCA_048773865.1	SAMN18528285	Spain	Spain	respiratory	Homo sapiens	clinical_respiratory	GCA_048773865.1_PDT002669139.1_genomic	100	0.83	323	26352	4573654	5	19	1	25	0
GCA_034148465.1	GCA_034148465.1	SAMN38448959	USA	USA: Pittsburgh, Pennsylvania	sputum	Homo sapiens	clinical_respiratory	GCA_034148465.1_PDT002016658.1_genomic	100	2.87	311	25589	4951222	6	23	1	30	0
GCA_048774525.1	GCA_048774525.1	SAMN18528268	Netherlands	Netherlands	respiratory	Homo sapiens	clinical_respiratory	GCA_048774525.1_PDT002669103.1_genomic	100	0.46	321	26079	4705275	5	18	0	23	0
GCA_048774265.1	GCA_048774265.1	SAMN18528304	United Kingdom	United Kingdom: Belfast	respiratory	Homo sapiens	clinical_respiratory	GCA_048774265.1_PDT002669119.1_genomic	99.83	1.1	379	25442	4764369	14	18	0	32	0
GCA_048774205.1	GCA_048774205.1	SAMN18528302	Spain	Spain	respiratory	Homo sapiens	clinical_respiratory	GCA_048774205.1_PDT002669122.1_genomic	100	1.17	316	28522	4859963	8	17	1	26	0
GCA_034137975.1	GCA_034137975.1	SAMN38448887	USA	USA: Pittsburgh, Pennsylvania	wound	Homo sapiens	clinical_wound	GCA_034137975.1_PDT002016878.1_genomic	100	2.41	293	29649	4791919	4	18	0	22	0
GCA_034149025.1	GCA_034149025.1	SAMN38449040	USA	USA: Pittsburgh, Pennsylvania	urine	Homo sapiens	clinical_urine	GCA_034149025.1_PDT002016636.1_genomic	100	3.26	306	25545	4881408	2	23	0	25	0
GCA_031692265.1	GCA_031692265.1	SAMN33729561	Canada	Canada: Calgary	single isolate	Homo sapiens	clinical_other	GCA_031692265.1_PDT001848762.1_genomic	99.54	1.58	362	26317	4845324	9	24	0	33	0
GCA_048774005.1	GCA_048774005.1	SAMN18528293	Spain	Spain	respiratory	Homo sapiens	clinical_respiratory	GCA_048774005.1_PDT002669131.1_genomic	100	0.34	327	25815	4520117	3	16	0	19	0
GCA_048773645.1	GCA_048773645.1	SAMN18528266	United Kingdom	United Kingdom: Belfast	respiratory	Homo sapiens	clinical_respiratory	GCA_048773645.1_PDT002669149.1_genomic	100	1.17	342	25274	4778864	5	18	1	24	0
GCA_048773565.1	GCA_048773565.1	SAMN18528265	Netherlands	Netherlands	respiratory	Homo sapiens	clinical_respiratory	GCA_048773565.1_PDT002669150.1_genomic	100	3.07	321	25033	4913329	5	18	0	23	0
GCA_034149265.1	GCA_034149265.1	SAMN38449114	USA	USA: Pittsburgh, Pennsylvania	sputum	Homo sapiens	clinical_respiratory	GCA_034149265.1_PDT002016619.1_genomic	99.83	4.11	326	25901	5216979	8	22	1	31	0
GCA_045923135.1	GCA_045923135.1	SAMN45299400	USA	USA: Pittsburgh, Pennsylvania	Tissue	Homo sapiens	clinical_other	GCA_045923135.1_PDT002523904.1_genomic	100	4.19	312	24955	4807427	5	17	1	23	0
GCA_048774645.1	GCA_048774645.1	SAMN18528273	Netherlands	Netherlands	respiratory	Homo sapiens	clinical_respiratory	GCA_048774645.1_PDT002669097.1_genomic	99.93	1.17	298	25262	4166322	5	14	0	19	0
GCA_045917795.1	GCA_045917795.1	SAMN45299478	USA	USA: Pittsburgh, Pennsylvania	sputum	Homo sapiens	clinical_respiratory	GCA_045917795.1_PDT002524320.1_genomic	100	3.97	353	24940	5061165	6	22	1	29	0
GCA_045918315.1	GCA_045918315.1	SAMN45299463	USA	USA: Pittsburgh, Pennsylvania	wound	Homo sapiens	clinical_wound	GCA_045918315.1_PDT002524126.1_genomic	100	2.86	303	28249	4845616	3	16	1	20	0
GCA_045913735.1	GCA_045913735.1	SAMN45299487	USA	USA: Pittsburgh, Pennsylvania	sputum	Homo sapiens	clinical_respiratory	GCA_045913735.1_PDT002524311.1_genomic	100	3.5	283	28560	4937185	5	16	0	21	0
GCA_034195855.1	GCA_034195855.1	SAMN38448913	USA	USA: Pittsburgh, Pennsylvania	sputum	Homo sapiens	clinical_respiratory	GCA_034195855.1_PDT002017015.1_genomic	100	3.28	307	24872	5003731	4	23	1	28	0
GCA_034138385.1	GCA_034138385.1	SAMN38448964	USA	USA: Pittsburgh, Pennsylvania	sputum	Homo sapiens	clinical_respiratory	GCA_034138385.1_PDT002016862.1_genomic	99.66	4.41	320	24770	4906994	2	19	1	22	0
GCA_034153745.1	GCA_034153745.1	SAMN38449004	USA	USA: Pittsburgh, Pennsylvania	sputum	Homo sapiens	clinical_respiratory	GCA_034153745.1_PDT002016518.1_genomic	100	1.52	336	24718	5006563	1	18	1	20	0
GCA_048773885.1	GCA_048773885.1	SAMN18528287	Spain	Spain	respiratory	Homo sapiens	clinical_respiratory	GCA_048773885.1_PDT002669137.1_genomic	100	1.45	318	25680	4638961	1	15	1	17	0
GCA_045923115.1	GCA_045923115.1	SAMN45299401	USA	USA: Pittsburgh, Pennsylvania	sputum	Homo sapiens	clinical_respiratory	GCA_045923115.1_PDT002523903.1_genomic	100	4.74	296	28092	5091708	7	20	1	28	0
GCA_048774225.1	GCA_048774225.1	SAMN18528303	Netherlands	Netherlands	respiratory	Homo sapiens	clinical_respiratory	GCA_048774225.1_PDT002669120.1_genomic	99.84	1.72	321	24674	4273974	7	16	0	23	0
GCA_048774105.1	GCA_048774105.1	SAMN18528297	Spain	Spain	respiratory	Homo sapiens	clinical_respiratory	GCA_048774105.1_PDT002669127.1_genomic	100	3.6	360	24549	4841279	3	18	0	21	0
GCA_034159545.1	GCA_034159545.1	SAMN38449043	USA	USA: Pittsburgh, Pennsylvania	Bronch	Homo sapiens	clinical_respiratory	GCA_034159545.1_PDT002016632.1_genomic	100	4.48	316	24654	4915909	8	16	0	24	0
GCA_034155225.1	GCA_034155225.1	SAMN38449105	USA	USA: Pittsburgh, Pennsylvania	sputum	Homo sapiens	clinical_respiratory	GCA_034155225.1_PDT002016476.1_genomic	99.83	4.19	343	24732	5088748	8	22	0	30	0
GCA_034154145.1	GCA_034154145.1	SAMN38449089	USA	USA: Pittsburgh, Pennsylvania	sputum	Homo sapiens	clinical_respiratory	GCA_034154145.1_PDT002016492.1_genomic	100	4.51	275	27751	4597538	3	14	0	17	0
GCA_034154285.1	GCA_034154285.1	SAMN38449100	USA	USA: Pittsburgh, Pennsylvania	urine	Homo sapiens	clinical_urine	GCA_034154285.1_PDT002016481.1_genomic	100	1.88	335	24615	5006757	5	19	0	24	0
GCA_029770665.4	GCA_029770665.4	SAMN19026420	USA	USA	sputum	Homo sapiens	clinical_respiratory	GCA_029770665.4_PDT001354576.4_genomic	100	2.4	348	24653	5007666	6	29	1	36	0
GCA_015997355.1	GCF_015997355.1	SAMN12220537	USA	USA: Pittsburgh, Pennsylvania	sputum	Homo sapiens	clinical_respiratory	GCA_015997355.1_ASM1599735v1_genomic	98.75	0.74	262	27731	4812402	6	18	0	24	0
GCA_034138045.1	GCA_034138045.1	SAMN38448888	USA	USA: Pittsburgh, Pennsylvania	sputum	Homo sapiens	clinical_respiratory	GCA_034138045.1_PDT002016877.1_genomic	100	2.72	340	24604	5009251	2	17	0	19	0
GCA_042970975.1	GCA_042970975.1	SAMD00749774	Japan	Japan:Hiroshima	oral cavity	Homo sapiens	clinical_other	GCA_042970975.1_PDT002123219.1_genomic	100	3.96	317	24028	4786645	5	27	1	33	0
GCA_042952585.1	GCA_042952585.1	SAMD00749877	Japan	Japan:Hiroshima	oral cavity	Homo sapiens	clinical_other	GCA_042952585.1_PDT002123266.1_genomic	100	1.35	300	26157	4801581	3	14	0	17	0
GCA_048774665.1	GCA_048774665.1	SAMN18528274	Netherlands	Netherlands	respiratory	Homo sapiens	clinical_respiratory	GCA_048774665.1_PDT002669096.1_genomic	100	0.81	330	24720	4668901	3	17	0	20	0
GCA_034146405.1	GCA_034146405.1	SAMN38449063	USA	USA: Pittsburgh, Pennsylvania	urine	Homo sapiens	clinical_urine	GCA_034146405.1_PDT002016984.1_genomic	100	3.79	336	24547	4923839	10	19	0	29	0
GCA_045922345.1	GCA_045922345.1	SAMN45299394	USA	USA: Pittsburgh, Pennsylvania	sputum	Homo sapiens	clinical_respiratory	GCA_045922345.1_PDT002523911.1_genomic	99.66	1.89	349	23928	4915158	4	26	1	31	0
GCA_034158045.1	GCA_034158045.1	SAMN38448967	USA	USA: Pittsburgh, Pennsylvania	sputum	Homo sapiens	clinical_respiratory	GCA_034158045.1_PDT002016859.1_genomic	100	2.79	304	25973	4942189	4	15	0	19	0
GCA_045916355.1	GCA_045916355.1	SAMN45299464	USA	USA: Pittsburgh, Pennsylvania	wound	Homo sapiens	clinical_wound	GCA_045916355.1_PDT002524125.1_genomic	99.66	2.64	311	25912	4896189	7	20	0	27	0
GCA_039766825.1	GCA_039766825.1	SAMN41492422	USA	USA	Not Provided	Homo sapiens	clinical_other	GCA_039766825.1_PDT002173238.1_genomic	99.83	2.12	319	24556	4922973	7	20	0	27	0
GCA_048773905.1	GCA_048773905.1	SAMN18528288	Spain	Spain	respiratory	Homo sapiens	clinical_respiratory	GCA_048773905.1_PDT002669136.1_genomic	100	1.94	350	24119	4738661	4	22	0	26	0
GCA_048773695.1	GCA_048773695.1	SAMN18528277	Netherlands	Netherlands	respiratory	Homo sapiens	clinical_respiratory	GCA_048773695.1_PDT002669147.1_genomic	99.93	1.93	316	23767	4264662	6	14	0	20	0
GCA_048774625.1	GCA_048774625.1	SAMN18528272	Netherlands	Netherlands	respiratory	Homo sapiens	clinical_respiratory	GCA_048774625.1_PDT002669098.1_genomic	100	0.81	348	23603	4784981	5	24	0	29	0
GCA_034138185.1	GCA_034138185.1	SAMN38448899	USA	USA: Pittsburgh, Pennsylvania	sputum	Homo sapiens	clinical_respiratory	GCA_034138185.1_PDT002016868.1_genomic	100	2.56	384	23668	4971511	2	28	0	30	0
GCA_034158025.1	GCA_034158025.1	SAMN38448969	USA	USA: Pittsburgh, Pennsylvania	sputum	Homo sapiens	clinical_respiratory	GCA_034158025.1_PDT002016857.1_genomic	99.54	2.31	329	23301	4282805	4	15	0	19	0
GCA_048774685.1	GCA_048774685.1	SAMN18528275	Netherlands	Netherlands	respiratory	Homo sapiens	clinical_respiratory	GCA_048774685.1_PDT002669095.1_genomic	100	1.86	359	23280	4832375	5	23	0	28	0
GCA_034193865.1	GCA_034193865.1	SAMN38448925	USA	USA: Pittsburgh, Pennsylvania	sputum	Homo sapiens	clinical_respiratory	GCA_034193865.1_PDT002017004.1_genomic	99.66	2.5	367	23659	4867913	7	22	0	29	0
GCA_034138485.1	GCA_034138485.1	SAMN38448978	USA	USA: Pittsburgh, Pennsylvania	sputum	Homo sapiens	clinical_respiratory	GCA_034138485.1_PDT002016849.1_genomic	99.66	2.9	399	23583	5093530	9	24	0	33	0
GCA_045919665.1	GCA_045919665.1	SAMN45299480	USA	USA: Pittsburgh, Pennsylvania	wound	Homo sapiens	clinical_wound	GCA_045919665.1_PDT002524318.1_genomic	100	4.31	308	24975	4572434	3	19	0	22	0
GCA_034153665.1	GCA_034153665.1	SAMN38449002	USA	USA: Pittsburgh, Pennsylvania	Bronch	Homo sapiens	clinical_respiratory	GCA_034153665.1_PDT002016520.1_genomic	100	4.57	337	23973	4871355	10	15	0	25	0
GCA_029770625.4	GCA_029770625.4	SAMN19026419	USA	USA	sputum	Homo sapiens	clinical_respiratory	GCA_029770625.4_PDT001354577.4_genomic	100	3.82	396	23965	5156104	1	30	1	32	0
GCA_034135945.1	GCA_034135945.1	SAMN38449066	USA	USA: Pittsburgh, Pennsylvania	Tissue	Homo sapiens	clinical_other	GCA_034135945.1_PDT002016981.1_genomic	100	2.46	302	27392	5067360	6	18	1	25	0
GCA_034195785.1	GCA_034195785.1	SAMN38448907	USA	USA: Pittsburgh, Pennsylvania	blood	Homo sapiens	clinical_blood	GCA_034195785.1_PDT002017021.1_genomic	100	3.79	353	23661	5052934	13	21	0	34	0
GCA_048773765.1	GCA_048773765.1	SAMN18528280	Spain	Spain	respiratory	Homo sapiens	clinical_respiratory	GCA_048773765.1_PDT002669144.1_genomic	100	0.93	369	23875	4956840	18	20	0	38	0
GCA_034148565.1	GCA_034148565.1	SAMN38449023	USA	USA: Pittsburgh, Pennsylvania	sputum	Homo sapiens	clinical_respiratory	GCA_034148565.1_PDT002016654.1_genomic	100	3.31	327	23882	4827425	8	18	0	26	0
GCA_048773845.1	GCA_048773845.1	SAMN18528284	Netherlands	Netherlands	respiratory	Homo sapiens	clinical_respiratory	GCA_048773845.1_PDT002669140.1_genomic	99.89	0.76	349	22735	4820778	5	26	1	32	0
GCA_048773675.1	GCA_048773675.1	SAMN18528276	Netherlands	Netherlands	respiratory	Homo sapiens	clinical_respiratory	GCA_048773675.1_PDT002669148.1_genomic	100	0.69	368	22832	4697781	4	20	0	24	0
GCA_034160605.1	GCA_034160605.1	SAMN38449108	USA	USA: Pittsburgh, Pennsylvania	sputum	Homo sapiens	clinical_respiratory	GCA_034160605.1_PDT002016473.1_genomic	100	3.13	377	22127	4968504	4	24	2	30	0
GCA_034148285.1	GCA_034148285.1	SAMN38448953	USA	USA: Pittsburgh, Pennsylvania	sputum	Homo sapiens	clinical_respiratory	GCA_034148285.1_PDT002016662.1_genomic	99.48	3.38	378	22279	4991488	8	23	0	31	0
GCA_034138565.1	GCA_034138565.1	SAMN38448982	USA	USA: Pittsburgh, Pennsylvania	sputum	Homo sapiens	clinical_respiratory	GCA_034138565.1_PDT002016847.1_genomic	99.83	4.37	385	22042	5060360	7	22	0	29	0
GCA_034148205.1	GCA_034148205.1	SAMN38448951	USA	USA: Pittsburgh, Pennsylvania	Bronch	Homo sapiens	clinical_respiratory	GCA_034148205.1_PDT002016665.1_genomic	100	1.97	338	22803	4812571	4	21	0	25	0
GCA_034137945.1	GCA_034137945.1	SAMN38448885	USA	USA: Pittsburgh, Pennsylvania	wound	Homo sapiens	clinical_wound	GCA_034137945.1_PDT002016880.1_genomic	99.66	1.81	340	21875	4748567	6	21	0	27	0
GCA_045920535.1	GCA_045920535.1	SAMN45299418	USA	USA: Pittsburgh, Pennsylvania	not collected	Homo sapiens	clinical_other	GCA_045920535.1_PDT002524463.1_genomic	99.66	1.51	354	22461	4770699	4	24	0	28	0
GCA_046455275.1	GCA_046455275.1	SAMN45299420	USA	USA: Pittsburgh, Pennsylvania	sputum	Homo sapiens	clinical_respiratory	GCA_046455275.1_PDT002524461.1_genomic	100	3.88	371	20663	4902630	8	20	0	28	0
GCA_034159265.1	GCA_034159265.1	SAMN38448952	USA	USA: Pittsburgh, Pennsylvania	not collected	Homo sapiens	clinical_other	GCA_034159265.1_PDT002016663.1_genomic	100	2.5	348	24198	4727465	7	24	0	31	0
GCA_034138265.1	GCA_034138265.1	SAMN38448900	USA	USA: Pittsburgh, Pennsylvania	sputum	Homo sapiens	clinical_respiratory	GCA_034138265.1_PDT002016867.1_genomic	99.66	3.1	334	21611	4586226	3	19	0	22	0
GCA_045923275.1	GCA_045923275.1	SAMN45299410	USA	USA: Pittsburgh, Pennsylvania	not collected	Homo sapiens	clinical_other	GCA_045923275.1_PDT002523893.1_genomic	100	3.88	306	25634	4850688	5	17	0	22	0
GCA_029768745.4	GCA_029768745.4	SAMN21493875	USA	USA	skin	Homo sapiens	clinical_wound	GCA_029768745.4_PDT001354638.5_genomic	100	2.76	368	19751	4587439	2	15	0	17	0
GCA_045916195.1	GCA_045916195.1	SAMN45299444	USA	USA: Pittsburgh, Pennsylvania	urine	Homo sapiens	clinical_urine	GCA_045916195.1_PDT002524147.1_genomic	99.66	2.5	447	18231	4798440	7	26	0	33	0
GCA_029750015.1	GCA_029750015.1	SAMEA111503900	Canada	Canada	sputum	Homo sapiens	clinical_respiratory	GCA_029750015.1_PDT001495116.1_genomic	100	2.75	435	19655	5112457	5	30	0	35	0
GCA_034138445.1	GCA_034138445.1	SAMN38448968	USA	USA: Pittsburgh, Pennsylvania	Tissue	Homo sapiens	clinical_other	GCA_034138445.1_PDT002016858.1_genomic	99.66	1.36	454	18213	4745044	5	25	0	30	0
GCA_032292205.2	GCA_032292205.2	SAMN37649569	USA	USA	skin	Homo sapiens	clinical_wound	GCA_032292205.2_PDT001912033.2_genomic	100	1.87	270	27186	4826710	4	13	0	17	0
GCA_003006605.1	GCF_003006605.1	SAMN08667454	India	India: Vellore	blood	Homo sapiens	clinical_blood	GCA_003006605.1_ASM300660v1_genomic	97.35	1.28	464	19917	4563452	2	21	0	23	0
GCA_045920565.1	GCA_045920565.1	SAMN45299427	USA	USA: Pittsburgh, Pennsylvania	sputum	Homo sapiens	clinical_respiratory	GCA_045920565.1_PDT002524454.1_genomic	100	0.66	426	18477	4942600	10	26	0	36	0
GCA_045916435.1	GCA_045916435.1	SAMN45299424	USA	USA: Pittsburgh, Pennsylvania	sputum	Homo sapiens	clinical_respiratory	GCA_045916435.1_PDT002524457.1_genomic	100	4.27	406	19205	5016130	1	28	1	30	0
GCA_048774245.1	GCA_048774245.1	SAMN18528263	United Kingdom	United Kingdom: Belfast	respiratory	Homo sapiens	clinical_respiratory	GCA_048774245.1_PDT002669121.1_genomic	99.66	1.59	443	17410	4779354	14	17	0	31	0
GCA_045914595.1	GCA_045914595.1	SAMN45299431	USA	USA: Pittsburgh, Pennsylvania	sputum	Homo sapiens	clinical_respiratory	GCA_045914595.1_PDT002524449.1_genomic	100	1.52	424	17330	4581101	4	22	0	26	0
GCA_034153845.1	GCA_034153845.1	SAMN38449012	USA	USA: Pittsburgh, Pennsylvania	Bronch	Homo sapiens	clinical_respiratory	GCA_034153845.1_PDT002016511.1_genomic	100	3.31	391	19548	4731811	3	21	0	24	0
GCA_045913875.1	GCA_045913875.1	SAMN45299423	USA	USA: Pittsburgh, Pennsylvania	urine	Homo sapiens	clinical_urine	GCA_045913875.1_PDT002524458.1_genomic	99.66	1.35	426	19166	4891093	9	25	2	36	0
GCA_029750045.1	GCA_029750045.1	SAMEA111503899	Canada	Canada	sputum	Homo sapiens	clinical_respiratory	GCA_029750045.1_PDT001495110.1_genomic	99.89	1.87	472	16974	4677087	2	22	0	24	0
GCA_045916215.1	GCA_045916215.1	SAMN45299447	USA	USA: Pittsburgh, Pennsylvania	sputum	Homo sapiens	clinical_respiratory	GCA_045916215.1_PDT002524144.1_genomic	100	2.76	431	17610	4739286	5	21	1	27	0
GCA_034158085.1	GCA_034158085.1	SAMN38448976	USA	USA: Pittsburgh, Pennsylvania	sputum	Homo sapiens	clinical_respiratory	GCA_034158085.1_PDT002016850.1_genomic	99.66	3.38	460	16669	4824215	7	18	0	25	0
GCA_045921495.1	GCA_045921495.1	SAMN45299421	USA	USA: Pittsburgh, Pennsylvania	Bronch	Homo sapiens	clinical_respiratory	GCA_045921495.1_PDT002524460.1_genomic	100	3.02	437	17421	4690137	3	26	0	29	0
GCA_029750115.1	GCA_029750115.1	SAMEA111504557	Germany	Germany	sputum	Homo sapiens	clinical_respiratory	GCA_029750115.1_PDT001494264.1_genomic	100	1.21	469	17326	4807998	6	25	1	32	0
GCA_029750165.1	GCA_029750165.1	SAMN31654604	Russia	Russia:Moscow	tracheal aspirate	Homo sapiens	clinical_respiratory	GCA_029750165.1_PDT001480884.1_genomic	100	3.33	469	17741	4877438	6	23	0	29	0
GCA_045914555.1	GCA_045914555.1	SAMN45299425	USA	USA: Pittsburgh, Pennsylvania	sputum	Homo sapiens	clinical_respiratory	GCA_045914555.1_PDT002524456.1_genomic	99.66	2	467	16924	4793565	6	24	0	30	0
GCA_045916235.1	GCA_045916235.1	SAMN45299446	USA	USA: Pittsburgh, Pennsylvania	sputum	Homo sapiens	clinical_respiratory	GCA_045916235.1_PDT002524145.1_genomic	100	3.19	374	19504	4759960	6	16	0	22	0
GCA_034670925.1	GCA_034670925.1	SAMN38448974	USA	USA: Pittsburgh, Pennsylvania	sputum	Homo sapiens	clinical_respiratory	GCA_034670925.1_PDT002016852.1_genomic	99.66	2.19	479	15789	4492685	0	23	0	23	0
GCA_045919415.1	GCA_045919415.1	SAMN45299440	USA	USA: Pittsburgh, Pennsylvania	sputum	Homo sapiens	clinical_respiratory	GCA_045919415.1_PDT002524439.1_genomic	100	2.59	490	15480	4760943	5	27	0	32	0
GCA_029771825.1	GCA_029771825.1	SAMEA6657584	Denmark	Denmark		Homo sapiens	clinical_other	GCA_029771825.1_PDT001354476.1_genomic	100	0.34	467	17036	4480452	3	22	0	25	0
GCA_029750085.1	GCA_029750085.1	SAMEA111506147	Switzerland	Switzerland	biopsy	Homo sapiens	clinical_other	GCA_029750085.1_PDT001493562.1_genomic	100	1.26	458	16380	4573344	3	22	0	25	0
GCA_045920625.1	GCA_045920625.1	SAMN45299435	USA	USA: Pittsburgh, Pennsylvania	Tissue	Homo sapiens	clinical_other	GCA_045920625.1_PDT002524445.1_genomic	99.66	2.97	436	17047	4754343	8	18	0	26	0
GCA_045913415.1	GCA_045913415.1	SAMN45299430	USA	USA: Pittsburgh, Pennsylvania	sputum	Homo sapiens	clinical_respiratory	GCA_045913415.1_PDT002524450.1_genomic	100	2.79	442	19223	4907375	11	21	0	32	0
GCA_029749995.1	GCA_029749995.1	SAMEA111503902	Canada	Canada	sputum	Homo sapiens	clinical_respiratory	GCA_029749995.1_PDT001495120.1_genomic	100	2.72	484	16559	4893039	10	32	0	42	0
GCA_034155265.1	GCA_034155265.1	SAMN38449107	USA	USA: Pittsburgh, Pennsylvania	sputum	Homo sapiens	clinical_respiratory	GCA_034155265.1_PDT002016474.1_genomic	100	3.79	348	22180	4845593	5	22	1	28	0
GCA_048774405.1	GCA_048774405.1	SAMN18528314	Netherlands	Netherlands	respiratory	Homo sapiens	clinical_respiratory	GCA_048774405.1_PDT002669109.1_genomic	99.48	0.67	405	20172	4762866	3	26	0	29	0
GCA_034153725.1	GCA_034153725.1	SAMN38449003	USA	USA: Pittsburgh, Pennsylvania	sputum	Homo sapiens	clinical_respiratory	GCA_034153725.1_PDT002016519.1_genomic	100	3.61	376	20258	4866809	11	22	0	33	0
GCA_048774585.1	GCA_048774585.1	SAMN18528262	United Kingdom	United Kingdom: Belfast	respiratory	Homo sapiens	clinical_respiratory	GCA_048774585.1_PDT002669100.1_genomic	100	1.06	450	17956	4811426	4	26	0	30	0
GCA_045914575.1	GCA_045914575.1	SAMN45299422	USA	USA: Pittsburgh, Pennsylvania	sputum	Homo sapiens	clinical_respiratory	GCA_045914575.1_PDT002524459.1_genomic	99.66	3.92	400	19897	4743907	5	23	0	28	0
GCA_045526345.1	GCA_045526345.1	SAMN38448886	USA	USA: Pittsburgh, Pennsylvania	Bronch	Homo sapiens	clinical_respiratory	GCA_045526345.1_PDT002016879.1_genomic	100	0.69	394	18367	4385400	2	24	0	26	0
GCA_034149195.1	GCA_034149195.1	SAMN38449109	USA	USA: Pittsburgh, Pennsylvania	sputum	Homo sapiens	clinical_respiratory	GCA_034149195.1_PDT002016624.1_genomic	99.83	4.26	446	18553	5173517	5	36	1	42	0
GCA_045920575.1	GCA_045920575.1	SAMN45299417	USA	USA: Pittsburgh, Pennsylvania	sputum	Homo sapiens	clinical_respiratory	GCA_045920575.1_PDT002524465.1_genomic	100	3.51	389	19423	4678947	3	16	0	19	0
GCA_025617355.1	GCF_025617355.1	SAMN30661376	China	China	missing	Homo sapiens	clinical_other	GCA_025617355.1_ASM2561735v1_genomic	100	0.34	71	236077	4956694	5	2	0	7	0
GCA_014581755.1	GCF_014581755.1	SAMN14775814	China	China:Guigang	manure	swine	env_animal	GCA_014581755.1_ASM1458175v1_genomic	99.66	0.34	12	722041	4307168	2	0	0	2	0
GCA_013184045.1	GCF_013184045.1	SAMN14775815	China	China:Jinhua	Vegetable from swine farm	plant	env_animal	GCA_013184045.1_ASM1318404v1_genomic	100	0.24	60	1398030	4459755	4	0	0	4	0
GCA_014581775.1	GCF_014581775.1	SAMN14775816	China	China:Zhanjiang	anal swab	swine	env_animal	GCA_014581775.1_ASM1458177v1_genomic	100	0	77	538856	4420963	1	0	0	1	0
GCA_013184135.1	GCF_013184135.1	SAMN14775806	China	China:Yangzhou	caecum	Chicken	env_animal	GCA_013184135.1_ASM1318413v1_genomic	100	0.11	82	431778	4525257	1	2	0	3	0
GCA_006149095.1	GCF_006149095.1	SAMN11289621	China	China	urine	Homo sapiens	clinical_urine	GCA_006149095.1_ASM614909v1_genomic	100	0	17	403828	4371843	0	1	0	1	0
GCA_014581725.1	GCF_014581725.1	SAMN14775817	China	China:Zhanjiang	anal swab	swine	env_animal	GCA_014581725.1_ASM1458172v1_genomic	100	0	22	397106	4385782	1	0	0	1	0
GCA_025461755.1	GCF_025461755.1	SAMN16706841	China	China:Beijing	metagenomic assembly	Homo sapiens	clinical_other	GCA_025461755.1_ASM2546175v1_genomic	100	0.04	43	348491	4537229	4	1	0	5	0
GCA_025461065.1	GCF_025461065.1	SAMN16706876	China	China:Beijing	metagenomic assembly	Homo sapiens	clinical_other	GCA_025461065.1_ASM2546106v1_genomic	100	0.04	47	324704	4699145	8	0	1	9	0
GCA_006120775.1	GCF_006120775.1	SAMN11289622	China	China	sputum	Homo sapiens	clinical_respiratory	GCA_006120775.1_ASM612077v1_genomic	100	0	32	285831	4545520	2	1	0	3	0
GCA_015956405.1	GCF_015956405.1	SAMN10394026	China	China: Heihe River basin, Eboling Mountain	soil		env_soil_sediment	GCA_015956405.1_ASM1595640v1_genomic	97.59	0.06	29	311246	4599487	3	0	0	3	0
GCA_025461655.1	GCF_025461655.1	SAMN16706845	China	China:Beijing	metagenomic assembly	Homo sapiens	clinical_other	GCA_025461655.1_ASM2546165v1_genomic	100	0.04	45	348152	4537535	4	0	0	4	0
GCA_001595975.1	GCF_001595975.1	SAMN04507546	USA	USA: Ranch from Fairchilds, Texas	soil		env_soil_sediment	GCA_001595975.1_ASM159597v1_genomic	100	0	121	231617	4556616	2	1	0	3	0
GCA_014581695.1	GCF_014581695.1	SAMN14775818	China	China:Zhanjiang	anal swab	swine	env_animal	GCA_014581695.1_ASM1458169v1_genomic	100	0.46	129	204593	4520851	2	1	0	3	0
GCA_001072195.1	GCF_001072195.1	SAMN03197497	USA	USA: WA	missing	Homo sapiens	clinical_other	GCA_001072195.1_ASM107219v1_genomic	100	0.07	40	204025	4732922	4	1	0	5	0
GCA_014581875.1	GCF_014581875.1	SAMN14775804	China	China:Zhanjiang	anal swab	swine	env_animal	GCA_014581875.1_ASM1458187v1_genomic	100	0.34	81	263060	4486571	2	0	0	2	0
GCA_022750795.1	GCF_022750795.1	SAMN25182279	Russia	Russia: Samara	Whole organism	Homo sapiens	clinical_other	GCA_022750795.1_ASM2275079v1_genomic	100	0.23	74	201364	4857410	7	0	0	7	0
GCA_034491205.1	GCF_034491205.1	SAMN38813737	USA	USA: Atlanta	respiratory	Homo sapiens	clinical_respiratory	GCA_034491205.1_ASM3449120v1_genomic	99.89	0	39	222688	4097788	1	1	0	2	0
GCA_036319845.1	GCF_036319845.1	SAMN37432880	China	China: Anhui	sputum	Homo sapiens	clinical_respiratory	GCA_036319845.1_ASM3631984v1_genomic	100	1.38	31	414202	4850490	5	2	0	7	0
GCA_025461475.1	GCF_025461475.1	SAMN16706854	China	China:Beijing	metagenomic assembly	Homo sapiens	clinical_other	GCA_025461475.1_ASM2546147v1_genomic	100	0.04	65	193045	4558704	2	1	0	3	0
GCA_022750955.1	GCF_022750955.1	SAMN25182275	Russia	Russia: Samara	Whole organism	Homo sapiens	clinical_other	GCA_022750955.1_ASM2275095v1_genomic	100	0.34	65	167304	4677932	5	1	0	6	0
GCA_008553765.1	GCF_008553765.1	SAMN12586753	Malaysia	Malaysia: Tanjung Pelepas Port	ballast water		env_water	GCA_008553765.1_ASM855376v1_genomic	100	0.03	45	179424	4765472	0	2	1	3	0
GCA_017581785.1	GCF_017581785.1	SAMN17860438	Nigeria	Nigeria	urine	Homo sapiens	clinical_urine	GCA_017581785.1_ASM1758178v1_genomic	100	1.42	69	148887	4503124	2	4	0	6	0
GCA_021139765.1	GCF_021139765.1	SAMN21353060	Taiwan	Taiwan: Taichung	sputum	Homo sapiens	clinical_respiratory	GCA_021139765.1_ASM2113976v1_genomic	100	0.43	74	167801	4879596	4	1	3	8	0
GCA_036318975.1	GCF_036318975.1	SAMN37432930	China	China: Anhui	trachea tube	Homo sapiens	clinical_respiratory	GCA_036318975.1_ASM3631897v1_genomic	100	1.38	59	139373	5030460	3	3	1	7	0
GCA_006120755.1	GCF_006120755.1	SAMN11289624	China	China	urine	Homo sapiens	clinical_urine	GCA_006120755.1_ASM612075v1_genomic	100	0	62	158148	4666192	3	2	1	6	0
GCA_017292165.1	GCF_017292165.1	SAMN17860398	Nigeria	Nigeria	stool	Homo sapiens	clinical_other	GCA_017292165.1_ASM1729216v1_genomic	100	1.08	72	141598	4500852	2	5	0	7	0
GCA_002740175.1	GCF_002740175.1	SAMN06019723	Italy	Italy:Rome	lung	Homo sapiens	clinical_respiratory	GCA_002740175.1_ASM274017v1_genomic	100	0	91	131596	4686641	3	5	2	10	0
GCA_025461635.1	GCF_025461635.1	SAMN16706846	China	China:Beijing	metagenomic assembly	Homo sapiens	clinical_other	GCA_025461635.1_ASM2546163v1_genomic	100	3.1	72	141225	4587877	1	1	0	2	0
GCA_002738885.1	GCF_002738885.1	SAMN06019663	Italy	Italy:Rome	lung	Homo sapiens	clinical_respiratory	GCA_002738885.1_ASM273888v1_genomic	100	0.8	92	133771	4869364	6	10	1	17	0
GCA_036318965.1	GCF_036318965.1	SAMN37432929	China	China: Anhui	sputum	Homo sapiens	clinical_respiratory	GCA_036318965.1_ASM3631896v1_genomic	100	0	79	128051	4752237	5	2	0	7	0
GCA_025462115.1	GCF_025462115.1	SAMN16706822	China	China:Beijing	metagenomic assembly	Homo sapiens	clinical_other	GCA_025462115.1_ASM2546211v1_genomic	100	0	72	124877	4424806	1	0	0	1	0
GCA_025461945.1	GCF_025461945.1	SAMN16706832	China	China:Beijing	metagenomic assembly	Homo sapiens	clinical_other	GCA_025461945.1_ASM2546194v1_genomic	100	0.46	84	131085	4908245	6	4	1	11	0
GCA_002740395.1	GCF_002740395.1	SAMN06019739	Italy	Italy:Rome	lung	Homo sapiens	clinical_respiratory	GCA_002740395.1_ASM274039v1_genomic	100	0.05	81	123778	4801791	5	6	0	11	0
GCA_025461895.1	GCF_025461895.1	SAMN16706833	China	China:Beijing	metagenomic assembly	Homo sapiens	clinical_other	GCA_025461895.1_ASM2546189v1_genomic	100	1.2	64	173389	4911023	4	4	0	8	0
GCA_025461795.1	GCF_025461795.1	SAMN16706837	China	China:Beijing	metagenomic assembly	Homo sapiens	clinical_other	GCA_025461795.1_ASM2546179v1_genomic	100	0	59	127201	4420856	2	1	0	3	0
GCA_002739345.1	GCF_002739345.1	SAMN06019714	Italy	Italy:Rome	lung	Homo sapiens	clinical_respiratory	GCA_002739345.1_ASM273934v1_genomic	100	0.39	96	127350	4736315	4	5	1	10	0
GCA_002740105.1	GCF_002740105.1	SAMN06019722	Italy	Italy:Rome	lung	Homo sapiens	clinical_respiratory	GCA_002740105.1_ASM274010v1_genomic	100	0.05	94	122444	4629761	5	5	1	11	0
GCA_030237125.1	GCF_030237125.1	SAMN35084930	Brazil	Brazil	blood	Homo sapiens	clinical_blood	GCA_030237125.1_ASM3023712v1_genomic	100	1.15	88	125638	4930811	4	4	2	10	0
GCA_001069645.1	GCF_001069645.1	SAMN03197286	USA	USA: WA	missing	Homo sapiens	clinical_other	GCA_001069645.1_ASM106964v1_genomic	100	0.15	82	116840	4794818	3	5	0	8	0
GCA_022750875.1	GCF_022750875.1	SAMN25182278	Russia	Russia: Samara	Whole organism	Homo sapiens	clinical_other	GCA_022750875.1_ASM2275087v1_genomic	100	0	112	134978	4902854	9	6	1	16	0
GCA_036318925.1	GCF_036318925.1	SAMN37432932	China	China: Anhui	trachea tube	Homo sapiens	clinical_respiratory	GCA_036318925.1_ASM3631892v1_genomic	100	1.72	81	115229	4820555	3	4	1	8	0
GCA_002739005.1	GCF_002739005.1	SAMN06019683	Italy	Italy:Rome	lung	Homo sapiens	clinical_respiratory	GCA_002739005.1_ASM273900v1_genomic	100	0	64	111485	4348898	0	4	1	5	0
GCA_002739315.1	GCF_002739315.1	SAMN06019713	Italy	Italy:Rome	lung	Homo sapiens	clinical_respiratory	GCA_002739315.1_ASM273931v1_genomic	100	0.39	96	110927	4735169	5	2	2	9	0
GCA_036318945.1	GCF_036318945.1	SAMN37432931	China	China: Anhui	trachea tube	Homo sapiens	clinical_respiratory	GCA_036318945.1_ASM3631894v1_genomic	100	0	78	111915	4798022	3	5	1	9	0
GCA_022750755.1	GCF_022750755.1	SAMN25182287	Russia	Russia: Moscow	Whole organism	Homo sapiens	clinical_other	GCA_022750755.1_ASM2275075v1_genomic	100	0	115	114567	4680678	5	5	0	10	0
GCA_022750835.1	GCF_022750835.1	SAMN25182282	Russia	Russia: Samara	Whole organism	Homo sapiens	clinical_other	GCA_022750835.1_ASM2275083v1_genomic	100	0.39	125	117307	4875034	6	6	0	12	0
GCA_025461555.1	GCF_025461555.1	SAMN16706851	China	China:Beijing	metagenomic assembly	Homo sapiens	clinical_other	GCA_025461555.1_ASM2546155v1_genomic	100	0.05	82	109842	4436669	4	1	0	5	0
GCA_025461985.1	GCF_025461985.1	SAMN16706828	China	China:Beijing	metagenomic assembly	Homo sapiens	clinical_other	GCA_025461985.1_ASM2546198v1_genomic	100	1.03	89	109897	4756152	3	2	1	6	0
GCA_022751145.1	GCF_022751145.1	SAMN25182266	Russia	Russia: Samara	Whole organism	Homo sapiens	clinical_other	GCA_022751145.1_ASM2275114v1_genomic	100	0.34	95	113176	4790450	2	3	1	6	0
GCA_025461165.1	GCF_025461165.1	SAMN16706872	China	China:Beijing	metagenomic assembly	Homo sapiens	clinical_other	GCA_025461165.1_ASM2546116v1_genomic	100	0.05	100	113786	4996034	4	6	2	12	0
GCA_022750715.1	GCF_022750715.1	SAMN25182286	Russia	Russia: Moscow	Whole organism	Homo sapiens	clinical_other	GCA_022750715.1_ASM2275071v1_genomic	100	0.81	123	106157	4537581	2	6	0	8	0
GCA_002739465.1	GCF_002739465.1	SAMN06019726	Italy	Italy:Rome	lung	Homo sapiens	clinical_respiratory	GCA_002739465.1_ASM273946v1_genomic	100	0	89	107110	4378589	1	2	0	3	0
GCA_002739075.1	GCF_002739075.1	SAMN06019685	Italy	Italy:Rome	lung	Homo sapiens	clinical_respiratory	GCA_002739075.1_ASM273907v1_genomic	100	0.34	86	104601	4342024	0	2	1	3	0
GCA_010609345.1	GCF_010609345.1	SAMN12250887	USA	USA	lung	Homo sapiens	clinical_respiratory	GCA_010609345.1_ASM1060934v1_genomic	99.89	1.33	433	113248	4454548	4	5	1	10	0
GCA_002740325.1	GCF_002740325.1	SAMN06019735	Italy	Italy:Rome	lung	Homo sapiens	clinical_respiratory	GCA_002740325.1_ASM274032v1_genomic	100	3.77	93	103602	4763796	5	8	0	13	0
GCA_022750675.1	GCF_022750675.1	SAMN25182284	Russia	Russia: Samara	Whole organism	Homo sapiens	clinical_other	GCA_022750675.1_ASM2275067v1_genomic	100	0.69	91	104697	4741595	5	3	0	8	0
GCA_025462095.1	GCF_025462095.1	SAMN16706823	China	China:Beijing	metagenomic assembly	Homo sapiens	clinical_other	GCA_025462095.1_ASM2546209v1_genomic	100	0	79	118388	4706542	4	0	0	4	0
GCA_036319585.1	GCF_036319585.1	SAMN37432895	China	China: Beijing	sputum	Homo sapiens	clinical_respiratory	GCA_036319585.1_ASM3631958v1_genomic	98.97	2.38	77	102615	4920167	3	4	0	7	0
GCA_002739745.1	GCF_002739745.1	SAMN06019679	Italy	Italy:Rome	lung	Homo sapiens	clinical_respiratory	GCA_002739745.1_ASM273974v1_genomic	99.83	0.76	97	124530	4939558	3	7	1	11	0
GCA_017838025.1	GCF_017838025.1	SAMN17860412	Nigeria	Nigeria	urine	Homo sapiens	clinical_urine	GCA_017838025.1_ASM1783802v1_genomic	100	0.39	79	98478	4742006	6	5	0	11	0
GCA_025461215.1	GCF_025461215.1	SAMN16706869	China	China:Beijing	metagenomic assembly	Homo sapiens	clinical_other	GCA_025461215.1_ASM2546121v1_genomic	100	0	76	111052	4559438	4	0	1	5	0
GCA_002738915.1	GCF_002738915.1	SAMN06019664	Italy	Italy:Rome	lung	Homo sapiens	clinical_respiratory	GCA_002738915.1_ASM273891v1_genomic	100	0.8	115	98044	4868668	8	10	1	19	0
GCA_002738725.1	GCF_002738725.1	SAMN06019655	Italy	Italy:Rome	lung	Homo sapiens	clinical_respiratory	GCA_002738725.1_ASM273872v1_genomic	100	0.69	109	100064	4871504	8	9	0	17	0
GCA_036322025.1	GCF_036322025.1	SAMN37432928	China	China: Anhui	sputum	Homo sapiens	clinical_respiratory	GCA_036322025.1_ASM3632202v1_genomic	98.97	1.38	69	121414	4446972	1	3	0	4	0
GCA_025461135.1	GCF_025461135.1	SAMN16706873	China	China:Beijing	metagenomic assembly	Homo sapiens	clinical_other	GCA_025461135.1_ASM2546113v1_genomic	100	0	93	95156	4415424	1	1	0	2	0
GCA_034491285.1	GCF_034491285.1	SAMN38813746	USA	USA: Atlanta	respiratory	Homo sapiens	clinical_respiratory	GCA_034491285.1_ASM3449128v1_genomic	100	1.77	105	94016	4909820	3	4	1	8	0
GCA_025461395.1	GCF_025461395.1	SAMN16706859	China	China:Beijing	metagenomic assembly	Homo sapiens	clinical_other	GCA_025461395.1_ASM2546139v1_genomic	100	0	104	95878	4618386	4	2	1	7	0
GCA_002739145.1	GCF_002739145.1	SAMN06019692	Italy	Italy:Rome	lung	Homo sapiens	clinical_respiratory	GCA_002739145.1_ASM273914v1_genomic	99.89	0	86	104589	4345979	0	4	0	4	0
GCA_030237055.1	GCF_030237055.1	SAMN35084944	Brazil	Brazil	peritoneal fluid	Homo sapiens	clinical_other	GCA_030237055.1_ASM3023705v1_genomic	100	0.34	96	99953	4656673	5	2	1	8	0
GCA_025461515.1	GCF_025461515.1	SAMN16706853	China	China:Beijing	metagenomic assembly	Homo sapiens	clinical_other	GCA_025461515.1_ASM2546151v1_genomic	100	0.11	99	95156	4775064	11	0	0	11	0
GCA_022750915.1	GCF_022750915.1	SAMN25182276	Russia	Russia: Samara	Whole organism	Homo sapiens	clinical_other	GCA_022750915.1_ASM2275091v1_genomic	99.31	0.05	83	110300	4444471	3	1	1	5	0
GCA_024609035.1	GCF_024609035.1	SAMN30141920	China	China: Chengdu	BALs	Homo sapiens	clinical_other	GCA_024609035.1_ASM2460903v1_genomic	98.97	3.31	80	93899	4686110	2	3	0	5	0
GCA_001072915.1	GCF_001072915.1	SAMN03197617	USA	USA: WA	missing	Homo sapiens	clinical_other	GCA_001072915.1_ASM107291v1_genomic	100	1.82	80	95694	5202479	4	10	1	15	0
GCA_002739525.1	GCF_002739525.1	SAMN06019733	Italy	Italy:Rome	lung	Homo sapiens	clinical_respiratory	GCA_002739525.1_ASM273952v1_genomic	100	0.46	107	96785	4823438	7	5	1	13	0
GCA_001068915.1	GCF_001068915.1	SAMN03197220	USA	USA: WA	missing	Homo sapiens	clinical_other	GCA_001068915.1_ASM106891v1_genomic	100	0.34	109	92309	4833739	5	5	0	10	0
GCA_050510815.1	GCF_050510815.1	SAMN48155368	China	China:Sichuan	rhizosphere	Zea mays	env_plant	GCA_050510815.1_ASM5051081v1_genomic	100	0	84	90858	4574156	2	1	0	3	0
GCA_022750935.1	GCF_022750935.1	SAMN25182274	Russia	Russia: Moscow	Whole organism	Homo sapiens	clinical_other	GCA_022750935.1_ASM2275093v1_genomic	100	1.72	114	91976	4779095	4	4	1	9	0
GCA_002738965.1	GCF_002738965.1	SAMN06019666	Italy	Italy:Rome	lung	Homo sapiens	clinical_respiratory	GCA_002738965.1_ASM273896v1_genomic	100	0.8	112	95154	4800283	6	10	0	16	0
GCA_022751045.1	GCF_022751045.1	SAMN25182271	Russia	Russia: Moscow	Whole organism	Homo sapiens	clinical_other	GCA_022751045.1_ASM2275104v1_genomic	100	0.34	93	118130	4480464	3	3	0	6	0
GCA_025461155.1	GCF_025461155.1	SAMN16706870	China	China:Beijing	metagenomic assembly	Homo sapiens	clinical_other	GCA_025461155.1_ASM2546115v1_genomic	100	0	96	92175	4367261	1	1	0	2	0
GCA_025461315.1	GCF_025461315.1	SAMN16706863	China	China:Beijing	metagenomic assembly	Homo sapiens	clinical_other	GCA_025461315.1_ASM2546131v1_genomic	99.83	0	124	88319	4867133	2	8	1	11	0
GCA_025461855.1	GCF_025461855.1	SAMN16706835	China	China:Beijing	metagenomic assembly	Homo sapiens	clinical_other	GCA_025461855.1_ASM2546185v1_genomic	100	0	127	88385	4580118	1	4	1	6	0
GCA_002739755.1	GCF_002739755.1	SAMN06019680	Italy	Italy:Rome	lung	Homo sapiens	clinical_respiratory	GCA_002739755.1_ASM273975v1_genomic	100	0.69	145	85657	4975192	11	7	0	18	0
GCA_025461595.1	GCF_025461595.1	SAMN16706849	China	China:Beijing	metagenomic assembly	Homo sapiens	clinical_other	GCA_025461595.1_ASM2546159v1_genomic	100	0.69	107	86275	4795261	6	5	0	11	0
GCA_022750695.1	GCF_022750695.1	SAMN25182288	Russia	Russia: Moscow	Whole organism	Homo sapiens	clinical_other	GCA_022750695.1_ASM2275069v1_genomic	100	0	124	86108	4675296	5	5	0	10	0
GCA_034492385.1	GCF_034492385.1	SAMN38813739	USA	USA: Atlanta	respiratory	Homo sapiens	clinical_respiratory	GCA_034492385.1_ASM3449238v1_genomic	100	0.39	99	85752	4689419	4	5	1	10	0
GCA_025461975.1	GCF_025461975.1	SAMN16706829	China	China:Beijing	metagenomic assembly	Homo sapiens	clinical_other	GCA_025461975.1_ASM2546197v1_genomic	100	0	101	87791	4610728	2	2	0	4	0
GCA_033436965.1	GCF_033436965.1	SAMN35084951	Brazil	Brazil	blood	Homo sapiens	clinical_blood	GCA_033436965.1_ASM3343696v1_genomic	98.62	1.1	128	86164	4636969	2	2	0	4	0
GCA_025461375.1	GCF_025461375.1	SAMN16706860	China	China:Beijing	metagenomic assembly	Homo sapiens	clinical_other	GCA_025461375.1_ASM2546137v1_genomic	100	0	99	88276	4721150	4	0	0	4	0
GCA_025461335.1	GCF_025461335.1	SAMN16706862	China	China:Beijing	metagenomic assembly	Homo sapiens	clinical_other	GCA_025461335.1_ASM2546133v1_genomic	100	1.08	103	93762	4659731	3	7	0	10	0
GCA_036319265.1	GCF_036319265.1	SAMN37432913	China	China: Anhui	sputum	Homo sapiens	clinical_respiratory	GCA_036319265.1_ASM3631926v1_genomic	100	0.46	108	84926	4694432	7	1	0	8	0
GCA_025462025.1	GCF_025462025.1	SAMN16706825	China	China:Beijing	metagenomic assembly	Homo sapiens	clinical_other	GCA_025462025.1_ASM2546202v1_genomic	100	0	121	84109	4600556	2	3	0	5	0
GCA_025461445.1	GCF_025461445.1	SAMN16706856	China	China:Beijing	metagenomic assembly	Homo sapiens	clinical_other	GCA_025461445.1_ASM2546144v1_genomic	100	0.11	112	84714	4498036	3	4	0	7	0
GCA_002739715.1	GCF_002739715.1	SAMN06019678	Italy	Italy:Rome	lung	Homo sapiens	clinical_respiratory	GCA_002739715.1_ASM273971v1_genomic	100	0.85	101	83752	4905248	6	8	1	15	0
GCA_034491225.1	GCF_034491225.1	SAMN38813749	Australia	Australia: Brisbane	respiratory	Homo sapiens	clinical_respiratory	GCA_034491225.1_ASM3449122v1_genomic	100	0.07	96	83628	4730321	4	5	1	10	0
GCA_002738715.1	GCF_002738715.1	SAMN06019654	Italy	Italy:Rome	lung	Homo sapiens	clinical_respiratory	GCA_002738715.1_ASM273871v1_genomic	100	0.11	105	82907	4355770	4	5	0	9	0
GCA_036319045.1	GCF_036319045.1	SAMN37432925	China	China: Anhui	sputum	Homo sapiens	clinical_respiratory	GCA_036319045.1_ASM3631904v1_genomic	100	1.03	114	82540	4723800	4	2	0	6	0
GCA_002740255.1	GCF_002740255.1	SAMN06019730	Italy	Italy:Rome	lung	Homo sapiens	clinical_respiratory	GCA_002740255.1_ASM274025v1_genomic	100	0.69	95	85069	4381248	1	2	0	3	0
GCA_036319505.1	GCF_036319505.1	SAMN37432898	China	China: Beijing	feces	Homo sapiens	clinical_other	GCA_036319505.1_ASM3631950v1_genomic	100	1.08	105	83242	5002246	7	5	2	14	0
GCA_036319295.1	GCF_036319295.1	SAMN37432910	China	China: Anhui	sputum	Homo sapiens	clinical_respiratory	GCA_036319295.1_ASM3631929v1_genomic	100	0.34	84	105206	4759495	3	3	0	6	0
GCA_002738825.1	GCF_002738825.1	SAMN06019657	Italy	Italy:Rome	lung	Homo sapiens	clinical_respiratory	GCA_002738825.1_ASM273882v1_genomic	100	0.34	110	82819	4909153	7	10	1	18	0
GCA_002740265.1	GCF_002740265.1	SAMN06019732	Italy	Italy:Rome	lung	Homo sapiens	clinical_respiratory	GCA_002740265.1_ASM274026v1_genomic	100	0.33	117	83791	4606510	5	9	0	14	0
GCA_002739685.1	GCF_002739685.1	SAMN06019677	Italy	Italy:Rome	lung	Homo sapiens	clinical_respiratory	GCA_002739685.1_ASM273968v1_genomic	100	0.85	124	83803	4939324	11	4	1	16	0
GCA_025461275.1	GCF_025461275.1	SAMN16706865	China	China:Beijing	metagenomic assembly	Homo sapiens	clinical_other	GCA_025461275.1_ASM2546127v1_genomic	100	0.41	103	84632	4613630	3	6	0	9	0
GCA_036319525.1	GCF_036319525.1	SAMN37432897	China	China: Beijing	feces	Homo sapiens	clinical_other	GCA_036319525.1_ASM3631952v1_genomic	95.52	0.74	108	83636	4844343	7	4	2	13	0
GCA_038501525.1	GCF_038501525.1	SAMN40980737	Russia	Russia: Novosibirsk	water		env_water	GCA_038501525.1_ASM3850152v1_genomic	100	0.2	343	81806	4919477	10	0	2	12	0
GCA_002739105.1	GCF_002739105.1	SAMN06019689	Italy	Italy:Rome	lung	Homo sapiens	clinical_respiratory	GCA_002739105.1_ASM273910v1_genomic	99.66	0.34	99	80063	4344434	0	5	0	5	0
GCA_025462075.1	GCF_025462075.1	SAMN16706824	China	China:Beijing	metagenomic assembly	Homo sapiens	clinical_other	GCA_025462075.1_ASM2546207v1_genomic	100	0	108	78512	4641803	1	3	0	4	0
GCA_002740165.1	GCF_002740165.1	SAMN06019724	Italy	Italy:Rome	lung	Homo sapiens	clinical_respiratory	GCA_002740165.1_ASM274016v1_genomic	100	0.69	90	104945	4887793	7	4	0	11	0
GCA_036318905.1	GCF_036318905.1	SAMN37432933	China	China: Anhui	sputum	Homo sapiens	clinical_respiratory	GCA_036318905.1_ASM3631890v1_genomic	100	1.38	90	93473	4747584	4	5	0	9	0
GCA_025461085.1	GCF_025461085.1	SAMN16706875	China	China:Beijing	metagenomic assembly	Homo sapiens	clinical_other	GCA_025461085.1_ASM2546108v1_genomic	100	0.69	119	78721	4817995	4	3	0	7	0
GCA_001068765.1	GCF_001068765.1	SAMN03197119	USA	USA: WA	missing	Homo sapiens	clinical_other	GCA_001068765.1_ASM106876v1_genomic	100	0.34	113	85750	4392826	1	4	0	5	0
GCA_002739945.1	GCF_002739945.1	SAMN06019695	Italy	Italy:Rome	lung	Homo sapiens	clinical_respiratory	GCA_002739945.1_ASM273994v1_genomic	99.8	2.41	110	86306	4368250	0	6	1	7	0
GCA_002739905.1	GCF_002739905.1	SAMN06019694	Italy	Italy:Rome	lung	Homo sapiens	clinical_respiratory	GCA_002739905.1_ASM273990v1_genomic	99.71	0	99	78811	4344642	0	3	1	4	0
GCA_022751115.1	GCF_022751115.1	SAMN25182264	Russia	Russia: Samara	Whole organism	Homo sapiens	clinical_other	GCA_022751115.1_ASM2275111v1_genomic	100	0	131	78718	4490888	6	2	0	8	0
GCA_002739665.1	GCF_002739665.1	SAMN06019676	Italy	Italy:Rome	lung	Homo sapiens	clinical_respiratory	GCA_002739665.1_ASM273966v1_genomic	100	0.85	132	83165	4937359	9	5	1	15	0
GCA_002739235.1	GCF_002739235.1	SAMN06019702	Italy	Italy:Rome	lung	Homo sapiens	clinical_respiratory	GCA_002739235.1_ASM273923v1_genomic	100	0.51	106	77141	4651210	4	8	1	13	0
GCA_036319205.1	GCF_036319205.1	SAMN37432916	China	China: Anhui	sputum	Homo sapiens	clinical_respiratory	GCA_036319205.1_ASM3631920v1_genomic	100	0	104	81869	4453286	3	5	0	8	0
GCA_001072845.1	GCF_001072845.1	SAMN03197607	USA	USA: WA	missing	Homo sapiens	clinical_other	GCA_001072845.1_ASM107284v1_genomic	99.76	1.82	124	74837	5214364	4	9	1	14	0
GCA_025461775.1	GCF_025461775.1	SAMN16706838	China	China:Beijing	metagenomic assembly	Homo sapiens	clinical_other	GCA_025461775.1_ASM2546177v1_genomic	100	0.05	125	76482	4627836	4	2	1	7	0
GCA_002740425.1	GCF_002740425.1	SAMN06019705	Italy	Italy:Rome	lung	Homo sapiens	clinical_respiratory	GCA_002740425.1_ASM274042v1_genomic	100	0.34	133	76474	4720290	5	6	3	14	0
GCA_025461195.1	GCF_025461195.1	SAMN16706871	China	China:Beijing	metagenomic assembly	Homo sapiens	clinical_other	GCA_025461195.1_ASM2546119v1_genomic	100	0	114	88249	4695619	6	4	0	10	0
GCA_036319535.1	GCF_036319535.1	SAMN37432896	China	China: Beijing	feces	Homo sapiens	clinical_other	GCA_036319535.1_ASM3631953v1_genomic	97.24	0.05	112	76258	4781988	5	4	1	10	0
GCA_030236965.1	GCF_030236965.1	SAMN35084932	Brazil	Brazil	blood	Homo sapiens	clinical_blood	GCA_030236965.1_ASM3023696v1_genomic	100	0.16	103	74327	4652370	5	5	0	10	0
GCA_025461095.1	GCF_025461095.1	SAMN16706874	China	China:Beijing	metagenomic assembly	Homo sapiens	clinical_other	GCA_025461095.1_ASM2546109v1_genomic	100	1.37	102	90416	4860674	1	2	0	3	0
GCA_002740035.1	GCF_002740035.1	SAMN06019706	Italy	Italy:Rome	lung	Homo sapiens	clinical_respiratory	GCA_002740035.1_ASM274003v1_genomic	100	0	124	76879	4651562	4	7	1	12	0
GCA_036319425.1	GCF_036319425.1	SAMN37432901	China	China: Anhui	sputum	Homo sapiens	clinical_respiratory	GCA_036319425.1_ASM3631942v1_genomic	100	1.08	108	74060	4689707	4	4	0	8	0
GCA_036319345.1	GCF_036319345.1	SAMN37432908	China	China: Anhui	sputum	Homo sapiens	clinical_respiratory	GCA_036319345.1_ASM3631934v1_genomic	100	0.69	111	75637	4500621	4	1	0	5	0
GCA_036319065.1	GCF_036319065.1	SAMN37432924	China	China: Anhui	sputum	Homo sapiens	clinical_respiratory	GCA_036319065.1_ASM3631906v1_genomic	100	1.1	116	74909	4790115	4	3	1	8	0
GCA_036319005.1	GCF_036319005.1	SAMN37432927	China	China: Anhui	sputum	Homo sapiens	clinical_respiratory	GCA_036319005.1_ASM3631900v1_genomic	99.66	1.38	103	73280	4674604	4	1	0	5	0
GCA_010609005.1	GCF_010609005.1	SAMN12250903	USA	USA	lung	Homo sapiens	clinical_respiratory	GCA_010609005.1_ASM1060900v1_genomic	99.66	3.08	300	73924	4564667	2	5	0	7	0
GCA_034491325.1	GCF_034491325.1	SAMN38813742	USA	USA: Atlanta	respiratory	Homo sapiens	clinical_respiratory	GCA_034491325.1_ASM3449132v1_genomic	100	0	129	73068	4899477	5	5	1	11	0
GCA_022750845.1	GCF_022750845.1	SAMN25182283	Russia	Russia: Samara	Whole organism	Homo sapiens	clinical_other	GCA_022750845.1_ASM2275084v1_genomic	100	0	130	73974	4783572	6	5	0	11	0
GCA_002739255.1	GCF_002739255.1	SAMN06019708	Italy	Italy:Rome	lung	Homo sapiens	clinical_respiratory	GCA_002739255.1_ASM273925v1_genomic	100	0.34	136	73002	4616950	3	7	1	11	0
GCA_022751135.1	GCF_022751135.1	SAMN25182267	Russia	Russia: Samara	Whole organism	Homo sapiens	clinical_other	GCA_022751135.1_ASM2275113v1_genomic	100	0.05	122	77759	4775654	5	0	0	5	0
GCA_002739585.1	GCF_002739585.1	SAMN06019672	Italy	Italy:Rome	lung	Homo sapiens	clinical_respiratory	GCA_002739585.1_ASM273958v1_genomic	100	0.69	120	78126	4846249	1	16	0	17	0
GCA_036322105.1	GCF_036322105.1	SAMN37432909	China	China: Anhui	sputum	Homo sapiens	clinical_respiratory	GCA_036322105.1_ASM3632210v1_genomic	100	0	126	70408	4560644	1	3	0	4	0
GCA_002738925.1	GCF_002738925.1	SAMN06019665	Italy	Italy:Rome	lung	Homo sapiens	clinical_respiratory	GCA_002738925.1_ASM273892v1_genomic	100	0.46	132	72151	4804712	8	11	0	19	0
GCA_002739675.1	GCF_002739675.1	SAMN06019675	Italy	Italy:Rome	lung	Homo sapiens	clinical_respiratory	GCA_002739675.1_ASM273967v1_genomic	100	0.69	125	72851	4796729	2	9	1	12	0
GCA_001071285.1	GCF_001071285.1	SAMN03197735	USA	USA: WA	missing	Homo sapiens	clinical_other	GCA_001071285.1_ASM107128v1_genomic	99.83	0	133	69913	4953618	2	15	0	17	0
GCA_034491245.1	GCF_034491245.1	SAMN38813743	USA	USA: Atlanta	respiratory	Homo sapiens	clinical_respiratory	GCA_034491245.1_ASM3449124v1_genomic	100	1.03	146	71976	4971049	4	12	1	17	0
GCA_036319225.1	GCF_036319225.1	SAMN37432915	China	China: Anhui	sputum	Homo sapiens	clinical_respiratory	GCA_036319225.1_ASM3631922v1_genomic	100	0.73	111	70137	4496452	4	3	0	7	0
GCA_022751035.1	GCF_022751035.1	SAMN25182269	Russia	Russia: Moscow	Whole organism	Homo sapiens	clinical_other	GCA_022751035.1_ASM2275103v1_genomic	100	0.41	135	68101	4441225	1	5	0	6	0
GCA_002739015.1	GCF_002739015.1	SAMN06019667	Italy	Italy:Rome	lung	Homo sapiens	clinical_respiratory	GCA_002739015.1_ASM273901v1_genomic	100	0.8	138	71949	4797657	8	14	0	22	0
GCA_002738665.1	GCF_002738665.1	SAMN06019651	Italy	Italy:Rome	lung	Homo sapiens	clinical_respiratory	GCA_002738665.1_ASM273866v1_genomic	100	0.46	109	72339	4355118	4	5	0	9	0
GCA_010605185.1	GCF_010605185.1	SAMN12250991	USA	USA	lung	Homo sapiens	clinical_respiratory	GCA_010605185.1_ASM1060518v1_genomic	100	0.39	364	67953	4810915	2	5	1	8	0
GCA_036319285.1	GCF_036319285.1	SAMN37432911	China	China: Anhui	sputum	Homo sapiens	clinical_respiratory	GCA_036319285.1_ASM3631928v1_genomic	100	1.03	132	68931	4662512	5	5	0	10	0
GCA_022751175.1	GCF_022751175.1	SAMN25182263	Russia	Russia: Samara	Whole organism	Homo sapiens	clinical_other	GCA_022751175.1_ASM2275117v1_genomic	100	0	139	72092	4626948	3	4	1	8	0
GCA_022751075.1	GCF_022751075.1	SAMN25182268	Russia	Russia: Samara	Whole organism	Homo sapiens	clinical_other	GCA_022751075.1_ASM2275107v1_genomic	100	0.05	124	67818	4755263	5	3	0	8	0
GCA_036319445.1	GCF_036319445.1	SAMN37432902	China	China: Anhui	sputum	Homo sapiens	clinical_respiratory	GCA_036319445.1_ASM3631944v1_genomic	97.93	0.46	122	69542	4676726	4	6	0	10	0
GCA_036322085.1	GCF_036322085.1	SAMN37432912	China	China: Anhui	sputum	Homo sapiens	clinical_respiratory	GCA_036322085.1_ASM3632208v1_genomic	100	0	113	70398	4646047	2	1	1	4	0
GCA_022751095.1	GCF_022751095.1	SAMN25182265	Russia	Russia: Samara	Whole organism	Homo sapiens	clinical_other	GCA_022751095.1_ASM2275109v1_genomic	100	1.08	143	66288	4702129	5	7	0	12	0
GCA_022750775.1	GCF_022750775.1	SAMN25182280	Russia	Russia: Samara	Whole organism	Homo sapiens	clinical_other	GCA_022750775.1_ASM2275077v1_genomic	100	0.69	137	67965	4611231	4	4	0	8	0
GCA_036319405.1	GCF_036319405.1	SAMN37432904	China	China: Anhui	trachea tube	Homo sapiens	clinical_respiratory	GCA_036319405.1_ASM3631940v1_genomic	100	0.34	119	67068	4776737	3	6	1	10	0
GCA_002739995.1	GCF_002739995.1	SAMN06019704	Italy	Italy:Rome	lung	Homo sapiens	clinical_respiratory	GCA_002739995.1_ASM273999v1_genomic	100	0.79	118	71979	4650171	4	11	1	16	0
GCA_025461615.1	GCF_025461615.1	SAMN16706847	China	China:Beijing	metagenomic assembly	Homo sapiens	clinical_other	GCA_025461615.1_ASM2546161v1_genomic	100	0.72	122	77159	4992239	3	3	1	7	0
GCA_001070865.1	GCF_001070865.1	SAMN03197510	USA	USA: WA	missing	Homo sapiens	clinical_other	GCA_001070865.1_ASM107086v1_genomic	100	1.82	117	72990	5198613	4	8	1	13	0
GCA_033436945.1	GCF_033436945.1	SAMN35084952	Brazil	Brazil	blood	Homo sapiens	clinical_blood	GCA_033436945.1_ASM3343694v1_genomic	100	0.52	132	75120	4545082	4	5	0	9	0
GCA_036319145.1	GCF_036319145.1	SAMN37432918	China	China: Anhui	drainage fluid	Homo sapiens	clinical_other	GCA_036319145.1_ASM3631914v1_genomic	98.1	0.83	126	67611	4595442	3	2	0	5	0
GCA_034492185.1	GCF_034492185.1	SAMN38813738	USA	USA: Atlanta	respiratory	Homo sapiens	clinical_respiratory	GCA_034492185.1_ASM3449218v1_genomic	100	0.34	106	65260	4496589	2	1	0	3	0
GCA_036322125.1	GCF_036322125.1	SAMN37432907	China	China: Anhui	sputum	Homo sapiens	clinical_respiratory	GCA_036322125.1_ASM3632212v1_genomic	100	2.12	137	62841	4566801	4	5	1	10	0
GCA_022750995.1	GCF_022750995.1	SAMN25182270	Russia	Russia: Moscow	Whole organism	Homo sapiens	clinical_other	GCA_022750995.1_ASM2275099v1_genomic	100	0.34	132	63602	4444053	1	7	0	8	0
GCA_036319465.1	GCF_036319465.1	SAMN37432900	China	China: Anhui	sputum	Homo sapiens	clinical_respiratory	GCA_036319465.1_ASM3631946v1_genomic	100	1.38	104	69154	4790790	5	3	0	8	0
GCA_036319365.1	GCF_036319365.1	SAMN37432905	China	China: Anhui	feces	Homo sapiens	clinical_other	GCA_036319365.1_ASM3631936v1_genomic	98.62	1.43	122	75699	4921012	7	4	2	13	0
GCA_036319125.1	GCF_036319125.1	SAMN37432921	China	China: Anhui	sputum	Homo sapiens	clinical_respiratory	GCA_036319125.1_ASM3631912v1_genomic	99.89	0.72	124	64622	4639505	3	4	0	7	0
GCA_036319085.1	GCF_036319085.1	SAMN37432922	China	China: Anhui	trachea tube	Homo sapiens	clinical_respiratory	GCA_036319085.1_ASM3631908v1_genomic	100	0	124	60487	4796557	3	7	1	11	0
GCA_036319025.1	GCF_036319025.1	SAMN37432926	China	China: Anhui	sputum	Homo sapiens	clinical_respiratory	GCA_036319025.1_ASM3631902v1_genomic	100	1.38	134	65480	4594656	1	4	0	5	0
GCA_022750885.1	GCF_022750885.1	SAMN25182277	Russia	Russia: Samara	Whole organism	Homo sapiens	clinical_other	GCA_022750885.1_ASM2275088v1_genomic	99.83	0.69	150	60252	4782877	6	5	0	11	0
GCA_036319245.1	GCF_036319245.1	SAMN37432914	China	China: Anhui	trachea tube	Homo sapiens	clinical_respiratory	GCA_036319245.1_ASM3631924v1_genomic	100	0	124	63510	4779658	3	7	1	11	0
GCA_053096365.1	GCA_053096365.1	SAMN51492889	Bulgaria	Bulgaria: Varna	feces	Homo sapiens	clinical_other	GCA_053096365.1_ASM5309636v1_genomic	100	0.34	245	60245	4492184	9	11	1	21	0
GCA_002739605.1	GCF_002739605.1	SAMN06019673	Italy	Italy:Rome	lung	Homo sapiens	clinical_respiratory	GCA_002739605.1_ASM273960v1_genomic	100	0.69	176	57930	4936554	9	16	0	25	0
GCA_030236885.1	GCF_030236885.1	SAMN35084940	Brazil	Brazil	blood	Homo sapiens	clinical_blood	GCA_030236885.1_ASM3023688v1_genomic	100	0.05	171	59570	4641903	4	4	0	8	0
GCA_036319185.1	GCF_036319185.1	SAMN37432917	China	China: Anhui	unknown	Homo sapiens	clinical_other	GCA_036319185.1_ASM3631918v1_genomic	100	0.34	136	58223	4785147	3	6	1	10	0
GCA_036319105.1	GCF_036319105.1	SAMN37432923	China	China: Anhui	wound	Homo sapiens	clinical_wound	GCA_036319105.1_ASM3631910v1_genomic	100	0	117	57093	4488752	1	7	0	8	0
GCA_002740185.1	GCF_002740185.1	SAMN06019727	Italy	Italy:Rome	lung	Homo sapiens	clinical_respiratory	GCA_002740185.1_ASM274018v1_genomic	100	0.04	154	58915	4794949	5	14	1	20	0
GCA_001071345.1	GCF_001071345.1	SAMN03197742	USA	USA: WA	missing	Homo sapiens	clinical_other	GCA_001071345.1_ASM107134v1_genomic	99.24	1.48	133	60187	5188184	4	10	1	15	0
GCA_036319385.1	GCF_036319385.1	SAMN37432903	China	China: Anhui	trachea tube	Homo sapiens	clinical_respiratory	GCA_036319385.1_ASM3631938v1_genomic	100	0	128	61259	4790720	3	6	1	10	0
GCA_036319325.1	GCF_036319325.1	SAMN37432906	China	China: Anhui	trachea tube	Homo sapiens	clinical_respiratory	GCA_036319325.1_ASM3631932v1_genomic	100	0.34	137	58315	4792467	3	6	1	10	0
GCA_036319485.1	GCF_036319485.1	SAMN37432899	China	China: Anhui	trachea tube	Homo sapiens	clinical_respiratory	GCA_036319485.1_ASM3631948v1_genomic	99.66	1.61	145	59823	4781637	3	7	1	11	0
GCA_036319165.1	GCF_036319165.1	SAMN37432919	China	China: Anhui	sputum	Homo sapiens	clinical_respiratory	GCA_036319165.1_ASM3631916v1_genomic	99.31	1.38	141	57417	4730691	6	2	0	8	0
GCA_001069615.1	GCF_001069615.1	SAMN03197279	USA	USA: WA	missing	Homo sapiens	clinical_other	GCA_001069615.1_ASM106961v1_genomic	100	0.39	163	54659	5024838	8	14	2	24	0
GCA_034491265.1	GCF_034491265.1	SAMN38813747	USA	USA: Atlanta	respiratory	Homo sapiens	clinical_respiratory	GCA_034491265.1_ASM3449126v1_genomic	100	0.34	155	55666	4907821	7	3	0	10	0
GCA_036322065.1	GCF_036322065.1	SAMN37432920	China	China: Anhui	sputum	Homo sapiens	clinical_respiratory	GCA_036322065.1_ASM3632206v1_genomic	100	0.69	133	58731	4786985	3	6	1	10	0
GCA_034491305.1	GCF_034491305.1	SAMN38813745	USA	USA: Atlanta	respiratory	Homo sapiens	clinical_respiratory	GCA_034491305.1_ASM3449130v1_genomic	100	0.05	158	55956	4780742	2	7	0	9	0
GCA_010608865.1	GCF_010608865.1	SAMN12250911	USA	USA	lung	Homo sapiens	clinical_respiratory	GCA_010608865.1_ASM1060886v1_genomic	100	0.34	390	51873	4666880	8	8	1	17	0
GCA_010607635.1	GCF_010607635.1	SAMN12250993	USA	USA	lung	Homo sapiens	clinical_respiratory	GCA_010607635.1_ASM1060763v1_genomic	100	1.32	494	56132	4945180	4	6	0	10	0
GCA_010605135.1	GCF_010605135.1	SAMN12250998	USA	USA	lung	Homo sapiens	clinical_respiratory	GCA_010605135.1_ASM1060513v1_genomic	99.66	0.46	467	55539	4622998	3	8	0	11	0
GCA_010609185.1	GCF_010609185.1	SAMN12250896	USA	USA	lung	Homo sapiens	clinical_respiratory	GCA_010609185.1_ASM1060918v1_genomic	100	0.47	407	57283	4797223	3	9	0	12	0
GCA_001071175.1	GCF_001071175.1	SAMN03197678	USA	USA: WA	missing	Homo sapiens	clinical_other	GCA_001071175.1_ASM107117v1_genomic	100	0.85	228	51632	4956482	6	21	0	27	0
GCA_030236935.1	GCF_030236935.1	SAMN35084949	Brazil	Brazil	eye discharge	Homo sapiens	clinical_eye_ear	GCA_030236935.1_ASM3023693v1_genomic	100	0.2	171	54788	4465189	1	2	0	3	0
GCA_010607825.1	GCF_010607825.1	SAMN12250971	USA	USA	lung	Homo sapiens	clinical_respiratory	GCA_010607825.1_ASM1060782v1_genomic	100	0.58	364	49736	4789832	7	3	0	10	0
GCA_010604995.1	GCF_010604995.1	SAMN12251010	USA	USA	lung	Homo sapiens	clinical_respiratory	GCA_010604995.1_ASM1060499v1_genomic	100	1.37	487	48938	4976838	6	7	1	14	0
GCA_010605045.1	GCF_010605045.1	SAMN12251009	USA	USA	lung	Homo sapiens	clinical_respiratory	GCA_010605045.1_ASM1060504v1_genomic	99.66	0.66	472	49668	5022873	9	9	1	19	0
GCA_001071335.1	GCF_001071335.1	SAMN03197741	USA	USA: WA	missing	Homo sapiens	clinical_other	GCA_001071335.1_ASM107133v1_genomic	99.93	1.82	165	56181	5203047	4	9	1	14	0
GCA_010609445.1	GCF_010609445.1	SAMN12250881	USA	USA	lung	Homo sapiens	clinical_respiratory	GCA_010609445.1_ASM1060944v1_genomic	100	1.49	369	50069	5048992	4	12	0	16	0
GCA_001072535.1	GCF_001072535.1	SAMN03197553	USA	USA: WA	missing	Homo sapiens	clinical_other	GCA_001072535.1_ASM107253v1_genomic	99.97	0.07	155	50233	4721538	4	7	0	11	0
GCA_010609245.1	GCF_010609245.1	SAMN12250888	USA	USA	lung	Homo sapiens	clinical_respiratory	GCA_010609245.1_ASM1060924v1_genomic	100	2.62	499	59991	5085840	5	12	3	20	0
GCA_002739535.1	GCF_002739535.1	SAMN06019669	Italy	Italy:Rome	lung	Homo sapiens	clinical_respiratory	GCA_002739535.1_ASM273953v1_genomic	100	0.46	137	64790	4797547	8	14	0	22	0
GCA_001069715.1	GCF_001069715.1	SAMN03197319	USA	USA: WA	missing	Homo sapiens	clinical_other	GCA_001069715.1_ASM106971v1_genomic	99.97	0.39	226	45975	5037662	7	12	2	21	0
GCA_010608405.1	GCF_010608405.1	SAMN12250939	USA	USA	lung	Homo sapiens	clinical_respiratory	GCA_010608405.1_ASM1060840v1_genomic	100	0.5	353	46217	4622469	4	8	0	12	0
GCA_002738765.1	GCF_002738765.1	SAMN06019656	Italy	Italy:Rome	lung	Homo sapiens	clinical_respiratory	GCA_002738765.1_ASM273876v1_genomic	99.83	0.41	182	45004	4905486	10	19	0	29	0
GCA_022750975.1	GCF_022750975.1	SAMN25182273	Russia	Russia: Moscow	Whole organism	Homo sapiens	clinical_other	GCA_022750975.1_ASM2275097v1_genomic	100	0.34	161	56416	4679963	6	7	0	13	0
GCA_034491985.1	GCF_034491985.1	SAMN38813740	USA	USA: Atlanta	respiratory	Homo sapiens	clinical_respiratory	GCA_034491985.1_ASM3449198v1_genomic	100	0.34	248	48336	4858730	10	5	0	15	0
GCA_010605085.1	GCF_010605085.1	SAMN12251002	USA	USA	lung	Homo sapiens	clinical_respiratory	GCA_010605085.1_ASM1060508v1_genomic	100	1.14	480	51425	4882509	5	4	1	10	0
GCA_001070945.1	GCF_001070945.1	SAMN03197550	USA	USA: WA	missing	Homo sapiens	clinical_other	GCA_001070945.1_ASM107094v1_genomic	99.93	1.79	196	51148	5186304	4	13	1	18	0
GCA_001075485.1	GCF_001075485.1	SAMN03198172	USA	USA: WA	missing	Homo sapiens	clinical_other	GCA_001075485.1_ASM107548v1_genomic	100	0.03	271	41043	4814079	1	17	1	19	0
GCA_001075245.1	GCF_001075245.1	SAMN03198099	USA	USA: WA	missing	Homo sapiens	clinical_other	GCA_001075245.1_ASM107524v1_genomic	100	1.82	265	40242	5112558	5	14	1	20	0
GCA_033436975.1	GCF_033436975.1	SAMN35084950	Brazil	Brazil	blood	Homo sapiens	clinical_blood	GCA_033436975.1_ASM3343697v1_genomic	100	0.68	225	48461	5004412	4	10	3	17	0
GCA_001069295.1	GCF_001069295.1	SAMN03197105	USA	USA: WA	missing	Homo sapiens	clinical_other	GCA_001069295.1_ASM106929v1_genomic	100	0.48	236	41041	4847430	7	12	2	21	0
GCA_001069005.1	GCF_001069005.1	SAMN03197269	USA	USA: WA	missing	Homo sapiens	clinical_other	GCA_001069005.1_ASM106900v1_genomic	100	0.55	305	32789	4674107	3	21	0	24	0
GCA_001069555.1	GCF_001069555.1	SAMN03197276	USA	USA: WA	missing	Homo sapiens	clinical_other	GCA_001069555.1_ASM106955v1_genomic	100	0.39	321	33352	4924306	7	17	1	25	0
GCA_001070785.1	GCF_001070785.1	SAMN03197451	USA	USA: WA	missing	Homo sapiens	clinical_other	GCA_001070785.1_ASM107078v1_genomic	99.41	1.94	351	28986	4844119	4	23	2	29	0
GCA_001072215.1	GCF_001072215.1	SAMN03197500	USA	USA: WA	missing	Homo sapiens	clinical_other	GCA_001072215.1_ASM107221v1_genomic	100	1.82	279	32223	5144491	5	29	0	34	0
GCA_001073355.1	GCF_001073355.1	SAMN03197752	USA	USA: WA	missing	Homo sapiens	clinical_other	GCA_001073355.1_ASM107335v1_genomic	100	0	322	31823	4851084	2	25	0	27	0
GCA_030236825.1	GCF_030236825.1	SAMN35084941	Brazil	Brazil	blood	Homo sapiens	clinical_blood	GCA_030236825.1_ASM3023682v1_genomic	100	0.11	254	31359	4584631	2	11	1	14	0
GCA_001070185.1	GCF_001070185.1	SAMN03197064	USA	USA: WA	missing	Homo sapiens	clinical_other	GCA_001070185.1_ASM107018v1_genomic	100	0.86	252	38665	4357596	1	12	0	13	0
GCA_001072155.1	GCF_001072155.1	SAMN03197493	USA	USA: WA	missing	Homo sapiens	clinical_other	GCA_001072155.1_ASM107215v1_genomic	99.76	2	327	28943	5138564	4	31	1	36	0
GCA_001069435.1	GCF_001069435.1	SAMN03197233	USA	USA: WA	missing	Homo sapiens	clinical_other	GCA_001069435.1_ASM106943v1_genomic	100	0.69	353	26684	4379013	5	15	0	20	0
GCA_001069755.1	GCF_001069755.1	SAMN03197320	USA	USA: WA	missing	Homo sapiens	clinical_other	GCA_001069755.1_ASM106975v1_genomic	99.54	1.08	477	19633	4971954	11	30	1	42	0
GCA_001072355.1	GCF_001072355.1	SAMN03197524	USA	USA: WA	missing	Homo sapiens	clinical_other	GCA_001072355.1_ASM107235v1_genomic	99.34	0.27	332	27187	4937431	11	21	1	33	0
GCA_001072655.1	GCF_001072655.1	SAMN03197567	USA	USA: WA	missing	Homo sapiens	clinical_other	GCA_001072655.1_ASM107265v1_genomic	99.62	0.16	290	33098	4966993	10	20	1	31	0
GCA_015997415.1	GCF_015997415.1	SAMN10437256	USA	USA: Pittsburgh, Pennsylvania	blood	Homo sapiens	clinical_blood	GCA_015997415.1_ASM1599741v1_genomic	99.66	0.08	29	331567	4829694	6	2	0	8	0
GCA_000877275.1	GCF_000877275.1	SAMN03334939	China		blood sample from elder male patient undergoing chemotherapy		clinical_blood	GCA_000877275.1_ASM87727v1_genomic	98.61	0.6	258	33808	4657282	4	2	0	6	0
GCA_015997305.1	GCF_015997305.1	SAMN10437258	USA	USA: Pittsburgh, Pennsylvania	sputum	Homo sapiens	clinical_respiratory	GCA_015997305.1_ASM1599730v1_genomic	99.91	0	39	270332	4532961	3	1	0	4	0
GCA_034651455.1	GCF_034651455.1	SAMN38847221	Russia	Russia	pure culture	Homo sapiens	clinical_other	GCA_034651455.1_ASM3465145v1_genomic	100	0.69	368	21049	4746473	4	18	0	22	0
GCA_015997575.1	GCF_015997575.1	SAMN10437254	USA	USA: Pittsburgh, Pennsylvania	sputum	Homo sapiens	clinical_respiratory	GCA_015997575.1_ASM1599757v1_genomic	99.83	0	60	178352	4672606	2	0	0	2	0
GCA_015998985.1	GCF_015998985.1	SAMN10437190	USA	USA: Pittsburgh, Pennsylvania	sputum	Homo sapiens	clinical_respiratory	GCA_015998985.1_ASM1599898v1_genomic	100	0.52	46	259598	4947929	6	3	1	10	0
GCA_015997395.1	GCF_015997395.1	SAMN10437257	USA	USA: Pittsburgh, Pennsylvania	sputum	Homo sapiens	clinical_respiratory	GCA_015997395.1_ASM1599739v1_genomic	100	0.05	68	158150	4809749	5	6	1	12	0
GCA_015998495.1	GCF_015998495.1	SAMN10437215	USA	USA: Pittsburgh, Pennsylvania	sputum	Homo sapiens	clinical_respiratory	GCA_015998495.1_ASM1599849v1_genomic	100	0	52	133977	4817494	4	3	0	7	0
GCA_015998525.1	GCF_015998525.1	SAMN10437214	USA	USA: Pittsburgh, Pennsylvania	sputum	Homo sapiens	clinical_respiratory	GCA_015998525.1_ASM1599852v1_genomic	100	0.39	66	125849	4839447	4	4	2	10	0
GCA_015997845.1	GCF_015997845.1	SAMN10437252	USA	USA: Pittsburgh, Pennsylvania	sputum	Homo sapiens	clinical_respiratory	GCA_015997845.1_ASM1599784v1_genomic	99.83	0	65	178459	4924988	7	9	0	16	0
GCA_015997745.1	GCF_015997745.1	SAMN10437253	USA	USA: Pittsburgh, Pennsylvania	sputum	Homo sapiens	clinical_respiratory	GCA_015997745.1_ASM1599774v1_genomic	99.83	0	77	134198	4836825	6	6	0	12	0
GCA_015998575.1	GCF_015998575.1	SAMN10437211	USA	USA: Pittsburgh, Pennsylvania	sputum	Homo sapiens	clinical_respiratory	GCA_015998575.1_ASM1599857v1_genomic	99.66	0.74	67	128433	4783202	5	4	0	9	0
GCA_016652805.1	GCA_016652805.1	SAMN10437189	USA	USA: Pittsburgh, Pennsylvania	sputum	Homo sapiens	clinical_respiratory	GCA_016652805.1_ASM1665280v1_genomic	100	0	67	148854	4589029	1	3	1	5	0
GCA_015998605.1	GCF_015998605.1	SAMN10437209	USA	USA: Pittsburgh, Pennsylvania	wound	Homo sapiens	clinical_wound	GCA_015998605.1_ASM1599860v1_genomic	100	1.45	83	113185	4917506	3	3	0	6	0
GCA_015997885.1	GCF_015997885.1	SAMN10437249	USA	USA: Pittsburgh, Pennsylvania	sputum	Homo sapiens	clinical_respiratory	GCA_015997885.1_ASM1599788v1_genomic	99.43	0.09	91	106112	4779200	8	5	0	13	0
GCA_015998875.1	GCF_015998875.1	SAMN10437196	USA	USA: Pittsburgh, Pennsylvania	wound	Homo sapiens	clinical_wound	GCA_015998875.1_ASM1599887v1_genomic	100	1.63	110	87223	4949175	4	7	1	12	0
GCA_015998865.1	GCF_015998865.1	SAMN10437197	USA	USA: Pittsburgh, Pennsylvania	sputum	Homo sapiens	clinical_respiratory	GCA_015998865.1_ASM1599886v1_genomic	100	0.07	84	85633	4579848	1	3	0	4	0
GCA_015998565.1	GCF_015998565.1	SAMN10437212	USA	USA: Pittsburgh, Pennsylvania	sputum	Homo sapiens	clinical_respiratory	GCA_015998565.1_ASM1599856v1_genomic	99.66	0	102	84604	4924826	9	11	0	20	0
GCA_015998585.1	GCF_015998585.1	SAMN10437210	USA	USA: Pittsburgh, Pennsylvania	sputum	Homo sapiens	clinical_respiratory	GCA_015998585.1_ASM1599858v1_genomic	100	0.39	96	82841	4879494	6	10	0	16	0
GCA_015997895.1	GCF_015997895.1	SAMN10437248	USA	USA: Pittsburgh, Pennsylvania	sputum	Homo sapiens	clinical_respiratory	GCA_015997895.1_ASM1599789v1_genomic	100	0.8	103	69203	4486563	2	4	0	6	0
GCA_015997995.1	GCF_015997995.1	SAMN10437240	USA	USA: Pittsburgh, Pennsylvania	sputum	Homo sapiens	clinical_respiratory	GCA_015997995.1_ASM1599799v1_genomic	100	1.03	105	71249	4756835	4	5	1	10	0
GCA_015998945.1	GCF_015998945.1	SAMN10437193	USA	USA: Pittsburgh, Pennsylvania	sputum	Homo sapiens	clinical_respiratory	GCA_015998945.1_ASM1599894v1_genomic	100	0	108	72198	4637700	1	7	0	8	0
GCA_015997785.1	GCF_015997785.1	SAMN10437251	USA	USA: Pittsburgh, Pennsylvania	sputum	Homo sapiens	clinical_respiratory	GCA_015997785.1_ASM1599778v1_genomic	100	0.05	125	66589	4907207	2	9	0	11	0
GCA_015998385.1	GCF_015998385.1	SAMN10437220	USA	USA: Pittsburgh, Pennsylvania	sputum	Homo sapiens	clinical_respiratory	GCA_015998385.1_ASM1599838v1_genomic	99.83	0.74	131	67085	4853489	5	10	1	16	0
GCA_015998285.1	GCF_015998285.1	SAMN10437224	USA	USA: Pittsburgh, Pennsylvania	sputum	Homo sapiens	clinical_respiratory	GCA_015998285.1_ASM1599828v1_genomic	100	0.39	84	95041	4426045	3	3	0	6	0
GCA_015998845.1	GCF_015998845.1	SAMN10437198	USA	USA: Pittsburgh, Pennsylvania	urine	Homo sapiens	clinical_urine	GCA_015998845.1_ASM1599884v1_genomic	100	0.24	127	64873	4797974	2	7	0	9	0
GCA_015998765.1	GCF_015998765.1	SAMN10437201	USA	USA: Pittsburgh, Pennsylvania	sputum	Homo sapiens	clinical_respiratory	GCA_015998765.1_ASM1599876v1_genomic	100	0.34	152	57665	4994131	6	10	0	16	0
GCA_015998795.1	GCF_015998795.1	SAMN10437202	USA	USA: Pittsburgh, Pennsylvania	sputum	Homo sapiens	clinical_respiratory	GCA_015998795.1_ASM1599879v1_genomic	99.66	0.68	121	66001	4839583	6	6	1	13	0
GCA_015998395.1	GCF_015998395.1	SAMN10437221	USA	USA: Pittsburgh, Pennsylvania	blood	Homo sapiens	clinical_blood	GCA_015998395.1_ASM1599839v1_genomic	100	0	163	53881	4891585	5	10	0	15	0
GCA_015998895.1	GCF_015998895.1	SAMN10437194	USA	USA: Pittsburgh, Pennsylvania	sputum	Homo sapiens	clinical_respiratory	GCA_015998895.1_ASM1599889v1_genomic	100	0	118	67587	4833543	6	7	2	15	0
GCA_015998305.1	GCF_015998305.1	SAMN10437226	USA	USA: Pittsburgh, Pennsylvania	wound	Homo sapiens	clinical_wound	GCA_015998305.1_ASM1599830v1_genomic	100	1.03	140	59890	4909911	4	8	2	14	0
GCA_015998965.1	GCF_015998965.1	SAMN10437191	USA	USA: Pittsburgh, Pennsylvania	sputum	Homo sapiens	clinical_respiratory	GCA_015998965.1_ASM1599896v1_genomic	100	0.06	151	48403	4726361	4	3	0	7	0
GCA_015998415.1	GCF_015998415.1	SAMN10437219	USA	USA: Pittsburgh, Pennsylvania	wound	Homo sapiens	clinical_wound	GCA_015998415.1_ASM1599841v1_genomic	100	0.69	163	50510	4802734	2	13	1	16	0
GCA_015998645.1	GCF_015998645.1	SAMN10437208	USA	USA: Pittsburgh, Pennsylvania	sputum	Homo sapiens	clinical_respiratory	GCA_015998645.1_ASM1599864v1_genomic	100	0.11	153	48289	4443889	2	5	0	7	0
GCA_015998215.1	GCF_015998215.1	SAMN10437227	USA	USA: Pittsburgh, Pennsylvania	not collected	Homo sapiens	clinical_other	GCA_015998215.1_ASM1599821v1_genomic	100	0.11	179	47157	4834754	3	14	1	18	0
GCA_015998885.1	GCF_015998885.1	SAMN10437195	USA	USA: Pittsburgh, Pennsylvania	sputum	Homo sapiens	clinical_respiratory	GCA_015998885.1_ASM1599888v1_genomic	100	0	153	52354	4725433	3	6	0	9	0
GCA_015997855.1	GCF_015997855.1	SAMN10437250	USA	USA: Pittsburgh, Pennsylvania	sputum	Homo sapiens	clinical_respiratory	GCA_015997855.1_ASM1599785v1_genomic	99.83	0.45	194	45701	4784766	3	8	1	12	0
GCA_015998355.1	GCF_015998355.1	SAMN10437222	USA	USA: Pittsburgh, Pennsylvania	sputum	Homo sapiens	clinical_respiratory	GCA_015998355.1_ASM1599835v1_genomic	99.95	0.05	186	44377	4697829	5	10	0	15	0
GCA_015998685.1	GCF_015998685.1	SAMN10437206	USA	USA: Pittsburgh, Pennsylvania	sputum	Homo sapiens	clinical_respiratory	GCA_015998685.1_ASM1599868v1_genomic	100	0.03	208	41975	4766547	8	13	0	21	0
GCA_015998745.1	GCF_015998745.1	SAMN10437203	USA	USA: Pittsburgh, Pennsylvania	sputum	Homo sapiens	clinical_respiratory	GCA_015998745.1_ASM1599874v1_genomic	100	0.34	209	40777	4532762	3	8	0	11	0
GCA_015997945.1	GCF_015997945.1	SAMN10437246	USA	USA: Pittsburgh, Pennsylvania	not collected	Homo sapiens	clinical_other	GCA_015997945.1_ASM1599794v1_genomic	99.48	0.74	190	41077	4799820	5	13	1	19	0
GCA_015997905.1	GCF_015997905.1	SAMN10437247	USA	USA: Pittsburgh, Pennsylvania	sputum	Homo sapiens	clinical_respiratory	GCA_015997905.1_ASM1599790v1_genomic	99.48	0	186	40879	4923322	7	16	0	23	0
GCA_015998995.1	GCF_015998995.1	SAMN10437192	USA	USA: Pittsburgh, Pennsylvania	sputum	Homo sapiens	clinical_respiratory	GCA_015998995.1_ASM1599899v1_genomic	100	0.06	208	39838	4548979	4	6	0	10	0
GCA_015998665.1	GCF_015998665.1	SAMN10437207	USA	USA: Pittsburgh, Pennsylvania	sputum	Homo sapiens	clinical_respiratory	GCA_015998665.1_ASM1599866v1_genomic	100	0.6	250	38066	4758096	6	21	0	27	0
GCA_015998205.1	GCF_015998205.1	SAMN10437229	USA	USA: Pittsburgh, Pennsylvania	wound	Homo sapiens	clinical_wound	GCA_015998205.1_ASM1599820v1_genomic	100	1.45	218	37765	4916717	3	19	0	22	0
GCA_015998025.1	GCF_015998025.1	SAMN10437237	USA	USA: Pittsburgh, Pennsylvania	sputum	Homo sapiens	clinical_respiratory	GCA_015998025.1_ASM1599802v1_genomic	100	0.05	224	35315	4855039	5	11	0	16	0
GCA_015997985.1	GCF_015997985.1	SAMN10437238	USA	USA: Pittsburgh, Pennsylvania	blood	Homo sapiens	clinical_blood	GCA_015997985.1_ASM1599798v1_genomic	100	0.07	240	35440	4736489	3	14	2	19	0
GCA_015998105.1	GCF_015998105.1	SAMN10437235	USA	USA: Pittsburgh, Pennsylvania	sputum	Homo sapiens	clinical_respiratory	GCA_015998105.1_ASM1599810v1_genomic	100	0.13	237	34991	4728175	2	15	0	17	0
GCA_015998005.1	GCF_015998005.1	SAMN10437239	USA	USA: Pittsburgh, Pennsylvania	sputum	Homo sapiens	clinical_respiratory	GCA_015998005.1_ASM1599800v1_genomic	100	0.15	251	34396	4780045	13	15	0	28	0
GCA_015998435.1	GCF_015998435.1	SAMN10437218	USA	USA: Pittsburgh, Pennsylvania	wound	Homo sapiens	clinical_wound	GCA_015998435.1_ASM1599843v1_genomic	99.83	0.05	234	34419	4925171	4	13	0	17	0
GCA_015998085.1	GCF_015998085.1	SAMN10437236	USA	USA: Pittsburgh, Pennsylvania	sputum	Homo sapiens	clinical_respiratory	GCA_015998085.1_ASM1599808v1_genomic	100	0.34	293	27414	4919562	9	14	0	23	0
GCA_015998115.1	GCF_015998115.1	SAMN10437234	USA	USA: Pittsburgh, Pennsylvania	wound	Homo sapiens	clinical_wound	GCA_015998115.1_ASM1599811v1_genomic	100	0.34	248	28157	4539142	3	13	0	16	0
GCA_015998095.1	GCF_015998095.1	SAMN10437233	USA	USA: Pittsburgh, Pennsylvania	sputum	Homo sapiens	clinical_respiratory	GCA_015998095.1_ASM1599809v1_genomic	99.08	0.17	301	27188	4942202	6	10	0	16	0
GCA_015998255.1	GCF_015998255.1	SAMN10437231	USA	USA: Pittsburgh, Pennsylvania	sputum	Homo sapiens	clinical_respiratory	GCA_015998255.1_ASM1599825v1_genomic	99.48	0.17	348	22537	4921305	12	24	0	36	0
GCA_015998125.1	GCF_015998125.1	SAMN10437232	USA	USA: Pittsburgh, Pennsylvania	sputum	Homo sapiens	clinical_respiratory	GCA_015998125.1_ASM1599812v1_genomic	99.48	0	345	24149	4921031	11	19	0	30	0
GCA_015997955.1	GCF_015997955.1	SAMN10437244	USA	USA: Pittsburgh, Pennsylvania	urine	Homo sapiens	clinical_urine	GCA_015997955.1_ASM1599795v1_genomic	99.4	0.56	328	20961	4136169	1	13	0	14	0
GCA_015998015.1	GCF_015998015.1	SAMN10437245	USA	USA: Pittsburgh, Pennsylvania	bronch	Homo sapiens	clinical_respiratory	GCA_015998015.1_ASM1599801v1_genomic	99.54	0.7	361	20490	4405376	5	24	0	29	0
GCA_006974125.1	GCF_006974125.1	SAMN11032470	China	China:North China Plain	aerobic granular sludge		env_wastewater	GCA_006974125.1_ASM697412v1_genomic	100	0	1	4554224	4554224	1	0	0	1	0
GCA_029771745.1	GCA_029771745.1	SAMN15599272	USA	USA: San Diego, CA	unknown	Homo sapiens	clinical_other	GCA_029771745.1_PDT001354498.1_genomic	99.66	2.12	108	103669	4987334	10	7	1	18	0
GCA_025461815.1	GCF_025461815.1	SAMN16706839	China	China:Beijing	metagenomic assembly	Homo sapiens	clinical_other	GCA_025461815.1_ASM2546181v1_genomic	99.89	0.11	49	331327	4123264	2	1	0	3	0
GCA_013464205.1	GCF_013464205.1	SAMN10131045	France	France: Paris	Oropharinx	Homo sapiens	clinical_other	GCA_013464205.1_ASM1346420v1_genomic	100	1.1	126	61369	4693435	2	8	0	10	0
GCA_022751005.1	GCF_022751005.1	SAMN25182272	Russia	Russia: Moscow	Whole organism	Homo sapiens	clinical_other	GCA_022751005.1_ASM2275100v1_genomic	99.66	1.08	207	53255	4922900	7	10	0	17	0
GCA_002799055.1	GCF_002799055.1	SAMN06644924	Germany	Germany: Rostock	Rhizosphere of rape		env_plant	GCA_002799055.1_ASM279905v1_genomic	100	0	24	360300	4749990	3	2	1	6	0
GCA_002799095.1	GCF_002799095.1	SAMN06644905	Spain	Spain: Madrid	urine	Homo sapiens	clinical_urine	GCA_002799095.1_ASM279909v1_genomic	100	0.03	14	765983	4804814	2	2	1	5	0
GCA_015996765.1	GCF_015996765.1	SAMN13622302	USA	USA: Pittsburgh, Pennsylvania	sputum	Homo sapiens	clinical_respiratory	GCA_015996765.1_ASM1599676v1_genomic	99.66	0.18	137	63973	4884038	9	5	2	16	0
GCA_002738905.1	GCF_002738905.1	SAMN06019662	Italy	Italy:Rome	lung	Homo sapiens	clinical_respiratory	GCA_002738905.1_ASM273890v1_genomic	100	0.34	132	67150	4833118	5	13	0	18	0
GCA_003062325.1	GCF_003062325.1	SAMN08744681	Brazil	Brazil: Rio de Janeiro	sputum	Homo sapiens	clinical_respiratory	GCA_003062325.1_ASM306232v1_genomic	100	0.34	153	51591	4472111	2	8	0	10	0
GCA_031692075.1	GCA_031692075.1	SAMN33729557	Canada	Canada: Calgary	single isolate	Homo sapiens	clinical_other	GCA_031692075.1_PDT001848766.1_genomic	100	1.62	51	261413	4929270	6	2	0	8	0
GCA_015996915.1	GCF_015996915.1	SAMN13622294	USA	USA: Pittsburgh, Pennsylvania	sputum	Homo sapiens	clinical_respiratory	GCA_015996915.1_ASM1599691v1_genomic	98.62	0.28	150	47630	4709134	4	10	2	16	0
GCA_031692465.1	GCA_031692465.1	SAMN33729568	Canada	Canada: Calgary	single isolate	Homo sapiens	clinical_other	GCA_031692465.1_PDT001848754.1_genomic	100	3.79	98	107534	5080015	5	13	2	20	0
GCA_029457435.1	GCF_029457435.1	SAMN33320463	China	China	petroleum contaminated soil		env_soil_sediment	GCA_029457435.1_ASM2945743v1_genomic	99.89	0.21	1	4121962	4121962	2	0	0	2	0
GCA_015997795.1	GCF_015997795.1	SAMN11285278	USA	USA: Pittsburgh, Pennsylvania	sputum	Homo sapiens	clinical_respiratory	GCA_015997795.1_ASM1599779v1_genomic	99.66	0.03	35	256949	4484654	3	2	0	5	0
GCA_001069105.1	GCF_001069105.1	SAMN03196989	USA	USA: WA	missing	Homo sapiens	clinical_other	GCA_001069105.1_ASM106910v1_genomic	99.66	0.98	488	18075	4854624	9	27	0	36	0
GCA_002739825.1	GCF_002739825.1	SAMN06019688	Italy	Italy:Rome	lung	Homo sapiens	clinical_respiratory	GCA_002739825.1_ASM273982v1_genomic	99.89	0	78	100367	4346012	0	2	1	3	0
GCA_034154205.1	GCA_034154205.1	SAMN38449097	USA	USA: Pittsburgh, Pennsylvania	sputum	Homo sapiens	clinical_respiratory	GCA_034154205.1_PDT002016483.1_genomic	100	2.01	279	27144	4839607	6	20	1	27	0
GCA_002738635.1	GCF_002738635.1	SAMN06019652	Italy	Italy:Rome	lung	Homo sapiens	clinical_respiratory	GCA_002738635.1_ASM273863v1_genomic	100	0.11	79	143022	4355949	4	2	0	6	0
GCA_002799245.1	GCF_002799245.1	SAMN06644928	Germany	Germany: Zingst	Brackish water		env_water	GCA_002799245.1_ASM279924v1_genomic	100	0.12	11	1121887	4746430	3	2	1	6	0
GCA_034149005.1	GCA_034149005.1	SAMN38449046	USA	USA: Pittsburgh, Pennsylvania	sputum	Homo sapiens	clinical_respiratory	GCA_034149005.1_PDT002016629.1_genomic	100	2.63	299	26304	4943210	4	22	1	27	0
GCA_002208885.2	GCF_002208885.2	SAMN06173338	USA	USA:DC	eye	Homo sapiens	clinical_eye_ear	GCA_002208885.2_ASM220888v2_genomic	100	1.03	1	4851512	4851512	6	0	4	10	0
GCA_001676445.1	GCF_001676445.1	SAMN05190066	France	France: Saint Olive	horse manure		env_animal	GCA_001676445.1_ASM167644v1_genomic	96.9	0.34	93	116696	4483386	5	6	0	11	0
GCA_013464265.1	GCF_013464265.1	SAMN10131043	Germany	Germany: Berlin	Perineum swab	Homo sapiens	clinical_other	GCA_013464265.1_ASM1346426v1_genomic	100	0.81	131	65358	4849798	3	10	1	14	0
GCA_001676395.1	GCF_001676395.1	SAMN05190064	France	France:Feucherolles	cattle manure		env_animal	GCA_001676395.1_ASM167639v1_genomic	100	0	64	200166	4583062	7	4	0	11	0
GCA_048773805.1	GCA_048773805.1	SAMN18528282	Spain	Spain	respiratory	Homo sapiens	clinical_respiratory	GCA_048773805.1_PDT002669142.1_genomic	99.31	1.17	348	24556	4698797	4	24	0	28	0
GCA_045923315.1	GCA_045923315.1	SAMN45299412	USA	USA: Pittsburgh, Pennsylvania	sputum	Homo sapiens	clinical_respiratory	GCA_045923315.1_PDT002523891.1_genomic	100	3.37	353	22842	5056150	13	24	0	37	0
GCA_049385165.1	GCF_049385165.1	SAMN39201057	Lebanon	Lebanon	DTA	Homo sapiens	clinical_other	GCA_049385165.1_ASM4938516v1_genomic	100	0.77	53	240194	4757168	1	1	2	4	0
GCA_034148175.1	GCA_034148175.1	SAMN38448944	USA	USA: Pittsburgh, Pennsylvania	Bronch	Homo sapiens	clinical_respiratory	GCA_034148175.1_PDT002016672.1_genomic	99.89	2.45	42	381876	4497834	5	1	1	7	0
GCA_050822895.1	GCF_050822895.1	SAMN35993866	China	China	soil		env_soil_sediment	GCA_050822895.1_ASM5082289v1_genomic	99.66	3.59	1	5059140	5059140	5	0	1	6	0
GCA_049384765.1	GCF_049384765.1	SAMN39200959	Lebanon	Lebanon	DTA	Homo sapiens	clinical_other	GCA_049384765.1_ASM4938476v1_genomic	100	0.74	78	207771	4911811	6	2	1	9	0
GCA_013464005.1	GCF_013464005.1	SAMN10131054	Belgium	Belgium: Antwerp	Oropharinx	Homo sapiens	clinical_other	GCA_013464005.1_ASM1346400v1_genomic	100	0	78	90026	4604057	3	4	0	7	0
GCA_049384655.1	GCF_049384655.1	SAMN39200965	Lebanon	Lebanon	DTA	Homo sapiens	clinical_other	GCA_049384655.1_ASM4938465v1_genomic	100	0.46	69	190963	4774378	3	3	0	6	0
GCA_034809305.1	GCF_034809305.1	SAMN37523149	Lebanon	Lebanon	DTA	Homo sapiens	clinical_other	GCA_034809305.1_ASM3480930v1_genomic	100	0.34	45	474931	4771222	3	0	0	3	0
GCA_044006095.1	GCA_044006095.1	SAMN42382060	Spain	Spain: A Coruna, Galicia	pharingeal exudate	Homo sapiens	clinical_other	GCA_044006095.1_PDT002245885.1_genomic	100	3.93	75	124366	5217442	11	5	0	16	0
GCA_048773545.1	GCA_048773545.1	SAMN18528325	Netherlands	Netherlands	respiratory	Homo sapiens	clinical_respiratory	GCA_048773545.1_PDT002669151.1_genomic	100	2.28	244	33270	4809843	5	19	0	24	0
GCA_034195935.1	GCA_034195935.1	SAMN38448992	USA	USA: Pittsburgh, Pennsylvania	sputum	Homo sapiens	clinical_respiratory	GCA_034195935.1_PDT002016838.1_genomic	100	3.29	332	24118	4883555	9	17	0	26	0
GCA_031693645.1	GCA_031693645.1	SAMN33729584	Canada	Canada: Calgary	single isolate	Homo sapiens	clinical_other	GCA_031693645.1_PDT001848737.1_genomic	100	2.76	97	99885	5141536	6	12	0	18	0
GCA_029773125.1	GCA_029773125.1	SAMD00028880	USA	USA		Homo sapiens	clinical_other	GCA_029773125.1_PDT000660173.1_genomic	99.93	0.38	342	23644	5001436	6	29	1	36	0
GCA_002739025.1	GCF_002739025.1	SAMN06019682	Italy	Italy:Rome	lung	Homo sapiens	clinical_respiratory	GCA_002739025.1_ASM273902v1_genomic	100	0.34	81	97004	4350163	0	3	0	3	0
GCA_030237155.1	GCF_030237155.1	SAMN35084929	Brazil	Brazil	sputum	Homo sapiens	clinical_respiratory	GCA_030237155.1_ASM3023715v1_genomic	100	0.17	92	91570	4435594	2	2	0	4	0
GCA_022630815.1	GCF_022630815.1	SAMN26589460	China	China:Inner Mongolia	pure culture	dairy cows	env_animal	GCA_022630815.1_ASM2263081v1_genomic	100	0.34	66	235351	4663651	1	1	0	2	0
GCA_025461695.1	GCF_025461695.1	SAMN16706843	China	China:Beijing	metagenomic assembly	Homo sapiens	clinical_other	GCA_025461695.1_ASM2546169v1_genomic	99.89	0	51	410266	4121343	2	3	0	5	0
GCA_001071475.1	GCF_001071475.1	SAMN03197838	USA	USA: WA	missing	Homo sapiens	clinical_other	GCA_001071475.1_ASM107147v1_genomic	100	1.2	329	30841	4951429	5	25	0	30	0
GCA_003062365.2	GCF_003062365.2	SAMN08767386	Brazil	Brazil	sputum	Homo sapiens	clinical_respiratory	GCA_003062365.2_ASM306236v2_genomic	100	0.34	52	165645	4474562	2	2	0	4	0
GCA_029771105.1	GCA_029771105.1	SAMN15599311	USA	USA: San Diego, CA	unknown	Homo sapiens	clinical_other	GCA_029771105.1_PDT001354559.1_genomic	100	4.57	123	74212	5141537	4	9	2	15	0
GCA_025462015.1	GCF_025462015.1	SAMN16706826	China	China:Beijing	metagenomic assembly	Homo sapiens	clinical_other	GCA_025462015.1_ASM2546201v1_genomic	100	0	88	118378	4537794	3	0	0	3	0

## Sheet: Correlations
	ARG_count	Total_MGE	# contigs	N50 (contigs)	Genome size (bp)
ARG_count
Total_MGE		1	0.806914	-0.803653	0.577749
# contigs		0.806914	1	-0.967635	0.279018
N50 (contigs)		-0.803653	-0.967635	1	-0.235737
Genome size (bp)		0.577749	0.279018	-0.235737	1
