# Supplementary material for: Global Comparative Genomics of Stenotrophomonas maltophilia Reveals Cryptic Species Diversity, Resistome Variation, and Population Structure
Source: Life (Basel). 2026 Jan 17;16(1):158. doi: 10.3390/life16010158 (PMC12842811; doi:10.3390/life16010158)
Supplement: Supplementary file 1 [file life-16-00158-s001.zip › Table_S9_Master_Genome_Metadata_with_curated_country.xlsx]

## Sheet: Sheet1
accession	assembly_accession	organism	gtdb_species	genomospecies	assembly_status	assembly_level	N50 (contigs)	Completeness	Contamination	source_classified	country_cleaned	ARG_hits	ARG_unique	ARG_classes	Plasmid_count	Virus_count	ICE_count	Integron_count	IS_count	Mobilome_bp	NUM_FOUND	MLST_scheme	ST	assembly_name	taxid	submitter	scaffold_n50	scaffold_count	biosample_accession	isolate	strain	host	isolation_source	geo_loc_name	country	collection_date	latitude_longitude	bioproject_accession	sample_name	serotype	organism_name	biosample_all_attributes_json	error	acc_clean	Bin Id	Marker lineage	# genomes	# markers	# marker sets
GCA_004346945.1	GCF_004346945.1	Stenotrophomonas maltophilia (g-proteobacteria)	Stenotrophomonas maltophilia	Stenotrophomonas maltophilia	Chromosome		179965	99.95	0.03	Environment	Missing	7	7	AMINOGLYCOSIDE;BETA-LACTAM;EFFLUX;QUINOLONE	0	4	1	2	5	118224	0	smaltophilia	-	ASM434694v1	40324	CBG Instituto Politecnico Nacional	4499711		SAMN09724453		SVIA2		soil	Mexico: Tabasco		2016-08					Stenotrophomonas maltophilia	{"strain": "SVIA2", "isolation_source": "soil", "collection_date": "2016-08", "geo_loc_name": "Mexico: Tabasco", "sample_type": "whole organism", "collected_by": "Temidayo O Elufisan", "organism_name": "Stenotrophomonas maltophilia"}		GCA_004346945.1	GCA_004346945.1_ASM434694v1_genomic	f__Xanthomonadaceae (UID4214)	55	659	290
GCA_006970445.1	GCF_006970445.1	Stenotrophomonas maltophilia (g-proteobacteria)	Stenotrophomonas maltophilia_AU	Stenotrophomonas maltophilia_AU	Chromosome		4168500	99.93	0	Environment	Missing	7	7	AMINOGLYCOSIDE;EFFLUX;QUINOLONE	0	2	0	2	2	113490	2	smaltophilia	-	ASM697044v1	40324	BIGA	4549249		SAMN10411010		291	Calibrachoa elegans	rhizosphere	Brazil: Iron Quadrangle, Minas Gerais, Nova Lima		2016					Stenotrophomonas maltophilia	{"strain": "291", "host": "Calibrachoa elegans", "isolation_source": "rhizosphere", "collection_date": "2016", "geo_loc_name": "Brazil: Iron Quadrangle, Minas Gerais, Nova Lima", "sample_type": "Culturable bacteria", "biomaterial_provider": "Laboratorio de genomica e Interacao Bacteria e Ambiente", "collected_by": "Erica B. Felestrino", "env_biome": "Cerrado", "identified_by": "Erica B. Felestrin…		GCA_006970445.1	GCA_006970445.1_ASM697044v1_genomic	f__Xanthomonadaceae (UID4214)	55	659	290
GCA_014236005.1	GCF_014236005.1	Stenotrophomonas maltophilia (g-proteobacteria)	Stenotrophomonas maltophilia	Stenotrophomonas maltophilia	Chromosome		1210322	100	0	Human	Missing	8	8	AMINOGLYCOSIDE;BETA-LACTAM;EFFLUX;QUINOLONE	0	2	1	2	5	80406	0	smaltophilia	365	ASM1423600v1	40324	Uni Hamburg	4483650		SAMN15577962		UHH_PEG 13-68-68	Homo sapiens	respiratory tract	Germany: Bochum		2013-11					Stenotrophomonas maltophilia	{"strain": "UHH_PEG 13-68-68", "isolate": "NA", "collected_by": "NA", "collection_date": "2013-11", "geo_loc_name": "Germany: Bochum", "host": "Homo sapiens", "host_disease": "NA", "isolation_source": "respiratory tract", "lat_lon": "NA", "organism_name": "Stenotrophomonas maltophilia"}		GCA_014236005.1	GCA_014236005.1_ASM1423600v1_genomic	f__Xanthomonadaceae (UID4214)	55	659	290
GCA_000344215.1	GCF_000344215.1	Stenotrophomonas maltophilia EPM1 (g-proteobacteria)	Stenotrophomonas maltophilia	Stenotrophomonas maltophilia	Chromosome		644579	100	1.5	Missing	Portugal	24	19	AMINOGLYCOSIDE;BETA-LACTAM;COPPER;EFFLUX;MERCURY;QUINOLONE	0	5	3	2	10	121496	0	smaltophilia	131	EPM1_1.0	1190567	Universita degli Studi di Milano	4787769		SAMN02471395		EPM1				Portugal							{"strain": "EPM1", "country": "Portugal"}		GCA_000344215.1	GCA_000344215.1_EPM1_1.0_genomic	f__Xanthomonadaceae (UID4214)	55	659	290
GCA_014236065.1	GCF_014236065.1	Stenotrophomonas maltophilia (g-proteobacteria)	Stenotrophomonas maltophilia	Stenotrophomonas maltophilia	Chromosome		41463	99.62	0	Human	Missing	18	18	AMINOGLYCOSIDE;BETA-LACTAM;COPPER;EFFLUX;MERCURY;QUINOLONE	0	4	1	2	7	137736	0	smaltophilia	1	ASM1423606v1	40324	Uni Hamburg	4785831		SAMN15577959		UHH_677	Homo sapiens	respiratory tract	Germany: Karlsruhe			49.0086 N 8.4117 E				Stenotrophomonas maltophilia	{"strain": "UHH_677", "isolate": "NA", "collected_by": "Institute of technology, Karlsruhe", "collection_date": "NA", "geo_loc_name": "Germany: Karlsruhe", "host": "Homo sapiens", "host_disease": "NA", "isolation_source": "respiratory tract", "lat_lon": "49.0086 N 8.4117 E", "organism_name": "Stenotrophomonas maltophilia"}		GCA_014236065.1	GCA_014236065.1_ASM1423606v1_genomic	f__Xanthomonadaceae (UID4214)	55	659	290
GCA_052055995.1	GCF_052055995.1	Stenotrophomonas maltophilia (g-proteobacteria)	Stenotrophomonas maltophilia_A	Stenotrophomonas maltophilia_A	Chromosome		5032732	100	0.34	Human	Missing	15	14	AMINOGLYCOSIDE;BETA-LACTAM;EFFLUX;MACROLIDE/STREPTOGRAMIN;QUINOLONE;SULFONAMIDE	0	4	5	2	50	162296	2	smaltophilia	128	ASM5205599v1	40324	Ashoka University	5032832		SAMN46227470		SM_6_Hyb	Homo sapiens	urine	India: New Delhi		21/4/2024	28.527500 N 77.212000 E				Stenotrophomonas maltophilia	{"collected_by": "Max Superspeciality Hospital, Saket", "collection_date": "2024-04-21", "geo_loc_name": "India: New Delhi", "host": "Homo sapiens", "host_disease": "NA", "isolation_source": "urine", "assembly_method": "Flye, Medaka, bwa, polypolish", "sequencing_technology": "Illumina NovaSeq + ONT Promethion", "lat_lon": "28.527500 N 77.212000 E", "strain": "SM_6_Hyb", "organism_name": "Stenotr…		GCA_052055995.1	GCA_052055995.1_ASM5205599v1_genomic	f__Xanthomonadaceae (UID4214)	55	659	290
GCA_014236085.1	GCF_014236085.1	Stenotrophomonas maltophilia (g-proteobacteria)	Stenotrophomonas sepilia	Stenotrophomonas sepilia	Chromosome		55289	99.2	1.1	Human	Missing	17	17	AMINOGLYCOSIDE;BETA-LACTAM;COPPER;EFFLUX;QUINOLONE	0	1	3	2	12	125136	1	smaltophilia	-	ASM1423608v1	40324	Uni Hamburg	4666115		SAMN15577958		UHH_SKK55	Homo sapiens	respiratory tract	Germany: Karlsruhe			49.0086 N 8.4117 E				Stenotrophomonas maltophilia	{"strain": "UHH_SKK55", "isolate": "NA", "collected_by": "Institute of technology, Karlsruhe", "collection_date": "NA", "geo_loc_name": "Germany: Karlsruhe", "host": "Homo sapiens", "host_disease": "NA", "isolation_source": "respiratory tract", "lat_lon": "49.0086 N 8.4117 E", "organism_name": "Stenotrophomonas maltophilia"}		GCA_014236085.1	GCA_014236085.1_ASM1423608v1_genomic	f__Xanthomonadaceae (UID4214)	55	659	290
GCA_052922585.1	GCF_052922585.1	Stenotrophomonas maltophilia (g-proteobacteria)	Stenotrophomonas maltophilia	Stenotrophomonas maltophilia	Chromosome		1257666	100	0.34	Other	Missing	8	8	AMINOGLYCOSIDE;BETA-LACTAM;EFFLUX;QUINOLONE	0	2	1	2	2	85760	0	smaltophilia	-	ASM5292258v1	40324	Chonnam National University	4479228		SAMN50895458		JNU_Stma		missing	not applicable		2025-05	not applicable				Stenotrophomonas maltophilia	{"strain": "JNU_Stma", "collection_date": "2025-05", "geo_loc_name": "not applicable", "isolation_source": "missing", "env_broad_scale": "not applicable", "env_local_scale": "not applicable", "env_medium": "not applicable", "isol_growth_condt": "not applicable", "lat_lon": "not applicable", "num_replicons": "not applicable", "ref_biomaterial": "not applicable", "organism_name": "Stenotrophomonas …		GCA_052922585.1	GCA_052922585.1_ASM5292258v1_genomic	f__Xanthomonadaceae (UID4214)	55	659	290
GCA_014236125.1	GCF_014236125.1	Stenotrophomonas maltophilia (g-proteobacteria)	Stenotrophomonas maltophilia	Stenotrophomonas maltophilia	Chromosome		58394	99.66	0.05	Human	Missing	15	15	AMINOGLYCOSIDE;BETA-LACTAM;EFFLUX;QUINOLONE	0	4	0	2	8	80895	0	smaltophilia	-	ASM1423612v1	40324	Uni Hamburg	4652546		SAMN15577956		UHH_454	Homo sapiens female	sputum	Germany: Essen			51.4356 N 6.9883 E				Stenotrophomonas maltophilia	{"strain": "UHH_454", "collected_by": "University hospital, Essen", "collection_date": "NA", "geo_loc_name": "Germany: Essen", "host": "Homo sapiens female", "host_disease": "Cystic fibrosis", "isolation_source": "sputum", "lat_lon": "51.4356 N 6.9883 E", "organism_name": "Stenotrophomonas maltophilia"}		GCA_014236125.1	GCA_014236125.1_ASM1423612v1_genomic	f__Xanthomonadaceae (UID4214)	55	659	290
GCA_048163015.1	GCF_048163015.1	Stenotrophomonas maltophilia (g-proteobacteria)	Stenotrophomonas maltophilia	Stenotrophomonas maltophilia	Chromosome		20629	95.38	0	Environment	Missing	14	14	AMINOGLYCOSIDE;BETA-LACTAM;EFFLUX;MERCURY;QUINOLONE	0	7	1	2	3	57686	0	smaltophilia	5	ASM4816301v1	40324	Institut national de la recherche scientifique	4614094		SAMN46474192	missing	ED4675		drain water in NICU	Canada: Quebec		6/10/2020					Stenotrophomonas maltophilia	{"strain": "ED4675", "collection_date": "2020-10-06", "geo_loc_name": "Canada: Quebec", "sample_type": "axenic culture", "isolate": "missing", "isolation_source": "drain water in NICU", "nat_host": "missing", "organism_name": "Stenotrophomonas maltophilia"}		GCA_048163015.1	GCA_048163015.1_ASM4816301v1_genomic	f__Xanthomonadaceae (UID4214)	55	659	290
GCA_000742995.1	GCF_000742995.1	Stenotrophomonas maltophilia (g-proteobacteria)	Stenotrophomonas maltophilia	Stenotrophomonas maltophilia	Chromosome		4989211	100	0.34	Missing	Missing	11	11	AMINOGLYCOSIDE;BETA-LACTAM;COPPER;EFFLUX;QUINOLONE	0	5	4	2	24	166153	0	smaltophilia	14	ASM74299v1	40324	Los Alamos National Laboratory	4989312		SAMN02874005		13637		unknown	unknown		unknown					Stenotrophomonas maltophilia	{"strain": "13637", "collection_date": "unknown", "geo_loc_name": "unknown", "isolation_source": "unknown", "biomaterial_provider": "USAMRIID", "sample_type": "missing", "organism_name": "Stenotrophomonas maltophilia"}		GCA_000742995.1	GCA_000742995.1_ASM74299v1_genomic	f__Xanthomonadaceae (UID4214)	55	659	290
GCA_031175635.1	GCF_031175635.1	Stenotrophomonas maltophilia (g-proteobacteria)	Stenotrophomonas maltophilia	Stenotrophomonas maltophilia	Chromosome		44776	92.76	0.69	Other	Missing	16	16	AMINOGLYCOSIDE;BETA-LACTAM;COPPER;EFFLUX;MERCURY;QUINOLONE	0	3	2	2	6	36730	0	smaltophilia	-	ASM3117563v1	40324	Institut national de la recherche scientifique	4632351		SAMN37147755	missing	2-009-0339-St		Newborn 2-009 diaper feces at 7 days after birth	Canada: Quebec		4/12/2020	45.5741 N 73.5584 W				Stenotrophomonas maltophilia	{"strain": "2-009-0339-St", "collected_by": "Institut national de la recherche scientifique, Centre Armand-Frappier Sante Biotechnologie", "collection_date": "2020-12-04", "geo_loc_name": "Canada: Quebec", "isolation_source": "Newborn 2-009 diaper feces at 7 days after birth", "lat_lon": "45.5741 N 73.5584 W", "isolate": "missing", "organism_name": "Stenotrophomonas maltophilia"}		GCA_031175635.1	GCA_031175635.1_ASM3117563v1_genomic	f__Xanthomonadaceae (UID4214)	55	659	290
GCA_014236105.1	GCF_014236105.1	Stenotrophomonas maltophilia (g-proteobacteria)	Stenotrophomonas maltophilia	Stenotrophomonas maltophilia	Chromosome		43487	99.66	2.81	Other	Missing	17	17	AMINOGLYCOSIDE;BETA-LACTAM;COPPER;EFFLUX;QUINOLONE	0	6	2	2	14	175989	0	smaltophilia	26	ASM1423610v1	40324	Uni Hamburg	5062159		SAMN15577957		UHH_ICU331	Homo sapiens female	intensive care uit	Germany: Essen			51.4356 N 6.9883 E				Stenotrophomonas maltophilia	{"strain": "UHH_ICU331", "collected_by": "University hospital, Essen", "collection_date": "NA", "geo_loc_name": "Germany: Essen", "host": "Homo sapiens female", "host_disease": "NA", "isolation_source": "intensive care uit", "lat_lon": "51.4356 N 6.9883 E", "organism_name": "Stenotrophomonas maltophilia"}		GCA_014236105.1	GCA_014236105.1_ASM1423610v1_genomic	f__Xanthomonadaceae (UID4214)	55	659	290
GCA_016082115.1	GCF_016082115.1	Stenotrophomonas maltophilia (g-proteobacteria)	Stenotrophomonas maltophilia_AM	Stenotrophomonas maltophilia_AM	Chromosome		672850	100	0.46	Human	Missing	17	16	AMINOGLYCOSIDE;BETA-LACTAM;COPPER;EFFLUX;MERCURY;QUINOLONE	0	3	2	2	6	202256	0	smaltophilia	125	ASM1608211v1	40324	Youngstown State University	4815503		SAMN15249472		Oak Ridge strain 02		Nuclear waste	USA: Tennessee		1/3/1988	36.0104 N 84.2696 W				Stenotrophomonas maltophilia	{"strain": "Oak Ridge strain 02", "culture_collection": "ATCC:53510", "collection_date": "1988-03-01", "env_broad_scale": "Waste from nuclear weapons processing plant", "env_local_scale": "Waste from uranium and lithium processing for nuclear and hydrogen bombs", "env_medium": "ENVO:00010483", "geo_loc_name": "USA: Tennessee", "isol_growth_condt": "Patent Number 4,728,427", "lat_lon": "36.0104 N …		GCA_016082115.1	GCA_016082115.1_ASM1608211v1_genomic	f__Xanthomonadaceae (UID4214)	55	659	290
GCA_009676525.1	GCF_009676525.1	Stenotrophomonas maltophilia (g-proteobacteria)	Stenotrophomonas maltophilia_AM	Stenotrophomonas maltophilia_AM	Complete Genome		4854802	100	0	Other	Missing	9	9	AMINOGLYCOSIDE;BETA-LACTAM;COPPER;EFFLUX;QUINOLONE	0	5	2	2	10	145183	0	smaltophilia	87	ASM967652v1	40324	Leibniz-Institut DSMZ-Deutsche Sammlung von Mikroorganismen und Zellkulturen GmbH	4854802		SAMN11652196	missing	PEG-42	missing	missing	Germany		2018					Stenotrophomonas maltophilia	{"strain": "PEG-42", "isolate": "missing", "host": "missing", "isolation_source": "missing", "collection_date": "2018", "geo_loc_name": "Germany", "sample_type": "cell culture", "organism_name": "Stenotrophomonas maltophilia"}		GCA_009676525.1	GCA_009676525.1_ASM967652v1_genomic	f__Xanthomonadaceae (UID4214)	55	659	290
GCA_037213995.1	GCF_037213995.1	Stenotrophomonas maltophilia (g-proteobacteria)	Stenotrophomonas maltophilia	Stenotrophomonas maltophilia	Complete Genome		5001982	99.66	0.34	Other	Missing	11	11	AMINOGLYCOSIDE;BETA-LACTAM;COPPER;EFFLUX;QUINOLONE	0	5	4	2	27	165707	0	smaltophilia	14	ASM3721399v1	40324	Institute of Microbiology, Chinese Academy of Sciences	5001982		SAMN40258555		CGMCC 1.1788	Homo sapiens	focus	China: Beijing		11/3/2011	40 N 116 E			missing	Stenotrophomonas maltophilia	{"strain": "CGMCC 1.1788", "collected_by": "Institute of Microbiology, Chinese Academy of Sciences", "collection_date": "2011-03-11", "geo_loc_name": "China: Beijing", "host": "Homo sapiens", "host_disease": "Laryngeal cancer", "isolation_source": "focus", "lat_lon": "40 N 116 E", "culture_collection": "missing", "genotype": "missing", "host_age": "missing", "host_description": "missing", "host_d…		GCA_037213995.1	GCA_037213995.1_ASM3721399v1_genomic	f__Xanthomonadaceae (UID4214)	55	659	290
GCA_001274595.1	GCF_001274595.1	Stenotrophomonas maltophilia (g-proteobacteria)	Stenotrophomonas maltophilia_AJ	Stenotrophomonas maltophilia_AJ	Complete Genome		4804002	99.66	0.78	Human	Missing	7	7	COPPER;EFFLUX;QUINOLONE	0	4	0	2	10	132027	1	smaltophilia	280	ASM127459v1	40324	Icahn School of Medicine at Mount Sinai	4804002		SAMN03389650		ISMMS3	Homo sapiens	blood	USA: New York, NY		2013	40.7898553 N 73.9531696 W				Stenotrophomonas maltophilia	{"host": "Homo sapiens", "geo_loc_name": "USA: New York, NY", "host_subject_id": "Patient 2", "collection_date": "2013", "host_tissue_sampled": "blood", "isolation_source": "blood", "host_disease": "Stenotrophomonas maltophilia bacteremia", "lat_lon": "40.7898553 N 73.9531696 W", "collected_by": "The Mount Sinai Hospital", "strain": "ISMMS3", "organism_name": "Stenotrophomonas maltophilia"}		GCA_001274595.1	GCA_001274595.1_ASM127459v1_genomic	f__Xanthomonadaceae (UID4214)	55	659	290
GCA_032401205.1	GCF_032401205.1	Stenotrophomonas maltophilia (g-proteobacteria)	Stenotrophomonas maltophilia	Stenotrophomonas maltophilia	Complete Genome		4975815	100	0.92	Missing	Missing	18	18	AMINOGLYCOSIDE;BETA-LACTAM;COPPER;EFFLUX;QUINOLONE	0	4	1	2	25	120700	0	smaltophilia	78	ASM3240120v1	40324	University of Minnesota	4975815		SAMN37521445		SI1			Pakistan: KPK Hattar Industrial Estate		8/10/2019	33.5357 N 72.5103 E				Stenotrophomonas maltophilia	{"strain": "SI1", "collection_date": "2019-10-08", "depth": "10cm", "elev": "NA", "env_broad_scale": "Soil", "env_local_scale": "Heavy metal contaminated soil", "env_medium": "soil", "geo_loc_name": "Pakistan: KPK Hattar Industrial Estate", "isol_growth_condt": "NA", "lat_lon": "33.5357 N 72.5103 E", "num_replicons": "1", "ref_biomaterial": "NA", "organism_name": "Stenotrophomonas maltophilia"}		GCA_032401205.1	GCA_032401205.1_ASM3240120v1_genomic	f__Xanthomonadaceae (UID4214)	55	659	290
GCA_051984495.1	GCF_051984495.1	Stenotrophomonas maltophilia (g-proteobacteria)	Stenotrophomonas maltophilia	Stenotrophomonas maltophilia	Complete Genome		4965831	100	0.41	Human	Missing	21	20	AMINOGLYCOSIDE;BETA-LACTAM;CHROMATE;EFFLUX;QUATERNARY AMMONIUM;QUINOLONE;SULFONAMIDE;TETRACYCLINE	0	5	4	2	18	174680	0	smaltophilia	-	ASM5198449v1	40324	Bielefeld University	4965831		SAMN50172791		STK12_22	Homo sapiens	Tracheal secretion	Germany: St. Agnes-Hospital Bocholt		18/6/2022	51.855741 N 6.626778 E				Stenotrophomonas maltophilia	{"strain": "STK12_22", "host": "Homo sapiens", "isolation_source": "Tracheal secretion", "collection_date": "2022-06-18", "geo_loc_name": "Germany: St. Agnes-Hospital Bocholt", "sample_type": "pure culture", "collected_by": "K. Kahnau", "identified_by": "L.J. Klages", "lat_lon": "51.855741 N 6.626778 E", "organism_name": "Stenotrophomonas maltophilia"}		GCA_051984495.1	GCA_051984495.1_ASM5198449v1_genomic	f__Xanthomonadaceae (UID4214)	55	659	290
GCA_007833655.1	GCF_007833655.1	Stenotrophomonas maltophilia (g-proteobacteria)	Stenotrophomonas maltophilia_A	Stenotrophomonas maltophilia_A	Complete Genome		5086181	99.76	0.72	Other	Missing	18	18	AMINOGLYCOSIDE;BETA-LACTAM;EFFLUX;MERCURY;PHENICOL;QUINOLONE;SULFONAMIDE;TETRACYCLINE	0	6	3	2	43	175908	2	smaltophilia	366	ASM783365v1	40324	CSIR-Institute of Microbial Technology	5086181		SAMN09665072		SM 866	Homo sapiens	whole organism	India		2013					Stenotrophomonas maltophilia	{"strain": "SM 866", "host": "Homo sapiens", "collection_date": "2013", "geo_loc_name": "India", "sample_type": "whole organism", "organism_name": "Stenotrophomonas maltophilia"}		GCA_007833655.1	GCA_007833655.1_ASM783365v1_genomic	f__Xanthomonadaceae (UID4214)	55	659	290
GCA_002951115.1	GCF_002951115.1	Stenotrophomonas maltophilia (g-proteobacteria)	Stenotrophomonas maltophilia	Stenotrophomonas maltophilia	Complete Genome		4820221	100	0.39	Human	Missing	10	10	AMINOGLYCOSIDE;BETA-LACTAM;COPPER;EFFLUX;QUINOLONE	0	6	0	2	18	179667	0	smaltophilia	28	ASM295111v1	40324	University of Maryland School of Medicine Institute for Genome Sciences (IGS) - sequencing center	4820221		SAMN03996266	Not Applicable	FDAARGOS_92	Homo sapiens	respiratory Cx	USA:DC		3/11/2013	Not Applicable				Stenotrophomonas maltophilia	{"geo_loc_name": "USA:DC", "collected_by": "Children's National Hospital", "isolation_source": "respiratory Cx", "collection_date": "2013-11-03", "strain": "FDAARGOS_92", "lat_lon": "Not Applicable", "strain_name_alias": "FDAARGOS_92", "identification method": "phenotypic identification", "host_sex": "male", "host_disease": "Colonization", "host_age": "3M", "host": "Homo sapiens", "culture_collec…		GCA_002951115.1	GCA_002951115.1_ASM295111v1_genomic	f__Xanthomonadaceae (UID4214)	55	659	290
GCA_011386925.1	GCF_011386925.1	Stenotrophomonas maltophilia (g-proteobacteria)	Stenotrophomonas maltophilia	Stenotrophomonas maltophilia	Complete Genome		4928653	100	0.39	Other	Missing	10	10	AMINOGLYCOSIDE;BETA-LACTAM;BLEOMYCIN;EFFLUX;QUINOLONE	0	6	3	2	26	144725	0	smaltophilia	-	ASM1138692v1	40324	Nanfang Hospital	4928653		SAMN14206046		NCTC10498	Homo sapiens	feces	China: Guangzhou		23/10/2016					Stenotrophomonas maltophilia	{"strain": "NCTC10498", "host": "Homo sapiens", "isolation_source": "feces", "collection_date": "2016-10-23", "geo_loc_name": "China: Guangzhou", "sample_type": "Genomic DNA", "organism_name": "Stenotrophomonas maltophilia"}		GCA_011386925.1	GCA_011386925.1_ASM1138692v1_genomic	f__Xanthomonadaceae (UID4214)	55	659	290
GCA_009676445.1	GCF_009676445.1	Stenotrophomonas maltophilia (g-proteobacteria)	Stenotrophomonas maltophilia_L	Stenotrophomonas maltophilia_L	Complete Genome		5007582	100	0.41	Other	Missing	5	5	BETA-LACTAM;EFFLUX;QUINOLONE	0	1	4	2	29	124386	0	smaltophilia	-	ASM967644v1	40324	Leibniz-Institut DSMZ-Deutsche Sammlung von Mikroorganismen und Zellkulturen GmbH	5007582		SAMN11652199	missing	sm-RA9	missing	missing	Germany		2018					Stenotrophomonas maltophilia	{"strain": "sm-RA9", "isolate": "missing", "host": "missing", "isolation_source": "missing", "collection_date": "2018", "geo_loc_name": "Germany", "sample_type": "cell culture", "organism_name": "Stenotrophomonas maltophilia"}		GCA_009676445.1	GCA_009676445.1_ASM967644v1_genomic	f__Xanthomonadaceae (UID4214)	55	659	290
GCA_051982775.1	GCF_051982775.1	Stenotrophomonas maltophilia (g-proteobacteria)	Stenotrophomonas maltophilia	Stenotrophomonas maltophilia	Complete Genome		4965722	100	0.41	Human	Missing	21	20	AMINOGLYCOSIDE;BETA-LACTAM;CHROMATE;EFFLUX;QUATERNARY AMMONIUM;QUINOLONE;SULFONAMIDE;TETRACYCLINE	0	5	4	2	18	187784	0	smaltophilia	-	ASM5198277v1	40324	Bielefeld University	4965722		SAMN50172787		STK4_22	Homo sapiens	nasopharyngeal swab	Germany: St. Agnes-Hospital Bocholt		22/2/2022	51.855741 N 6.626778 E				Stenotrophomonas maltophilia	{"strain": "STK4_22", "host": "Homo sapiens", "isolation_source": "nasopharyngeal swab", "collection_date": "2022-02-22", "geo_loc_name": "Germany: St. Agnes-Hospital Bocholt", "sample_type": "pure culture", "collected_by": "K. Kahnau", "identified_by": "L.J. Klages", "lat_lon": "51.855741 N 6.626778 E", "organism_name": "Stenotrophomonas maltophilia"}		GCA_051982775.1	GCA_051982775.1_ASM5198277v1_genomic	f__Xanthomonadaceae (UID4214)	55	659	290
GCA_025426215.1	GCF_025426215.1	Stenotrophomonas maltophilia (g-proteobacteria)	Stenotrophomonas maltophilia	Stenotrophomonas maltophilia	Complete Genome		4959065	99.61	1.49	Human	Missing	18	18	AMINOGLYCOSIDE;BETA-LACTAM;EFFLUX;MACROLIDE;QUATERNARY AMMONIUM;QUINOLONE;SULFONAMIDE;TRIMETHOPRIM	0	4	3	2	38	164354	0	smaltophilia	-	ASM2542621v1	40324	Universiti Malaysia Pahang	4959065		SAMN30637997	missing	CW002SM		microwave pretreated clinical waste	Malaysia: Melaka		2022-04					Stenotrophomonas maltophilia	{"collection_date": "2022-04", "geo_loc_name": "Malaysia: Melaka", "sample_type": "cell culture", "isolate": "missing", "strain": "CW002SM", "isolation_source": "microwave pretreated clinical waste", "organism_name": "Stenotrophomonas maltophilia"}		GCA_025426215.1	GCA_025426215.1_ASM2542621v1_genomic	f__Xanthomonadaceae (UID4214)	55	659	290
GCA_009676605.1	GCF_009676605.1	Stenotrophomonas maltophilia (g-proteobacteria)	Stenotrophomonas maltophilia	Stenotrophomonas maltophilia	Complete Genome		4995994	100	0.39	Other	Missing	17	17	AMINOGLYCOSIDE;BETA-LACTAM;COPPER;EFFLUX;QUINOLONE	0	6	3	2	43	202493	0	smaltophilia	26	ASM967660v1	40324	Leibniz-Institut DSMZ-Deutsche Sammlung von Mikroorganismen und Zellkulturen GmbH	4995994		SAMN11652191	missing	ICU331	missing	missing	Germany		2018					Stenotrophomonas maltophilia	{"strain": "ICU331", "isolate": "missing", "host": "missing", "isolation_source": "missing", "collection_date": "2018", "geo_loc_name": "Germany", "sample_type": "cell culture", "organism_name": "Stenotrophomonas maltophilia"}		GCA_009676605.1	GCA_009676605.1_ASM967660v1_genomic	f__Xanthomonadaceae (UID4214)	55	659	290
GCA_052497545.1	GCF_052497545.1	Stenotrophomonas maltophilia (g-proteobacteria)	Stenotrophomonas maltophilia	Stenotrophomonas maltophilia	Complete Genome		4865714	99.83	0.74	Other	Missing	17	17	AMINOGLYCOSIDE;BETA-LACTAM;COPPER;EFFLUX;QUINOLONE	0	4	2	2	35	197062	0	smaltophilia	162	ASM5249754v1	40324	University at Buffalo	4865714		SAMN50685482		LC734	Homo sapiens	not applicable	not applicable		not applicable	not applicable				Stenotrophomonas maltophilia	{"strain": "LC734", "collected_by": "not applicable", "collection_date": "not applicable", "geo_loc_name": "not applicable", "host": "Homo sapiens", "host_disease": "not applicable", "isolation_source": "not applicable", "lat_lon": "not applicable", "organism_name": "Stenotrophomonas maltophilia"}		GCA_052497545.1	GCA_052497545.1_ASM5249754v1_genomic	f__Xanthomonadaceae (UID4214)	55	659	290
GCA_052377565.1	GCF_052377565.1	Stenotrophomonas maltophilia (g-proteobacteria)	Stenotrophomonas maltophilia	Stenotrophomonas maltophilia	Complete Genome		4824690	100	0.81	Human	Missing	14	14	AMINOGLYCOSIDE;BETA-LACTAM;EFFLUX;QUINOLONE	0	5	1	2	9	153416	0	smaltophilia	-	ASM5237756v1	40324	Wayne State University	4824690		SAMN50178586		RY12687	Homo sapiens	blood	USA: Detroit, MI		2023	42.33 N 83.05 W				Stenotrophomonas maltophilia	{"strain": "RY12687", "collected_by": "Michael J. Rybak", "collection_date": "2023", "geo_loc_name": "USA: Detroit, MI", "host": "Homo sapiens", "host_disease": "bacteremia", "isolation_source": "blood", "lat_lon": "42.33 N 83.05 W", "genotype": "MLST ST1060", "alias": "R12687, Sma12687", "organism_name": "Stenotrophomonas maltophilia"}		GCA_052377565.1	GCA_052377565.1_ASM5237756v1_genomic	f__Xanthomonadaceae (UID4214)	55	659	290
GCA_052149065.1	GCF_052149065.1	Stenotrophomonas maltophilia (g-proteobacteria)	Stenotrophomonas maltophilia	Stenotrophomonas maltophilia	Complete Genome		4802212	100	0.81	Human	Missing	14	14	AMINOGLYCOSIDE;BETA-LACTAM;EFFLUX;QUINOLONE	0	5	1	2	9	165848	0	smaltophilia	-	ASM5214906v1	40324	Wayne State University	4802212		SAMN50178555		RY12681	Homo sapiens	blood	USA: Detroit, MI		2023	42.33 N 83.05 W				Stenotrophomonas maltophilia	{"strain": "RY12681", "collected_by": "Michael J. Rybak", "collection_date": "2023", "geo_loc_name": "USA: Detroit, MI", "host": "Homo sapiens", "host_disease": "bacteremia", "isolation_source": "blood", "lat_lon": "42.33 N 83.05 W", "genotype": "MLST ST1060", "alias": "R12681, Sma12681", "organism_name": "Stenotrophomonas maltophilia"}		GCA_052149065.1	GCA_052149065.1_ASM5214906v1_genomic	f__Xanthomonadaceae (UID4214)	55	659	290
GCA_047782825.1	GCF_047782825.1	Stenotrophomonas maltophilia (g-proteobacteria)	Stenotrophomonas sp032101765	Stenotrophomonas sp032101765	Complete Genome		4739859	100	0.11	Animal	Missing	4	4	EFFLUX;QUINOLONE	0	5	0	4	16	133368	1	smaltophilia	-	ASM4778282v1	40324	Northeast Normal University	4739859		SAMN38153187		ZSL2493		Insect Gut	China:Changchun		2022-01-10T14:30:10Z					Stenotrophomonas maltophilia	{"strain": "ZSL2493", "isolation_source": "Insect Gut", "collection_date": "2022-01-10T14:30:10Z", "geo_loc_name": "China:Changchun", "sample_type": "pure culture", "organism_name": "Stenotrophomonas maltophilia"}		GCA_047782825.1	GCA_047782825.1_ASM4778282v1_genomic	f__Xanthomonadaceae (UID4214)	55	659	290
GCA_002847385.1	GCF_002847385.1	Stenotrophomonas maltophilia (g-proteobacteria)	Stenotrophomonas sp002192255	Stenotrophomonas sp002192255	Complete Genome		4739049	100	1.1	Animal	Missing	16	16	AMINOGLYCOSIDE;BETA-LACTAM;COPPER;EFFLUX;MERCURY;QUINOLONE	0	2	2	2	10	122344	2	smaltophilia	338	ASM284738v1	40324	Center for Genomic Sciences, National Autonomous University of Mexico (UNAM)	4739049		SAMN08161503		CSM2		Laboratory sink	Mexico: Morelos, Cuernavaca		8/6/2016					Stenotrophomonas maltophilia	{"strain": "CSM2", "isolation_source": "Laboratory sink", "collection_date": "2016-06-08", "geo_loc_name": "Mexico: Morelos, Cuernavaca", "sample_type": "bacteria/ cell culture", "collected_by": "Carmina Barbera Jonas", "organism_name": "Stenotrophomonas maltophilia"}		GCA_002847385.1	GCA_002847385.1_ASM284738v1_genomic	f__Xanthomonadaceae (UID4214)	55	659	290
GCA_041320575.1	GCF_041320575.1	Stenotrophomonas maltophilia (g-proteobacteria)	Stenotrophomonas maltophilia_Q	Stenotrophomonas maltophilia_Q	Complete Genome		4718802	100	0	Human	Missing	6	6	AMINOGLYCOSIDE;BETA-LACTAM;EFFLUX;QUINOLONE	0	4	1	2	7	135170	0	smaltophilia	342	ASM4132057v1	40324	Fujian Agriculture and Forestry University	4718802		SAMN41576919		9605		human	China		1/1/2022					Stenotrophomonas maltophilia	{"strain": "9605", "isolation_source": "human", "collection_date": "2022-01-01", "geo_loc_name": "China", "sample_type": "bacteria", "organism_name": "Stenotrophomonas maltophilia"}		GCA_041320575.1	GCA_041320575.1_ASM4132057v1_genomic	f__Xanthomonadaceae (UID4214)	55	659	290
GCA_009676585.1	GCF_009676585.1	Stenotrophomonas maltophilia (g-proteobacteria)	Stenotrophomonas maltophilia_A	Stenotrophomonas maltophilia_A	Complete Genome		5002295	99.93	1.03	Other	Missing	10	10	AMINOGLYCOSIDE;BETA-LACTAM;COPPER;EFFLUX;QUINOLONE	0	5	3	2	17	151879	1	smaltophilia	152	ASM967658v1	40324	Leibniz-Institut DSMZ-Deutsche Sammlung von Mikroorganismen und Zellkulturen GmbH	5002295		SAMN11652192	missing	PEG-141	missing	missing	Germany		2018					Stenotrophomonas maltophilia	{"strain": "PEG-141", "isolate": "missing", "host": "missing", "isolation_source": "missing", "collection_date": "2018", "geo_loc_name": "Germany", "sample_type": "cell culture", "organism_name": "Stenotrophomonas maltophilia"}		GCA_009676585.1	GCA_009676585.1_ASM967658v1_genomic	f__Xanthomonadaceae (UID4214)	55	659	290
GCA_900186865.1	GCF_900186865.1	Stenotrophomonas maltophilia (g-proteobacteria)	Stenotrophomonas maltophilia	Stenotrophomonas maltophilia	Complete Genome		5004261	100	0.34	Other	Missing	11	11	AMINOGLYCOSIDE;BETA-LACTAM;COPPER;EFFLUX;QUINOLONE	0	5	4	2	25	167730	0	smaltophilia	14	49243_F02	40324	SC	5004261		SAMEA4076705		NCTC10257		Mouth			1900/1961			33064b80-44ec-11e6-9a3d-3c4a9275d6c8		Stenotrophomonas maltophilia	{"ena-checklist": "ERC000011", "ena-first-public": "2016-11-22T10:06:45Z", "ena-last-update": "2018-06-08T13:35:10Z", "external id": "SAMEA4076705", "insdc center name": "SC", "insdc first public": "2016-11-22T10:06:45Z", "insdc last update": "2018-06-08T13:35:10Z", "insdc status": "public", "submitter id": "33064b80-44ec-11e6-9a3d-3c4a9275d6c8", "anonymized name": "3012STDY6474691", "collection …		GCA_900186865.1	GCA_900186865.1_49243_F02_genomic	f__Xanthomonadaceae (UID4214)	55	659	290
GCA_052983215.1	GCF_052983215.1	Stenotrophomonas maltophilia (g-proteobacteria)	Stenotrophomonas maltophilia	Stenotrophomonas maltophilia	Complete Genome		4791557	100	0.05	Human	Missing	18	18	AMINOGLYCOSIDE;BETA-LACTAM;COPPER;EFFLUX;QUINOLONE	0	5	2	2	13	143368	0	smaltophilia	4	ASM5298321v1	40324	N.F.Gamaleya National Research Center for Epidemiology and Microbiology	4791557		SAMN31654604		GIMC6003:STM-52ICU-1H	Homo sapiens	tracheal aspirate	Russia:Moscow		27/9/2021	55.74 N 37.62 E				Stenotrophomonas maltophilia	{"collected_by": "Nikitenko N.A., Burmistrov E.M.", "collection_date": "2021-09-27", "geo_loc_name": "Russia:Moscow", "host": "Homo sapiens", "host_disease": "COVID-19, extremely severe", "isolation_source": "tracheal aspirate", "lat_lon": "55.74 N 37.62 E", "genotype": "ST4", "strain": "GIMC6003:STM-52ICU-1H", "organism_name": "Stenotrophomonas maltophilia"}		GCA_052983215.1	GCA_052983215.1_ASM5298321v1_genomic	f__Xanthomonadaceae (UID4214)	55	659	290
GCA_021441865.1	GCF_021441865.1	Stenotrophomonas maltophilia (g-proteobacteria)	Stenotrophomonas maltophilia_G	Stenotrophomonas maltophilia_G	Complete Genome		4913676	100	0.74	Other	Missing	10	10	AMINOGLYCOSIDE;BETA-LACTAM;COPPER;EFFLUX;QUINOLONE	0	5	2	2	34	173083	1	smaltophilia	133	ASM2144186v1	40324	Northwest University	4913676		SAMN24492124		WGB211		shale	China: Erdos Basin		9/10/2021					Stenotrophomonas maltophilia	{"strain": "WGB211", "isolation_source": "shale", "collection_date": "2021-10-09", "geo_loc_name": "China: Erdos Basin", "sample_type": "cell culture", "organism_name": "Stenotrophomonas maltophilia"}		GCA_021441865.1	GCA_021441865.1_ASM2144186v1_genomic	f__Xanthomonadaceae (UID4214)	55	659	290
GCA_033100275.1	GCF_033100275.1	Stenotrophomonas maltophilia (g-proteobacteria)	Stenotrophomonas maltophilia	Stenotrophomonas maltophilia	Complete Genome		4857915	100	1.1	Other	Missing	19	19	AMINOGLYCOSIDE;BETA-LACTAM;COPPER;EFFLUX;PHENICOL;QUATERNARY AMMONIUM;QUINOLONE;SULFONAMIDE;TETRACYCLINE	0	1	5	2	27	129597	0	smaltophilia	27	ASM3310027v1	40324	Southwest Medical University	4857915		SAMN37521197		503		missing	China:Sichuan		11/10/2021					Stenotrophomonas maltophilia	{"strain": "503", "collection_date": "2021-10-11", "geo_loc_name": "China:Sichuan", "sample_type": "whole organism", "isolation_source": "missing", "organism_name": "Stenotrophomonas maltophilia"}		GCA_033100275.1	GCA_033100275.1_ASM3310027v1_genomic	f__Xanthomonadaceae (UID4214)	55	659	290
GCA_021117195.1	GCF_021117195.1	Stenotrophomonas maltophilia (g-proteobacteria)	Stenotrophomonas maltophilia	Stenotrophomonas maltophilia	Complete Genome		4702572	100	1.38	Environment	Missing	8	8	AMINOGLYCOSIDE;BETA-LACTAM;EFFLUX;QUINOLONE	0	2	2	2	23	83219	0	smaltophilia	115	ASM2111719v1	40324	Tianjin Centers for Disease Control and Prevention	4702572		SAMN23441569		2013-SM15		drinking water	China:Tianjin		30/5/2013	39.13 N 117.2 E				Stenotrophomonas maltophilia	{"strain": "2013-SM15", "alternate_id": "SM15", "collected_by": "Tianjin Centers for Disease Control and Prevention", "collection_date": "2013-05-30", "geo_loc_name": "China:Tianjin", "isolation_source": "drinking water", "lat_lon": "39.13 N 117.2 E", "organism_name": "Stenotrophomonas maltophilia"}		GCA_021117195.1	GCA_021117195.1_ASM2111719v1_genomic	f__Xanthomonadaceae (UID4214)	55	659	290
GCA_016126935.1	GCF_016126935.1	Stenotrophomonas maltophilia (g-proteobacteria)	Stenotrophomonas maltophilia	Stenotrophomonas maltophilia	Complete Genome		5004265	100	0.34	Other	Missing	11	11	AMINOGLYCOSIDE;BETA-LACTAM;COPPER;EFFLUX;QUINOLONE	0	5	4	2	25	180659	0	smaltophilia	14	ASM1612693v1	40324	US Food and Drug Administration	5004265		SAMN16357213	Not applicable	FDAARGOS_1044	missing	missing	USA:VA		Unknown	Not applicable				Stenotrophomonas maltophilia	{"strain": "FDAARGOS_1044", "isolate": "Not applicable", "collected_by": "ATCC", "collection_date": "Unknown", "geo_loc_name": "USA:VA", "isolation_source": "missing", "lat_lon": "Not applicable", "culture_collection": "ATCC:13637D-5", "host": "missing", "host_age": "Unknown", "host_description": "Not applicable", "host_disease": "Unknown", "host_disease_outcome": "Unknown", "host_disease_stage":…		GCA_016126935.1	GCA_016126935.1_ASM1612693v1_genomic	f__Xanthomonadaceae (UID4214)	55	659	290
GCA_020641075.2	GCF_020641075.2	Stenotrophomonas maltophilia (g-proteobacteria)	Stenotrophomonas maltophilia	Stenotrophomonas maltophilia	Complete Genome		4670277	100	1.03	Environment	Missing	8	8	AMINOGLYCOSIDE;BETA-LACTAM;EFFLUX;QUINOLONE	0	2	1	2	14	131236	0	smaltophilia	181	ASM2064107v2	40324	The Independent Schools Foundation Academy	4670277		SAMN21163372		ACYCa.1J		freshwater stream	Hong Kong: Pokfulam		2020-09	22.265508 N 114.130354 E				Stenotrophomonas maltophilia	{"strain": "ACYCa.1J", "isolation_source": "freshwater stream", "collection_date": "2020-09", "geo_loc_name": "Hong Kong: Pokfulam", "sample_type": "water", "collected_by": "Allison C. Y. Cheung", "env_broad_scale": "urban water catchment area", "lat_lon": "22.265508 N 114.130354 E", "temp": "+27 deg C", "isolate_name_alias": "1J", "organism_name": "Stenotrophomonas maltophilia"}		GCA_020641075.2	GCA_020641075.2_ASM2064107v2_genomic	f__Xanthomonadaceae (UID4214)	55	659	290
GCA_900636655.1	GCF_900636655.1	Stenotrophomonas maltophilia (g-proteobacteria)	Stenotrophomonas maltophilia_AM	Stenotrophomonas maltophilia_AM	Complete Genome		4592627	100	0.11	Other	Missing	7	7	AMINOGLYCOSIDE;BETA-LACTAM;EFFLUX;QUINOLONE	0	4	0	2	2	98317	0	smaltophilia	54	43781_D01	40324	SC	4592627		SAMEA3724090		NCTC13014		not available: to be reported later			1900/2007			1200e3f0-b608-11e5-aed5-3c4a9275d6c6		Stenotrophomonas maltophilia	{"ena-checklist": "ERC000011", "ena-first-public": "2016-04-05T13:38:20Z", "ena-last-update": "2018-05-24T11:29:48Z", "external id": "SAMEA3724090", "insdc center name": "SC", "insdc first public": "2016-04-05T13:38:20Z", "insdc last update": "2018-05-24T11:29:48Z", "insdc status": "public", "submitter id": "1200e3f0-b608-11e5-aed5-3c4a9275d6c6", "anonymized name": "3012STDY6288579", "collection …		GCA_900636655.1	GCA_900636655.1_43781_D01_genomic	f__Xanthomonadaceae (UID4214)	55	659	290
GCA_052148605.1	GCF_052148605.1	Stenotrophomonas maltophilia (g-proteobacteria)	Stenotrophomonas maltophilia_G	Stenotrophomonas maltophilia_G	Complete Genome		4904367	100	0.86	Human	Missing	10	10	AMINOGLYCOSIDE;BETA-LACTAM;COPPER;EFFLUX;QUINOLONE	0	3	3	2	37	138957	1	smaltophilia	133	ASM5214860v1	40324	Wayne State University	4904367		SAMN50178551		RY12679	Homo sapiens	blood	USA: Detroit, MI		2023	42.33 N 83.05 W				Stenotrophomonas maltophilia	{"strain": "RY12679", "collected_by": "Michael J. Rybak", "collection_date": "2023", "geo_loc_name": "USA: Detroit, MI", "host": "Homo sapiens", "host_disease": "bacteremia", "isolation_source": "blood", "lat_lon": "42.33 N 83.05 W", "genotype": "MLST ST133", "alias": "R12679, Sma12679", "organism_name": "Stenotrophomonas maltophilia"}		GCA_052148605.1	GCA_052148605.1_ASM5214860v1_genomic	f__Xanthomonadaceae (UID4214)	55	659	290
GCA_052784345.1	GCF_052784345.1	Stenotrophomonas maltophilia (g-proteobacteria)	Stenotrophomonas maltophilia	Stenotrophomonas maltophilia	Complete Genome		4619698	100	0.46	Human	Missing	15	15	AMINOGLYCOSIDE;BETA-LACTAM;EFFLUX;QUINOLONE	0	5	2	2	11	119241	0	smaltophilia	-	ASM5278434v1	40324	N.F.Gamaleya National Research Center for Epidemiology and Microbiology	4619698		SAMN51290919		GIMC6004:STM-35P13	Homo sapiens	sputum	Russia:Moscow		14/5/2025	55.74 N 37.62 E				Stenotrophomonas maltophilia	{"strain": "GIMC6004:STM-35P13", "collected_by": "Burmisrov E.M.", "collection_date": "2025-05-14", "geo_loc_name": "Russia:Moscow", "host": "Homo sapiens", "host_disease": "Cystic Fibrosis", "isolation_source": "sputum", "lat_lon": "55.74 N 37.62 E", "host_age": "41", "host_sex": "male", "genotype": "CFTR gene mutation: 394delTT/3272-16T>A", "organism_name": "Stenotrophomonas maltophilia"}		GCA_052784345.1	GCA_052784345.1_ASM5278434v1_genomic	f__Xanthomonadaceae (UID4214)	55	659	290
GCA_003030985.1	GCF_003030985.1	Stenotrophomonas maltophilia (g-proteobacteria)	Stenotrophomonas maltophilia_AM	Stenotrophomonas maltophilia_AM	Complete Genome		4738432	100	0.11	Environment	Missing	9	9	AMINOGLYCOSIDE;BETA-LACTAM;COPPER;EFFLUX;QUINOLONE	0	5	1	2	6	122381	0	smaltophilia	-	ASM303098v1	40324	Beijing Normal University	4738432		SAMN08798397		W18		oil contaminated soil	China: Tianjin		2012					Stenotrophomonas maltophilia	{"isolation_source": "oil contaminated soil", "collection_date": "2012", "geo_loc_name": "China: Tianjin", "sample_type": "Soil sample", "strain": "W18", "organism_name": "Stenotrophomonas maltophilia"}		GCA_003030985.1	GCA_003030985.1_ASM303098v1_genomic	f__Xanthomonadaceae (UID4214)	55	659	290
GCA_009676405.1	GCF_009676405.1	Stenotrophomonas maltophilia (g-proteobacteria)	Stenotrophomonas maltophilia	Stenotrophomonas maltophilia	Complete Genome		4682439	100	1.08	Other	Missing	21	16	AMINOGLYCOSIDE;BETA-LACTAM;EFFLUX;QUINOLONE	0	2	2	2	31	122812	0	smaltophilia	-	ASM967640v1	40324	Leibniz-Institut DSMZ-Deutsche Sammlung von Mikroorganismen und Zellkulturen GmbH	4682439		SAMN11652201	missing	Sm53	missing	missing	Germany		2018					Stenotrophomonas maltophilia	{"strain": "Sm53", "isolate": "missing", "host": "missing", "isolation_source": "missing", "collection_date": "2018", "geo_loc_name": "Germany", "sample_type": "cell culture", "organism_name": "Stenotrophomonas maltophilia"}		GCA_009676405.1	GCA_009676405.1_ASM967640v1_genomic	f__Xanthomonadaceae (UID4214)	55	659	290
GCA_003205835.1	GCF_003205835.1	Stenotrophomonas maltophilia (g-proteobacteria)	Stenotrophomonas riyadhensis	Stenotrophomonas riyadhensis	Complete Genome		4891004	100	1.04	Environment	Missing	10	10	AMINOGLYCOSIDE;BETA-LACTAM;COPPER;EFFLUX;QUINOLONE	0	3	1	2	18	131354	2	smaltophilia	-	ASM320583v1	40324	Shanghai Jiaotong University	4891004		SAMN09355365		SJTL3		wastewater	China:Shanghai		11/7/2017					Stenotrophomonas maltophilia	{"strain": "SJTL3", "isolation_source": "wastewater", "collection_date": "2017-07-11", "geo_loc_name": "China:Shanghai", "sample_type": "Mixed culture", "organism_name": "Stenotrophomonas maltophilia"}		GCA_003205835.1	GCA_003205835.1_ASM320583v1_genomic	f__Xanthomonadaceae (UID4214)	55	659	290
GCA_002025605.1	GCF_002025605.1	Stenotrophomonas maltophilia (g-proteobacteria)	Stenotrophomonas sp003086775	Stenotrophomonas sp003086775	Complete Genome		4663337	100	0.43	Environment	Missing	4	4	EFFLUX;QUINOLONE	0	0	0	2	1	96650	2	smaltophilia	-	ASM202560v1	40324	Harvard University	4663337		SAMN06130959	not applicable	AA1	Zea mays	root	USA:Boston		2012-12					Stenotrophomonas maltophilia	{"strain": "AA1", "isolate": "not applicable", "host": "Zea mays", "isolation_source": "root", "collection_date": "2012-12", "geo_loc_name": "USA:Boston", "sample_type": "cell culture", "organism_name": "Stenotrophomonas maltophilia"}		GCA_002025605.1	GCA_002025605.1_ASM202560v1_genomic	f__Xanthomonadaceae (UID4214)	55	659	290
GCA_009676465.1	GCF_009676465.1	Stenotrophomonas maltophilia (g-proteobacteria)	Stenotrophomonas sepilia	Stenotrophomonas sepilia	Complete Genome		4675446	100	0.41	Other	Missing	17	17	AMINOGLYCOSIDE;BETA-LACTAM;COPPER;EFFLUX;QUINOLONE	0	1	3	2	30	118857	1	smaltophilia	177	ASM967646v1	40324	Leibniz-Institut DSMZ-Deutsche Sammlung von Mikroorganismen und Zellkulturen GmbH	4675446		SAMN11652198	missing	SKK55	missing	missing	Germany		2018					Stenotrophomonas maltophilia	{"strain": "SKK55", "isolate": "missing", "host": "missing", "isolation_source": "missing", "collection_date": "2018", "geo_loc_name": "Germany", "sample_type": "cell culture", "organism_name": "Stenotrophomonas maltophilia"}		GCA_009676465.1	GCA_009676465.1_ASM967646v1_genomic	f__Xanthomonadaceae (UID4214)	55	659	290
GCA_009676565.1	GCF_009676565.1	Stenotrophomonas maltophilia (g-proteobacteria)	Stenotrophomonas maltophilia_A	Stenotrophomonas maltophilia_A	Complete Genome		4769515	100	0	Other	Missing	10	10	AMINOGLYCOSIDE;BETA-LACTAM;COPPER;EFFLUX;QUINOLONE	0	2	0	2	9	99397	1	smaltophilia	-	ASM967656v1	40324	Leibniz-Institut DSMZ-Deutsche Sammlung von Mikroorganismen und Zellkulturen GmbH	4769515		SAMN11652193	missing	PEG-173	missing	missing	Germany		2018					Stenotrophomonas maltophilia	{"strain": "PEG-173", "isolate": "missing", "host": "missing", "isolation_source": "missing", "collection_date": "2018", "geo_loc_name": "Germany", "sample_type": "cell culture", "organism_name": "Stenotrophomonas maltophilia"}		GCA_009676565.1	GCA_009676565.1_ASM967656v1_genomic	f__Xanthomonadaceae (UID4214)	55	659	290
GCA_003812985.1	GCF_003812985.1	Stenotrophomonas maltophilia (g-proteobacteria)	Stenotrophomonas maltophilia	Stenotrophomonas maltophilia	Complete Genome		4577568	100	0	Human	Missing	8	8	AMINOGLYCOSIDE;BETA-LACTAM;EFFLUX;QUINOLONE	0	3	0	2	2	123531	0	smaltophilia	-	ASM381298v1	40324	US Food and Drug Administration	4577568		SAMN10163201	Not applicable	FDAARGOS_507	Homo sapiens	sputum	not applicable		27/12/2015	Not applicable				Stenotrophomonas maltophilia	{"geo_loc_name": "not applicable", "collected_by": "Children's National Hospital", "isolation_source": "sputum", "collection_date": "2015-12-27", "strain": "FDAARGOS_507", "lat_lon": "Not applicable", "strain_name_alias": "FDAARGOS_507", "identification method": "Phenotypic and Molecular Methods", "host_sex": "male", "host_disease": "Cystic fibrosis", "host_age": "17Y", "host": "Homo sapiens", "c…		GCA_003812985.1	GCA_003812985.1_ASM381298v1_genomic	f__Xanthomonadaceae (UID4214)	55	659	290
GCA_900475685.1	GCF_900475685.1	Stenotrophomonas maltophilia (g-proteobacteria)	Stenotrophomonas maltophilia	Stenotrophomonas maltophilia	Complete Genome		4661352	100	0	Human	Missing	10	10	AMINOGLYCOSIDE;BETA-LACTAM;COPPER;EFFLUX;QUINOLONE	0	3	1	2	31	115642	0	smaltophilia	31	46463_B01	40324	SC	4661352		SAMEA3956094		NCTC10498		Oropharyngeal swab			1957			aa8aec70-1200-11e6-b3a6-3c4a9275d6c8		Stenotrophomonas maltophilia	{"ena-checklist": "ERC000011", "ena-first-public": "2016-07-19T15:15:29Z", "ena-last-update": "2018-06-08T10:20:55Z", "external id": "SAMEA3956094", "insdc center name": "SC", "insdc first public": "2016-07-19T15:15:29Z", "insdc last update": "2018-06-08T10:20:55Z", "insdc status": "public", "submitter id": "aa8aec70-1200-11e6-b3a6-3c4a9275d6c8", "anonymized name": "3012STDY6406189", "collection …		GCA_900475685.1	GCA_900475685.1_46463_B01_genomic	f__Xanthomonadaceae (UID4214)	55	659	290
GCA_051985055.1	GCF_051985055.1	Stenotrophomonas maltophilia (g-proteobacteria)	Stenotrophomonas maltophilia	Stenotrophomonas maltophilia	Complete Genome		4873740	99.83	0.05	Human	Missing	17	17	AMINOGLYCOSIDE;BETA-LACTAM;COPPER;EFFLUX;QUINOLONE	0	4	3	2	33	151883	0	smaltophilia	162	ASM5198505v1	40324	Bielefeld University	4873740		SAMN50172797		STK21_22	Homo sapiens	Rectal swab	Germany: St. Agnes-Hospital Bocholt		12/2/2022	51.855741 N 6.626778 E				Stenotrophomonas maltophilia	{"strain": "STK21_22", "host": "Homo sapiens", "isolation_source": "Rectal swab", "collection_date": "2022-02-12", "geo_loc_name": "Germany: St. Agnes-Hospital Bocholt", "sample_type": "pure culture", "collected_by": "K. Kahnau", "identified_by": "L.J. Klages", "lat_lon": "51.855741 N 6.626778 E", "organism_name": "Stenotrophomonas maltophilia"}		GCA_051985055.1	GCA_051985055.1_ASM5198505v1_genomic	f__Xanthomonadaceae (UID4214)	55	659	290
GCA_020080085.1	GCF_020080085.1	Stenotrophomonas maltophilia (g-proteobacteria)	Stenotrophomonas maltophilia	Stenotrophomonas maltophilia	Complete Genome		4630138	100	0	Environment	Missing	7	7	AMINOGLYCOSIDE;BETA-LACTAM;EFFLUX;QUINOLONE	0	2	0	2	32	130607	0	smaltophilia	31	ASM2008008v1	40324	Nanjing Agricultural University	4630138		SAMN21404530		XL133		cucumber rhizosphere	China:Nanjing		1/7/2018					Stenotrophomonas maltophilia	{"strain": "XL133", "isolation_source": "cucumber rhizosphere", "collection_date": "2018-07-01", "geo_loc_name": "China:Nanjing", "sample_type": "cell culture", "organism_name": "Stenotrophomonas maltophilia"}		GCA_020080085.1	GCA_020080085.1_ASM2008008v1_genomic	f__Xanthomonadaceae (UID4214)	55	659	290
GCA_039555535.1	GCF_039555535.1	Stenotrophomonas maltophilia (g-proteobacteria)	Stenotrophomonas maltophilia_Q	Stenotrophomonas maltophilia_Q	Complete Genome		4830894	100	1.45	Environment	Missing	22	17	AMINOGLYCOSIDE;BETA-LACTAM;COPPER;EFFLUX;MERCURY;QUINOLONE	0	2	3	2	7	120401	0	smaltophilia	130	ASM3955553v1	40324	Huazhong Agricultural University	4830894		SAMN41129253	missing	C52		soil	China: Wuhan		4/11/2022					Stenotrophomonas maltophilia	{"isolation_source": "soil", "collection_date": "2022-11-04", "geo_loc_name": "China: Wuhan", "sample_type": "cell culture", "isolate": "missing", "strain": "C52", "organism_name": "Stenotrophomonas maltophilia"}		GCA_039555535.1	GCA_039555535.1_ASM3955553v1_genomic	f__Xanthomonadaceae (UID4214)	55	659	290
GCA_041294385.1	GCF_041294385.1	Stenotrophomonas maltophilia (g-proteobacteria)	Stenotrophomonas maltophilia	Stenotrophomonas maltophilia	Complete Genome		4794252	100	0	Human	Missing	16	16	AMINOGLYCOSIDE;BETA-LACTAM;COPPER;EFFLUX;MERCURY;QUINOLONE	0	5	1	2	13	127923	0	smaltophilia	138	ASM4129438v1	40324	Fujian Agriculture and Forestry University	4794252		SAMN41576754		1945B		human	China		1/1/2022					Stenotrophomonas maltophilia	{"strain": "1945B", "isolation_source": "human", "collection_date": "2022-01-01", "geo_loc_name": "China", "sample_type": "bacteria", "organism_name": "Stenotrophomonas maltophilia"}		GCA_041294385.1	GCA_041294385.1_ASM4129438v1_genomic	f__Xanthomonadaceae (UID4214)	55	659	290
GCA_024734725.1	GCF_024734725.1	Stenotrophomonas maltophilia (g-proteobacteria)	Stenotrophomonas maltophilia	Stenotrophomonas maltophilia	Complete Genome		4880425	99.83	0.22	Human	Missing	17	17	AMINOGLYCOSIDE;BETA-LACTAM;COPPER;EFFLUX;QUINOLONE	1	4	4	3	34	149455	0	smaltophilia	162	ASM2473472v1	40324	Scientific Center for Anti-infectious Drugs (SCAID)	4880425		SAMN30333624	missing	SCAID WND1-2022 (370)	Homo sapiens	swab from purulent wound	Kazakhstan: Almaty		2022-04	43.26 N 76.93 E				Stenotrophomonas maltophilia	{"collected_by": "JSC Scientific Center for anti-infectious Drugs, Laboratory of Microbiology", "collection_date": "2022-04", "geo_loc_name": "Kazakhstan: Almaty", "host": "Homo sapiens", "host_disease": "bacterial sepsis", "isolation_source": "swab from purulent wound", "lat_lon": "43.26 N 76.93 E", "isolate": "missing", "strain": "SCAID WND1-2022 (370)", "organism_name": "Stenotrophomonas malto…		GCA_024734725.1	GCA_024734725.1_ASM2473472v1_genomic	f__Xanthomonadaceae (UID4214)	55	659	290
GCA_020641455.2	GCF_020641455.2	Stenotrophomonas maltophilia (g-proteobacteria)	Stenotrophomonas maltophilia	Stenotrophomonas maltophilia	Complete Genome		4584972	100	0.38	Environment	Missing	8	8	AMINOGLYCOSIDE;BETA-LACTAM;EFFLUX;QUINOLONE	0	3	1	2	28	116998	0	smaltophilia	-	ASM2064145v2	40324	The Independent Schools Foundation Academy	4584972		SAMN21163374		ACYCa.2H		freshwater stream	Hong Kong: Pokfulam		2020-09	22.265795 N 114.129984 E				Stenotrophomonas maltophilia	{"strain": "ACYCa.2H", "isolation_source": "freshwater stream", "collection_date": "2020-09", "geo_loc_name": "Hong Kong: Pokfulam", "sample_type": "water", "collected_by": "Allison C. Y. Cheung", "env_broad_scale": "urban water catchment area", "lat_lon": "22.265795 N 114.129984 E", "temp": "+27 deg C", "isolate_name_alias": "2H", "organism_name": "Stenotrophomonas maltophilia"}		GCA_020641455.2	GCA_020641455.2_ASM2064145v2_genomic	f__Xanthomonadaceae (UID4214)	55	659	290
GCA_008693985.1	GCF_008693985.1	Stenotrophomonas maltophilia (g-proteobacteria)	Stenotrophomonas maltophilia	Stenotrophomonas maltophilia	Complete Genome		4625884	99.59	0.05	Human	Missing	8	8	AMINOGLYCOSIDE;BETA-LACTAM;EFFLUX;QUINOLONE	0	3	1	2	26	119944	0	smaltophilia	-	ASM869398v1	40324	US Food and Drug Administration	4625884		SAMN11056364	Not applicable	FDAARGOS_649	Homo sapiens	clinical isolate	USA: DC		Unknown	Not applicable				Stenotrophomonas maltophilia	{"geo_loc_name": "USA: DC", "collected_by": "Children's National Hospital", "isolation_source": "clinical isolate", "collection_date": "Unknown", "strain": "FDAARGOS_649", "lat_lon": "Not applicable", "strain_name_alias": "FDAARGOS_649", "identification method": "Phenotypic and Molecular Methods", "host_sex": "Unknown", "host_disease": "Unknown", "host_age": "Unknown", "host": "Homo sapiens", "cu…		GCA_008693985.1	GCA_008693985.1_ASM869398v1_genomic	f__Xanthomonadaceae (UID4214)	55	659	290
GCA_023702495.1	GCF_023702495.1	Stenotrophomonas maltophilia (g-proteobacteria)	Stenotrophomonas maltophilia	Stenotrophomonas maltophilia	Complete Genome		4830983	100	0.05	Other	Missing	23	23	AMINOGLYCOSIDE;BETA-LACTAM;COPPER;EFFLUX;MERCURY;QUINOLONE	0	4	2	2	16	130403	0	smaltophilia	84	ASM2370249v1	40324	Wenzhou Medical University	4830983		SAMN28867336		142	Homo sapiens	Not collected	China: Zhejiang		2018	28.45 N 119.92 E				Stenotrophomonas maltophilia	{"strain": "142", "collected_by": "Qiyu Bao", "collection_date": "2018", "geo_loc_name": "China: Zhejiang", "host": "Homo sapiens", "host_disease": "Not collected", "isolation_source": "Not collected", "lat_lon": "28.45 N 119.92 E", "organism_name": "Stenotrophomonas maltophilia"}		GCA_023702495.1	GCA_023702495.1_ASM2370249v1_genomic	f__Xanthomonadaceae (UID4214)	55	659	290
GCA_002138415.1	GCF_002138415.1	Stenotrophomonas maltophilia (g-proteobacteria)	Stenotrophomonas maltophilia_G	Stenotrophomonas maltophilia_G	Complete Genome		4668743	99.95	0	Missing	Missing	6	6	AMINOGLYCOSIDE;EFFLUX;QUINOLONE	0	2	2	2	27	115997	1	smaltophilia	-	ASM213841v1	40324	Ocean University of China	4668743		SAMN04992827		OUC_Est10			China: Qingdao		18/10/2013	36.07 N 120.3300 E				Stenotrophomonas maltophilia	{"strain": "OUC_Est10", "collection_date": "2013-10-18", "depth": "10cm", "elev": "50m", "env_biome": "terrestrial biome", "env_feature": "anthropogenic geographic feature", "env_material": "soil", "geo_loc_name": "China: Qingdao", "isol_growth_condt": "missing", "lat_lon": "36.07 N 120.3300 E", "num_replicons": "1", "ref_biomaterial": "unpublished", "organism_name": "Stenotrophomonas maltophilia…		GCA_002138415.1	GCA_002138415.1_ASM213841v1_genomic	f__Xanthomonadaceae (UID4214)	55	659	290
GCA_016659185.1	GCF_016659185.1	Stenotrophomonas maltophilia (g-proteobacteria)	Stenotrophomonas maltophilia_A	Stenotrophomonas maltophilia_A	Complete Genome		4682909	100	0.11	Missing	Missing	7	7	AMINOGLYCOSIDE;BETA-LACTAM;EFFLUX;QUINOLONE	0	5	0	2	13	138776	2	smaltophilia	-	ASM1665918v1	40324	Donghua University	4682909		SAMN17255814		DHHJ			China: Shanghai		1/6/2005	31.00 N 121.45 E				Stenotrophomonas maltophilia	{"strain": "DHHJ", "collection_date": "2005-06-01", "depth": "0-5 cm", "elev": "50 meter", "env_broad_scale": "ENVO:00000428", "env_local_scale": "Soil zone", "env_medium": "ENVO:00010483", "geo_loc_name": "China: Shanghai", "isol_growth_condt": "19137342", "lat_lon": "31.00 N 121.45 E", "num_replicons": "1", "ref_biomaterial": "19137342", "organism_name": "Stenotrophomonas maltophilia"}		GCA_016659185.1	GCA_016659185.1_ASM1665918v1_genomic	f__Xanthomonadaceae (UID4214)	55	659	290
GCA_012971765.1	GCF_012971765.1	Stenotrophomonas maltophilia (g-proteobacteria)	Stenotrophomonas maltophilia	Stenotrophomonas maltophilia	Complete Genome		4591696	100	0.34	Human	Missing	8	8	AMINOGLYCOSIDE;BETA-LACTAM;EFFLUX;QUINOLONE	0	3	2	2	1	95755	0	smaltophilia	371	ASM1297176v1	40324	University of Technology Sydney	4591696		SAMN12500624		CF13	Homo sapiens	sputum	Australia:Sydney		2011	33.8688 S 151.2093 E				Stenotrophomonas maltophilia	{"strain": "CF13", "collected_by": "NA", "collection_date": "2011", "geo_loc_name": "Australia:Sydney", "host": "Homo sapiens", "host_disease": "cystic fibrosis", "isolation_source": "sputum", "lat_lon": "33.8688 S 151.2093 E", "organism_name": "Stenotrophomonas maltophilia"}		GCA_012971765.1	GCA_012971765.1_ASM1297176v1_genomic	f__Xanthomonadaceae (UID4214)	55	659	290
GCA_009676425.1	GCF_009676425.1	Stenotrophomonas maltophilia (g-proteobacteria)	Stenotrophomonas maltophilia	Stenotrophomonas maltophilia	Complete Genome		4685439	100	0.39	Other	Missing	15	15	AMINOGLYCOSIDE;BETA-LACTAM;EFFLUX;QUINOLONE	0	4	0	2	12	113470	0	smaltophilia	-	ASM967642v1	40324	Leibniz-Institut DSMZ-Deutsche Sammlung von Mikroorganismen und Zellkulturen GmbH	4685439		SAMN11652200	missing	sm454	missing	missing	Germany		2018					Stenotrophomonas maltophilia	{"strain": "sm454", "isolate": "missing", "host": "missing", "isolation_source": "missing", "collection_date": "2018", "geo_loc_name": "Germany", "sample_type": "cell culture", "organism_name": "Stenotrophomonas maltophilia"}		GCA_009676425.1	GCA_009676425.1_ASM967642v1_genomic	f__Xanthomonadaceae (UID4214)	55	659	290
GCA_020641395.2	GCF_020641395.2	Stenotrophomonas maltophilia (g-proteobacteria)	Stenotrophomonas maltophilia	Stenotrophomonas maltophilia	Complete Genome		4531306	100	0	Environment	Missing	7	7	AMINOGLYCOSIDE;BETA-LACTAM;EFFLUX;QUINOLONE	1	3	0	3	24	138455	0	smaltophilia	-	ASM2064139v2	40324	The Independent Schools Foundation Academy	4531306		SAMN21163376		ACYCa.6E		freshwater stream	Hong Kong: Pokfulam		2020-09	22.266180 N 114.130492 E				Stenotrophomonas maltophilia	{"strain": "ACYCa.6E", "isolation_source": "freshwater stream", "collection_date": "2020-09", "geo_loc_name": "Hong Kong: Pokfulam", "sample_type": "water", "collected_by": "Allison C. Y. Cheung", "env_broad_scale": "urban water catchment area", "lat_lon": "22.266180 N 114.130492 E", "temp": "+27 deg C", "isolate_name_alias": "6E", "organism_name": "Stenotrophomonas maltophilia"}		GCA_020641395.2	GCA_020641395.2_ASM2064139v2_genomic	f__Xanthomonadaceae (UID4214)	55	659	290
GCA_044324765.1	GCF_044324765.1	Stenotrophomonas maltophilia (g-proteobacteria)	Stenotrophomonas maltophilia	Stenotrophomonas maltophilia	Complete Genome		4520507	100	0	Human	Missing	18	18	AMINOGLYCOSIDE;BETA-LACTAM;COPPER;EFFLUX;MERCURY;QUINOLONE;TETRACYCLINE	0	4	1	2	12	103445	0	smaltophilia	858	ASM4432476v1	40324	Tri-Service General Hospital	4520507		SAMN44319839		SM1021	Homo sapiens	hospital	Taiwan: Taipei city		24/5/2017	25.07 N 121.59 E				Stenotrophomonas maltophilia	{"strain": "SM1021", "collected_by": "Tri-Service General Hospital", "collection_date": "2017-05-24", "geo_loc_name": "Taiwan: Taipei city", "host": "Homo sapiens", "host_disease": "pneumonia", "isolation_source": "hospital", "lat_lon": "25.07 N 121.59 E", "organism_name": "Stenotrophomonas maltophilia"}		GCA_044324765.1	GCA_044324765.1_ASM4432476v1_genomic	f__Xanthomonadaceae (UID4214)	55	659	290
GCA_009618035.1	GCF_009618035.1	Stenotrophomonas maltophilia (g-proteobacteria)	Stenotrophomonas maltophilia_L	Stenotrophomonas maltophilia_L	Complete Genome		4578300	100	0.03	Missing	Missing	5	5	BETA-LACTAM;EFFLUX;QUINOLONE	0	0	1	2	16	83673	1	smaltophilia	-	ASM961803v1	40324	NODAI Culture Collection Center, Tokyo University of Agriculture	4578300		SAMD00190103		KMM 349			not applicable		1991	not applicable		KMM349		Stenotrophomonas maltophilia	{"sample_name": "KMM349", "collection_date": "1991", "env_broad_scale": "not applicable", "env_local_scale": "not applicable", "env_medium": "sponge", "estimated_size": "4.6Mbp", "geo_loc_name": "not applicable", "isol_growth_condt": "not applicable", "lat_lon": "not applicable", "locus_tag_prefix": "KMM349", "num_replicons": "missing", "project_name": "Genome sequencing project of Stenotrophomon…		GCA_009618035.1	GCA_009618035.1_ASM961803v1_genomic	f__Xanthomonadaceae (UID4214)	55	659	290
GCA_049913185.1	GCF_049913185.1	Stenotrophomonas maltophilia (g-proteobacteria)	Stenotrophomonas maltophilia_AQ	Stenotrophomonas maltophilia_AQ	Complete Genome		4588325	100	0.34	Environment	Missing	4	4	EFFLUX;QUINOLONE	0	2	0	2	15	113582	0	smaltophilia	-	ASM4991318v1	40324	Iowa State University	4588325		SAMN47200778		R-24		maize rhizosphere	USA: Iowa State University Marsden Farm, Boone, Co., Iowa		2019-02	42.01 N 93.47 W				Stenotrophomonas maltophilia	{"strain": "R-24", "isolation_source": "maize rhizosphere", "collection_date": "2019-02", "geo_loc_name": "USA: Iowa State University Marsden Farm, Boone, Co., Iowa", "sample_type": "cell culture", "altitude": "333 m", "biomaterial_provider": "Larry Halverson Lab, Iowa State University, Department of Plant Pathology, Entomology, and Microbiology, 1344 Advanced Teaching & Research Bldg, 2213 Pamme…		GCA_049913185.1	GCA_049913185.1_ASM4991318v1_genomic	f__Xanthomonadaceae (UID4214)	55	659	290
GCA_039694715.1	GCF_039694715.1	Stenotrophomonas maltophilia (g-proteobacteria)	Stenotrophomonas maltophilia_Q	Stenotrophomonas maltophilia_Q	Complete Genome		4832569	100	1.45	Environment	Missing	22	17	AMINOGLYCOSIDE;BETA-LACTAM;COPPER;EFFLUX;MERCURY;QUINOLONE	0	2	3	2	7	105787	0	smaltophilia	130	ASM3969471v1	40324	Huazhong Agricultural University	4832569		SAMN41129235	S62			soil	China: Wuhan		4/11/2022					Stenotrophomonas maltophilia	{"isolate": "S62", "isolation_source": "soil", "collection_date": "2022-11-04", "geo_loc_name": "China: Wuhan", "sample_type": "cell culture", "organism_name": "Stenotrophomonas maltophilia"}		GCA_039694715.1	GCA_039694715.1_ASM3969471v1_genomic	f__Xanthomonadaceae (UID4214)	55	659	290
GCA_030315995.1	GCF_030315995.1	Stenotrophomonas maltophilia (g-proteobacteria)	Stenotrophomonas maltophilia	Stenotrophomonas maltophilia	Complete Genome		4492202	100	0.34	Other	Missing	8	8	AMINOGLYCOSIDE;BETA-LACTAM;EFFLUX;QUINOLONE	0	1	1	2	12	108501	0	smaltophilia	-	ASM3031599v1	40324	Fujian Agriculture and Forestry University	4492202		SAMN35556787		a7		inside of amoeba	China		1/1/2022					Stenotrophomonas maltophilia	{"strain": "a7", "isolation_source": "inside of amoeba", "collection_date": "2022-01-01", "geo_loc_name": "China", "sample_type": "whole organism", "organism_name": "Stenotrophomonas maltophilia"}		GCA_030315995.1	GCA_030315995.1_ASM3031599v1_genomic	f__Xanthomonadaceae (UID4214)	55	659	290
GCA_040529155.1	GCF_040529155.1	Stenotrophomonas maltophilia (g-proteobacteria)	Stenotrophomonas maltophilia	Stenotrophomonas maltophilia	Complete Genome		4520510	100	0	Human	Missing	18	18	AMINOGLYCOSIDE;BETA-LACTAM;COPPER;EFFLUX;MERCURY;QUINOLONE;TETRACYCLINE	0	4	1	2	13	108645	0	smaltophilia	858	ASM4052915v1	40324	Tri-Service General Hospital	4520510		SAMN41684161		SM911	Homo sapiens	hospital	Taiwan: Taipei city		27/4/2017	25.07 N 121.59 E				Stenotrophomonas maltophilia	{"strain": "SM911", "collected_by": "Tri-Service General Hospital", "collection_date": "2017-04-27", "geo_loc_name": "Taiwan: Taipei city", "host": "Homo sapiens", "host_disease": "pneumoniae", "isolation_source": "hospital", "lat_lon": "25.07 N 121.59 E", "organism_name": "Stenotrophomonas maltophilia"}		GCA_040529155.1	GCA_040529155.1_ASM4052915v1_genomic	f__Xanthomonadaceae (UID4214)	55	659	290
GCA_041294685.1	GCF_041294685.1	Stenotrophomonas maltophilia (g-proteobacteria)	Stenotrophomonas maltophilia	Stenotrophomonas maltophilia	Complete Genome		4492202	100	0.34	Other	Missing	8	8	AMINOGLYCOSIDE;BETA-LACTAM;EFFLUX;QUINOLONE	0	1	1	2	12	108500	0	smaltophilia	-	ASM4129468v1	40324	Fujian Agriculture and Forestry University	4492202		SAMN41577326		a7		amoeba	China		1/1/2022					Stenotrophomonas maltophilia	{"strain": "a7", "isolation_source": "amoeba", "collection_date": "2022-01-01", "geo_loc_name": "China", "sample_type": "bacteria", "organism_name": "Stenotrophomonas maltophilia"}		GCA_041294685.1	GCA_041294685.1_ASM4129468v1_genomic	f__Xanthomonadaceae (UID4214)	55	659	290
GCA_044497985.1	GCF_044497985.1	Stenotrophomonas maltophilia (g-proteobacteria)	Stenotrophomonas maltophilia	Stenotrophomonas maltophilia	Complete Genome		4520590	100	0	Human	Missing	18	18	AMINOGLYCOSIDE;BETA-LACTAM;COPPER;EFFLUX;MERCURY;QUINOLONE;TETRACYCLINE	0	4	1	2	12	113962	0	smaltophilia	858	ASM4449798v1	40324	Tri-Service General Hospital	4520590		SAMN44482077		SM1053	Homo sapiens	hospital	Taiwan: Taipei city		1/6/2017	25.07 N 121.59 E				Stenotrophomonas maltophilia	{"strain": "SM1053", "collected_by": "Tri-Service General Hospital", "collection_date": "2017-06-01", "geo_loc_name": "Taiwan: Taipei city", "host": "Homo sapiens", "host_disease": "pneumonia", "isolation_source": "hospital", "lat_lon": "25.07 N 121.59 E", "organism_name": "Stenotrophomonas maltophilia"}		GCA_044497985.1	GCA_044497985.1_ASM4449798v1_genomic	f__Xanthomonadaceae (UID4214)	55	659	290
GCA_051986355.1	GCF_051986355.1	Stenotrophomonas maltophilia (g-proteobacteria)	Stenotrophomonas maltophilia	Stenotrophomonas maltophilia	Complete Genome		4982681	99.83	0.41	Human	Missing	21	20	AMINOGLYCOSIDE;BETA-LACTAM;CHROMATE;EFFLUX;QUATERNARY AMMONIUM;QUINOLONE;SULFONAMIDE;TETRACYCLINE	0	4	5	2	20	192713	0	smaltophilia	-	ASM5198635v1	40324	Bielefeld University	4982681		SAMN50172789		STK9_22	Homo sapiens	nasopharyngeal swab	Germany: St. Agnes-Hospital Bocholt		2/5/2022	51.855741 N 6.626778 E				Stenotrophomonas maltophilia	{"strain": "STK9_22", "host": "Homo sapiens", "isolation_source": "nasopharyngeal swab", "collection_date": "2022-05-02", "geo_loc_name": "Germany: St. Agnes-Hospital Bocholt", "sample_type": "pure culture", "collected_by": "K. Kahnau", "identified_by": "L.J. Klages", "lat_lon": "51.855741 N 6.626778 E", "organism_name": "Stenotrophomonas maltophilia"}		GCA_051986355.1	GCA_051986355.1_ASM5198635v1_genomic	f__Xanthomonadaceae (UID4214)	55	659	290
GCA_020641085.2	GCF_020641085.2	Stenotrophomonas maltophilia (g-proteobacteria)	Stenotrophomonas sepilia	Stenotrophomonas sepilia	Complete Genome		4435369	100	1.38	Environment	Missing	6	6	AMINOGLYCOSIDE;BETA-LACTAM;EFFLUX;QUINOLONE	0	2	1	2	13	93995	0	smaltophilia	-	ASM2064108v2	40324	The Independent Schools Foundation Academy	4435369		SAMN21163379		ACYCd.9D		freshwater stream	Hong Kong: Pokfulam		2020-09	22.266712 N 114.130462 E				Stenotrophomonas maltophilia	{"strain": "ACYCd.9D", "isolation_source": "freshwater stream", "collection_date": "2020-09", "geo_loc_name": "Hong Kong: Pokfulam", "sample_type": "water", "collected_by": "Allison C. Y. Cheung", "env_broad_scale": "urban water catchment area", "lat_lon": "22.266712 N 114.130462 E", "temp": "+27 deg C", "isolate_name_alias": "9D", "organism_name": "Stenotrophomonas maltophilia"}		GCA_020641085.2	GCA_020641085.2_ASM2064108v2_genomic	f__Xanthomonadaceae (UID4214)	55	659	290
GCA_028891445.1	GCF_028891445.1	Stenotrophomonas maltophilia (g-proteobacteria)	Stenotrophomonas maltophilia	Stenotrophomonas maltophilia	Complete Genome		4542908	100	0	Environment	Missing	7	7	AMINOGLYCOSIDE;BETA-LACTAM;EFFLUX;QUINOLONE	0	2	0	2	25	115517	0	smaltophilia	-	ASM2889144v1	40324	The Independent Schools Foundation Academy	4542908		SAMN33370506		HT2		Rhizosphere of Bidens alba	Hong Kong: Telegraph Bay		2/9/2021	22.2645421 N 114.1304890 E				Stenotrophomonas maltophilia	{"strain": "HT2", "isolation_source": "Rhizosphere of Bidens alba", "collection_date": "2021-09-02", "geo_loc_name": "Hong Kong: Telegraph Bay", "sample_type": "Pure isolate", "collected_by": "Han Tian", "lat_lon": "22.2645421 N 114.1304890 E", "temp": "27 degrees Celsius", "organism_name": "Stenotrophomonas maltophilia"}		GCA_028891445.1	GCA_028891445.1_ASM2889144v1_genomic	f__Xanthomonadaceae (UID4214)	55	659	290
GCA_021117255.1	GCF_021117255.1	Stenotrophomonas maltophilia (g-proteobacteria)	Stenotrophomonas sepilia	Stenotrophomonas sepilia	Complete Genome		4575852	100	0.41	Environment	Missing	23	23	AMINOGLYCOSIDE;BETA-LACTAM;COPPER;EFFLUX;MERCURY;QUINOLONE	0	2	1	2	26	137053	1	smaltophilia	15	ASM2111725v1	40324	Tianjin Centers for Disease Control and Prevention	4575852		SAMN23441566		2013-SM4		drinking water	China:Tianjin		30/5/2013	39.13 N 117.2 E				Stenotrophomonas maltophilia	{"strain": "2013-SM4", "alternate_id": "SM4", "collected_by": "Tianjin Centers for Disease Control and Prevention", "collection_date": "2013-05-30", "geo_loc_name": "China:Tianjin", "isolation_source": "drinking water", "lat_lon": "39.13 N 117.2 E", "organism_name": "Stenotrophomonas maltophilia"}		GCA_021117255.1	GCA_021117255.1_ASM2111725v1_genomic	f__Xanthomonadaceae (UID4214)	55	659	290
GCA_034424605.1	GCF_034424605.1	Stenotrophomonas maltophilia (g-proteobacteria)	Stenotrophomonas maltophilia	Stenotrophomonas maltophilia	Complete Genome		5004263	100	0.34	Missing	Missing	11	11	AMINOGLYCOSIDE;BETA-LACTAM;COPPER;EFFLUX;QUINOLONE	0	5	4	2	25	167719	0	smaltophilia	14	ASM3442460v1	40324	University of Turku	5004263		SAMN38562718		HAMBI_2659			not collected		not collected	not collected				Stenotrophomonas maltophilia	{"strain": "HAMBI_2659", "collection_date": "not collected", "env_broad_scale": "not collected", "env_local_scale": "not collected", "env_medium": "not collected", "geo_loc_name": "not collected", "isol_growth_condt": "not collected", "lat_lon": "not collected", "num_replicons": "not collected", "ref_biomaterial": "not collected", "organism_name": "Stenotrophomonas maltophilia"}		GCA_034424605.1	GCA_034424605.1_ASM3442460v1_genomic	f__Xanthomonadaceae (UID4214)	55	659	290
GCA_041294675.1	GCF_041294675.1	Stenotrophomonas maltophilia (g-proteobacteria)	Stenotrophomonas maltophilia	Stenotrophomonas maltophilia	Complete Genome		4493718	100	0.34	Other	Missing	8	8	AMINOGLYCOSIDE;BETA-LACTAM;EFFLUX;QUINOLONE	0	1	1	2	12	106577	0	smaltophilia	-	ASM4129467v1	40324	Fujian Agriculture and Forestry University	4493718		SAMN41577236		a6		amoeba	China		1/1/2022					Stenotrophomonas maltophilia	{"strain": "a6", "isolation_source": "amoeba", "collection_date": "2022-01-01", "geo_loc_name": "China", "sample_type": "bacteria", "organism_name": "Stenotrophomonas maltophilia"}		GCA_041294675.1	GCA_041294675.1_ASM4129467v1_genomic	f__Xanthomonadaceae (UID4214)	55	659	290
GCA_021117175.1	GCF_021117175.1	Stenotrophomonas maltophilia (g-proteobacteria)	Stenotrophomonas maltophilia	Stenotrophomonas maltophilia	Complete Genome		4533092	99.66	0	Environment	Missing	7	7	AMINOGLYCOSIDE;BETA-LACTAM;EFFLUX;QUINOLONE	0	3	0	2	13	63257	0	smaltophilia	714	ASM2111717v1	40324	Tianjin Centers for Disease Control and Prevention	4533092		SAMN23441570		2013-SM24		drinking water	China:Tianjin		30/5/2013	39.13 N 117.2 E				Stenotrophomonas maltophilia	{"strain": "2013-SM24", "alternate_id": "SM24", "collected_by": "Tianjin Centers for Disease Control and Prevention", "collection_date": "2013-05-30", "geo_loc_name": "China:Tianjin", "isolation_source": "drinking water", "lat_lon": "39.13 N 117.2 E", "organism_name": "Stenotrophomonas maltophilia"}		GCA_021117175.1	GCA_021117175.1_ASM2111717v1_genomic	f__Xanthomonadaceae (UID4214)	55	659	290
GCA_040822465.1	GCF_040822465.1	Stenotrophomonas maltophilia (g-proteobacteria)	Stenotrophomonas maltophilia	Stenotrophomonas maltophilia	Complete Genome		4520592	100	0	Human	Missing	18	18	AMINOGLYCOSIDE;BETA-LACTAM;COPPER;EFFLUX;MERCURY;QUINOLONE;TETRACYCLINE	0	4	1	2	13	108986	0	smaltophilia	858	ASM4082246v1	40324	Tri-Service General Hospital	4520592		SAMN42353164		SM922	Homo sapiens	hospital	Taiwan: Taipei city		16/5/2017	25.07 N 121.59 E				Stenotrophomonas maltophilia	{"strain": "SM922", "collected_by": "Tri-Service General Hospital", "collection_date": "2017-05-16", "geo_loc_name": "Taiwan: Taipei city", "host": "Homo sapiens", "host_disease": "soft tisue infection", "isolation_source": "hospital", "lat_lon": "25.07 N 121.59 E", "organism_name": "Stenotrophomonas maltophilia"}		GCA_040822465.1	GCA_040822465.1_ASM4082246v1_genomic	f__Xanthomonadaceae (UID4214)	55	659	290
GCA_027594805.1	GCF_027594805.1	Stenotrophomonas maltophilia (g-proteobacteria)	Stenotrophomonas maltophilia	Stenotrophomonas maltophilia	Complete Genome		4666431	100	0.05	Human	Missing	15	15	AMINOGLYCOSIDE;BETA-LACTAM;EFFLUX;QUINOLONE	0	4	0	2	12	108476	0	smaltophilia	-	ASM2759480v1	40324	Georg-August-University Goettingen	4666431		SAMN23434718		454	Homo sapiens	sputum	Germany: Essen		not collected	51.4356 N 6.9883 E				Stenotrophomonas maltophilia	{"strain": "454", "collected_by": "not collected", "collection_date": "not collected", "geo_loc_name": "Germany: Essen", "host": "Homo sapiens", "host_disease": "Cystic fibrosis", "isolation_source": "sputum", "lat_lon": "51.4356 N 6.9883 E", "organism_name": "Stenotrophomonas maltophilia"}		GCA_027594805.1	GCA_027594805.1_ASM2759480v1_genomic	f__Xanthomonadaceae (UID4214)	55	659	290
GCA_000072485.1	GCF_000072485.1	Stenotrophomonas maltophilia K279a (g-proteobacteria)	Stenotrophomonas maltophilia	Stenotrophomonas maltophilia	Complete Genome		4851126	100	0	Missing	Missing	11	11	AMINOGLYCOSIDE;BETA-LACTAM;COPPER;EFFLUX;QUINOLONE	0	3	2	2	34	165609	0	smaltophilia	1	ASM7248v1	522373	Wellcome Trust Sanger Institute	4851126		SAMEA1705934										001524_GCAT-20090507		Stenotrophomonas maltophilia K279a	{"check list type": "prokaryote", "ena-first-public": "2010-02-26T10:44:07Z", "ena-last-update": "2018-03-09T09:59:42Z", "external id": "SAMEA1705934", "gcat id": "001524_GCAT", "health status of host": "alive", "insdc center name": "EBI", "insdc first public": "2010-02-26T10:44:07Z", "insdc last update": "2018-03-09T09:59:42Z", "insdc status": "public", "nucleic acid preparation": "cetyltrimethy…		GCA_000072485.1	GCA_000072485.1_ASM7248v1_genomic	f__Xanthomonadaceae (UID4214)	55	659	290
GCA_051985665.1	GCF_051985665.1	Stenotrophomonas maltophilia (g-proteobacteria)	Stenotrophomonas maltophilia	Stenotrophomonas maltophilia	Complete Genome		4965902	100	0.41	Human	Missing	21	20	AMINOGLYCOSIDE;BETA-LACTAM;CHROMATE;EFFLUX;QUATERNARY AMMONIUM;QUINOLONE;SULFONAMIDE;TETRACYCLINE	0	5	4	2	18	187058	0	smaltophilia	208	ASM5198566v1	40324	Bielefeld University	4965902		SAMN50172790		STK11_22	Homo sapiens	Tracheal secretion	Germany: St. Agnes-Hospital Bocholt		27/5/2022	51.855741 N 6.626778 E				Stenotrophomonas maltophilia	{"strain": "STK11_22", "host": "Homo sapiens", "isolation_source": "Tracheal secretion", "collection_date": "2022-05-27", "geo_loc_name": "Germany: St. Agnes-Hospital Bocholt", "sample_type": "pure culture", "collected_by": "K. Kahnau", "identified_by": "L.J. Klages", "lat_lon": "51.855741 N 6.626778 E", "organism_name": "Stenotrophomonas maltophilia"}		GCA_051985665.1	GCA_051985665.1_ASM5198566v1_genomic	f__Xanthomonadaceae (UID4214)	55	659	290
GCA_053078355.1	GCA_053078355.1	Stenotrophomonas maltophilia (g-proteobacteria)	Stenotrophomonas maltophilia	Stenotrophomonas maltophilia	Complete Genome		4482207	100	0	Environment	Missing	8	8	AMINOGLYCOSIDE;BETA-LACTAM;EFFLUX;QUINOLONE	0	1	1	2	24	75388	0	smaltophilia	139	Sm18	40324	Centro de Ciencias Genomicas - UNAM	4482207		SAMN40194962		ESTM1D_MKCAZ16_6a		Sediment from clean Las Estacas river, Mor. Mexico	Mexico: Las Estacas river, Morelos		7/6/2012	18.73262 N 99.11343 W				Stenotrophomonas maltophilia	{"strain": "ESTM1D_MKCAZ16_6a", "collection_date": "2012-06-07", "depth": "1-10 cm", "env_broad_scale": "Seasonally-dry tropical forest", "env_local_scale": "river", "env_medium": "river sediment", "geo_loc_name": "Mexico: Las Estacas river, Morelos", "isol_growth_condt": "PMID: 28861062", "lat_lon": "18.73262 N 99.11343 W", "num_replicons": "1", "ref_biomaterial": "PMID: 28861062", "isolation_so…		GCA_053078355.1	GCA_053078355.1_Sm18_genomic	f__Xanthomonadaceae (UID4214)	55	659	290
GCA_046267935.1	GCF_046267935.1	Stenotrophomonas maltophilia (g-proteobacteria)	Stenotrophomonas sp003028475	Stenotrophomonas sp003028475	Complete Genome		4417932	100	0	Environment	Missing	4	4	EFFLUX;QUINOLONE	0	1	0	2	1	99345	1	smaltophilia	-	Priscilla_Stenotrophomonas_maltophilia_PSKL1	40324	The Independent Schools Foundation Academy	4417932		SAMN45866133		PSKL1		stormwater drain	Hong Kong: Telegraph Bay		1/9/2021	22.2645663 N 114.1305075 E				Stenotrophomonas maltophilia	{"strain": "PSKL1", "isolation_source": "stormwater drain", "collection_date": "2021-09-01", "geo_loc_name": "Hong Kong: Telegraph Bay", "sample_type": "Pure isolate", "collected_by": "Priscilla S. K. Leung", "lat_lon": "22.2645663 N 114.1305075 E", "temp": "27 degrees Celsius", "organism_name": "Stenotrophomonas maltophilia"}		GCA_046267935.1	GCA_046267935.1_Priscilla_Stenotrophomonas_maltophilia_PSKL1_genomic	f__Xanthomonadaceae (UID4214)	55	659	290
GCA_026428295.1	GCF_026428295.1	Stenotrophomonas maltophilia (g-proteobacteria)	Stenotrophomonas maltophilia	Stenotrophomonas maltophilia	Complete Genome		4517685	100	0	Human	Missing	7	7	AMINOGLYCOSIDE;BETA-LACTAM;EFFLUX;QUINOLONE	0	3	0	2	14	100205	0	smaltophilia	-	ASM2642829v1	40324	Hebei Medical University	4517685		SAMN09720998		CYZ	Homo sapiens	sputum	China: Shijiazhuang		21/9/2017					Stenotrophomonas maltophilia	{"strain": "CYZ", "host": "Homo sapiens", "isolation_source": "sputum", "collection_date": "2017-09-21", "geo_loc_name": "China: Shijiazhuang", "sample_type": "whole organism", "organism_name": "Stenotrophomonas maltophilia"}		GCA_026428295.1	GCA_026428295.1_ASM2642829v1_genomic	f__Xanthomonadaceae (UID4214)	55	659	290
GCA_900475405.1	GCF_900475405.1	Stenotrophomonas maltophilia (g-proteobacteria)	Stenotrophomonas maltophilia	Stenotrophomonas maltophilia	Complete Genome		4481118	100	0.11	Other	Missing	7	7	AMINOGLYCOSIDE;BETA-LACTAM;EFFLUX;QUINOLONE	0	3	1	2	20	112968	0	smaltophilia	-	44087_C01	40324	SC	4481118		SAMEA3856672		NCTC10258		cerebrospinal fluid			1900/1961			ace1eba0-bf89-11e5-9e10-3c4a9275d6c6		Stenotrophomonas maltophilia	{"ena-checklist": "ERC000011", "ena-first-public": "2016-04-19T13:49:26Z", "ena-last-update": "2018-06-08T10:20:55Z", "external id": "SAMEA3856672", "insdc center name": "SC", "insdc first public": "2016-04-19T13:49:26Z", "insdc last update": "2018-06-08T10:20:55Z", "insdc status": "public", "submitter id": "ace1eba0-bf89-11e5-9e10-3c4a9275d6c6", "anonymized name": "3012STDY6295002", "collection …		GCA_900475405.1	GCA_900475405.1_44087_C01_genomic	f__Xanthomonadaceae (UID4214)	55	659	290
GCA_023277525.1	GCF_023277525.1	Stenotrophomonas maltophilia (g-proteobacteria)	Stenotrophomonas riyadhensis	Stenotrophomonas riyadhensis	Complete Genome		4817124	100	0.34	Other	Missing	8	8	AMINOGLYCOSIDE;BETA-LACTAM;EFFLUX;QUINOLONE	0	4	0	2	5	131981	2	smaltophilia	-	ASM2327752v1	40324	Poznan University of Technology	4817124		SAMN20569879		FZD2		activated sludge	Poland: Poznan, sewage treatment plant		2018-09	52.432588 N 16.957228 E				Stenotrophomonas maltophilia	{"strain": "FZD2", "isolation_source": "activated sludge", "collection_date": "2018-09", "geo_loc_name": "Poland: Poznan, sewage treatment plant", "sample_type": "cell culture", "altitude": "64 m", "collected_by": "Amanda Pacholak", "env_broad_scale": "ENVO:00002046", "lat_lon": "52.432588 N 16.957228 E", "organism_name": "Stenotrophomonas maltophilia"}		GCA_023277525.1	GCA_023277525.1_ASM2327752v1_genomic	f__Xanthomonadaceae (UID4214)	55	659	290
GCA_020641355.2	GCF_020641355.2	Stenotrophomonas maltophilia (g-proteobacteria)	Stenotrophomonas maltophilia	Stenotrophomonas maltophilia	Complete Genome		4514347	100	0.69	Environment	Missing	13	13	AMINOGLYCOSIDE;BETA-LACTAM;EFFLUX;PHENICOL;QUINOLONE;SULFONAMIDE;TETRACYCLINE	1	2	0	4	31	126483	0	smaltophilia	-	ASM2064135v2	40324	The Independent Schools Foundation Academy	4514347		SAMN21163378		ACYCe.8N		freshwater stream	Hong Kong: Pokfulam		2020-09	22.266431 N 114.130563 E				Stenotrophomonas maltophilia	{"strain": "ACYCe.8N", "isolation_source": "freshwater stream", "collection_date": "2020-09", "geo_loc_name": "Hong Kong: Pokfulam", "sample_type": "water", "collected_by": "Allison C. Y. Cheung", "env_broad_scale": "urban water catchment area", "lat_lon": "22.266431 N 114.130563 E", "temp": "+27 deg C", "isolate_name_alias": "8N", "organism_name": "Stenotrophomonas maltophilia"}		GCA_020641355.2	GCA_020641355.2_ASM2064135v2_genomic	f__Xanthomonadaceae (UID4214)	55	659	290
GCA_000223885.1	GCF_000223885.1	Stenotrophomonas maltophilia JV3 (g-proteobacteria)	Stenotrophomonas sp002192255	Stenotrophomonas sp002192255	Complete Genome		4544477	100	0.03	Missing	Missing	6	6	AMINOGLYCOSIDE;BETA-LACTAM;EFFLUX;QUINOLONE	0	2	0	2	9	108325	2	smaltophilia	-	ASM22388v1	868597	JGI	4544477		SAMN02261377		JV3					Missing	Missing					{"biotic_relationship": "free living", "strain": "JV3", "motility": "Motile", "lat_lon": "Missing", "biome": "not provided; submitted under MIGS 2.1", "collection_date": "Missing", "cell shape": "Rod-shaped", "feature": "not provided; submitted under MIGS 2.1", "investigation_type": "bacteria_archaea", "gram staining": "Gram-", "temperature range": "Mesophile", "note": "isolated from plants", "re…		GCA_000223885.1	GCA_000223885.1_ASM22388v1_genomic	f__Xanthomonadaceae (UID4214)	55	659	290
GCA_030867045.1	GCF_030867045.1	Stenotrophomonas maltophilia (g-proteobacteria)	Stenotrophomonas maltophilia	Stenotrophomonas maltophilia	Complete Genome		4504077	100	0	Human	Missing	7	7	AMINOGLYCOSIDE;BETA-LACTAM;EFFLUX;QUINOLONE	0	3	1	2	22	111953	0	smaltophilia	-	ASM3086704v1	40324	National Institute for Communicable Disease Control and Prevention	4504077		SAMN36999638		11066	Homo sapiens	Sputum of Homo sapiens	China:Beijing		2021	39.89 N 116.40 E				Stenotrophomonas maltophilia	{"strain": "11066", "collected_by": "Ruibai Wang", "collection_date": "2021", "geo_loc_name": "China:Beijing", "host": "Homo sapiens", "host_disease": "tuberculosis", "isolation_source": "Sputum of Homo sapiens", "lat_lon": "39.89 N 116.40 E", "organism_name": "Stenotrophomonas maltophilia"}		GCA_030867045.1	GCA_030867045.1_ASM3086704v1_genomic	f__Xanthomonadaceae (UID4214)	55	659	290
GCA_052605015.1	GCF_052605015.1	Stenotrophomonas maltophilia (g-proteobacteria)	Stenotrophomonas maltophilia_P	Stenotrophomonas maltophilia_P	Complete Genome		4202549	99.89	0	Other	Missing	5	5	AMINOGLYCOSIDE;EFFLUX;QUINOLONE	0	2	0	2	3	101378	1	smaltophilia	-	ASM5260501v1	40324	Institute of Molecular Biology	4202549		SAMN50838621		vghtpe85	Homo sapiens	not provided	not provided		1/7/2018					Stenotrophomonas maltophilia	{"strain": "vghtpe85", "host": "Homo sapiens", "isolation_source": "not provided", "collection_date": "2018-07-01", "geo_loc_name": "not provided", "sample_type": "tissue sample", "organism_name": "Stenotrophomonas maltophilia"}		GCA_052605015.1	GCA_052605015.1_ASM5260501v1_genomic	f__Xanthomonadaceae (UID4214)	55	659	290
GCA_022014735.1	GCF_022014735.1	Stenotrophomonas maltophilia (g-proteobacteria)	Stenotrophomonas maltophilia	Stenotrophomonas maltophilia	Complete Genome		4574660	100	0	Environment	Missing	8	8	AMINOGLYCOSIDE;BETA-LACTAM;EFFLUX;QUINOLONE	0	2	0	2	8	101404	0	smaltophilia	202	ASM2201473v1	40324	The Independent Schools Foundation Academy	4574660		SAMN25416139		PSKL2		Storm drain water	Hong Kong: Pokfulam		2021-09	22.2645663 N 114.1305075 E				Stenotrophomonas maltophilia	{"strain": "PSKL2", "isolation_source": "Storm drain water", "collection_date": "2021-09", "geo_loc_name": "Hong Kong: Pokfulam", "sample_type": "Pure isolate", "collected_by": "Priscilla S. K. Leung", "lat_lon": "22.2645663 N 114.1305075 E", "temp": "27 deg Celsius", "organism_name": "Stenotrophomonas maltophilia"}		GCA_022014735.1	GCA_022014735.1_ASM2201473v1_genomic	f__Xanthomonadaceae (UID4214)	55	659	290
GCA_023518235.1	GCF_023518235.1	Stenotrophomonas maltophilia (g-proteobacteria)	Stenotrophomonas sp003028475	Stenotrophomonas sp003028475	Complete Genome		4791742	100	0.84	Missing	Missing	13	13	COPPER;EFFLUX;MERCURY;QUINOLONE	0	5	1	6	9	182595	1	smaltophilia	34	ASM2351823v1	40324	Zhejiang university of technology	4791742		SAMN24450306														Failed after 6 attempts: esearch.fcgi params={'retmode': 'json', 'db': 'biosample', 'term': 'SAMN24450306[Accession]', 'email': 'komwit.s@psu.ac.th', 'api_key': '8338f44c5c794927ce738a67a77af4839c08'}	GCA_023518235.1	GCA_023518235.1_ASM2351823v1_genomic	f__Xanthomonadaceae (UID4214)	55	659	290
GCA_014076535.1	GCF_014076535.1	Stenotrophomonas maltophilia (g-proteobacteria)	Stenotrophomonas maltophilia_A	Stenotrophomonas maltophilia_A	Complete Genome		4777699	100	0.05	Missing	Missing	21	20	AMINOGLYCOSIDE;BETA-LACTAM;COPPER;EFFLUX;MERCURY;QUINOLONE;TETRACYCLINE	0	2	1	2	23	92079	1	smaltophilia	516	ASM1407653v1	40324	Research Center for Eco-Environmental Sciences	4777699		SAMN12671355														Failed after 6 attempts: esearch.fcgi params={'retmode': 'json', 'db': 'biosample', 'term': 'SAMN12671355[Accession]', 'email': 'komwit.s@psu.ac.th', 'api_key': '8338f44c5c794927ce738a67a77af4839c08'}	GCA_014076535.1	GCA_014076535.1_ASM1407653v1_genomic	f__Xanthomonadaceae (UID4214)	55	659	290
GCA_033095765.1	GCF_033095765.1	Stenotrophomonas maltophilia (g-proteobacteria)	Stenotrophomonas sp003028475	Stenotrophomonas sp003028475	Complete Genome		4751329	100	1.46	Human	Missing	13	13	COPPER;EFFLUX;MERCURY;QUINOLONE	0	2	0	2	4	115147	1	smaltophilia	34	ASM3309576v1	40324	Emory University	4751329		SAMN37685180		STEN00241	Homo sapiens	sputum	USA: Pittsburgh, Pennsylvania		2019	40.44 N 79.97 W				Stenotrophomonas maltophilia	{"strain": "STEN00241", "collected_by": "University of Pittsburgh Medical Center", "collection_date": "2019", "geo_loc_name": "USA: Pittsburgh, Pennsylvania", "host": "Homo sapiens", "host_disease": "Not collected", "isolation_source": "sputum", "lat_lon": "40.44 N 79.97 W", "organism_name": "Stenotrophomonas maltophilia"}		GCA_033095765.1	GCA_033095765.1_ASM3309576v1_genomic	f__Xanthomonadaceae (UID4214)	55	659	290
GCA_025642255.1	GCF_025642255.1	Stenotrophomonas maltophilia (g-proteobacteria)	Stenotrophomonas maltophilia_P	Stenotrophomonas maltophilia_P	Complete Genome		4120518	99.89	0.08	Environment	Missing	5	5	AMINOGLYCOSIDE;EFFLUX;QUINOLONE	0	3	1	2	1	98433	1	smaltophilia	-	ASM2564225v1	40324	The Independent Schools Foundation Academy	4120518		SAMN30996861		SG.Y2	Sempervivum tectorum	rhizosphere	Hong Kong: Jardines Lookout		16/5/2021	22.266595 N 114.191275 E				Stenotrophomonas maltophilia	{"strain": "SG.Y2", "host": "Sempervivum tectorum", "isolation_source": "rhizosphere", "collection_date": "2021-05-16", "geo_loc_name": "Hong Kong: Jardines Lookout", "sample_type": "Pure isolate", "collected_by": "Simon D. J. Griffin", "lat_lon": "22.266595 N 114.191275 E", "temp": "25 deg Celsius", "organism_name": "Stenotrophomonas maltophilia"}		GCA_025642255.1	GCA_025642255.1_ASM2564225v1_genomic	f__Xanthomonadaceae (UID4214)	55	659	290
GCA_000020665.1	GCF_000020665.1	Stenotrophomonas maltophilia R551-3 (g-proteobacteria)	Stenotrophomonas maltophilia_L	Stenotrophomonas maltophilia_L	Complete Genome		4573969	100	0.03	Missing	Missing	5	5	BETA-LACTAM;EFFLUX;QUINOLONE	0	2	0	2	17	93020	1			ASM2066v1	391008	US DOE Joint Genome Institute	4573969		SAMN00623065		R551-3											{"strain": "R551-3"}		GCA_000020665.1	GCA_000020665.1_ASM2066v1_genomic	f__Xanthomonadaceae (UID4214)	55	659	290
GCA_049488905.1	GCF_049488905.1	Stenotrophomonas maltophilia (g-proteobacteria)	Stenotrophomonas maltophilia	Stenotrophomonas maltophilia	Complete Genome		4556686	100	0.03	Human	Missing	7	7	AMINOGLYCOSIDE;BETA-LACTAM;EFFLUX;QUINOLONE	0	4	1	2	9	126100	0	smaltophilia	-	ASM4948890v1	40324	Wuhan University	4556686		SAMN19519180		c31	Homo sapiens	sputum	China: Wuhan		8/11/2011					Stenotrophomonas maltophilia	{"strain": "c31", "host": "Homo sapiens", "isolation_source": "sputum", "collection_date": "2011-11-08", "geo_loc_name": "China: Wuhan", "sample_type": "cell culture", "organism_name": "Stenotrophomonas maltophilia"}		GCA_049488905.1	GCA_049488905.1_ASM4948890v1_genomic	f__Xanthomonadaceae (UID4214)	55	659	290
GCA_050983615.1	GCA_050983615.1	Stenotrophomonas maltophilia (g-proteobacteria)		Missing	Complete Genome		4394593	100	0.04	Other	Missing	1	1	EFFLUX	0	2	0	2	19	139705	1	smaltophilia	-	ASM5098361v1	40324	College of Resources and Environmental science	4394593		SAMN41551885		STE2	soil	pure culture	China:Nanjing		30/6/2021					Stenotrophomonas maltophilia	{"strain": "STE2", "host": "soil", "collection_date": "2021-06-30", "geo_loc_name": "China:Nanjing", "sample_type": "pure culture", "temp": "sample120", "organism_name": "Stenotrophomonas maltophilia"}		GCA_050983615.1	GCA_050983615.1_ASM5098361v1_genomic	f__Xanthomonadaceae (UID4214)	55	659	290
GCA_050815835.1	GCA_050815835.1	Stenotrophomonas maltophilia (g-proteobacteria)	Stenotrophomonas maltophilia_AA	Stenotrophomonas maltophilia_AA	Complete Genome		4245382	97.47	1.33	Other	Missing	1	1	EFFLUX	0	1	1	2	3	94467	1	smaltophilia	-	ASM5081583v1	40324	Swedish University of Agricultural Sciences	4245382		SAMN37855256	missing	FW16	anaerobic digestate	anaerobic digestate processed from food waste	Sweden		30/11/2018	not collected				Stenotrophomonas maltophilia	{"collection_date": "2018-11-30", "env_broad_scale": "00000428", "env_local_scale": "not applicable", "env_medium": "00010483", "geo_loc_name": "Sweden", "isolation_source": "anaerobic digestate processed from food waste", "lat_lon": "not collected", "isolate": "missing", "chem_administration": "antibiotics", "food_source": "not applicable", "host": "anaerobic digestate", "host_age": "not applica…		GCA_050815835.1	GCA_050815835.1_ASM5081583v1_genomic	f__Xanthomonadaceae (UID4214)	55	659	290
GCA_001275085.1	GCF_001275085.1	Stenotrophomonas maltophilia (g-proteobacteria)	Stenotrophomonas maltophilia	Stenotrophomonas maltophilia	Contig		4734405	100	0.34	Human	Missing	10	10	AMINOGLYCOSIDE;BETA-LACTAM;COPPER;EFFLUX;QUINOLONE	0	6	2	4	21	158259	0	smaltophilia	28	ISMMS4v1	40324	Icahn School of Medicine at Mount Sinai	4734405		SAMN03389651		ISMMS4	Homo sapiens	blood	USA: New York, NY		2013	40.7898553 N 73.9531696 W				Stenotrophomonas maltophilia	{"host": "Homo sapiens", "geo_loc_name": "USA: New York, NY", "host_subject_id": "Patient 3", "collection_date": "2013", "host_tissue_sampled": "blood", "isolation_source": "blood", "host_disease": "Stenotrophomonas maltophilia bacteremia", "lat_lon": "40.7898553 N 73.9531696 W", "collected_by": "The Mount Sinai Hospital", "strain": "ISMMS4", "organism_name": "Stenotrophomonas maltophilia"}		GCA_001275085.1	GCA_001275085.1_ISMMS4v1_genomic	f__Xanthomonadaceae (UID4214)	55	659	290
GCA_002799295.1	GCF_002799295.1	Stenotrophomonas maltophilia (g-proteobacteria)	Stenotrophomonas maltophilia_Q	Stenotrophomonas maltophilia_Q	Contig		1678191	100	1.45	Other	Missing	22	17	AMINOGLYCOSIDE;BETA-LACTAM;COPPER;EFFLUX;MERCURY;QUINOLONE	2	2	1	8	2	119270	0	smaltophilia	130	ASM279929v1	40324	Spanish National Centre for Biotechnology	1678191		SAMN06644927		EA22		Sewage	Germany: Braunschweig		1999	52.2659 N 10.5267 E				Stenotrophomonas maltophilia	{"strain": "EA22", "collected_by": "Minkwitz and Berg 2001", "collection_date": "1999", "geo_loc_name": "Germany: Braunschweig", "isolation_source": "Sewage", "lat_lon": "52.2659 N 10.5267 E", "organism_name": "Stenotrophomonas maltophilia"}		GCA_002799295.1	GCA_002799295.1_ASM279929v1_genomic	f__Xanthomonadaceae (UID4214)	55	659	290
GCA_002799065.1	GCF_002799065.1	Stenotrophomonas maltophilia (g-proteobacteria)	Stenotrophomonas maltophilia_L	Stenotrophomonas maltophilia_L	Contig		1377731	100	0.72	Human	Missing	5	5	BETA-LACTAM;EFFLUX;QUINOLONE	0	2	3	12	7	152883	0	smaltophilia	-	ASM279906v1	40324	Spanish National Centre for Biotechnology	1377731		SAMN06644907		E824	Homo sapiens	blood	Spain: Madrid		1993-04	40.3156 N 3.8777 W				Stenotrophomonas maltophilia	{"strain": "E824", "collected_by": "Hospital of Mostoles", "collection_date": "1993-04", "geo_loc_name": "Spain: Madrid", "host": "Homo sapiens", "host_disease": "Chronic infection", "isolation_source": "blood", "lat_lon": "40.3156 N 3.8777 W", "organism_name": "Stenotrophomonas maltophilia"}		GCA_002799065.1	GCA_002799065.1_ASM279906v1_genomic	f__Xanthomonadaceae (UID4214)	55	659	290
GCA_002799155.1	GCF_002799155.1	Stenotrophomonas maltophilia (g-proteobacteria)	Stenotrophomonas maltophilia_R	Stenotrophomonas maltophilia_R	Contig		4313447	100	0	Human	Missing	7	7	AMINOGLYCOSIDE;BETA-LACTAM;EFFLUX;QUINOLONE	0	3	0	3	2	106813	2	smaltophilia	-	ASM279915v1	40324	Spanish National Centre for Biotechnology	4313447		SAMN06644901		E301	Homo sapiens	urine	Spain: Madrid		1992-10	40.3156 N 3.8777 W				Stenotrophomonas maltophilia	{"strain": "E301", "collected_by": "Hospital of Mostoles", "collection_date": "1992-10", "geo_loc_name": "Spain: Madrid", "host": "Homo sapiens", "host_disease": "Chronic infection", "isolation_source": "urine", "lat_lon": "40.3156 N 3.8777 W", "organism_name": "Stenotrophomonas maltophilia"}		GCA_002799155.1	GCA_002799155.1_ASM279915v1_genomic	f__Xanthomonadaceae (UID4214)	55	659	290
GCA_021554415.1	GCF_021554415.1	Stenotrophomonas maltophilia (g-proteobacteria)	Stenotrophomonas sepilia	Stenotrophomonas sepilia	Contig		1324148	100	0.11	Other	Missing	7	7	AMINOGLYCOSIDE;BETA-LACTAM;EFFLUX;QUINOLONE	0	2	0	10	7	115941	0	smaltophilia	-	ASM2155441v1	40324	the First Affiliated Hospital of Anhui Medical University	1324148		SAMN13826929		SM-20	Homo sapiens	cell culture	China:Hefei		22/8/2017					Stenotrophomonas maltophilia	{"strain": "SM-20", "host": "Homo sapiens", "collection_date": "2017-08-22", "geo_loc_name": "China:Hefei", "sample_type": "cell culture", "organism_name": "Stenotrophomonas maltophilia"}		GCA_021554415.1	GCA_021554415.1_ASM2155441v1_genomic	f__Xanthomonadaceae (UID4214)	55	659	290
GCA_000597745.1	GCF_000597745.1	Stenotrophomonas maltophilia MTCC 434 (g-proteobacteria)	Stenotrophomonas maltophilia	Stenotrophomonas maltophilia	Contig		41743	99.51	0.86	Missing	Missing	11	11	AMINOGLYCOSIDE;BETA-LACTAM;COPPER;EFFLUX;QUINOLONE	12	5	0	151	14	214165	0	smaltophilia	14	XMT-16JAN14	1449982	CSIR-Institute of Microbial Technology	41743		SAMN02952972		MTCC 434										Stenotrophomonas maltophilia MTCC 434	{"strain": "MTCC 434", "type-material": "type strain of Psedomonas maltophilia", "organism_name": "Stenotrophomonas maltophilia MTCC 434"}		GCA_000597745.1	GCA_000597745.1_XMT-16JAN14_genomic	f__Xanthomonadaceae (UID4214)	55	659	290
GCA_002798925.1	GCF_002798925.1	Stenotrophomonas maltophilia (g-proteobacteria)	Stenotrophomonas maltophilia_Q	Stenotrophomonas maltophilia_Q	Contig		1678191	100	1.45	Other	Missing	22	17	AMINOGLYCOSIDE;BETA-LACTAM;COPPER;EFFLUX;MERCURY;QUINOLONE	2	2	3	8	4	133895	0	smaltophilia	130	ASM279892v1	40324	Spanish National Centre for Biotechnology	1678191		SAMN06645021		EA63		Sewage	Germany: Braunschweig		2000	52.2659 N 10.5267 E				Stenotrophomonas maltophilia	{"strain": "EA63", "collected_by": "Gabrielle Berg", "collection_date": "2000", "geo_loc_name": "Germany: Braunschweig", "isolation_source": "Sewage", "lat_lon": "52.2659 N 10.5267 E", "organism_name": "Stenotrophomonas maltophilia"}		GCA_002798925.1	GCA_002798925.1_ASM279892v1_genomic	f__Xanthomonadaceae (UID4214)	55	659	290
GCA_032025265.1	GCF_032025265.1	Stenotrophomonas maltophilia (g-proteobacteria)	Stenotrophomonas maltophilia	Stenotrophomonas maltophilia	Contig		1214177	100	1.72	Missing	Missing	10	10	AMINOGLYCOSIDE;BETA-LACTAM;COPPER;EFFLUX;QUINOLONE	0	7	3	11	20	181423	0	smaltophilia	199	ASM3202526v1	40324	University of Alabama at Birmingham	1214177		SAMN36390436		ism8	Homo sapiens		USA: Iowa		Missing	41.6610 N 91.5475 W				Stenotrophomonas maltophilia	{"strain": "ism8", "collection_date": "Missing", "env_broad_scale": "Clinical isolate", "env_local_scale": "Lung", "env_medium": "Sputum", "geo_loc_name": "USA: Iowa", "host": "Homo sapiens", "isol_growth_condt": "PMID: 24510848", "lat_lon": "41.6610 N 91.5475 W", "num_replicons": "1", "ref_biomaterial": "PMID: 18419807", "organism_name": "Stenotrophomonas maltophilia"}		GCA_032025265.1	GCA_032025265.1_ASM3202526v1_genomic	f__Xanthomonadaceae (UID4214)	55	659	290
GCA_033034805.1	GCF_033034805.1	Stenotrophomonas maltophilia (g-proteobacteria)	Stenotrophomonas maltophilia	Stenotrophomonas maltophilia	Contig		4792592	100	0.16	Human	Missing	9	9	AMINOGLYCOSIDE;BETA-LACTAM;EFFLUX;QUINOLONE	0	3	3	2	41	177349	0	smaltophilia	-	ASM3303480v1	40324	University of Oxford	4792592		SAMN35054495		BK-E578		hospital surface	Bangladesh		2016	23.6850 N 90.3563 E				Stenotrophomonas maltophilia	{"strain": "BK-E578", "collected_by": "BARNARDS Bangladesh group", "collection_date": "2016", "geo_loc_name": "Bangladesh", "isolation_source": "hospital surface", "lat_lon": "23.6850 N 90.3563 E", "organism_name": "Stenotrophomonas maltophilia"}		GCA_033034805.1	GCA_033034805.1_ASM3303480v1_genomic	f__Xanthomonadaceae (UID4214)	55	659	290
GCA_021554315.1	GCF_021554315.1	Stenotrophomonas maltophilia (g-proteobacteria)	Stenotrophomonas sepilia	Stenotrophomonas sepilia	Contig		897540	100	0.69	Other	Missing	7	7	AMINOGLYCOSIDE;BETA-LACTAM;EFFLUX;QUINOLONE	0	1	1	12	9	90101	0	smaltophilia	621	ASM2155431v1	40324	the First Affiliated Hospital of Anhui Medical University	897540		SAMN13826882		SM-16	Homo sapiens	cell culture	China:Hefei		27/8/2017					Stenotrophomonas maltophilia	{"strain": "SM-16", "host": "Homo sapiens", "collection_date": "2017-08-27", "geo_loc_name": "China:Hefei", "sample_type": "cell culture", "organism_name": "Stenotrophomonas maltophilia"}		GCA_021554315.1	GCA_021554315.1_ASM2155431v1_genomic	f__Xanthomonadaceae (UID4214)	55	659	290
GCA_021554495.1	GCF_021554495.1	Stenotrophomonas maltophilia (g-proteobacteria)	Stenotrophomonas sepilia	Stenotrophomonas sepilia	Contig		531280	100	0	Other	Missing	24	24	AMINOGLYCOSIDE;BETA-LACTAM;COPPER;EFFLUX;MERCURY;QUINOLONE	1	2	0	18	30	258600	0	smaltophilia	325	ASM2155449v1	40324	the First Affiliated Hospital of Anhui Medical University	531280		SAMN13830196		SM-27	Homo sapiens	cell culture	China:Hefei		3/9/2017					Stenotrophomonas maltophilia	{"strain": "SM-27", "host": "Homo sapiens", "collection_date": "2017-09-03", "geo_loc_name": "China:Hefei", "sample_type": "cell culture", "organism_name": "Stenotrophomonas maltophilia"}		GCA_021554495.1	GCA_021554495.1_ASM2155449v1_genomic	f__Xanthomonadaceae (UID4214)	55	659	290
GCA_003938995.1	GCF_003938995.1	Stenotrophomonas maltophilia (g-proteobacteria)	Stenotrophomonas maltophilia	Stenotrophomonas maltophilia	Contig		4807339	99.66	1.24	Other	Missing	24	24	AMINOGLYCOSIDE;BETA-LACTAM;COPPER;EFFLUX;MERCURY;QUINOLONE	0	5	2	2	20	155366	0	smaltophilia	5	ASM393899v1	40324	US Food and Drug Administration	4807339		SAMN10163202	Not applicable	FDAARGOS_508	Homo sapiens	Throat (pharynx)	USA: DC		21/12/2015	Not applicable				Stenotrophomonas maltophilia	{"geo_loc_name": "USA: DC", "collected_by": "Children's National Hospital", "isolation_source": "Throat (pharynx)", "collection_date": "2015-12-21", "strain": "FDAARGOS_508", "lat_lon": "Not applicable", "strain_name_alias": "FDAARGOS_508", "identification method": "Phenotypic and Molecular Methods", "host_sex": "male", "host_disease": "Cystic fibrosis", "host_age": "16Y", "host": "Homo sapiens",…		GCA_003938995.1	GCA_003938995.1_ASM393899v1_genomic	f__Xanthomonadaceae (UID4214)	55	659	290
GCA_021554235.1	GCF_021554235.1	Stenotrophomonas maltophilia (g-proteobacteria)	Stenotrophomonas sepilia	Stenotrophomonas sepilia	Contig		586585	100	0.88	Other	Missing	16	16	AMINOGLYCOSIDE;BETA-LACTAM;COPPER;EFFLUX;MERCURY;QUINOLONE	1	2	4	20	24	275351	0	smaltophilia	122	ASM2155423v1	40324	the First Affiliated Hospital of Anhui Medical University	586585		SAMN13826468		SM-9	Homo sapiens	cell culture	China:Hefei		4/9/2017					Stenotrophomonas maltophilia	{"strain": "SM-9", "host": "Homo sapiens", "collection_date": "2017-09-04", "geo_loc_name": "China:Hefei", "sample_type": "cell culture", "organism_name": "Stenotrophomonas maltophilia"}		GCA_021554235.1	GCA_021554235.1_ASM2155423v1_genomic	f__Xanthomonadaceae (UID4214)	55	659	290
GCA_021554535.1	GCF_021554535.1	Stenotrophomonas maltophilia (g-proteobacteria)	Stenotrophomonas sepilia	Stenotrophomonas sepilia	Contig		560444	100	0	Other	Missing	24	24	AMINOGLYCOSIDE;BETA-LACTAM;COPPER;EFFLUX;MERCURY;QUINOLONE	0	2	0	18	29	107630	0	smaltophilia	325	ASM2155453v1	40324	the First Affiliated Hospital of Anhui Medical University	560444		SAMN13830213		SM-28	Homo sapiens	cell culture	China:Hefei		15/10/2017					Stenotrophomonas maltophilia	{"strain": "SM-28", "host": "Homo sapiens", "collection_date": "2017-10-15", "geo_loc_name": "China:Hefei", "sample_type": "cell culture", "organism_name": "Stenotrophomonas maltophilia"}		GCA_021554535.1	GCA_021554535.1_ASM2155453v1_genomic	f__Xanthomonadaceae (UID4214)	55	659	290
GCA_021554255.1	GCF_021554255.1	Stenotrophomonas maltophilia (g-proteobacteria)	Stenotrophomonas sepilia	Stenotrophomonas sepilia	Contig		538697	100	0	Other	Missing	24	24	AMINOGLYCOSIDE;BETA-LACTAM;COPPER;EFFLUX;MERCURY;QUINOLONE	0	2	0	12	10	102958	0	smaltophilia	289	ASM2155425v1	40324	the First Affiliated Hospital of Anhui Medical University	538697		SAMN13826465		SM-8	Homo sapiens	cell culture	China:Hefei		8/11/2017					Stenotrophomonas maltophilia	{"strain": "SM-8", "host": "Homo sapiens", "collection_date": "2017-11-08", "geo_loc_name": "China:Hefei", "sample_type": "cell culture", "organism_name": "Stenotrophomonas maltophilia"}		GCA_021554255.1	GCA_021554255.1_ASM2155425v1_genomic	f__Xanthomonadaceae (UID4214)	55	659	290
GCA_002799215.1	GCF_002799215.1	Stenotrophomonas maltophilia (g-proteobacteria)	Stenotrophomonas sepilia	Stenotrophomonas sepilia	Contig		1112883	100	0	Human	Missing	6	6	AMINOGLYCOSIDE;BETA-LACTAM;EFFLUX;QUINOLONE	0	0	1	9	6	104392	0	smaltophilia	-	ASM279921v1	40324	Spanish National Centre for Biotechnology	1112883		SAMN06644898		E999	Homo sapiens	Respiratory secretion	Spain: Madrid		1993-03	40.3156 N 3.8777 W				Stenotrophomonas maltophilia	{"strain": "E999", "collected_by": "Hospital of Mostoles", "collection_date": "1993-03", "geo_loc_name": "Spain: Madrid", "host": "Homo sapiens", "host_disease": "Chronic infection", "isolation_source": "Respiratory secretion", "lat_lon": "40.3156 N 3.8777 W", "organism_name": "Stenotrophomonas maltophilia"}		GCA_002799215.1	GCA_002799215.1_ASM279921v1_genomic	f__Xanthomonadaceae (UID4214)	55	659	290
GCA_022631015.1	GCF_022631015.1	Stenotrophomonas maltophilia (g-proteobacteria)	Stenotrophomonas maltophilia_AM	Stenotrophomonas maltophilia_AM	Contig		620497	100	0	Other	Missing	7	7	AMINOGLYCOSIDE;BETA-LACTAM;EFFLUX;QUINOLONE	0	3	0	21	2	112726	0	smaltophilia	-	ASM2263101v1	40324	Department of Laboratory Medicine	620497		SAMN26589472		NMG-F-52	dairy cows	pure culture	China:Inner Mongolia		2016					Stenotrophomonas maltophilia	{"strain": "NMG-F-52", "host": "dairy cows", "collection_date": "2016", "geo_loc_name": "China:Inner Mongolia", "sample_type": "pure culture", "organism_name": "Stenotrophomonas maltophilia"}		GCA_022631015.1	GCA_022631015.1_ASM2263101v1_genomic	f__Xanthomonadaceae (UID4214)	55	659	290
GCA_050880405.1	GCF_050880405.1	Stenotrophomonas maltophilia (g-proteobacteria)	Stenotrophomonas sp002192255	Stenotrophomonas sp002192255	Contig		873321	100	0.49	Environment	Missing	7	7	AMINOGLYCOSIDE;BETA-LACTAM;EFFLUX;QUINOLONE	0	5	0	9	3	139689	2	smaltophilia	-	ASM5088040v1	40324	Guangdong Ocean University	873321		SAMN48521361		DA02		shoreline seawater	China:Zhanjiang		10/6/2024	21.20 N 110.41 E				Stenotrophomonas maltophilia	{"strain": "DA02", "collection_date": "2024-06-10", "depth": "surface", "env_broad_scale": "marine biome", "env_local_scale": "shoreline", "env_medium": "seawater", "geo_loc_name": "China:Zhanjiang", "isolation_source": "shoreline seawater", "lat_lon": "21.20 N 110.41 E", "sample_type": "missing", "organism_name": "Stenotrophomonas maltophilia"}		GCA_050880405.1	GCA_050880405.1_ASM5088040v1_genomic	f__Xanthomonadaceae (UID4214)	55	659	290
GCA_021554475.1	GCF_021554475.1	Stenotrophomonas maltophilia (g-proteobacteria)	Stenotrophomonas sepilia	Stenotrophomonas sepilia	Contig		495327	100	0	Other	Missing	7	7	AMINOGLYCOSIDE;BETA-LACTAM;EFFLUX;QUINOLONE	0	1	0	12	12	104869	0	smaltophilia	-	ASM2155447v1	40324	the First Affiliated Hospital of Anhui Medical University	495327		SAMN13830182		SM-24	Homo sapiens	cell culture	China:Hefei		24/10/2017					Stenotrophomonas maltophilia	{"strain": "SM-24", "host": "Homo sapiens", "collection_date": "2017-10-24", "geo_loc_name": "China:Hefei", "sample_type": "cell culture", "organism_name": "Stenotrophomonas maltophilia"}		GCA_021554475.1	GCA_021554475.1_ASM2155447v1_genomic	f__Xanthomonadaceae (UID4214)	55	659	290
GCA_019807975.1	GCF_019807975.1	Stenotrophomonas maltophilia (g-proteobacteria)	Stenotrophomonas sepilia	Stenotrophomonas sepilia	Contig		1378831	100	1.07	Animal	Missing	7	7	AMINOGLYCOSIDE;BETA-LACTAM;EFFLUX;QUINOLONE	0	1	0	4	18	108070	0	smaltophilia	552	ASM1980797v1	40324	Universidade Estadual do Norte Fluminense Darcy Ribeiro	1378831		SAMN15048632		UENF-4GII		vermicompost of cattle manure	Brazil:Campos dos goytacazes		2012-03					Stenotrophomonas maltophilia	{"strain": "UENF-4GII", "isolation_source": "vermicompost of cattle manure", "collection_date": "2012-03", "geo_loc_name": "Brazil:Campos dos goytacazes", "sample_type": "whole organism", "organism_name": "Stenotrophomonas maltophilia"}		GCA_019807975.1	GCA_019807975.1_ASM1980797v1_genomic	f__Xanthomonadaceae (UID4214)	55	659	290
GCA_021554555.1	GCF_021554555.1	Stenotrophomonas maltophilia (g-proteobacteria)	Stenotrophomonas maltophilia	Stenotrophomonas maltophilia	Contig		502311	100	1.08	Other	Missing	10	10	AMINOGLYCOSIDE;BETA-LACTAM;COPPER;EFFLUX;QUINOLONE	1	2	0	22	10	323111	0	smaltophilia	-	ASM2155455v1	40324	the First Affiliated Hospital of Anhui Medical University	502311		SAMN13830222		SM-29	Homo sapiens	cell culture	China:Hefei		5/8/2017					Stenotrophomonas maltophilia	{"strain": "SM-29", "host": "Homo sapiens", "collection_date": "2017-08-05", "geo_loc_name": "China:Hefei", "sample_type": "cell culture", "organism_name": "Stenotrophomonas maltophilia"}		GCA_021554555.1	GCA_021554555.1_ASM2155455v1_genomic	f__Xanthomonadaceae (UID4214)	55	659	290
GCA_002798945.1	GCF_002798945.1	Stenotrophomonas maltophilia (g-proteobacteria)	Stenotrophomonas maltophilia_AM	Stenotrophomonas maltophilia_AM	Contig		1243422	100	0.46	Other	Missing	16	16	AMINOGLYCOSIDE;BETA-LACTAM;COPPER;EFFLUX;MERCURY;QUINOLONE	0	2	1	7	4	109000	0	smaltophilia	125	ASM279894v1	40324	Spanish National Centre for Biotechnology	1243422		SAMN06645020		EA21		Sewage	Germany: Braunschweig		1999	52.2659 N 10.5267 E				Stenotrophomonas maltophilia	{"strain": "EA21", "collected_by": "Gabrielle Berg", "collection_date": "1999", "geo_loc_name": "Germany: Braunschweig", "isolation_source": "Sewage", "lat_lon": "52.2659 N 10.5267 E", "organism_name": "Stenotrophomonas maltophilia"}		GCA_002798945.1	GCA_002798945.1_ASM279894v1_genomic	f__Xanthomonadaceae (UID4214)	55	659	290
GCA_001693455.1	GCF_001693455.1	Stenotrophomonas maltophilia (g-proteobacteria)	Stenotrophomonas maltophilia_L	Stenotrophomonas maltophilia_L	Contig		466519	98.97	0	Other	Missing	8	8	BETA-LACTAM;COPPER;EFFLUX;QUINOLONE	1	5	0	15	5	178951	1	smaltophilia	-	ASM169345v1	40324	University of Liverpool	466519		SAMN05294119		SBo1	Bactrocera oleae	cell culture	Greece:Crete		2015-12	35.35 N 24.45 E				Stenotrophomonas maltophilia	{"strain": "SBo1", "host": "Bactrocera oleae", "collection_date": "2015-12", "geo_loc_name": "Greece:Crete", "sample_type": "cell culture", "host_tissue_sampled": "gut", "lat_lon": "35.35 N 24.45 E", "organism_name": "Stenotrophomonas maltophilia"}		GCA_001693455.1	GCA_001693455.1_ASM169345v1_genomic	f__Xanthomonadaceae (UID4214)	55	659	290
GCA_045800455.1	GCF_045800455.1	Stenotrophomonas maltophilia (g-proteobacteria)	Stenotrophomonas maltophilia_AM	Stenotrophomonas maltophilia_AM	Contig		452378	100	0.11	Human	Missing	9	9	AMINOGLYCOSIDE;BETA-LACTAM;COPPER;EFFLUX;QUINOLONE	0	5	0	20	7	136032	0	smaltophilia	87	ASM4580045v1	40324	Northwestern University	452378		SAMN44521702		UPSm5	Homo sapiens	respiratory sinuses	USA: Philadelphia		2010	39.952305 N 75.193703 W				Stenotrophomonas maltophilia	{"strain": "UPSm5", "collected_by": "Paul Edelstein", "collection_date": "2010", "geo_loc_name": "USA: Philadelphia", "host": "Homo sapiens", "host_disease": "respiratory", "isolation_source": "respiratory sinuses", "lat_lon": "39.952305 N 75.193703 W", "organism_name": "Stenotrophomonas maltophilia"}		GCA_045800455.1	GCA_045800455.1_ASM4580045v1_genomic	f__Xanthomonadaceae (UID4214)	55	659	290
GCA_021554385.1	GCF_021554385.1	Stenotrophomonas maltophilia (g-proteobacteria)	Stenotrophomonas sepilia	Stenotrophomonas sepilia	Contig		1324148	100	0.11	Other	Missing	7	7	AMINOGLYCOSIDE;BETA-LACTAM;EFFLUX;QUINOLONE	0	2	0	10	7	116038	0	smaltophilia	-	ASM2155438v1	40324	the First Affiliated Hospital of Anhui Medical University	1324148		SAMN13826907		SM-19	Homo sapiens	cell culture	China:Hefei		8/8/2017					Stenotrophomonas maltophilia	{"strain": "SM-19", "host": "Homo sapiens", "collection_date": "2017-08-08", "geo_loc_name": "China:Hefei", "sample_type": "cell culture", "organism_name": "Stenotrophomonas maltophilia"}		GCA_021554385.1	GCA_021554385.1_ASM2155438v1_genomic	f__Xanthomonadaceae (UID4214)	55	659	290
GCA_002798885.1	GCF_002798885.1	Stenotrophomonas maltophilia (g-proteobacteria)	Stenotrophomonas maltophilia_L	Stenotrophomonas maltophilia_L	Contig		515591	100	0.03	Environment	Missing	5	5	BETA-LACTAM;EFFLUX;QUINOLONE	0	1	1	16	4	113504	0	smaltophilia	50	ASM279888v1	40324	Spanish National Centre for Biotechnology	515591		SAMN06645022		NS26		Environment	Germany		1999	54.067 N 14.083 E				Stenotrophomonas maltophilia	{"strain": "NS26", "collected_by": "Gabrielle Berg", "collection_date": "1999", "geo_loc_name": "Germany", "isolation_source": "Environment", "lat_lon": "54.067 N 14.083 E", "organism_name": "Stenotrophomonas maltophilia"}		GCA_002798885.1	GCA_002798885.1_ASM279888v1_genomic	f__Xanthomonadaceae (UID4214)	55	659	290
GCA_002799165.1	GCF_002799165.1	Stenotrophomonas maltophilia (g-proteobacteria)	Stenotrophomonas maltophilia_Q	Stenotrophomonas maltophilia_Q	Contig		2480350	100	1.5	Human	Missing	22	17	AMINOGLYCOSIDE;BETA-LACTAM;COPPER;EFFLUX;MERCURY;QUINOLONE	1	3	2	6	5	150064	0	smaltophilia	130	ASM279916v1	40324	Spanish National Centre for Biotechnology	2480350		SAMN06644900		G51	Homo sapiens	blood	Spain: Madrid		1994-11	40.3156 N 3.8777 W				Stenotrophomonas maltophilia	{"strain": "G51", "collected_by": "Hospital of Mostoles", "collection_date": "1994-11", "geo_loc_name": "Spain: Madrid", "host": "Homo sapiens", "host_disease": "Chronic infection", "isolation_source": "blood", "lat_lon": "40.3156 N 3.8777 W", "organism_name": "Stenotrophomonas maltophilia"}		GCA_002799165.1	GCA_002799165.1_ASM279916v1_genomic	f__Xanthomonadaceae (UID4214)	55	659	290
GCA_021554195.1	GCF_021554195.1	Stenotrophomonas maltophilia (g-proteobacteria)	Stenotrophomonas sepilia	Stenotrophomonas sepilia	Contig		441025	99.66	0.07	Other	Missing	16	16	AMINOGLYCOSIDE;BETA-LACTAM;COPPER;EFFLUX;MERCURY;QUINOLONE	3	3	1	26	11	325759	1	smaltophilia	15	ASM2155419v1	40324	the First Affiliated Hospital of Anhui Medical University	441025		SAMN13826216		SM-6	Homo sapiens	cell culture	China:Hefei		28/9/2017					Stenotrophomonas maltophilia	{"strain": "SM-6", "host": "Homo sapiens", "collection_date": "2017-09-28", "geo_loc_name": "China:Hefei", "sample_type": "cell culture", "organism_name": "Stenotrophomonas maltophilia"}		GCA_021554195.1	GCA_021554195.1_ASM2155419v1_genomic	f__Xanthomonadaceae (UID4214)	55	659	290
GCA_041020305.1	GCF_041020305.1	Stenotrophomonas maltophilia (g-proteobacteria)	Stenotrophomonas sp030549525	Stenotrophomonas sp030549525	Contig		607339	100	0.6	Other	Missing	13	13	COPPER;EFFLUX;MERCURY;QUINOLONE	0	2	0	12	1	130844	1	smaltophilia	-	ASM4102030v1	40324	Lebanese American University- Microbial Pathogenomics Lab	607339		SAMN41791600		ESBL6	Bos taurus	feces	Lebanon: Byblos		2023-01					Stenotrophomonas maltophilia	{"strain": "ESBL6", "host": "Bos taurus", "collection_date": "2023-01", "geo_loc_name": "Lebanon: Byblos", "sample_type": "Feces", "isolation_source": "feces", "organism_name": "Stenotrophomonas maltophilia"}		GCA_041020305.1	GCA_041020305.1_ASM4102030v1_genomic	f__Xanthomonadaceae (UID4214)	55	659	290
GCA_001275095.1	GCF_001275095.1	Stenotrophomonas maltophilia (g-proteobacteria)	Stenotrophomonas pavanii	Stenotrophomonas pavanii	Contig		3462384	99.69	0.52	Human	Missing	16	16	AMINOGLYCOSIDE;BETA-LACTAM;EFFLUX;QUINOLONE	1	7	3	11	58	215491	2	smaltophilia	220	ISMMS6v1	40324	Icahn School of Medicine at Mount Sinai	3462384		SAMN03389653		ISMMS6	Homo sapiens	blood	USA: New York, NY		2013	40.7898553 N 73.9531696 W				Stenotrophomonas maltophilia	{"host": "Homo sapiens", "geo_loc_name": "USA: New York, NY", "host_subject_id": "Patient 5", "collection_date": "2013", "host_tissue_sampled": "blood", "isolation_source": "blood", "host_disease": "Stenotrophomonas maltophilia bacteremia", "lat_lon": "40.7898553 N 73.9531696 W", "collected_by": "The Mount Sinai Hospital", "strain": "ISMMS6", "organism_name": "Stenotrophomonas maltophilia"}		GCA_001275095.1	GCA_001275095.1_ISMMS6v1_genomic	f__Xanthomonadaceae (UID4214)	55	659	290
GCA_021554295.1	GCF_021554295.1	Stenotrophomonas maltophilia (g-proteobacteria)	Stenotrophomonas sepilia	Stenotrophomonas sepilia	Contig		450285	100	0.69	Other	Missing	7	7	AMINOGLYCOSIDE;BETA-LACTAM;EFFLUX;QUINOLONE	0	1	1	15	14	104228	0	smaltophilia	621	ASM2155429v1	40324	the First Affiliated Hospital of Anhui Medical University	450285		SAMN13826476		SM-15	Homo sapiens	cell culture	China:Hefei		11/8/2017					Stenotrophomonas maltophilia	{"strain": "SM-15", "host": "Homo sapiens", "collection_date": "2017-08-11", "geo_loc_name": "China:Hefei", "sample_type": "cell culture", "organism_name": "Stenotrophomonas maltophilia"}		GCA_021554295.1	GCA_021554295.1_ASM2155429v1_genomic	f__Xanthomonadaceae (UID4214)	55	659	290
GCA_041354915.1	GCF_041354915.1	Stenotrophomonas maltophilia (g-proteobacteria)	Stenotrophomonas maltophilia	Stenotrophomonas maltophilia	Contig		341866	100	0	Animal	Missing	11	11	AMINOGLYCOSIDE;BETA-LACTAM;COPPER;EFFLUX;QUINOLONE	4	4	1	31	11	239977	0	smaltophilia	1	ASM4135491v1	40324	Chulabhorn Research Institute	341866		SAMN39738408		KPQC29		Laboratory of Biotechnology, CRI	Thailand		9/3/2021					Stenotrophomonas maltophilia	{"strain": "KPQC29", "isolation_source": "Laboratory of Biotechnology, CRI", "collection_date": "2021-03-09", "geo_loc_name": "Thailand", "sample_type": "Bacterial pure culture", "isolate_name_alias": "K279a", "organism_name": "Stenotrophomonas maltophilia"}		GCA_041354915.1	GCA_041354915.1_ASM4135491v1_genomic	f__Xanthomonadaceae (UID4214)	55	659	290
GCA_032025485.1	GCF_032025485.1	Stenotrophomonas maltophilia (g-proteobacteria)	Stenotrophomonas maltophilia_AJ	Stenotrophomonas maltophilia_AJ	Contig		521093	99.66	0.39	Missing	Missing	5	5	BETA-LACTAM;EFFLUX;QUINOLONE	0	5	0	14	12	139203	1	smaltophilia	-	ASM3202548v1	40324	University of Alabama at Birmingham	521093		SAMN36390433		ism4	Homo sapiens		USA: Iowa		Missing	41.6610 N 91.5475 W				Stenotrophomonas maltophilia	{"strain": "ism4", "collection_date": "Missing", "env_broad_scale": "Clinical isolate", "env_local_scale": "Lung", "env_medium": "Sputum", "geo_loc_name": "USA: Iowa", "host": "Homo sapiens", "isol_growth_condt": "PMID: 24510848", "lat_lon": "41.6610 N 91.5475 W", "num_replicons": "1", "ref_biomaterial": "PMID: 18419807", "organism_name": "Stenotrophomonas maltophilia"}		GCA_032025485.1	GCA_032025485.1_ASM3202548v1_genomic	f__Xanthomonadaceae (UID4214)	55	659	290
GCA_001676315.1	GCF_001676315.1	Stenotrophomonas maltophilia (g-proteobacteria)	Stenotrophomonas maltophilia_P	Stenotrophomonas maltophilia_P	Contig		381766	99.89	0.34	Other	Missing	5	5	AMINOGLYCOSIDE;EFFLUX;QUINOLONE	2	1	0	21	1	143763	1	smaltophilia	251	ASM167631v1	40324	UMR5557, University of Lyon	381766		SAMN05188789		Sm41DVV		horse manure	France:Feucherolles		14/10/2010					Stenotrophomonas maltophilia	{"strain": "Sm41DVV", "isolation_source": "horse manure", "collection_date": "2010-10-14", "geo_loc_name": "France:Feucherolles", "sample_type": "cell culture", "organism_name": "Stenotrophomonas maltophilia"}		GCA_001676315.1	GCA_001676315.1_ASM167631v1_genomic	f__Xanthomonadaceae (UID4214)	55	659	290
GCA_041355095.1	GCF_041355095.1	Stenotrophomonas maltophilia (g-proteobacteria)	Stenotrophomonas maltophilia	Stenotrophomonas maltophilia	Contig		341786	100	0	Animal	Missing	11	11	AMINOGLYCOSIDE;BETA-LACTAM;COPPER;EFFLUX;QUINOLONE	4	4	1	32	10	239506	0	smaltophilia	1	ASM4135509v1	40324	Chulabhorn Research Institute	341786		SAMN39738404		KPQC3		Laboratory of Biotechnology, CRI	Thailand		9/3/2021					Stenotrophomonas maltophilia	{"strain": "KPQC3", "isolation_source": "Laboratory of Biotechnology, CRI", "collection_date": "2021-03-09", "geo_loc_name": "Thailand", "sample_type": "Bacterial pure culture", "isolate_name_alias": "K279a", "organism_name": "Stenotrophomonas maltophilia"}		GCA_041355095.1	GCA_041355095.1_ASM4135509v1_genomic	f__Xanthomonadaceae (UID4214)	55	659	290
GCA_040297585.2	GCF_040297585.2	Stenotrophomonas maltophilia (g-proteobacteria)	Stenotrophomonas maltophilia_AM	Stenotrophomonas maltophilia_AM	Contig		373912	99.66	0	Environment	Missing	7	7	AMINOGLYCOSIDE;BETA-LACTAM;EFFLUX;QUINOLONE	0	1	0	18	1	105409	0	smaltophilia	-	ASM4029758v2	40324	St. Xavier's College (Autonomous), Kolkata	373912		SAMN40260274		MMGSG_24		Municipal Waste Water	India		16/7/2018					Stenotrophomonas maltophilia	{"collected_by": "St. Xavier's College (Autonomous), Kolkata", "collection_date": "2018-07-16", "geo_loc_name": "India", "isolation_source": "Municipal Waste Water", "purpose_of_sampling": "Surveillance", "source_type": "environmental", "strain": "MMGSG_24", "authors": "Meesha Singh, Rupsha Karmakar, Mahashweta Mitra Ghosh, Sayak Ganguli", "organism_name": "Stenotrophomonas maltophilia"}		GCA_040297585.2	GCA_040297585.2_ASM4029758v2_genomic	f__Xanthomonadaceae (UID4214)	55	659	290
GCA_021554435.1	GCF_021554435.1	Stenotrophomonas maltophilia (g-proteobacteria)	Stenotrophomonas sepilia	Stenotrophomonas sepilia	Contig		439164	100	0	Other	Missing	7	7	AMINOGLYCOSIDE;BETA-LACTAM;EFFLUX;QUINOLONE	0	1	0	13	12	112447	0	smaltophilia	-	ASM2155443v1	40324	the First Affiliated Hospital of Anhui Medical University	439164		SAMN13830169		SM-23	Homo sapiens	cell culture	China:Hefei		4/9/2017					Stenotrophomonas maltophilia	{"strain": "SM-23", "host": "Homo sapiens", "collection_date": "2017-09-04", "geo_loc_name": "China:Hefei", "sample_type": "cell culture", "organism_name": "Stenotrophomonas maltophilia"}		GCA_021554435.1	GCA_021554435.1_ASM2155443v1_genomic	f__Xanthomonadaceae (UID4214)	55	659	290
GCA_045800555.1	GCF_045800555.1	Stenotrophomonas maltophilia (g-proteobacteria)	Stenotrophomonas maltophilia_AJ	Stenotrophomonas maltophilia_AJ	Contig		346781	100	0	Human	Missing	5	5	BETA-LACTAM;EFFLUX;QUINOLONE	2	9	3	27	3	310601	1	smaltophilia	33	ASM4580055v1	40324	Northwestern University	346781		SAMN44521701		UPSm3	Homo sapiens	respiratory sinuses	USA: Philadelphia		2010	39.952305 N 75.193703 W				Stenotrophomonas maltophilia	{"strain": "UPSm3", "collected_by": "Paul Edelstein", "collection_date": "2010", "geo_loc_name": "USA: Philadelphia", "host": "Homo sapiens", "host_disease": "respiratory", "isolation_source": "respiratory sinuses", "lat_lon": "39.952305 N 75.193703 W", "organism_name": "Stenotrophomonas maltophilia"}		GCA_045800555.1	GCA_045800555.1_ASM4580055v1_genomic	f__Xanthomonadaceae (UID4214)	55	659	290
GCA_021554575.1	GCF_021554575.1	Stenotrophomonas maltophilia (g-proteobacteria)	Stenotrophomonas maltophilia	Stenotrophomonas maltophilia	Contig		363195	99.66	0.12	Other	Missing	10	10	AMINOGLYCOSIDE;BETA-LACTAM;COPPER;EFFLUX;QUINOLONE	1	4	0	19	13	197166	0	smaltophilia	-	ASM2155457v1	40324	the First Affiliated Hospital of Anhui Medical University	363195		SAMN13830224		SM-31	Homo sapiens	cell culture	China:Hefei		6/7/2017					Stenotrophomonas maltophilia	{"strain": "SM-31", "host": "Homo sapiens", "collection_date": "2017-07-06", "geo_loc_name": "China:Hefei", "sample_type": "cell culture", "organism_name": "Stenotrophomonas maltophilia"}		GCA_021554575.1	GCA_021554575.1_ASM2155457v1_genomic	f__Xanthomonadaceae (UID4214)	55	659	290
GCA_041355015.1	GCF_041355015.1	Stenotrophomonas maltophilia (g-proteobacteria)	Stenotrophomonas maltophilia	Stenotrophomonas maltophilia	Contig		341957	100	0	Animal	Missing	11	11	AMINOGLYCOSIDE;BETA-LACTAM;COPPER;EFFLUX;QUINOLONE	6	3	1	33	10	292563	0	smaltophilia	1	ASM4135501v1	40324	Chulabhorn Research Institute	341957		SAMN39738405		KPQC13		Laboratory of Biotechnology, CRI	Thailand		9/3/2021					Stenotrophomonas maltophilia	{"strain": "KPQC13", "isolation_source": "Laboratory of Biotechnology, CRI", "collection_date": "2021-03-09", "geo_loc_name": "Thailand", "sample_type": "Bacterial pure culture", "isolate_name_alias": "K279a", "organism_name": "Stenotrophomonas maltophilia"}		GCA_041355015.1	GCA_041355015.1_ASM4135501v1_genomic	f__Xanthomonadaceae (UID4214)	55	659	290
GCA_021554595.1	GCF_021554595.1	Stenotrophomonas maltophilia (g-proteobacteria)	Stenotrophomonas maltophilia	Stenotrophomonas maltophilia	Contig		332778	99.66	0.12	Other	Missing	10	10	AMINOGLYCOSIDE;BETA-LACTAM;COPPER;EFFLUX;QUINOLONE	6	4	0	37	15	201010	0	smaltophilia	-	ASM2155459v1	40324	the First Affiliated Hospital of Anhui Medical University	332778		SAMN13830223		SM-30	Homo sapiens	cell culture	China:Hefei		5/9/2017					Stenotrophomonas maltophilia	{"strain": "SM-30", "host": "Homo sapiens", "collection_date": "2017-09-05", "geo_loc_name": "China:Hefei", "sample_type": "cell culture", "organism_name": "Stenotrophomonas maltophilia"}		GCA_021554595.1	GCA_021554595.1_ASM2155459v1_genomic	f__Xanthomonadaceae (UID4214)	55	659	290
GCA_002799015.1	GCF_002799015.1	Stenotrophomonas maltophilia (g-proteobacteria)	Stenotrophomonas maltophilia	Stenotrophomonas maltophilia	Contig		295269	100	0	Human	Missing	11	11	AMINOGLYCOSIDE;BETA-LACTAM;COPPER;EFFLUX;QUINOLONE	3	3	1	27	9	282364	0	smaltophilia	1	ASM279901v1	40324	Spanish National Centre for Biotechnology	295269		SAMN06644988		EA23		Eye-care solution	Germany: Munich		1999	48.1372 N 11.5761 E				Stenotrophomonas maltophilia	{"strain": "EA23", "collected_by": "Bader et al. 1999", "collection_date": "1999", "geo_loc_name": "Germany: Munich", "isolation_source": "Eye-care solution", "lat_lon": "48.1372 N 11.5761 E", "organism_name": "Stenotrophomonas maltophilia"}		GCA_002799015.1	GCA_002799015.1_ASM279901v1_genomic	f__Xanthomonadaceae (UID4214)	55	659	290
GCA_037147915.1	GCF_037147915.1	Stenotrophomonas maltophilia (g-proteobacteria)	Stenotrophomonas maltophilia	Stenotrophomonas maltophilia	Contig		270493	100	0.61	Other	Missing	10	10	AMINOGLYCOSIDE;BETA-LACTAM;COPPER;EFFLUX;QUINOLONE	4	4	2	36	9	370644	0	smaltophilia	28	ASM3714791v1	40324	University of Wisconsin-Madison	270493		SAMN37642797		MMO-165		mosquito	missing		1/3/2022					Stenotrophomonas maltophilia	{"strain": "MMO-165", "isolation source": "mosquito", "collection_date": "2022-03-01", "*geo_loc_name": "USA: Madison, WI", "sample_type": "cell culture", "library_id": "238", "geo_loc_name": "missing", "organism_name": "Stenotrophomonas maltophilia"}		GCA_037147915.1	GCA_037147915.1_ASM3714791v1_genomic	f__Xanthomonadaceae (UID4214)	55	659	290
GCA_021554135.1	GCF_021554135.1	Stenotrophomonas maltophilia (g-proteobacteria)	Stenotrophomonas maltophilia	Stenotrophomonas maltophilia	Contig		273885	100	0.38	Other	Missing	21	21	AMINOGLYCOSIDE;BETA-LACTAM;COPPER;EFFLUX;MERCURY;QUATERNARY AMMONIUM;QUINOLONE;SULFONAMIDE;TETRACYCLINE	0	3	0	26	19	144513	0	smaltophilia	-	ASM2155413v1	40324	the First Affiliated Hospital of Anhui Medical University	273885		SAMN13814255		SM-4	Homo sapiens	cell culture	China:Hefei		19/6/2017					Stenotrophomonas maltophilia	{"strain": "SM-4", "host": "Homo sapiens", "collection_date": "2017-06-19", "geo_loc_name": "China:Hefei", "sample_type": "cell culture", "organism_name": "Stenotrophomonas maltophilia"}		GCA_021554135.1	GCA_021554135.1_ASM2155413v1_genomic	f__Xanthomonadaceae (UID4214)	55	659	290
GCA_032025385.1	GCF_032025385.1	Stenotrophomonas maltophilia (g-proteobacteria)	Stenotrophomonas maltophilia	Stenotrophomonas maltophilia	Contig		903245	100	1.38	Missing	Missing	8	8	AMINOGLYCOSIDE;BETA-LACTAM;EFFLUX;QUINOLONE	1	4	1	12	17	146374	0	smaltophilia	-	ASM3202538v1	40324	University of Alabama at Birmingham	903245		SAMN36390434		ism5	Homo sapiens		USA: Iowa		Missing	41.6610 N 91.5475 W				Stenotrophomonas maltophilia	{"strain": "ism5", "collection_date": "Missing", "env_broad_scale": "Clinical isolate", "env_local_scale": "Lung", "env_medium": "Sputum", "geo_loc_name": "USA: Iowa", "host": "Homo sapiens", "isol_growth_condt": "PMID: 24510848", "lat_lon": "41.6610 N 91.5475 W", "num_replicons": "1", "ref_biomaterial": "PMID: 18419807", "organism_name": "Stenotrophomonas maltophilia"}		GCA_032025385.1	GCA_032025385.1_ASM3202538v1_genomic	f__Xanthomonadaceae (UID4214)	55	659	290
GCA_002799135.1	GCF_002799135.1	Stenotrophomonas maltophilia (g-proteobacteria)	Stenotrophomonas maltophilia	Stenotrophomonas maltophilia	Contig		289991	100	0	Human	Missing	10	10	AMINOGLYCOSIDE;BETA-LACTAM;COPPER;EFFLUX;QUINOLONE	1	3	0	29	10	131353	0	smaltophilia	31	ASM279913v1	40324	Spanish National Centre for Biotechnology	289991		SAMN06644904		E861	Homo sapiens	sputum	Spain: Madrid		1994-08	40.3156 N 3.8777 W				Stenotrophomonas maltophilia	{"strain": "E861", "collected_by": "Hospital of Mostoles", "collection_date": "1994-08", "geo_loc_name": "Spain: Madrid", "host": "Homo sapiens", "host_disease": "Chronic infection", "isolation_source": "sputum", "lat_lon": "40.3156 N 3.8777 W", "organism_name": "Stenotrophomonas maltophilia"}		GCA_002799135.1	GCA_002799135.1_ASM279913v1_genomic	f__Xanthomonadaceae (UID4214)	55	659	290
GCA_037147775.1	GCF_037147775.1	Stenotrophomonas maltophilia (g-proteobacteria)	Stenotrophomonas maltophilia	Stenotrophomonas maltophilia	Contig		255904	100	0.61	Other	Missing	10	10	AMINOGLYCOSIDE;BETA-LACTAM;COPPER;EFFLUX;QUINOLONE	4	4	2	30	7	366433	0	smaltophilia	28	ASM3714777v1	40324	University of Wisconsin-Madison	255904		SAMN37642791		MMO-2		mosquito	missing		1/3/2022					Stenotrophomonas maltophilia	{"strain": "MMO-2", "isolation source": "mosquito", "collection_date": "2022-03-01", "*geo_loc_name": "USA: Madison, WI", "sample_type": "cell culture", "library_id": "232", "geo_loc_name": "missing", "organism_name": "Stenotrophomonas maltophilia"}		GCA_037147775.1	GCA_037147775.1_ASM3714777v1_genomic	f__Xanthomonadaceae (UID4214)	55	659	290
GCA_002799145.1	GCF_002799145.1	Stenotrophomonas maltophilia (g-proteobacteria)	Stenotrophomonas maltophilia	Stenotrophomonas maltophilia	Contig		289991	100	0	Human	Missing	10	10	AMINOGLYCOSIDE;BETA-LACTAM;COPPER;EFFLUX;QUINOLONE	1	3	0	28	10	122803	0	smaltophilia	31	ASM279914v1	40324	Spanish National Centre for Biotechnology	289991		SAMN06644903		D388	Homo sapiens	urine	Spain: Madrid		1991-12	40.3156 N 3.8777 W				Stenotrophomonas maltophilia	{"strain": "D388", "collected_by": "Hospital of Mostoles", "collection_date": "1991-12", "geo_loc_name": "Spain: Madrid", "host": "Homo sapiens", "host_disease": "Chronic infection", "isolation_source": "urine", "lat_lon": "40.3156 N 3.8777 W", "organism_name": "Stenotrophomonas maltophilia"}		GCA_002799145.1	GCA_002799145.1_ASM279914v1_genomic	f__Xanthomonadaceae (UID4214)	55	659	290
GCA_032025465.1	GCF_032025465.1	Stenotrophomonas maltophilia (g-proteobacteria)	Stenotrophomonas maltophilia_P	Stenotrophomonas maltophilia_P	Contig		3328610	99.89	3.46	Missing	Missing	5	5	AMINOGLYCOSIDE;EFFLUX;QUINOLONE	0	1	0	4	4	76390	1	smaltophilia	-	ASM3202546v1	40324	University of Alabama at Birmingham	3328610		SAMN36390435		ism6	Homo sapiens		USA: Iowa		Missing	41.6610 N 91.5475 W				Stenotrophomonas maltophilia	{"strain": "ism6", "collection_date": "Missing", "env_broad_scale": "Clinical isolate", "env_local_scale": "Lung", "env_medium": "Sputum", "geo_loc_name": "USA: Iowa", "host": "Homo sapiens", "isol_growth_condt": "PMID: 24510848", "lat_lon": "41.6610 N 91.5475 W", "num_replicons": "1", "ref_biomaterial": "PMID: 18419807", "organism_name": "Stenotrophomonas maltophilia"}		GCA_032025465.1	GCA_032025465.1_ASM3202546v1_genomic	f__Xanthomonadaceae (UID4214)	55	659	290
GCA_001676435.1	GCF_001676435.1	Stenotrophomonas maltophilia (g-proteobacteria)	Stenotrophomonas maltophilia_P	Stenotrophomonas maltophilia_P	Contig		268786	99.89	0.21	Animal	Missing	5	5	AMINOGLYCOSIDE;EFFLUX;QUINOLONE	4	2	0	26	1	198565	1	smaltophilia	-	ASM167643v1	40324	UMR5557, University of Lyon	268786		SAMN05190067		SmCVFa1		cattle manure	France: Versailleux		15/4/2012					Stenotrophomonas maltophilia	{"strain": "SmCVFa1", "isolation_source": "cattle manure", "collection_date": "2012-04-15", "geo_loc_name": "France: Versailleux", "sample_type": "cell culture", "organism_name": "Stenotrophomonas maltophilia"}		GCA_001676435.1	GCA_001676435.1_ASM167643v1_genomic	f__Xanthomonadaceae (UID4214)	55	659	290
GCA_037149275.1	GCF_037149275.1	Stenotrophomonas maltophilia (g-proteobacteria)	Stenotrophomonas maltophilia_A	Stenotrophomonas maltophilia_A	Contig		307675	100	0.12	Other	Missing	7	7	AMINOGLYCOSIDE;BETA-LACTAM;EFFLUX;QUINOLONE	1	1	0	28	5	169166	2	smaltophilia	-	ASM3714927v1	40324	University of Wisconsin-Madison	307675		SAMN37642733		USMM131		mosquito	missing		26/9/2012					Stenotrophomonas maltophilia	{"strain": "USMM131", "isolation source": "mosquito", "collection_date": "2012-09-26", "*geo_loc_name": "USA: Harrisburg, PA", "sample_type": "cell culture", "library_id": "174", "geo_loc_name": "missing", "organism_name": "Stenotrophomonas maltophilia"}		GCA_037149275.1	GCA_037149275.1_ASM3714927v1_genomic	f__Xanthomonadaceae (UID4214)	55	659	290
GCA_041354965.1	GCF_041354965.1	Stenotrophomonas maltophilia (g-proteobacteria)	Stenotrophomonas maltophilia	Stenotrophomonas maltophilia	Contig		293001	100	0	Animal	Missing	11	11	AMINOGLYCOSIDE;BETA-LACTAM;COPPER;EFFLUX;QUINOLONE	7	3	1	34	10	316612	0	smaltophilia	1	ASM4135496v1	40324	Chulabhorn Research Institute	293001		SAMN39738406		KPQC22		Laboratory of Biotechnology, CRI	Thailand		9/3/2021					Stenotrophomonas maltophilia	{"strain": "KPQC22", "isolation_source": "Laboratory of Biotechnology, CRI", "collection_date": "2021-03-09", "geo_loc_name": "Thailand", "sample_type": "Bacterial pure culture", "isolate_name_alias": "K279a", "organism_name": "Stenotrophomonas maltophilia"}		GCA_041354965.1	GCA_041354965.1_ASM4135496v1_genomic	f__Xanthomonadaceae (UID4214)	55	659	290
GCA_021554125.1	GCF_021554125.1	Stenotrophomonas maltophilia (g-proteobacteria)	Stenotrophomonas maltophilia	Stenotrophomonas maltophilia	Contig		270687	100	0.38	Other	Missing	21	21	AMINOGLYCOSIDE;BETA-LACTAM;COPPER;EFFLUX;MERCURY;QUATERNARY AMMONIUM;QUINOLONE;SULFONAMIDE;TETRACYCLINE	0	3	0	25	29	125235	0	smaltophilia	-	ASM2155412v1	40324	the First Affiliated Hospital of Anhui Medical University	270687		SAMN13812697		SM-3	Homo sapiens	cell culture	China:Hefei		5/6/2017					Stenotrophomonas maltophilia	{"strain": "SM-3", "host": "Homo sapiens", "collection_date": "2017-06-05", "geo_loc_name": "China:Hefei", "sample_type": "cell culture", "organism_name": "Stenotrophomonas maltophilia"}		GCA_021554125.1	GCA_021554125.1_ASM2155412v1_genomic	f__Xanthomonadaceae (UID4214)	55	659	290
GCA_001676385.1	GCF_001676385.1	Stenotrophomonas maltophilia (g-proteobacteria)	Stenotrophomonas maltophilia_J	Stenotrophomonas maltophilia_J	Contig		276364	99.91	0.34	Other	Missing	4	4	EFFLUX;QUINOLONE	0	4	0	21	8	116266	0	smaltophilia	-	ASM167638v1	40324	UMR5557, University of Lyon	276364		SAMN05188928		Sm46PAILV		horse manure	France:Feucherolles		14/10/2010					Stenotrophomonas maltophilia	{"strain": "Sm46PAILV", "isolation_source": "horse manure", "collection_date": "2010-10-14", "geo_loc_name": "France:Feucherolles", "sample_type": "cell culture", "organism_name": "Stenotrophomonas maltophilia"}		GCA_001676385.1	GCA_001676385.1_ASM167638v1_genomic	f__Xanthomonadaceae (UID4214)	55	659	290
GCA_022630915.1	GCF_022630915.1	Stenotrophomonas maltophilia (g-proteobacteria)	Stenotrophomonas maltophilia	Stenotrophomonas maltophilia	Contig		224717	100	0.17	Other	Missing	7	7	AMINOGLYCOSIDE;BETA-LACTAM;EFFLUX;QUINOLONE	0	1	0	40	15	82490	0	smaltophilia	-	ASM2263091v1	40324	Department of Laboratory Medicine	224717		SAMN26589465		NMG-F-30	dairy cows	pure culture	China:Inner Mongolia		2016					Stenotrophomonas maltophilia	{"strain": "NMG-F-30", "host": "dairy cows", "collection_date": "2016", "geo_loc_name": "China:Inner Mongolia", "sample_type": "pure culture", "organism_name": "Stenotrophomonas maltophilia"}		GCA_022630915.1	GCA_022630915.1_ASM2263091v1_genomic	f__Xanthomonadaceae (UID4214)	55	659	290
GCA_037147895.1	GCF_037147895.1	Stenotrophomonas maltophilia (g-proteobacteria)	Stenotrophomonas maltophilia	Stenotrophomonas maltophilia	Contig		334867	100	0.61	Other	Missing	10	10	AMINOGLYCOSIDE;BETA-LACTAM;COPPER;EFFLUX;QUINOLONE	1	4	3	23	7	192614	0	smaltophilia	28	ASM3714789v1	40324	University of Wisconsin-Madison	334867		SAMN37642796		MMO-164		mosquito	missing		1/3/2022					Stenotrophomonas maltophilia	{"strain": "MMO-164", "isolation source": "mosquito", "collection_date": "2022-03-01", "*geo_loc_name": "USA: Madison, WI", "sample_type": "cell culture", "library_id": "237", "geo_loc_name": "missing", "organism_name": "Stenotrophomonas maltophilia"}		GCA_037147895.1	GCA_037147895.1_ASM3714789v1_genomic	f__Xanthomonadaceae (UID4214)	55	659	290
GCA_049384985.1	GCF_049384985.1	Stenotrophomonas maltophilia (g-proteobacteria)	Stenotrophomonas maltophilia_G	Stenotrophomonas maltophilia_G	Contig		244517	100	0.39	Human	Missing	10	10	AMINOGLYCOSIDE;BETA-LACTAM;COPPER;EFFLUX;QUINOLONE	3	5	2	44	10	236952	1	smaltophilia	133	ASM4938498v1	40324	Lebanese American university	244517		SAMN39200952		CASM89	Homo sapiens	tissue	Lebanon		11/10/2022					Stenotrophomonas maltophilia	{"strain": "CASM89", "host": "Homo sapiens", "isolation_source": "tissue", "collection_date": "2022-10-11", "geo_loc_name": "Lebanon", "sample_type": "Whole organism", "organism_name": "Stenotrophomonas maltophilia"}		GCA_049384985.1	GCA_049384985.1_ASM4938498v1_genomic	f__Xanthomonadaceae (UID4214)	55	659	290
GCA_037149755.1	GCF_037149755.1	Stenotrophomonas maltophilia (g-proteobacteria)	Stenotrophomonas maltophilia_A	Stenotrophomonas maltophilia_A	Contig		286562	100	0.12	Other	Missing	7	7	AMINOGLYCOSIDE;BETA-LACTAM;EFFLUX;QUINOLONE	0	1	1	25	4	103251	2	smaltophilia	-	ASM3714975v1	40324	University of Wisconsin-Madison	286562		SAMN37642732		USHLN265		mosquito	missing		26/9/2012					Stenotrophomonas maltophilia	{"strain": "USHLN265", "isolation source": "mosquito", "collection_date": "2012-09-26", "*geo_loc_name": "USA: Harrisburg, PA", "sample_type": "cell culture", "library_id": "173", "geo_loc_name": "missing", "organism_name": "Stenotrophomonas maltophilia"}		GCA_037149755.1	GCA_037149755.1_ASM3714975v1_genomic	f__Xanthomonadaceae (UID4214)	55	659	290
GCA_041354975.1	GCF_041354975.1	Stenotrophomonas maltophilia (g-proteobacteria)	Stenotrophomonas maltophilia	Stenotrophomonas maltophilia	Contig		341786	100	0	Animal	Missing	11	11	AMINOGLYCOSIDE;BETA-LACTAM;COPPER;EFFLUX;QUINOLONE	4	3	1	31	11	238147	0	smaltophilia	1	ASM4135497v1	40324	Chulabhorn Research Institute	341786		SAMN39738407		KPQC24		Laboratory of Biotechnology, CRI	Thailand		9/3/2021					Stenotrophomonas maltophilia	{"strain": "KPQC24", "isolation_source": "Laboratory of Biotechnology, CRI", "collection_date": "2021-03-09", "geo_loc_name": "Thailand", "sample_type": "Bacterial pure culture", "isolate_name_alias": "K279a", "organism_name": "Stenotrophomonas maltophilia"}		GCA_041354975.1	GCA_041354975.1_ASM4135497v1_genomic	f__Xanthomonadaceae (UID4214)	55	659	290
GCA_013345715.1	GCF_013345715.1	Stenotrophomonas maltophilia (g-proteobacteria)	Stenotrophomonas maltophilia	Stenotrophomonas maltophilia	Contig		204544	100	0.39	Animal	Missing	12	12	AMINOGLYCOSIDE;AMINOGLYCOSIDE/QUINOLONE;BETA-LACTAM;EFFLUX;PHENICOL;QUATERNARY AMMONIUM;QUINOLONE;SULFONAMIDE	4	2	0	36	5	278843	0	smaltophilia	119	ASM1334571v1	40324	Faculty of Biology at Sofia University "St. Kliment Ohridski"	204544		SAMN15177966		SM130	Homo sapiens	tracheobronchial aspirate	Bulgaria:Sofia		19/10/2015	42.69 N 23.32 E				Stenotrophomonas maltophilia	{"strain": "SM130", "collected_by": "Prof. T. Strateva", "collection_date": "2015-10-19", "geo_loc_name": "Bulgaria:Sofia", "host": "Homo sapiens", "host_disease": "Ventilator-associated pneumonia (VAP)", "isolation_source": "tracheobronchial aspirate", "lat_lon": "42.69 N 23.32 E", "host_age": "44 years", "host_disease_outcome": "recovery", "host_sex": "male", "organism_name": "Stenotrophomonas …		GCA_013345715.1	GCA_013345715.1_ASM1334571v1_genomic	f__Xanthomonadaceae (UID4214)	55	659	290
GCA_040704935.1	GCF_040704935.1	Stenotrophomonas maltophilia (g-proteobacteria)	Stenotrophomonas maltophilia_AM	Stenotrophomonas maltophilia_AM	Contig		216266	100	1.61	Other	Missing	17	17	AMINOGLYCOSIDE;BETA-LACTAM;COPPER;EFFLUX;QUINOLONE	5	3	0	35	9	295449	0	smaltophilia	39	ASM4070493v1	40324	CIISA - Centre of Interdisciplinary Research in Animal Health, Faculty of Veterinary Medicine, Unive	216266		SAMN42318111		B4E_E4A2		Examination room sink	Portugal: Lisbon		2023-03					Stenotrophomonas maltophilia	{"strain": "B4E_E4A2", "collection_date": "2023-03", "geo_loc_name": "Portugal: Lisbon", "isolation_source": "Examination room sink", "source_type": "environmental", "purpose_of_sampling": "Screening", "sequenced_by": "Illumina", "env_broad_scale": "Small animal Veterinary Practice", "env_local_scale": "Examination room sink", "collected_by": "missing", "organism_name": "Stenotrophomonas maltophi…		GCA_040704935.1	GCA_040704935.1_ASM4070493v1_genomic	f__Xanthomonadaceae (UID4214)	55	659	290
GCA_034809285.1	GCF_034809285.1	Stenotrophomonas maltophilia (g-proteobacteria)	Stenotrophomonas maltophilia	Stenotrophomonas maltophilia	Contig		240758	100	0.34	Other	Missing	10	10	AMINOGLYCOSIDE;BETA-LACTAM;COPPER;EFFLUX;QUINOLONE	1	3	0	37	12	158388	0	smaltophilia	138	ASM3480928v1	40324	Lebanese American university	240758		SAMN37523150		CASM34	Homo sapiens	DTA	Lebanon		11/10/2022					Stenotrophomonas maltophilia	{"strain": "CASM34", "host": "Homo sapiens", "isolation_source": "DTA", "collection_date": "2022-10-11", "geo_loc_name": "Lebanon", "sample_type": "Whole organism", "organism_name": "Stenotrophomonas maltophilia"}		GCA_034809285.1	GCA_034809285.1_ASM3480928v1_genomic	f__Xanthomonadaceae (UID4214)	55	659	290
GCA_001676295.1	GCF_001676295.1	Stenotrophomonas maltophilia (g-proteobacteria)	Stenotrophomonas sepilia	Stenotrophomonas sepilia	Contig		205782	100	0.86	Other	Missing	7	7	AMINOGLYCOSIDE;BETA-LACTAM;EFFLUX;QUINOLONE	4	1	0	38	16	225638	0	smaltophilia	-	ASM167629v1	40324	UMR5557, University of Lyon	205782		SAMN05188742		Sm32COP		horse manure	France:Feucherolles		14/10/2010					Stenotrophomonas maltophilia	{"strain": "Sm32COP", "isolation_source": "horse manure", "collection_date": "2010-10-14", "geo_loc_name": "France:Feucherolles", "sample_type": "cell culture", "organism_name": "Stenotrophomonas maltophilia"}		GCA_001676295.1	GCA_001676295.1_ASM167629v1_genomic	f__Xanthomonadaceae (UID4214)	55	659	290
GCA_045800595.1	GCF_045800595.1	Stenotrophomonas maltophilia (g-proteobacteria)	Stenotrophomonas maltophilia	Stenotrophomonas maltophilia	Contig		249577	100	1.15	Human	Missing	24	19	AMINOGLYCOSIDE;BETA-LACTAM;COPPER;EFFLUX;MERCURY;QUINOLONE	3	3	1	37	14	297175	0	smaltophilia	88	ASM4580059v1	40324	Northwestern University	249577		SAMN44521699		UPSm1	Homo sapiens	tracheal aspirate	USA: Philadelphia		2010	39.952305 N 75.193703 W				Stenotrophomonas maltophilia	{"strain": "UPSm1", "collected_by": "Paul Edelstein", "collection_date": "2010", "geo_loc_name": "USA: Philadelphia", "host": "Homo sapiens", "host_disease": "respiratory", "isolation_source": "tracheal aspirate", "lat_lon": "39.952305 N 75.193703 W", "organism_name": "Stenotrophomonas maltophilia"}		GCA_045800595.1	GCA_045800595.1_ASM4580059v1_genomic	f__Xanthomonadaceae (UID4214)	55	659	290
GCA_021554355.1	GCF_021554355.1	Stenotrophomonas maltophilia (g-proteobacteria)	Stenotrophomonas maltophilia	Stenotrophomonas maltophilia	Contig		236995	100	0.05	Other	Missing	15	15	AMINOGLYCOSIDE;BETA-LACTAM;EFFLUX;QUINOLONE	2	4	0	34	37	174102	0	smaltophilia	115	ASM2155435v1	40324	the First Affiliated Hospital of Anhui Medical University	236995		SAMN13826883		SM-11	Homo sapiens	cell culture	China:Hefei		23/7/2017					Stenotrophomonas maltophilia	{"strain": "SM-11", "host": "Homo sapiens", "collection_date": "2017-07-23", "geo_loc_name": "China:Hefei", "sample_type": "cell culture", "organism_name": "Stenotrophomonas maltophilia"}		GCA_021554355.1	GCA_021554355.1_ASM2155435v1_genomic	f__Xanthomonadaceae (UID4214)	55	659	290
GCA_032025625.1	GCF_032025625.1	Stenotrophomonas maltophilia (g-proteobacteria)	Stenotrophomonas maltophilia_AT	Stenotrophomonas maltophilia_AT	Contig		1484804	100	2.45	Missing	Missing	6	6	AMINOGLYCOSIDE;EFFLUX;QUINOLONE	0	1	0	6	11	99459	0	smaltophilia	-	ASM3202562v1	40324	University of Alabama at Birmingham	1484804		SAMN36390439		msm3	Homo sapiens		USA: Alabama		2016-09	33.5020 N 86.8057 W				Stenotrophomonas maltophilia	{"strain": "msm3", "collection_date": "2016-09", "env_broad_scale": "Clinical isolate", "env_local_scale": "Lung", "env_medium": "Sputum", "geo_loc_name": "USA: Alabama", "host": "Homo sapiens", "isol_growth_condt": "PMID: 24510848", "lat_lon": "33.5020 N 86.8057 W", "num_replicons": "1", "ref_biomaterial": "PMID: 18419807", "organism_name": "Stenotrophomonas maltophilia"}		GCA_032025625.1	GCA_032025625.1_ASM3202562v1_genomic	f__Xanthomonadaceae (UID4214)	55	659	290
GCA_037146195.1	GCF_037146195.1	Stenotrophomonas maltophilia (g-proteobacteria)	Stenotrophomonas maltophilia	Stenotrophomonas maltophilia	Contig		269015	100	0.61	Other	Missing	10	10	AMINOGLYCOSIDE;BETA-LACTAM;COPPER;EFFLUX;QUINOLONE	3	4	2	34	8	264014	0	smaltophilia	28	ASM3714619v1	40324	University of Wisconsin-Madison	269015		SAMN37642793		MMO-6		mosquito	missing		1/3/2022					Stenotrophomonas maltophilia	{"strain": "MMO-6", "isolation source": "mosquito", "collection_date": "2022-03-01", "*geo_loc_name": "USA: Madison, WI", "sample_type": "cell culture", "library_id": "234", "geo_loc_name": "missing", "organism_name": "Stenotrophomonas maltophilia"}		GCA_037146195.1	GCA_037146195.1_ASM3714619v1_genomic	f__Xanthomonadaceae (UID4214)	55	659	290
GCA_034809125.1	GCF_034809125.1	Stenotrophomonas maltophilia (g-proteobacteria)	Stenotrophomonas sp003028475	Stenotrophomonas sp003028475	Contig		254187	100	1.46	Other	Missing	13	13	COPPER;EFFLUX;MERCURY;QUINOLONE	1	1	0	39	7	179633	1	smaltophilia	34	ASM3480912v1	40324	Lebanese American university	254187		SAMN37523157		CASM85	Homo sapiens	BRONCHIAL	Lebanon		11/10/2022					Stenotrophomonas maltophilia	{"strain": "CASM85", "host": "Homo sapiens", "isolation_source": "BRONCHIAL", "collection_date": "2022-10-11", "geo_loc_name": "Lebanon", "sample_type": "Whole organism", "organism_name": "Stenotrophomonas maltophilia"}		GCA_034809125.1	GCA_034809125.1_ASM3480912v1_genomic	f__Xanthomonadaceae (UID4214)	55	659	290
GCA_004794075.1	GCF_004794075.1	Stenotrophomonas maltophilia (g-proteobacteria)	Stenotrophomonas nematodicola	Stenotrophomonas nematodicola	Contig		230190	100	0.46	Other	Missing	1	1	EFFLUX	3	2	0	32	9	130125	1	smaltophilia	-	ASM479407v1	40324	University of Toronto	230190		SAMN10878308		NM62_B4-13	Mus musculus	gut	Canada: Toronto		2016	not applicable				Stenotrophomonas maltophilia	{"strain": "NM62_B4-13", "collection_date": "2016", "env_broad_scale": "Not applicable", "env_local_scale": "Not applicable", "env_medium": "Not applicable", "geo_loc_name": "Canada: Toronto", "host": "Mus musculus", "isol_growth_condt": "not applicable", "lat_lon": "not applicable", "num_replicons": "not applicable", "ref_biomaterial": "missing", "estimated_size": "4282796", "extrachrom_elements…		GCA_004794075.1	GCA_004794075.1_ASM479407v1_genomic	f__Xanthomonadaceae (UID4214)	55	659	290
GCA_001286925.1	GCF_001286925.1	Stenotrophomonas maltophilia (g-proteobacteria)	Stenotrophomonas sepilia	Stenotrophomonas sepilia	Contig		198115	99.66	0.34	Missing	Missing	9	9	AMINOGLYCOSIDE;BETA-LACTAM;COPPER;EFFLUX;QUINOLONE	1	2	0	35	5	147559	0	smaltophilia	121	Stenotrophomonas maltophilia mecca isolate	40324	KAUST	198115		SAMEA3751020	Mecca									sm_mecca		Stenotrophomonas maltophilia	{"ena first public": "2015-08-27", "ena last update": "2015-06-30", "ena-checklist": "ERC000011", "external id": "SAMEA3751020", "insdc center alias": "KAUST", "insdc center name": "King Abdullah University of Science and Technology", "insdc first public": "2015-08-27T17:01:15Z", "insdc last update": "2015-06-30T10:17:19Z", "insdc status": "public", "submitter id": "sm_mecca", "isolate": "Mecca",…		GCA_001286925.1	GCA_001286925.1_Stenotrophomonas_maltophilia_mecca_isolate_genomic	f__Xanthomonadaceae (UID4214)	55	659	290
GCA_037148735.1	GCF_037148735.1	Stenotrophomonas maltophilia (g-proteobacteria)	Stenotrophomonas maltophilia	Stenotrophomonas maltophilia	Contig		198357	100	0.61	Other	Missing	10	10	AMINOGLYCOSIDE;BETA-LACTAM;COPPER;EFFLUX;QUINOLONE	3	4	1	33	9	361076	0	smaltophilia	28	ASM3714873v1	40324	University of Wisconsin-Madison	198357		SAMN37642790		MMO-1		mosquito	missing		1/3/2022					Stenotrophomonas maltophilia	{"strain": "MMO-1", "isolation source": "mosquito", "collection_date": "2022-03-01", "*geo_loc_name": "USA: Madison, WI", "sample_type": "cell culture", "library_id": "231", "geo_loc_name": "missing", "organism_name": "Stenotrophomonas maltophilia"}		GCA_037148735.1	GCA_037148735.1_ASM3714873v1_genomic	f__Xanthomonadaceae (UID4214)	55	659	290
GCA_049385665.1	GCF_049385665.1	Stenotrophomonas maltophilia (g-proteobacteria)	Stenotrophomonas maltophilia	Stenotrophomonas maltophilia	Contig		319331	100	0.18	Other	Missing	16	16	AMINOGLYCOSIDE;BETA-LACTAM;COPPER;EFFLUX;MERCURY;QUINOLONE	3	3	0	35	5	180897	0	smaltophilia	208	ASM4938566v1	40324	Lebanese American university	319331		SAMN39201045		CASM44	Homo sapiens	bone	Lebanon		11/10/2022					Stenotrophomonas maltophilia	{"strain": "CASM44", "host": "Homo sapiens", "isolation_source": "bone", "collection_date": "2022-10-11", "geo_loc_name": "Lebanon", "sample_type": "Whole organism", "organism_name": "Stenotrophomonas maltophilia"}		GCA_049385665.1	GCA_049385665.1_ASM4938566v1_genomic	f__Xanthomonadaceae (UID4214)	55	659	290
GCA_024126675.1	GCF_024126675.1	Stenotrophomonas maltophilia (g-proteobacteria)	Stenotrophomonas maltophilia_P	Stenotrophomonas maltophilia_P	Contig		193640	99.89	0	Other	Missing	5	5	AMINOGLYCOSIDE;EFFLUX;QUINOLONE	0	3	0	34	2	105217	1	smaltophilia	-	ASM2412667v1	40324	Palacky University Olomouc	193640		SAMN29162807		S297-4	Gallus gallus	whole organism	Czech Republic: Moravia		2020					Stenotrophomonas maltophilia	{"strain": "S297-4", "host": "Gallus gallus", "collection_date": "2020", "geo_loc_name": "Czech Republic: Moravia", "sample_type": "whole organism", "organism_name": "Stenotrophomonas maltophilia"}		GCA_024126675.1	GCA_024126675.1_ASM2412667v1_genomic	f__Xanthomonadaceae (UID4214)	55	659	290
GCA_002189565.1	GCF_002189565.1	Stenotrophomonas maltophilia (g-proteobacteria)	Stenotrophomonas maltophilia	Stenotrophomonas maltophilia	Contig		196365	100	0	Environment	Missing	8	8	AMINOGLYCOSIDE;BETA-LACTAM;EFFLUX;QUINOLONE	3	3	0	38	9	277820	0	smaltophilia	222	ASM218956v1	40324	Curtin University	196365		SAMN06678627		SB275		water	Australia: Perth		2016	31.9529 S 115.86 E				Stenotrophomonas maltophilia	{"strain": "SB275", "collected_by": "Julie Glady-Croue", "collection_date": "2016", "geo_loc_name": "Australia: Perth", "isolation_source": "water", "lat_lon": "31.9529 S 115.86 E", "organism_name": "Stenotrophomonas maltophilia"}		GCA_002189565.1	GCA_002189565.1_ASM218956v1_genomic	f__Xanthomonadaceae (UID4214)	55	659	290
GCA_002799105.1	GCF_002799105.1	Stenotrophomonas maltophilia (g-proteobacteria)	Stenotrophomonas maltophilia	Stenotrophomonas maltophilia	Contig		722774	100	0	Human	Missing	7	7	AMINOGLYCOSIDE;BETA-LACTAM;EFFLUX;QUINOLONE	1	3	1	15	10	130054	0	smaltophilia	-	ASM279910v1	40324	Spanish National Centre for Biotechnology	722774		SAMN06644906		E539	Homo sapiens	Pus from a wound	Spain: Madrid		1993-01	40.3156 N 3.8777 W				Stenotrophomonas maltophilia	{"strain": "E539", "collected_by": "Hospital de Mostoles", "collection_date": "1993-01", "geo_loc_name": "Spain: Madrid", "host": "Homo sapiens", "host_disease": "Chronic infection", "isolation_source": "Pus from a wound", "lat_lon": "40.3156 N 3.8777 W", "organism_name": "Stenotrophomonas maltophilia"}		GCA_002799105.1	GCA_002799105.1_ASM279910v1_genomic	f__Xanthomonadaceae (UID4214)	55	659	290
GCA_040704805.1	GCF_040704805.1	Stenotrophomonas maltophilia (g-proteobacteria)	Stenotrophomonas maltophilia	Stenotrophomonas maltophilia	Contig		179000	100	0.81	Other	Missing	17	17	AMINOGLYCOSIDE;BETA-LACTAM;COPPER;EFFLUX;QUINOLONE	1	3	1	40	7	189684	0	smaltophilia	27	ASM4070480v1	40324	CIISA - Centre of Interdisciplinary Research in Animal Health, Faculty of Veterinary Medicine, Unive	179000		SAMN42318126		EX2C4P3		Cage	Portugal: Porto		2023-11					Stenotrophomonas maltophilia	{"strain": "EX2C4P3", "collection_date": "2023-11", "geo_loc_name": "Portugal: Porto", "isolation_source": "Cage", "source_type": "environmental", "purpose_of_sampling": "Screening", "sequenced_by": "Illumina", "env_broad_scale": "Small animal veterinary practice", "env_local_scale": "Cage", "collected_by": "missing", "organism_name": "Stenotrophomonas maltophilia"}		GCA_040704805.1	GCA_040704805.1_ASM4070480v1_genomic	f__Xanthomonadaceae (UID4214)	55	659	290
GCA_049384945.1	GCF_049384945.1	Stenotrophomonas maltophilia (g-proteobacteria)	Stenotrophomonas maltophilia	Stenotrophomonas maltophilia	Contig		191879	100	0	Other	Missing	7	7	AMINOGLYCOSIDE;BETA-LACTAM;EFFLUX;QUINOLONE	1	2	0	37	10	136285	0	smaltophilia	-	ASM4938494v1	40324	Lebanese American university	191879		SAMN39200954		CASM95	Homo sapiens	DTA	Lebanon		11/10/2022					Stenotrophomonas maltophilia	{"strain": "CASM95", "host": "Homo sapiens", "isolation_source": "DTA", "collection_date": "2022-10-11", "geo_loc_name": "Lebanon", "sample_type": "Whole organism", "organism_name": "Stenotrophomonas maltophilia"}		GCA_049384945.1	GCA_049384945.1_ASM4938494v1_genomic	f__Xanthomonadaceae (UID4214)	55	659	290
GCA_022630615.1	GCF_022630615.1	Stenotrophomonas maltophilia (g-proteobacteria)	Stenotrophomonas maltophilia_AM	Stenotrophomonas maltophilia_AM	Contig		199060	100	0	Other	Missing	7	7	AMINOGLYCOSIDE;BETA-LACTAM;EFFLUX;QUINOLONE	0	3	0	42	3	117470	0	smaltophilia	-	ASM2263061v1	40324	Department of Laboratory Medicine	199060		SAMN26589452		JL-F-22-1	dairy cows	pure culture	China:Jilin		2016					Stenotrophomonas maltophilia	{"strain": "JL-F-22-1", "host": "dairy cows", "collection_date": "2016", "geo_loc_name": "China:Jilin", "sample_type": "pure culture", "organism_name": "Stenotrophomonas maltophilia"}		GCA_022630615.1	GCA_022630615.1_ASM2263061v1_genomic	f__Xanthomonadaceae (UID4214)	55	659	290
GCA_034809165.1	GCF_034809165.1	Stenotrophomonas maltophilia (g-proteobacteria)	Stenotrophomonas sp003028475	Stenotrophomonas sp003028475	Contig		173894	100	0.08	Other	Missing	13	13	COPPER;EFFLUX;MERCURY;QUINOLONE	2	2	2	38	6	137306	1	smaltophilia	34	ASM3480916v1	40324	Lebanese American university	173894		SAMN37523155		CASM76	Homo sapiens	DTA	Lebanon		11/10/2022					Stenotrophomonas maltophilia	{"strain": "CASM76", "host": "Homo sapiens", "isolation_source": "DTA", "collection_date": "2022-10-11", "geo_loc_name": "Lebanon", "sample_type": "Whole organism", "organism_name": "Stenotrophomonas maltophilia"}		GCA_034809165.1	GCA_034809165.1_ASM3480916v1_genomic	f__Xanthomonadaceae (UID4214)	55	659	290
GCA_003062375.2	GCF_003062375.2	Stenotrophomonas maltophilia (g-proteobacteria)	Stenotrophomonas maltophilia	Stenotrophomonas maltophilia	Contig		166323	100	0.34	Human	Missing	8	8	AMINOGLYCOSIDE;BETA-LACTAM;EFFLUX;QUINOLONE	1	2	0	45	8	123246	0	smaltophilia	-	ASM306237v2	40324	Universidade do Estado do Rio de Janeiro	166323		SAMN08767397		16185	Homo sapiens	sputum	Brazil		11/3/2013	22.54 S 43.12 W				Stenotrophomonas maltophilia	{"strain": "16185", "collected_by": "Laboratory of Bacteriology at the State University of Rio de Janeiro", "collection_date": "2013-03-11", "geo_loc_name": "Brazil", "host": "Homo sapiens", "host_disease": "Cystic fibrosis", "isolation_source": "sputum", "lat_lon": "22.54 S 43.12 W", "organism_name": "Stenotrophomonas maltophilia"}		GCA_003062375.2	GCA_003062375.2_ASM306237v2_genomic	f__Xanthomonadaceae (UID4214)	55	659	290
GCA_013282585.1	GCF_013282585.1	Stenotrophomonas maltophilia (g-proteobacteria)	Stenotrophomonas maltophilia	Stenotrophomonas maltophilia	Contig		218175	100	0	Environment	Missing	16	16	AMINOGLYCOSIDE;BETA-LACTAM;COPPER;EFFLUX;MERCURY;QUINOLONE	4	5	1	38	16	350279	0	smaltophilia	31	ASM1328258v1	40324	Norwegian University of Life Sciences	218175		SAMN13865298		NMBU_R2		surface water	Norway:Aas		2018-12					Stenotrophomonas maltophilia	{"strain": "NMBU_R2", "isolation_source": "surface water", "collection_date": "2018-12", "geo_loc_name": "Norway:Aas", "sample_type": "single cell", "organism_name": "Stenotrophomonas maltophilia"}		GCA_013282585.1	GCA_013282585.1_ASM1328258v1_genomic	f__Xanthomonadaceae (UID4214)	55	659	290
GCA_014489825.1	GCF_014489825.1	Stenotrophomonas maltophilia (g-proteobacteria)	Stenotrophomonas maltophilia	Stenotrophomonas maltophilia	Contig		199093	100	0.69	Other	Missing	8	8	AMINOGLYCOSIDE;BETA-LACTAM;EFFLUX;QUINOLONE	2	1	0	31	1	162655	0	smaltophilia	440	ASM1448982v1	40324	University of Illinois at Chicago	199093		SAMN14089768		1064209	Homo sapiens	pulmonary	USA		2018					Stenotrophomonas maltophilia	{"strain": "1064209", "host": "Homo sapiens", "isolation_source": "pulmonary", "collection_date": "2018", "geo_loc_name": "USA", "sample_type": "Cell culture", "biomaterial_provider": "Pharmacy Practice, University of Illinois at Chicago, 833 S. Wood St. 164 PHARM, Chicago, IL 60612, USA", "organism_name": "Stenotrophomonas maltophilia"}		GCA_014489825.1	GCA_014489825.1_ASM1448982v1_genomic	f__Xanthomonadaceae (UID4214)	55	659	290
GCA_040704915.1	GCF_040704915.1	Stenotrophomonas maltophilia (g-proteobacteria)	Stenotrophomonas maltophilia	Stenotrophomonas maltophilia	Contig		151990	100	0.71	Other	Missing	24	24	AMINOGLYCOSIDE;BETA-LACTAM;COPPER;EFFLUX;MERCURY;QUINOLONE	4	7	3	48	15	203207	0	smaltophilia	5	ASM4070491v1	40324	CIISA - Centre of Interdisciplinary Research in Animal Health, Faculty of Veterinary Medicine, Unive	151990		SAMN42318114		C6EE4A1		Examination room sink	Portugal: Lisbon		2023-03					Stenotrophomonas maltophilia	{"strain": "C6EE4A1", "collection_date": "2023-03", "geo_loc_name": "Portugal: Lisbon", "isolation_source": "Examination room sink", "source_type": "environmental", "purpose_of_sampling": "Screening", "sequenced_by": "Illumina", "env_broad_scale": "Small animal Veterinary Practice", "env_local_scale": "Examination room sink", "collected_by": "missing", "organism_name": "Stenotrophomonas maltophil…		GCA_040704915.1	GCA_040704915.1_ASM4070491v1_genomic	f__Xanthomonadaceae (UID4214)	55	659	290
GCA_021554615.1	GCF_021554615.1	Stenotrophomonas maltophilia (g-proteobacteria)	Stenotrophomonas maltophilia	Stenotrophomonas maltophilia	Contig		363195	99.66	0.12	Other	Missing	10	10	AMINOGLYCOSIDE;BETA-LACTAM;COPPER;EFFLUX;QUINOLONE	1	4	0	19	13	211634	0	smaltophilia	-	ASM2155461v1	40324	the First Affiliated Hospital of Anhui Medical University	363195		SAMN13830225		SM-32	Homo sapiens	cell culture	China:Hefei		28/7/2017					Stenotrophomonas maltophilia	{"strain": "SM-32", "host": "Homo sapiens", "collection_date": "2017-07-28", "geo_loc_name": "China:Hefei", "sample_type": "cell culture", "organism_name": "Stenotrophomonas maltophilia"}		GCA_021554615.1	GCA_021554615.1_ASM2155461v1_genomic	f__Xanthomonadaceae (UID4214)	55	659	290
GCA_018917605.1	GCF_018917605.1	Stenotrophomonas maltophilia (g-proteobacteria)	Stenotrophomonas maltophilia	Stenotrophomonas maltophilia	Contig		164295	100	0.07	Other	Missing	23	23	AMINOGLYCOSIDE;BETA-LACTAM;COPPER;EFFLUX;MERCURY;QUINOLONE	4	1	0	52	18	318753	0	smaltophilia	27	ASM1891760v1	40324	The Institute of Microbiology of the Chinese Academy of Sciences	164295		SAMN19374041		N82	Macaca fascicularis	feces	China: Suzhou		2019-08					Stenotrophomonas maltophilia	{"strain": "N82", "isolation_source": "feces", "host": "Macaca fascicularis", "collection_date": "2019-08", "geo_loc_name": "China: Suzhou", "sample_type": "cell culture", "organism_name": "Stenotrophomonas maltophilia"}		GCA_018917605.1	GCA_018917605.1_ASM1891760v1_genomic	f__Xanthomonadaceae (UID4214)	55	659	290
GCA_021554335.1	GCF_021554335.1	Stenotrophomonas maltophilia (g-proteobacteria)	Stenotrophomonas maltophilia	Stenotrophomonas maltophilia	Contig		173455	100	0.69	Other	Missing	9	9	AMINOGLYCOSIDE;BETA-LACTAM;COPPER;EFFLUX;QUINOLONE	3	3	1	41	46	215580	0	smaltophilia	-	ASM2155433v1	40324	the First Affiliated Hospital of Anhui Medical University	173455		SAMN13826884		SM-17	Homo sapiens	cell culture	China:Hefei		29/8/2017					Stenotrophomonas maltophilia	{"strain": "SM-17", "host": "Homo sapiens", "collection_date": "2017-08-29", "geo_loc_name": "China:Hefei", "sample_type": "cell culture", "organism_name": "Stenotrophomonas maltophilia"}		GCA_021554335.1	GCA_021554335.1_ASM2155433v1_genomic	f__Xanthomonadaceae (UID4214)	55	659	290
GCA_029907915.1	GCF_029907915.1	Stenotrophomonas maltophilia (g-proteobacteria)	Stenotrophomonas maltophilia	Stenotrophomonas maltophilia	Contig		339362	100	0.69	Human	Missing	8	8	AMINOGLYCOSIDE;BETA-LACTAM;EFFLUX;QUINOLONE	0	5	0	21	4	167131	0	smaltophilia	4	ASM2990791v1	40324	SRCAMB	339362		SAMN34063392		SCPM-O-B-9793 (SDD001SM)	Homo sapiens	sputum	Russia: Moscow		16/9/2021					Stenotrophomonas maltophilia	{"strain": "SCPM-O-B-9793 (SDD001SM)", "host": "Homo sapiens", "isolation_source": "sputum", "collection_date": "2021-09-16", "geo_loc_name": "Russia: Moscow", "sample_type": "Cell culture", "organism_name": "Stenotrophomonas maltophilia"}		GCA_029907915.1	GCA_029907915.1_ASM2990791v1_genomic	f__Xanthomonadaceae (UID4214)	55	659	290
GCA_032025665.1	GCF_032025665.1	Stenotrophomonas maltophilia (g-proteobacteria)	Stenotrophomonas sepilia	Stenotrophomonas sepilia	Contig		1401757	99.66	1.79	Missing	Missing	5	5	BETA-LACTAM;EFFLUX;QUINOLONE	0	1	0	7	17	112238	0	smaltophilia	-	ASM3202566v1	40324	University of Alabama at Birmingham	1401757		SAMN36390442		msm6	Homo sapiens		USA: Alabama		2016-09	33.5020 N 86.8057 W				Stenotrophomonas maltophilia	{"strain": "msm6", "collection_date": "2016-09", "env_broad_scale": "Clinical isolate", "env_local_scale": "Blood", "env_medium": "Blood", "geo_loc_name": "USA: Alabama", "host": "Homo sapiens", "isol_growth_condt": "PMID: 24510848", "lat_lon": "33.5020 N 86.8057 W", "num_replicons": "1", "ref_biomaterial": "PMID: 18419807", "organism_name": "Stenotrophomonas maltophilia"}		GCA_032025665.1	GCA_032025665.1_ASM3202566v1_genomic	f__Xanthomonadaceae (UID4214)	55	659	290
GCA_021554375.1	GCF_021554375.1	Stenotrophomonas maltophilia (g-proteobacteria)	Stenotrophomonas maltophilia	Stenotrophomonas maltophilia	Contig		173455	100	0.69	Other	Missing	9	9	AMINOGLYCOSIDE;BETA-LACTAM;COPPER;EFFLUX;QUINOLONE	3	3	1	41	47	212385	0	smaltophilia	-	ASM2155437v1	40324	the First Affiliated Hospital of Anhui Medical University	173455		SAMN13826906		SM-18	Homo sapiens	cell culture	China:Hefei		11/10/2017					Stenotrophomonas maltophilia	{"strain": "SM-18", "host": "Homo sapiens", "collection_date": "2017-10-11", "geo_loc_name": "China:Hefei", "sample_type": "cell culture", "organism_name": "Stenotrophomonas maltophilia"}		GCA_021554375.1	GCA_021554375.1_ASM2155437v1_genomic	f__Xanthomonadaceae (UID4214)	55	659	290
GCA_022630935.1	GCF_022630935.1	Stenotrophomonas maltophilia (g-proteobacteria)	Stenotrophomonas maltophilia	Stenotrophomonas maltophilia	Contig		175355	100	0	Other	Missing	7	7	AMINOGLYCOSIDE;BETA-LACTAM;EFFLUX;QUINOLONE	1	1	0	40	14	128814	0	smaltophilia	-	ASM2263093v1	40324	Department of Laboratory Medicine	175355		SAMN26589466		NMG-F-34-1	dairy cows	pure culture	China:Inner Mongolia		2016					Stenotrophomonas maltophilia	{"strain": "NMG-F-34-1", "host": "dairy cows", "collection_date": "2016", "geo_loc_name": "China:Inner Mongolia", "sample_type": "pure culture", "organism_name": "Stenotrophomonas maltophilia"}		GCA_022630935.1	GCA_022630935.1_ASM2263093v1_genomic	f__Xanthomonadaceae (UID4214)	55	659	290
GCA_013464125.1	GCF_013464125.1	Stenotrophomonas maltophilia (g-proteobacteria)	Stenotrophomonas maltophilia_Q	Stenotrophomonas maltophilia_Q	Contig		150813	100	1.45	Other	Missing	22	17	AMINOGLYCOSIDE;BETA-LACTAM;COPPER;EFFLUX;MERCURY;QUINOLONE	4	6	1	51	4	172343	0	smaltophilia	130	ASM1346412v1	40324	Universitat Autonoma de Barcelona	150813		SAMN10131049		OG156	Homo sapiens	Oropharinx	Slovenia: Golnik		2012	46.329283 N 14.332308 E				Stenotrophomonas maltophilia	{"strain": "OG156", "collected_by": "University Clinic of Respiratory and Allergic Disease", "collection_date": "2012", "geo_loc_name": "Slovenia: Golnik", "host": "Homo sapiens", "host_disease": "Not available", "isolation_source": "Oropharinx", "lat_lon": "46.329283 N 14.332308 E", "organism_name": "Stenotrophomonas maltophilia"}		GCA_013464125.1	GCA_013464125.1_ASM1346412v1_genomic	f__Xanthomonadaceae (UID4214)	55	659	290
GCA_047497475.1	GCF_047497475.1	Stenotrophomonas maltophilia (g-proteobacteria)	Stenotrophomonas sp913778665	Stenotrophomonas sp913778665	Contig		175474	99.89	0.46	Other	Missing	5	5	BETA-LACTAM;EFFLUX;QUINOLONE	0	2	0	42	2	103735	1	smaltophilia	-	ASM4749747v1	40324	Fujita Health University School of Medicine	175474		SAMN38257313	not applicable	FR015	Homo sapiens	missing	Japan: Aichi		6/1/2022	35.18 N 136.97 E				Stenotrophomonas maltophilia	{"strain": "FR015", "isolate": "not applicable", "collected_by": "Aichi Cancer Center", "collection_date": "2022-01-06", "geo_loc_name": "Japan: Aichi", "host": "Homo sapiens", "host_disease": "missing", "isolation_source": "missing", "lat_lon": "35.18 N 136.97 E", "organism_name": "Stenotrophomonas maltophilia"}		GCA_047497475.1	GCA_047497475.1_ASM4749747v1_genomic	f__Xanthomonadaceae (UID4214)	55	659	290
GCA_040704995.1	GCF_040704995.1	Stenotrophomonas maltophilia (g-proteobacteria)	Stenotrophomonas maltophilia	Stenotrophomonas maltophilia	Contig		143590	100	0.41	Other	Missing	7	7	AMINOGLYCOSIDE;BETA-LACTAM;EFFLUX;QUINOLONE	2	2	1	52	7	136386	0	smaltophilia	120	ASM4070499v1	40324	CIISA - Centre of Interdisciplinary Research in Animal Health, Faculty of Veterinary Medicine, Unive	143590		SAMN42318125		ER3F8A1		Cage	Portugal: Porto		2023-11					Stenotrophomonas maltophilia	{"strain": "ER3F8A1", "collection_date": "2023-11", "geo_loc_name": "Portugal: Porto", "isolation_source": "Cage", "source_type": "environmental", "purpose_of_sampling": "Screening", "sequenced_by": "Illumina", "env_broad_scale": "Small animal veterinary practice", "env_local_scale": "Cage", "collected_by": "missing", "organism_name": "Stenotrophomonas maltophilia"}		GCA_040704995.1	GCA_040704995.1_ASM4070499v1_genomic	f__Xanthomonadaceae (UID4214)	55	659	290
GCA_004793415.1	GCF_004793415.1	Stenotrophomonas maltophilia (g-proteobacteria)	Stenotrophomonas sp002192255	Stenotrophomonas sp002192255	Contig		150417	99.93	0.03	Human	Missing	8	8	AMINOGLYCOSIDE;BETA-LACTAM;EFFLUX;QUINOLONE	5	4	0	46	7	236613	2	smaltophilia	-	ASM479341v1	40324	SOUTHWEST MEDICAL UNIVERSITY	150417		SAMN11289620		SMYN41	Homo sapiens	urine	China		2017					Stenotrophomonas maltophilia	{"strain": "SMYN41", "host": "Homo sapiens", "isolation_source": "urine", "collection_date": "2017", "geo_loc_name": "China", "sample_type": "urine", "organism_name": "Stenotrophomonas maltophilia"}		GCA_004793415.1	GCA_004793415.1_ASM479341v1_genomic	f__Xanthomonadaceae (UID4214)	55	659	290
GCA_017287835.1	GCF_017287835.1	Stenotrophomonas maltophilia (g-proteobacteria)	Stenotrophomonas sepilia	Stenotrophomonas sepilia	Contig		160708	100	1.12	Human	Missing	7	7	AMINOGLYCOSIDE;BETA-LACTAM;EFFLUX;QUINOLONE	4	2	0	49	12	234097	0	smaltophilia	621	ASM1728783v1	40324	Cepheid	160709		SAMN17860416		15972	Homo sapiens	wound	Nigeria		2018					Stenotrophomonas maltophilia	{"strain": "15972", "host": "Homo sapiens", "isolation_source": "wound", "collection_date": "2018", "geo_loc_name": "Nigeria", "sample_type": "isolate", "organism_name": "Stenotrophomonas maltophilia"}		GCA_017287835.1	GCA_017287835.1_ASM1728783v1_genomic	f__Xanthomonadaceae (UID4214)	55	659	290
GCA_017287995.1	GCF_017287995.1	Stenotrophomonas maltophilia (g-proteobacteria)	Stenotrophomonas sepilia	Stenotrophomonas sepilia	Contig		148687	100	0.69	Human	Missing	7	7	AMINOGLYCOSIDE;BETA-LACTAM;EFFLUX;QUINOLONE	4	2	0	56	14	168273	0	smaltophilia	621	ASM1728799v1	40324	Cepheid	148687		SAMN17860415		15971	Homo sapiens	wound	Nigeria		2018					Stenotrophomonas maltophilia	{"strain": "15971", "host": "Homo sapiens", "isolation_source": "wound", "collection_date": "2018", "geo_loc_name": "Nigeria", "sample_type": "isolate", "organism_name": "Stenotrophomonas maltophilia"}		GCA_017287995.1	GCA_017287995.1_ASM1728799v1_genomic	f__Xanthomonadaceae (UID4214)	55	659	290
GCA_049384925.1	GCF_049384925.1	Stenotrophomonas maltophilia (g-proteobacteria)	Stenotrophomonas maltophilia_A	Stenotrophomonas maltophilia_A	Contig		146446	100	0.38	Other	Missing	9	9	AMINOGLYCOSIDE;BETA-LACTAM;COPPER;EFFLUX;QUINOLONE	2	2	1	57	7	261690	2	smaltophilia	-	ASM4938492v1	40324	Lebanese American university	146446		SAMN39200955		CASM98	Homo sapiens	DTA	Lebanon		11/10/2022					Stenotrophomonas maltophilia	{"strain": "CASM98", "host": "Homo sapiens", "isolation_source": "DTA", "collection_date": "2022-10-11", "geo_loc_name": "Lebanon", "sample_type": "Whole organism", "organism_name": "Stenotrophomonas maltophilia"}		GCA_049384925.1	GCA_049384925.1_ASM4938492v1_genomic	f__Xanthomonadaceae (UID4214)	55	659	290
GCA_013463485.1	GCF_013463485.1	Stenotrophomonas maltophilia (g-proteobacteria)	Stenotrophomonas maltophilia_P	Stenotrophomonas maltophilia_P	Contig		141962	99.89	0	Other	Missing	12	12	AMINOGLYCOSIDE;EFFLUX;QUINOLONE	5	1	0	48	12	164137	1	smaltophilia	127	ASM1346348v1	40324	Universitat Autonoma de Barcelona	141962		SAMN10131082		OU111	Homo sapiens	Oropharinx	Belgium: Antwerp		2012	51.222763 N 4.410125 E				Stenotrophomonas maltophilia	{"strain": "OU111", "collected_by": "University of Antwerp", "collection_date": "2012", "geo_loc_name": "Belgium: Antwerp", "host": "Homo sapiens", "host_disease": "Not available", "isolation_source": "Oropharinx", "lat_lon": "51.222763 N 4.410125 E", "organism_name": "Stenotrophomonas maltophilia"}		GCA_013463485.1	GCA_013463485.1_ASM1346348v1_genomic	f__Xanthomonadaceae (UID4214)	55	659	290
GCA_045310455.1	GCF_045310455.1	Stenotrophomonas maltophilia (g-proteobacteria)	Stenotrophomonas maltophilia_S	Stenotrophomonas maltophilia_S	Contig		141278	100	0.81	Missing	Missing	5	5	AMINOGLYCOSIDE;EFFLUX;QUINOLONE	4	3	0	56	4	246181	2	smaltophilia	-	ASM4531045v1	40324	The Institute of Chemical Biology and Fundamental Medicine SB RAS	141278		SAMN43172742		AF-22b-1005.2			Russia: Kaluga region		21/9/2022	55.064478 N 36.856211 E				Stenotrophomonas maltophilia	{"strain": "AF-22b-1005.2", "collection_date": "2022-09-21", "env_broad_scale": "forest biome [ENVO:01000174]", "env_local_scale": "swamp biom [ENVO:00000233]", "env_medium": "soil [ENVO:00001998]", "geo_loc_name": "Russia: Kaluga region", "isol_growth_condt": "Ashby\"s Mannitol Agar", "lat_lon": "55.064478 N 36.856211 E", "num_replicons": "1", "ref_biomaterial": "N/A", "organism_name": "Stenotro…		GCA_045310455.1	GCA_045310455.1_ASM4531045v1_genomic	f__Xanthomonadaceae (UID4214)	55	659	290
GCA_040704865.1	GCF_040704865.1	Stenotrophomonas maltophilia (g-proteobacteria)	Stenotrophomonas maltophilia	Stenotrophomonas maltophilia	Contig		144666	100	0.43	Human	Missing	24	24	AMINOGLYCOSIDE;BETA-LACTAM;COPPER;EFFLUX;MERCURY;QUINOLONE	1	5	0	44	9	163581	0	smaltophilia	84	ASM4070486v1	40324	CIISA - Centre of Interdisciplinary Research in Animal Health, Faculty of Veterinary Medicine, Unive	144666		SAMN42318116		C10R8A1	Homo sapiens	rectal swab from veterinarian support staff	Portugal: Lisbon		2023-03					Stenotrophomonas maltophilia	{"strain": "C10R8A1", "collection_date": "2023-03", "geo_loc_name": "Portugal: Lisbon", "isolation_source": "rectal swab from veterinarian support staff", "source_type": "human", "purpose_of_sampling": "Screening", "sequenced_by": "Illumina", "host": "Homo sapiens", "note": "Support staff", "collected_by": "missing", "organism_name": "Stenotrophomonas maltophilia"}		GCA_040704865.1	GCA_040704865.1_ASM4070486v1_genomic	f__Xanthomonadaceae (UID4214)	55	659	290
GCA_041076415.1	GCF_041076415.1	Stenotrophomonas maltophilia (g-proteobacteria)	Stenotrophomonas maltophilia_A	Stenotrophomonas maltophilia_A	Contig		144578	100	1.35	Other	Missing	7	7	AMINOGLYCOSIDE;BETA-LACTAM;EFFLUX;QUINOLONE	0	2	0	47	3	98068	1	smaltophilia	-	ASM4107641v1	40324	CIISA - Centre of Interdisciplinary Research in Animal Health, Faculty of Veterinary Medicine, Unive	144578		SAMN42318113		C1DE8A3		Examination room sink	Portugal: Lisbon		2023-03					Stenotrophomonas maltophilia	{"strain": "C1DE8A3", "collection_date": "2023-03", "geo_loc_name": "Portugal: Lisbon", "isolation_source": "Examination room sink", "source_type": "environmental", "purpose_of_sampling": "Screening", "sequenced_by": "Illumina", "env_broad_scale": "Small animal Veterinary Practice", "env_local_scale": "Examination room sink", "collected_by": "missing", "organism_name": "Stenotrophomonas maltophil…		GCA_041076415.1	GCA_041076415.1_ASM4107641v1_genomic	f__Xanthomonadaceae (UID4214)	55	659	290
GCA_024128375.1	GCF_024128375.1	Stenotrophomonas maltophilia (g-proteobacteria)	Stenotrophomonas maltophilia_P	Stenotrophomonas maltophilia_P	Contig		254412	99.89	0.07	Other	Missing	5	5	AMINOGLYCOSIDE;EFFLUX;QUINOLONE	2	3	0	32	3	137793	1	smaltophilia	-	ASM2412837v1	40324	Palacky University Olomouc	254412		SAMN29162806		S297-3	Gallus gallus	whole organism	Czech Republic: Moravia		2020					Stenotrophomonas maltophilia	{"strain": "S297-3", "host": "Gallus gallus", "collection_date": "2020", "geo_loc_name": "Czech Republic: Moravia", "sample_type": "whole organism", "organism_name": "Stenotrophomonas maltophilia"}		GCA_024128375.1	GCA_024128375.1_ASM2412837v1_genomic	f__Xanthomonadaceae (UID4214)	55	659	290
GCA_004522525.1	GCF_004522525.1	Stenotrophomonas maltophilia (g-proteobacteria)	Stenotrophomonas sepilia	Stenotrophomonas sepilia	Contig		173764	100	0	Other	Missing	6	6	AMINOGLYCOSIDE;BETA-LACTAM;EFFLUX;QUINOLONE	3	1	0	43	7	169788	0	smaltophilia	319	ASM452252v1	40324	Lebanese American University	173764		SAMN10819966		STN-AUH4	Homo sapiens	Bacteria	Lebanon		2018					Stenotrophomonas maltophilia	{"strain": "STN-AUH4", "host": "Homo sapiens", "collection_date": "2018", "geo_loc_name": "Lebanon", "sample_type": "Bacteria", "organism_name": "Stenotrophomonas maltophilia"}		GCA_004522525.1	GCA_004522525.1_ASM452252v1_genomic	f__Xanthomonadaceae (UID4214)	55	659	290
GCA_002738705.1	GCF_002738705.1	Stenotrophomonas maltophilia (g-proteobacteria)	Stenotrophomonas maltophilia	Stenotrophomonas maltophilia	Contig		137737	100	0.46	Human	Missing	8	8	AMINOGLYCOSIDE;BETA-LACTAM;EFFLUX;QUINOLONE	1	4	0	50	8	177714	0	smaltophilia	-	ASM273870v1	40324	University of Trento	137737		SAMN06019653		ZC_2008	Homo sapiens	lung	Italy:Rome		2008	41.89 N 12.46 E				Stenotrophomonas maltophilia	{"strain": "ZC_2008", "host": "Homo sapiens", "geo_loc_name": "Italy:Rome", "lat_lon": "41.89 N 12.46 E", "collection_date": "2008", "collected_by": "Bambino Gesu Hospital and Research Institute", "host_disease": "cystic fibrosis", "isolation_source": "lung", "organism_name": "Stenotrophomonas maltophilia"}		GCA_002738705.1	GCA_002738705.1_ASM273870v1_genomic	f__Xanthomonadaceae (UID4214)	55	659	290
GCA_001858265.1	GCF_001858265.1	Stenotrophomonas maltophilia (g-proteobacteria)	Stenotrophomonas maltophilia_A	Stenotrophomonas maltophilia_A	Contig		138000	100	0.38	Other	Missing	25	18	AMINOGLYCOSIDE;BETA-LACTAM;COPPER;EFFLUX;MERCURY;QUINOLONE	3	2	0	69	13	153368	2	smaltophilia	-	ASM185826v1	40324	University of Malaya	138000		SAMN05413110		R5G	Homo sapiens	Dentine Caries	Malaysia		2013-04					Stenotrophomonas maltophilia	{"strain": "R5G", "host": "Homo sapiens", "isolation_source": "Dentine Caries", "collection_date": "2013-04", "geo_loc_name": "Malaysia", "sample_type": "Whole genome assembly", "organism_name": "Stenotrophomonas maltophilia"}		GCA_001858265.1	GCA_001858265.1_ASM185826v1_genomic	f__Xanthomonadaceae (UID4214)	55	659	290
GCA_024128235.1	GCF_024128235.1	Stenotrophomonas maltophilia (g-proteobacteria)	Stenotrophomonas maltophilia	Stenotrophomonas maltophilia	Contig		137413	100	0	Other	Missing	7	7	AMINOGLYCOSIDE;BETA-LACTAM;EFFLUX;QUINOLONE	0	4	1	54	6	125335	0	smaltophilia	-	ASM2412823v1	40324	Palacky University Olomouc	137413		SAMN29162805		S249-2	Gallus gallus	whole organism	Czech Republic: Moravia		2020					Stenotrophomonas maltophilia	{"strain": "S249-2", "host": "Gallus gallus", "collection_date": "2020", "geo_loc_name": "Czech Republic: Moravia", "sample_type": "whole organism", "organism_name": "Stenotrophomonas maltophilia"}		GCA_024128235.1	GCA_024128235.1_ASM2412823v1_genomic	f__Xanthomonadaceae (UID4214)	55	659	290
GCA_047497545.1	GCF_047497545.1	Stenotrophomonas maltophilia (g-proteobacteria)	Stenotrophomonas maltophilia_P	Stenotrophomonas maltophilia_P	Contig		131933	99.89	0	Human	Missing	5	5	AMINOGLYCOSIDE;EFFLUX;QUINOLONE	1	1	0	46	2	77569	1	smaltophilia	-	ASM4749754v1	40324	Fujita Health University School of Medicine	131933		SAMN38257304	not applicable	CR047	Homo sapiens	sputum	Japan: Kyoto		16/3/2020	35.03 N 135.78 E				Stenotrophomonas maltophilia	{"strain": "CR047", "isolate": "not applicable", "collected_by": "Kyoto University Hospital", "collection_date": "2020-03-16", "geo_loc_name": "Japan: Kyoto", "host": "Homo sapiens", "host_disease": "colonization", "isolation_source": "sputum", "lat_lon": "35.03 N 135.78 E", "organism_name": "Stenotrophomonas maltophilia"}		GCA_047497545.1	GCA_047497545.1_ASM4749754v1_genomic	f__Xanthomonadaceae (UID4214)	55	659	290
GCA_013464045.1	GCF_013464045.1	Stenotrophomonas maltophilia (g-proteobacteria)	Stenotrophomonas maltophilia_AM	Stenotrophomonas maltophilia_AM	Contig		131228	100	0	Other	Missing	9	9	AMINOGLYCOSIDE;BETA-LACTAM;COPPER;EFFLUX;QUINOLONE	3	3	0	64	5	169458	0	smaltophilia	87	ASM1346404v1	40324	Universitat Autonoma de Barcelona	131228		SAMN10131053		OU148	Homo sapiens	Oropharinx	Belgium: Antwerp		2012	51.222763 N 4.410125 E				Stenotrophomonas maltophilia	{"strain": "OU148", "collected_by": "University of Antwerp", "collection_date": "2012", "geo_loc_name": "Belgium: Antwerp", "host": "Homo sapiens", "host_disease": "Not available", "isolation_source": "Oropharinx", "lat_lon": "51.222763 N 4.410125 E", "organism_name": "Stenotrophomonas maltophilia"}		GCA_013464045.1	GCA_013464045.1_ASM1346404v1_genomic	f__Xanthomonadaceae (UID4214)	55	659	290
GCA_003057835.2	GCF_003057835.2	Stenotrophomonas maltophilia (g-proteobacteria)	Stenotrophomonas maltophilia	Stenotrophomonas maltophilia	Contig		195024	100	0.34	Human	Missing	8	8	AMINOGLYCOSIDE;BETA-LACTAM;EFFLUX;QUINOLONE	2	2	0	38	7	181103	0	smaltophilia	-	ASM305783v2	40324	Universidade do Estado do Rio de Janeiro	195024		SAMN08742775		17307	Homo sapiens	sputum from cystic fibrosis patient	Brazil		7/1/2014	22.54 S 43.12 W				Stenotrophomonas maltophilia	{"strain": "17307", "collected_by": "Laboratory of Bacteriology at the State University of Rio de Janeiro", "collection_date": "2014-01-07", "geo_loc_name": "Brazil", "host": "Homo sapiens", "host_disease": "Stenotrophomonas maltophilia in Cystic Fibrosis", "isolation_source": "sputum from cystic fibrosis patient", "lat_lon": "22.54 S 43.12 W", "host_sex": "female", "organism_name": "Stenotrophom…		GCA_003057835.2	GCA_003057835.2_ASM305783v2_genomic	f__Xanthomonadaceae (UID4214)	55	659	290
GCA_022630715.1	GCF_022630715.1	Stenotrophomonas maltophilia (g-proteobacteria)	Stenotrophomonas maltophilia	Stenotrophomonas maltophilia	Contig		133455	100	0	Other	Missing	8	8	AMINOGLYCOSIDE;BETA-LACTAM;EFFLUX;QUINOLONE	6	4	0	66	13	215596	0	smaltophilia	-	ASM2263071v1	40324	Department of Laboratory Medicine	133455		SAMN26589454		JL-F-29	dairy cows	pure culture	China:Jilin		2016					Stenotrophomonas maltophilia	{"strain": "JL-F-29", "host": "dairy cows", "collection_date": "2016", "geo_loc_name": "China:Jilin", "sample_type": "pure culture", "organism_name": "Stenotrophomonas maltophilia"}		GCA_022630715.1	GCA_022630715.1_ASM2263071v1_genomic	f__Xanthomonadaceae (UID4214)	55	659	290
GCA_052747815.1	GCF_052747815.1	Stenotrophomonas maltophilia (g-proteobacteria)	Stenotrophomonas maltophilia	Stenotrophomonas maltophilia	Contig		146607	100	0	Human	Missing	17	17	AMINOGLYCOSIDE;BETA-LACTAM;COPPER;EFFLUX;MERCURY;QUINOLONE	0	4	0	48	2	112898	0	smaltophilia	-	ASM5274781v1	40324	Christian Medical College	146607		SAMN51336246		CMC KSP 5304	Homo sapiens	sputum	India		2/4/2025	12.9246 N 79.1348 E				Stenotrophomonas maltophilia	{"strain": "CMC KSP 5304", "collected_by": "Christian Medical College, Vellore", "collection_date": "2025-04-02", "geo_loc_name": "India", "host": "Homo sapiens", "host_disease": "Clinical Isolate", "isolation_source": "sputum", "lat_lon": "12.9246 N 79.1348 E", "organism_name": "Stenotrophomonas maltophilia"}		GCA_052747815.1	GCA_052747815.1_ASM5274781v1_genomic	f__Xanthomonadaceae (UID4214)	55	659	290
GCA_049385245.1	GCF_049385245.1	Stenotrophomonas maltophilia (g-proteobacteria)	Stenotrophomonas maltophilia	Stenotrophomonas maltophilia	Contig		129738	100	0.03	Other	Missing	16	16	AMINOGLYCOSIDE;BETA-LACTAM;COPPER;EFFLUX;MERCURY;QUINOLONE	3	4	0	57	10	241750	0	smaltophilia	138	ASM4938524v1	40324	Lebanese American university	129738		SAMN39201055		CASM48	Homo sapiens	DTA	Lebanon		11/10/2022					Stenotrophomonas maltophilia	{"strain": "CASM48", "host": "Homo sapiens", "isolation_source": "DTA", "collection_date": "2022-10-11", "geo_loc_name": "Lebanon", "sample_type": "Whole organism", "organism_name": "Stenotrophomonas maltophilia"}		GCA_049385245.1	GCA_049385245.1_ASM4938524v1_genomic	f__Xanthomonadaceae (UID4214)	55	659	290
GCA_002738805.1	GCF_002738805.1	Stenotrophomonas maltophilia (g-proteobacteria)	Stenotrophomonas maltophilia	Stenotrophomonas maltophilia	Contig		137736	100	0.11	Human	Missing	8	8	AMINOGLYCOSIDE;BETA-LACTAM;EFFLUX;QUINOLONE	4	3	0	64	7	194055	0	smaltophilia	-	ASM273880v1	40324	University of Trento	137736		SAMN06019660		ZC_2013_STM2	Homo sapiens	lung	Italy:Rome		2013	41.89 N 12.46 E				Stenotrophomonas maltophilia	{"strain": "ZC_2013_STM2", "host": "Homo sapiens", "geo_loc_name": "Italy:Rome", "lat_lon": "41.89 N 12.46 E", "collection_date": "2013", "collected_by": "Bambino Gesu Hospital and Research Institute", "host_disease": "cystic fibrosis", "isolation_source": "lung", "organism_name": "Stenotrophomonas maltophilia"}		GCA_002738805.1	GCA_002738805.1_ASM273880v1_genomic	f__Xanthomonadaceae (UID4214)	55	659	290
GCA_022630635.1	GCF_022630635.1	Stenotrophomonas maltophilia (g-proteobacteria)	Stenotrophomonas maltophilia	Stenotrophomonas maltophilia	Contig		128352	100	0.24	Other	Missing	7	7	AMINOGLYCOSIDE;BETA-LACTAM;EFFLUX;QUINOLONE	2	4	0	57	11	153193	0	smaltophilia	-	ASM2263063v1	40324	Department of Laboratory Medicine	128352		SAMN26589453		JL-F-26-1	dairy cows	pure culture	China:Jilin		2016					Stenotrophomonas maltophilia	{"strain": "JL-F-26-1", "host": "dairy cows", "collection_date": "2016", "geo_loc_name": "China:Jilin", "sample_type": "pure culture", "organism_name": "Stenotrophomonas maltophilia"}		GCA_022630635.1	GCA_022630635.1_ASM2263063v1_genomic	f__Xanthomonadaceae (UID4214)	55	659	290
GCA_022630625.1	GCF_022630625.1	Stenotrophomonas maltophilia (g-proteobacteria)	Stenotrophomonas maltophilia	Stenotrophomonas maltophilia	Contig		166194	100	0.05	Other	Missing	8	8	AMINOGLYCOSIDE;BETA-LACTAM;EFFLUX;QUINOLONE	1	4	1	49	7	141909	0	smaltophilia	-	ASM2263062v1	40324	Department of Laboratory Medicine	166194		SAMN26589450		JL-F-14	dairy cows	pure culture	China:Jilin		2016					Stenotrophomonas maltophilia	{"strain": "JL-F-14", "host": "dairy cows", "collection_date": "2016", "geo_loc_name": "China:Jilin", "sample_type": "pure culture", "organism_name": "Stenotrophomonas maltophilia"}		GCA_022630625.1	GCA_022630625.1_ASM2263062v1_genomic	f__Xanthomonadaceae (UID4214)	55	659	290
GCA_040704815.1	GCF_040704815.1	Stenotrophomonas maltophilia (g-proteobacteria)	Stenotrophomonas maltophilia	Stenotrophomonas maltophilia	Contig		124892	100	0	Human	Missing	18	18	AMINOGLYCOSIDE;BETA-LACTAM;COPPER;EFFLUX;QUINOLONE	2	3	1	63	9	111169	0	smaltophilia	115	ASM4070481v1	40324	CIISA - Centre of Interdisciplinary Research in Animal Health, Faculty of Veterinary Medicine, Unive	124892		SAMN42318130		X3Hp4P2	Homo sapiens	hand swab from veterinarian support staff	Portugal: Porto		2023-11					Stenotrophomonas maltophilia	{"strain": "X3Hp4P2", "collection_date": "2023-11", "geo_loc_name": "Portugal: Porto", "isolation_source": "hand swab from veterinarian support staff", "source_type": "human", "purpose_of_sampling": "Screening", "sequenced_by": "Illumina", "host": "Homo sapiens", "note": "Support staff", "collected_by": "missing", "organism_name": "Stenotrophomonas maltophilia"}		GCA_040704815.1	GCA_040704815.1_ASM4070481v1_genomic	f__Xanthomonadaceae (UID4214)	55	659	290
GCA_049385395.1	GCF_049385395.1	Stenotrophomonas maltophilia (g-proteobacteria)	Stenotrophomonas maltophilia	Stenotrophomonas maltophilia	Contig		139835	100	0.55	Other	Missing	8	8	AMINOGLYCOSIDE;BETA-LACTAM;EFFLUX;QUINOLONE	4	2	0	52	10	147894	0	smaltophilia	-	ASM4938539v1	40324	Lebanese American university	139835		SAMN39201050		CASM99	Homo sapiens	DTA	Lebanon		11/10/2022					Stenotrophomonas maltophilia	{"strain": "CASM99", "host": "Homo sapiens", "isolation_source": "DTA", "collection_date": "2022-10-11", "geo_loc_name": "Lebanon", "sample_type": "Whole organism", "organism_name": "Stenotrophomonas maltophilia"}		GCA_049385395.1	GCA_049385395.1_ASM4938539v1_genomic	f__Xanthomonadaceae (UID4214)	55	659	290
GCA_029543165.1	GCF_029543165.1	Stenotrophomonas maltophilia (g-proteobacteria)	Stenotrophomonas maltophilia_A	Stenotrophomonas maltophilia_A	Contig		129634	100	0.03	Environment	Missing	11	10	AMINOGLYCOSIDE;BETA-LACTAM;COPPER;EFFLUX;QUINOLONE	2	4	1	58	12	218062	2	smaltophilia	-	ASM2954316v1	40324	Harbin Institue of Technology(Shenzhen)	129634		SAMN33875084		CC		playground soil	China:Shenzhen		30/10/2022					Stenotrophomonas maltophilia	{"strain": "CC", "isolation_source": "playground soil", "collection_date": "2022-10-30", "geo_loc_name": "China:Shenzhen", "sample_type": "single cell", "organism_name": "Stenotrophomonas maltophilia"}		GCA_029543165.1	GCA_029543165.1_ASM2954316v1_genomic	f__Xanthomonadaceae (UID4214)	55	659	290
GCA_002739375.1	GCF_002739375.1	Stenotrophomonas maltophilia (g-proteobacteria)	Stenotrophomonas maltophilia	Stenotrophomonas maltophilia	Contig		123704	100	0.05	Human	Missing	8	8	AMINOGLYCOSIDE;BETA-LACTAM;EFFLUX;QUINOLONE	5	4	1	71	7	247517	0	smaltophilia	91	ASM273937v1	40324	University of Trento	123704		SAMN06019719		GC_2012_STM2	Homo sapiens	lung	Italy:Rome		2012	41.89 N 12.46 E				Stenotrophomonas maltophilia	{"strain": "GC_2012_STM2", "host": "Homo sapiens", "geo_loc_name": "Italy:Rome", "lat_lon": "41.89 N 12.46 E", "collection_date": "2012", "collected_by": "Bambino Gesu Hospital and Research Institute", "host_disease": "cystic fibrosis", "isolation_source": "lung", "organism_name": "Stenotrophomonas maltophilia"}		GCA_002739375.1	GCA_002739375.1_ASM273937v1_genomic	f__Xanthomonadaceae (UID4214)	55	659	290
GCA_013464035.1	GCF_013464035.1	Stenotrophomonas maltophilia (g-proteobacteria)	Stenotrophomonas maltophilia_AM	Stenotrophomonas maltophilia_AM	Contig		146592	100	0.34	Human	Missing	16	16	AMINOGLYCOSIDE;BETA-LACTAM;COPPER;EFFLUX;MERCURY;QUINOLONE	5	1	0	58	6	179775	0	smaltophilia	125	ASM1346403v1	40324	Universitat Autonoma de Barcelona	146592		SAMN10131055		PU101	Homo sapiens	Perineum swab	Belgium: Antwerp		2012	51.222763 N 4.410125 E				Stenotrophomonas maltophilia	{"strain": "PU101", "collected_by": "University of Antwerp", "collection_date": "2012", "geo_loc_name": "Belgium: Antwerp", "host": "Homo sapiens", "host_disease": "Not available", "isolation_source": "Perineum swab", "lat_lon": "51.222763 N 4.410125 E", "organism_name": "Stenotrophomonas maltophilia"}		GCA_013464035.1	GCA_013464035.1_ASM1346403v1_genomic	f__Xanthomonadaceae (UID4214)	55	659	290
GCA_022630735.1	GCF_022630735.1	Stenotrophomonas maltophilia (g-proteobacteria)	Stenotrophomonas maltophilia	Stenotrophomonas maltophilia	Contig		135644	100	0	Other	Missing	7	7	AMINOGLYCOSIDE;BETA-LACTAM;EFFLUX;QUINOLONE	1	1	0	61	16	133589	0	smaltophilia	-	ASM2263073v1	40324	Department of Laboratory Medicine	135644		SAMN26589457		NMG-F-4	dairy cows	pure culture	China:Inner Mongolia		2016					Stenotrophomonas maltophilia	{"strain": "NMG-F-4", "host": "dairy cows", "collection_date": "2016", "geo_loc_name": "China:Inner Mongolia", "sample_type": "pure culture", "organism_name": "Stenotrophomonas maltophilia"}		GCA_022630735.1	GCA_022630735.1_ASM2263073v1_genomic	f__Xanthomonadaceae (UID4214)	55	659	290
GCA_041076355.1	GCF_041076355.1	Stenotrophomonas maltophilia (g-proteobacteria)	Stenotrophomonas maltophilia	Stenotrophomonas maltophilia	Contig		123137	100	0.27	Other	Missing	18	18	AMINOGLYCOSIDE;BETA-LACTAM;COPPER;EFFLUX;QUINOLONE	4	3	0	58	9	208878	0	smaltophilia	115	ASM4107635v1	40324	CIISA - Centre of Interdisciplinary Research in Animal Health, Faculty of Veterinary Medicine, Unive	123137		SAMN42318122		ER2F4P2		Plastic cover table	Portugal: Porto		2023-11					Stenotrophomonas maltophilia	{"strain": "ER2F4P2", "collection_date": "2023-11", "geo_loc_name": "Portugal: Porto", "isolation_source": "Plastic cover table", "source_type": "environmental", "purpose_of_sampling": "Screening", "sequenced_by": "Illumina", "env_broad_scale": "Small animal veterinary practice", "env_local_scale": "Plastic cover table", "collected_by": "missing", "organism_name": "Stenotrophomonas maltophilia"}		GCA_041076355.1	GCA_041076355.1_ASM4107635v1_genomic	f__Xanthomonadaceae (UID4214)	55	659	290
GCA_047497925.1	GCF_047497925.1	Stenotrophomonas maltophilia (g-proteobacteria)	Stenotrophomonas maltophilia_Q	Stenotrophomonas maltophilia_Q	Contig		136749	100	0	Other	Missing	6	6	AMINOGLYCOSIDE;BETA-LACTAM;EFFLUX;QUINOLONE	5	2	0	69	5	205649	0	smaltophilia	342	ASM4749792v1	40324	Fujita Health University School of Medicine	136749		SAMN38257278	not applicable	FR017	Homo sapiens	missing	Japan: Aichi		11/1/2022	35.18 N 136.97 E				Stenotrophomonas maltophilia	{"strain": "FR017", "isolate": "not applicable", "collected_by": "Aichi Cancer Center", "collection_date": "2022-01-11", "geo_loc_name": "Japan: Aichi", "host": "Homo sapiens", "host_disease": "missing", "isolation_source": "missing", "lat_lon": "35.18 N 136.97 E", "organism_name": "Stenotrophomonas maltophilia"}		GCA_047497925.1	GCA_047497925.1_ASM4749792v1_genomic	f__Xanthomonadaceae (UID4214)	55	659	290
GCA_041076335.1	GCF_041076335.1	Stenotrophomonas maltophilia (g-proteobacteria)	Stenotrophomonas maltophilia	Stenotrophomonas maltophilia	Contig		126059	100	0	Other	Missing	18	18	AMINOGLYCOSIDE;BETA-LACTAM;COPPER;EFFLUX;QUINOLONE	4	3	1	60	9	162484	0	smaltophilia	115	ASM4107633v1	40324	CIISA - Centre of Interdisciplinary Research in Animal Health, Faculty of Veterinary Medicine, Unive	126059		SAMN42318127		EX2I4P1		Fomite	Portugal: Porto		2023-11					Stenotrophomonas maltophilia	{"strain": "EX2I4P1", "collection_date": "2023-11", "geo_loc_name": "Portugal: Porto", "isolation_source": "Fomite", "source_type": "environmental", "purpose_of_sampling": "Screening", "sequenced_by": "Illumina", "env_broad_scale": "Small animal veterinary practice", "env_local_scale": "Fomite", "collected_by": "missing", "organism_name": "Stenotrophomonas maltophilia"}		GCA_041076335.1	GCA_041076335.1_ASM4107633v1_genomic	f__Xanthomonadaceae (UID4214)	55	659	290
GCA_049385625.1	GCF_049385625.1	Stenotrophomonas maltophilia (g-proteobacteria)	Stenotrophomonas maltophilia	Stenotrophomonas maltophilia	Contig		123658	100	0.05	Other	Missing	8	8	AMINOGLYCOSIDE;BETA-LACTAM;EFFLUX;QUINOLONE	3	4	0	73	13	200306	0	smaltophilia	613	ASM4938562v1	40324	Lebanese American university	123658		SAMN39201044		CASM36	Homo sapiens	DTA	Lebanon		11/10/2022					Stenotrophomonas maltophilia	{"strain": "CASM36", "host": "Homo sapiens", "isolation_source": "DTA", "collection_date": "2022-10-11", "geo_loc_name": "Lebanon", "sample_type": "Whole organism", "organism_name": "Stenotrophomonas maltophilia"}		GCA_049385625.1	GCA_049385625.1_ASM4938562v1_genomic	f__Xanthomonadaceae (UID4214)	55	659	290
GCA_041101135.1	GCF_041101135.1	Stenotrophomonas maltophilia (g-proteobacteria)	Stenotrophomonas maltophilia	Stenotrophomonas maltophilia	Contig		126099	100	0.05	Environment	Missing	8	8	AMINOGLYCOSIDE;BETA-LACTAM;EFFLUX;QUINOLONE	1	2	0	51	2	108175	0	smaltophilia	4	ASM4110113v1	40324	CIISA - Centre of Interdisciplinary Research in Animal Health, Faculty of Veterinary Medicine, Unive	126099		SAMN42945193		HVD1E4P1		environmental	Portugal: Lisboa		2023-09					Stenotrophomonas maltophilia	{"collected_by": "CIISA", "collection_date": "2023-09", "geo_loc_name": "Portugal: Lisboa", "isolation_source": "environmental", "purpose_of_sampling": "Environmental assessment", "source_type": "environmental", "strain": "HVD1E4P1", "animal_env": "Veterinary practice", "organism_name": "Stenotrophomonas maltophilia"}		GCA_041101135.1	GCA_041101135.1_ASM4110113v1_genomic	f__Xanthomonadaceae (UID4214)	55	659	290
GCA_017287615.1	GCF_017287615.1	Stenotrophomonas maltophilia (g-proteobacteria)	Stenotrophomonas sepilia	Stenotrophomonas sepilia	Contig		121911	100	0.69	Other	Missing	7	7	AMINOGLYCOSIDE;BETA-LACTAM;EFFLUX;QUINOLONE	6	2	0	64	12	240336	0	smaltophilia	621	ASM1728761v1	40324	Cepheid	121911		SAMN17860424		15982	Homo sapiens	stool	Nigeria		2017					Stenotrophomonas maltophilia	{"strain": "15982", "host": "Homo sapiens", "isolation_source": "stool", "collection_date": "2017", "geo_loc_name": "Nigeria", "sample_type": "isolate", "organism_name": "Stenotrophomonas maltophilia"}		GCA_017287615.1	GCA_017287615.1_ASM1728761v1_genomic	f__Xanthomonadaceae (UID4214)	55	659	290
GCA_017582325.1	GCF_017582325.1	Stenotrophomonas maltophilia (g-proteobacteria)	Stenotrophomonas sepilia	Stenotrophomonas sepilia	Contig		137062	100	0.69	Human	Missing	7	7	AMINOGLYCOSIDE;BETA-LACTAM;EFFLUX;QUINOLONE	4	2	0	54	15	247516	0	smaltophilia	621	ASM1758232v1	40324	Cepheid	137062		SAMN17860450		16022	Homo sapiens	urine	Nigeria		2018					Stenotrophomonas maltophilia	{"strain": "16022", "host": "Homo sapiens", "isolation_source": "urine", "collection_date": "2018", "geo_loc_name": "Nigeria", "sample_type": "isolate", "organism_name": "Stenotrophomonas maltophilia"}		GCA_017582325.1	GCA_017582325.1_ASM1758232v1_genomic	f__Xanthomonadaceae (UID4214)	55	659	290
GCA_047497455.1	GCF_047497455.1	Stenotrophomonas maltophilia (g-proteobacteria)	Stenotrophomonas maltophilia_Q	Stenotrophomonas maltophilia_Q	Contig		121861	100	0.11	Other	Missing	6	6	AMINOGLYCOSIDE;BETA-LACTAM;EFFLUX;QUINOLONE	4	3	0	60	4	158198	0	smaltophilia	-	ASM4749745v1	40324	Fujita Health University School of Medicine	121861		SAMN38257311	not applicable	FR011	Homo sapiens	missing	Japan: Aichi		3/12/2021	35.18 N 136.97 E				Stenotrophomonas maltophilia	{"strain": "FR011", "isolate": "not applicable", "collected_by": "Aichi Cancer Center", "collection_date": "2021-12-03", "geo_loc_name": "Japan: Aichi", "host": "Homo sapiens", "host_disease": "missing", "isolation_source": "missing", "lat_lon": "35.18 N 136.97 E", "organism_name": "Stenotrophomonas maltophilia"}		GCA_047497455.1	GCA_047497455.1_ASM4749745v1_genomic	f__Xanthomonadaceae (UID4214)	55	659	290
GCA_013463585.1	GCF_013463585.1	Stenotrophomonas maltophilia (g-proteobacteria)	Stenotrophomonas sepilia	Stenotrophomonas sepilia	Contig		117671	100	0.19	Other	Missing	24	24	AMINOGLYCOSIDE;BETA-LACTAM;CHROMATE;COPPER;EFFLUX;MERCURY;QUINOLONE	5	4	1	65	10	246917	0	smaltophilia	122	ASM1346358v1	40324	Universitat Autonoma de Barcelona	117671		SAMN10131077		OR41	Homo sapiens	Oropharinx	France: Paris		2012	48.840058 N 2.170059 E				Stenotrophomonas maltophilia	{"strain": "OR41", "collected_by": "Hopital Raymond Poincare", "collection_date": "2012", "geo_loc_name": "France: Paris", "host": "Homo sapiens", "host_disease": "Not available", "isolation_source": "Oropharinx", "lat_lon": "48.840058 N 2.170059 E", "organism_name": "Stenotrophomonas maltophilia"}		GCA_013463585.1	GCA_013463585.1_ASM1346358v1_genomic	f__Xanthomonadaceae (UID4214)	55	659	290
GCA_022630865.1	GCF_022630865.1	Stenotrophomonas maltophilia (g-proteobacteria)	Stenotrophomonas maltophilia	Stenotrophomonas maltophilia	Contig		157168	100	0	Other	Missing	7	7	AMINOGLYCOSIDE;BETA-LACTAM;EFFLUX;QUINOLONE	3	1	0	50	16	148293	0	smaltophilia	-	ASM2263086v1	40324	Department of Laboratory Medicine	157168		SAMN26589461		NMG-F-17	dairy cows	pure culture	China:Inner Mongolia		2016					Stenotrophomonas maltophilia	{"strain": "NMG-F-17", "host": "dairy cows", "collection_date": "2016", "geo_loc_name": "China:Inner Mongolia", "sample_type": "pure culture", "organism_name": "Stenotrophomonas maltophilia"}		GCA_022630865.1	GCA_022630865.1_ASM2263086v1_genomic	f__Xanthomonadaceae (UID4214)	55	659	290
GCA_017582655.1	GCF_017582655.1	Stenotrophomonas maltophilia (g-proteobacteria)	Stenotrophomonas maltophilia	Stenotrophomonas maltophilia	Contig		118415	100	0.05	Other	Missing	8	8	AMINOGLYCOSIDE;BETA-LACTAM;EFFLUX;QUINOLONE	2	6	0	60	17	143102	0	smaltophilia	4	ASM1758265v1	40324	Cepheid	118415		SAMN17860428		15987	Homo sapiens	stool	Nigeria		2017					Stenotrophomonas maltophilia	{"strain": "15987", "host": "Homo sapiens", "isolation_source": "stool", "collection_date": "2017", "geo_loc_name": "Nigeria", "sample_type": "isolate", "organism_name": "Stenotrophomonas maltophilia"}		GCA_017582655.1	GCA_017582655.1_ASM1758265v1_genomic	f__Xanthomonadaceae (UID4214)	55	659	290
GCA_002739175.1	GCF_002739175.1	Stenotrophomonas maltophilia (g-proteobacteria)	Stenotrophomonas maltophilia	Stenotrophomonas maltophilia	Contig		117956	100	0.44	Human	Missing	9	9	AMINOGLYCOSIDE;BETA-LACTAM;EFFLUX;PHENICOL;QUINOLONE	5	4	2	69	9	147102	0	smaltophilia	-	ASM273917v1	40324	University of Trento	117956		SAMN06019699		Fma_2008_STM2	Homo sapiens	lung	Italy:Rome		2008	41.89 N 12.46 E				Stenotrophomonas maltophilia	{"strain": "Fma_2008_STM2", "host": "Homo sapiens", "geo_loc_name": "Italy:Rome", "lat_lon": "41.89 N 12.46 E", "collection_date": "2008", "collected_by": "Bambino Gesu Hospital and Research Institute", "host_disease": "cystic fibrosis", "isolation_source": "lung", "organism_name": "Stenotrophomonas maltophilia"}		GCA_002739175.1	GCA_002739175.1_ASM273917v1_genomic	f__Xanthomonadaceae (UID4214)	55	659	290
GCA_001676375.1	GCF_001676375.1	Stenotrophomonas maltophilia (g-proteobacteria)	Stenotrophomonas maltophilia	Stenotrophomonas maltophilia	Contig		121394	100	0	Animal	Missing	7	7	AMINOGLYCOSIDE;BETA-LACTAM;EFFLUX;QUINOLONE	5	2	0	56	5	155588	0	smaltophilia	-	ASM167637v1	40324	UMR5557, University of Lyon	121394		SAMN05189120		SmF3		cattle manure	France:Feucherolles		15/9/2007					Stenotrophomonas maltophilia	{"strain": "SmF3", "isolation_source": "cattle manure", "collection_date": "2007-09-15", "geo_loc_name": "France:Feucherolles", "sample_type": "cell culture", "organism_name": "Stenotrophomonas maltophilia"}		GCA_001676375.1	GCA_001676375.1_ASM167637v1_genomic	f__Xanthomonadaceae (UID4214)	55	659	290
GCA_017582605.1	GCF_017582605.1	Stenotrophomonas maltophilia (g-proteobacteria)	Stenotrophomonas sepilia	Stenotrophomonas sepilia	Contig		138777	100	0.78	Human	Missing	7	7	AMINOGLYCOSIDE;BETA-LACTAM;EFFLUX;QUINOLONE	5	2	0	56	13	224027	0	smaltophilia	621	ASM1758260v1	40324	Cepheid	138777		SAMN17860430		15989	Homo sapiens	urine	Nigeria		2017					Stenotrophomonas maltophilia	{"strain": "15989", "host": "Homo sapiens", "isolation_source": "urine", "collection_date": "2017", "geo_loc_name": "Nigeria", "sample_type": "isolate", "organism_name": "Stenotrophomonas maltophilia"}		GCA_017582605.1	GCA_017582605.1_ASM1758260v1_genomic	f__Xanthomonadaceae (UID4214)	55	659	290
GCA_004920835.1	GCF_004920835.1	Stenotrophomonas maltophilia (g-proteobacteria)	Stenotrophomonas maltophilia_AQ	Stenotrophomonas maltophilia_AQ	Contig		122165	100	0	Human	Missing	4	4	EFFLUX;QUINOLONE	1	2	0	57	9	103663	1	smaltophilia	-	ASM492083v1	40324	Virginia Polytechnic Institute and State University	122165		SAMN08978021		NEC1		Hospital hot water tap	USA: Michigan		2016-03	not applicable				Stenotrophomonas maltophilia	{"strain": "NEC1", "collected_by": "Virginia Polytechnic Institute and State University", "collection_date": "2016-03", "geo_loc_name": "USA: Michigan", "isolation_source": "Hospital hot water tap", "note": "negative control; Hospital hot water tap isolate 71", "lat_lon": "not applicable", "sample_type": "cell culture", "organism_name": "Stenotrophomonas maltophilia"}		GCA_004920835.1	GCA_004920835.1_ASM492083v1_genomic	f__Xanthomonadaceae (UID4214)	55	659	290
GCA_002739855.1	GCF_002739855.1	Stenotrophomonas maltophilia (g-proteobacteria)	Stenotrophomonas sepilia	Stenotrophomonas sepilia	Contig		122934	99.89	0	Human	Missing	6	6	AMINOGLYCOSIDE;BETA-LACTAM;EFFLUX;QUINOLONE	3	0	1	62	4	124371	0	smaltophilia	184	ASM273985v1	40324	University of Trento	122934		SAMN06019691		TG_2012_STM1	Homo sapiens	lung	Italy:Rome		2012	41.89 N 12.46 E				Stenotrophomonas maltophilia	{"strain": "TG_2012_STM1", "host": "Homo sapiens", "geo_loc_name": "Italy:Rome", "lat_lon": "41.89 N 12.46 E", "collection_date": "2012", "collected_by": "Bambino Gesu Hospital and Research Institute", "host_disease": "cystic fibrosis", "isolation_source": "lung", "organism_name": "Stenotrophomonas maltophilia"}		GCA_002739855.1	GCA_002739855.1_ASM273985v1_genomic	f__Xanthomonadaceae (UID4214)	55	659	290
GCA_041076315.1	GCF_041076315.1	Stenotrophomonas maltophilia (g-proteobacteria)	Stenotrophomonas maltophilia	Stenotrophomonas maltophilia	Contig		115708	100	0	Other	Missing	18	18	AMINOGLYCOSIDE;BETA-LACTAM;COPPER;EFFLUX;QUINOLONE	3	3	1	57	9	165865	0	smaltophilia	115	ASM4107631v1	40324	CIISA - Centre of Interdisciplinary Research in Animal Health, Faculty of Veterinary Medicine, Unive	115708		SAMN42318128		EX3I8A1		Fomite	Portugal: Porto		2023-11					Stenotrophomonas maltophilia	{"strain": "EX3I8A1", "collection_date": "2023-11", "geo_loc_name": "Portugal: Porto", "isolation_source": "Fomite", "source_type": "environmental", "purpose_of_sampling": "Screening", "sequenced_by": "Illumina", "env_broad_scale": "Small animal veterinary practice", "env_local_scale": "Fomite", "collected_by": "missing", "organism_name": "Stenotrophomonas maltophilia"}		GCA_041076315.1	GCA_041076315.1_ASM4107631v1_genomic	f__Xanthomonadaceae (UID4214)	55	659	290
GCA_013463775.1	GCF_013463775.1	Stenotrophomonas maltophilia (g-proteobacteria)	Stenotrophomonas maltophilia_G	Stenotrophomonas maltophilia_G	Contig		114470	100	0.69	Human	Missing	10	10	AMINOGLYCOSIDE;BETA-LACTAM;COPPER;EFFLUX;QUINOLONE	5	5	1	70	7	263880	1	smaltophilia	133	ASM1346377v1	40324	Universitat Autonoma de Barcelona	114470		SAMN10131066		PC232	Homo sapiens	Perineum swab	Germany: Berlin		2012	52.525211 N 13.378660 E				Stenotrophomonas maltophilia	{"strain": "PC232", "collected_by": "Charite Clinic", "collection_date": "2012", "geo_loc_name": "Germany: Berlin", "host": "Homo sapiens", "host_disease": "Not available", "isolation_source": "Perineum swab", "lat_lon": "52.525211 N 13.378660 E", "organism_name": "Stenotrophomonas maltophilia"}		GCA_013463775.1	GCA_013463775.1_ASM1346377v1_genomic	f__Xanthomonadaceae (UID4214)	55	659	290
GCA_001499695.1	GCF_001499695.1	Stenotrophomonas maltophilia (g-proteobacteria)	Stenotrophomonas maltophilia	Stenotrophomonas maltophilia	Contig		211532	100	0	Missing	Missing	8	8	AMINOGLYCOSIDE;BETA-LACTAM;EFFLUX;QUINOLONE	4	1	0	40	6	185953	0	smaltophilia	-	BurE1	40324	UMR5557	211532		SAMEA3309461														Failed after 6 attempts: esearch.fcgi params={'retmode': 'json', 'db': 'biosample', 'term': 'SAMEA3309461[Accession]', 'email': 'komwit.s@psu.ac.th', 'api_key': '8338f44c5c794927ce738a67a77af4839c08'}	GCA_001499695.1	GCA_001499695.1_BurE1_genomic	f__Xanthomonadaceae (UID4214)	55	659	290
GCA_034809185.1	GCF_034809185.1	Stenotrophomonas maltophilia (g-proteobacteria)	Stenotrophomonas maltophilia	Stenotrophomonas maltophilia	Contig		123217	100	0.16	Other	Missing	7	7	AMINOGLYCOSIDE;BETA-LACTAM;EFFLUX;QUINOLONE	1	4	0	51	9	181670	0	smaltophilia	-	ASM3480918v1	40324	Lebanese American university	123217		SAMN37523156		CASM81	Homo sapiens	DTA	Lebanon		11/10/2022					Stenotrophomonas maltophilia	{"strain": "CASM81", "host": "Homo sapiens", "isolation_source": "DTA", "collection_date": "2022-10-11", "geo_loc_name": "Lebanon", "sample_type": "Whole organism", "organism_name": "Stenotrophomonas maltophilia"}		GCA_034809185.1	GCA_034809185.1_ASM3480918v1_genomic	f__Xanthomonadaceae (UID4214)	55	659	290
GCA_013463495.1	GCF_013463495.1	Stenotrophomonas maltophilia (g-proteobacteria)	Stenotrophomonas sepilia	Stenotrophomonas sepilia	Contig		117823	100	0.34	Other	Missing	22	22	AMINOGLYCOSIDE;BETA-LACTAM;COPPER;EFFLUX;MERCURY;QUINOLONE	4	3	2	59	11	136470	0	smaltophilia	121	ASM1346349v1	40324	Universitat Autonoma de Barcelona	117823		SAMN10131078		OL16	Homo sapiens	Oropharinx	Slovenia: Ljubljana		2011	46.057236 N 14.521487 E				Stenotrophomonas maltophilia	{"strain": "OL16", "collected_by": "Ljubljana Medical Center", "collection_date": "2011", "geo_loc_name": "Slovenia: Ljubljana", "host": "Homo sapiens", "host_disease": "Not available", "isolation_source": "Oropharinx", "lat_lon": "46.057236 N 14.521487 E", "organism_name": "Stenotrophomonas maltophilia"}		GCA_013463495.1	GCA_013463495.1_ASM1346349v1_genomic	f__Xanthomonadaceae (UID4214)	55	659	290
GCA_013464485.1	GCF_013464485.1	Stenotrophomonas maltophilia (g-proteobacteria)	Stenotrophomonas maltophilia_AW	Stenotrophomonas maltophilia_AW	Contig		116708	100	1.49	Human	Missing	4	4	EFFLUX;QUINOLONE	4	3	0	81	12	117765	1	smaltophilia	81	ASM1346448v1	40324	Universitat Autonoma de Barcelona	116708		SAMN10131030		E77	Homo sapiens	sputum	Spain: Barcelona		2009	41.450878 N 2.245511 E				Stenotrophomonas maltophilia	{"strain": "E77", "collected_by": "Hospital Municipal de Badalona", "collection_date": "2009", "geo_loc_name": "Spain: Barcelona", "host": "Homo sapiens", "host_disease": "Not available", "isolation_source": "sputum", "lat_lon": "41.450878 N 2.245511 E", "organism_name": "Stenotrophomonas maltophilia"}		GCA_013464485.1	GCA_013464485.1_ASM1346448v1_genomic	f__Xanthomonadaceae (UID4214)	55	659	290
GCA_034809245.1	GCF_034809245.1	Stenotrophomonas maltophilia (g-proteobacteria)	Stenotrophomonas maltophilia	Stenotrophomonas maltophilia	Contig		115297	100	0.34	Other	Missing	10	10	AMINOGLYCOSIDE;BETA-LACTAM;COPPER;EFFLUX;QUINOLONE	4	3	0	62	13	108707	0	smaltophilia	138	ASM3480924v1	40324	Lebanese American university	115297		SAMN37523151		CASM35	Homo sapiens	DTA	Lebanon		11/10/2022					Stenotrophomonas maltophilia	{"strain": "CASM35", "host": "Homo sapiens", "isolation_source": "DTA", "collection_date": "2022-10-11", "geo_loc_name": "Lebanon", "sample_type": "Whole organism", "organism_name": "Stenotrophomonas maltophilia"}		GCA_034809245.1	GCA_034809245.1_ASM3480924v1_genomic	f__Xanthomonadaceae (UID4214)	55	659	290
GCA_049384385.1	GCF_049384385.1	Stenotrophomonas maltophilia (g-proteobacteria)	Stenotrophomonas maltophilia	Stenotrophomonas maltophilia	Contig		119301	100	0.17	Other	Missing	7	7	AMINOGLYCOSIDE;BETA-LACTAM;EFFLUX;QUINOLONE	1	2	0	50	10	106614	0	smaltophilia	-	ASM4938438v1	40324	Lebanese American university	119301		SAMN39200974		CASM94	Homo sapiens	DTA	Lebanon		11/10/2022					Stenotrophomonas maltophilia	{"strain": "CASM94", "host": "Homo sapiens", "isolation_source": "DTA", "collection_date": "2022-10-11", "geo_loc_name": "Lebanon", "sample_type": "Whole organism", "organism_name": "Stenotrophomonas maltophilia"}		GCA_049384385.1	GCA_049384385.1_ASM4938438v1_genomic	f__Xanthomonadaceae (UID4214)	55	659	290
GCA_013464805.1	GCF_013464805.1	Stenotrophomonas maltophilia (g-proteobacteria)	Stenotrophomonas maltophilia_G	Stenotrophomonas maltophilia_G	Contig		120352	100	0.69	Human	Missing	10	10	AMINOGLYCOSIDE;BETA-LACTAM;COPPER;EFFLUX;QUINOLONE	6	5	1	71	6	312135	1	smaltophilia	133	ASM1346480v1	40324	Universitat Autonoma de Barcelona	120352		SAMN10131158		PC227	Homo sapiens	Perineum swab	Germany: Berlin		2012	52.525211 N 13.378660 E				Stenotrophomonas maltophilia	{"strain": "PC227", "collected_by": "Charite Clinic", "collection_date": "2012", "geo_loc_name": "Germany: Berlin", "host": "Homo sapiens", "host_disease": "Not available", "isolation_source": "Perineum swab", "lat_lon": "52.525211 N 13.378660 E", "organism_name": "Stenotrophomonas maltophilia"}		GCA_013464805.1	GCA_013464805.1_ASM1346480v1_genomic	f__Xanthomonadaceae (UID4214)	55	659	290
GCA_002739775.1	GCF_002739775.1	Stenotrophomonas maltophilia (g-proteobacteria)	Stenotrophomonas maltophilia	Stenotrophomonas maltophilia	Contig		115124	100	0.73	Human	Missing	8	8	AMINOGLYCOSIDE;BETA-LACTAM;EFFLUX;QUINOLONE	4	2	0	66	6	132027	0	smaltophilia	91	ASM273977v1	40324	University of Trento	115124		SAMN06019681		TG_2004	Homo sapiens	lung	Italy:Rome		2004	41.89 N 12.46 E				Stenotrophomonas maltophilia	{"strain": "TG_2004", "host": "Homo sapiens", "geo_loc_name": "Italy:Rome", "lat_lon": "41.89 N 12.46 E", "collection_date": "2004", "collected_by": "Bambino Gesu Hospital and Research Institute", "host_disease": "cystic fibrosis", "isolation_source": "lung", "organism_name": "Stenotrophomonas maltophilia"}		GCA_002739775.1	GCA_002739775.1_ASM273977v1_genomic	f__Xanthomonadaceae (UID4214)	55	659	290
GCA_019891375.1	GCF_019891375.1	Stenotrophomonas maltophilia (g-proteobacteria)	Stenotrophomonas maltophilia	Stenotrophomonas maltophilia	Contig		110818	100	0	Other	Missing	19	19	AMINOGLYCOSIDE;BETA-LACTAM;COPPER;EFFLUX;QUINOLONE	5	2	1	63	17	164383	0	smaltophilia	137	ASM1989137v1	40324	Institute for Molecular Genetics and Genetic Engineering	110818		SAMN21169357		6960	Homo sapiens	cell culture	Serbia: Belgrade		2016					Stenotrophomonas maltophilia	{"strain": "6960", "host": "Homo sapiens", "collection_date": "2016", "geo_loc_name": "Serbia: Belgrade", "sample_type": "cell culture", "organism_name": "Stenotrophomonas maltophilia"}		GCA_019891375.1	GCA_019891375.1_ASM1989137v1_genomic	f__Xanthomonadaceae (UID4214)	55	659	290
GCA_013464785.1	GCF_013464785.1	Stenotrophomonas maltophilia (g-proteobacteria)	Stenotrophomonas maltophilia_G	Stenotrophomonas maltophilia_G	Contig		108175	100	0.69	Human	Missing	10	10	AMINOGLYCOSIDE;BETA-LACTAM;COPPER;EFFLUX;QUINOLONE	6	5	1	68	7	336138	1	smaltophilia	133	ASM1346478v1	40324	Universitat Autonoma de Barcelona	108175		SAMN10131162		PC231	Homo sapiens	Perineum swab	Germany: Berlin		2012	52.525211 N 13.378660 E				Stenotrophomonas maltophilia	{"strain": "PC231", "collected_by": "Charite Clinic", "collection_date": "2012", "geo_loc_name": "Germany: Berlin", "host": "Homo sapiens", "host_disease": "Not available", "isolation_source": "Perineum swab", "lat_lon": "52.525211 N 13.378660 E", "organism_name": "Stenotrophomonas maltophilia"}		GCA_013464785.1	GCA_013464785.1_ASM1346478v1_genomic	f__Xanthomonadaceae (UID4214)	55	659	290
GCA_003244615.1	GCF_003244615.1	Stenotrophomonas maltophilia (g-proteobacteria)	Stenotrophomonas maltophilia_P	Stenotrophomonas maltophilia_P	Contig		138936	95.55	0.33	Human	Missing	5	5	AMINOGLYCOSIDE;EFFLUX;QUINOLONE	3	1	0	55	2	149326	1	smaltophilia	-	ASM324461v1	40324	CSIR-Institute of Microbial Technology	138936		SAMN04978506		SM-3123	Homo sapiens	respiratory	India		2010					Stenotrophomonas maltophilia	{"strain": "SM-3123", "host": "Homo sapiens", "isolation_source": "respiratory", "collection_date": "2010", "geo_loc_name": "India", "sample_type": "Microbe", "organism_name": "Stenotrophomonas maltophilia"}		GCA_003244615.1	GCA_003244615.1_ASM324461v1_genomic	f__Xanthomonadaceae (UID4214)	55	659	290
GCA_022630995.1	GCF_022630995.1	Stenotrophomonas maltophilia (g-proteobacteria)	Stenotrophomonas maltophilia	Stenotrophomonas maltophilia	Contig		235247	100	0	Other	Missing	7	7	AMINOGLYCOSIDE;BETA-LACTAM;EFFLUX;QUINOLONE	0	1	0	37	15	102757	0	smaltophilia	-	ASM2263099v1	40324	Department of Laboratory Medicine	235247		SAMN26589470		NMG-F-49-2	dairy cows	pure culture	China:Inner Mongolia		2016					Stenotrophomonas maltophilia	{"strain": "NMG-F-49-2", "host": "dairy cows", "collection_date": "2016", "geo_loc_name": "China:Inner Mongolia", "sample_type": "pure culture", "organism_name": "Stenotrophomonas maltophilia"}		GCA_022630995.1	GCA_022630995.1_ASM2263099v1_genomic	f__Xanthomonadaceae (UID4214)	55	659	290
GCA_002740055.1	GCF_002740055.1	Stenotrophomonas maltophilia (g-proteobacteria)	Stenotrophomonas maltophilia	Stenotrophomonas maltophilia	Contig		107275	100	0.34	Human	Missing	24	24	AMINOGLYCOSIDE;BETA-LACTAM;COPPER;EFFLUX;MERCURY;QUINOLONE	5	9	0	76	15	235242	0	smaltophilia	5	ASM274005v1	40324	University of Trento	107275		SAMN06019712		AV_2013	Homo sapiens	lung	Italy:Rome		2013	41.89 N 12.46 E				Stenotrophomonas maltophilia	{"strain": "AV_2013", "host": "Homo sapiens", "geo_loc_name": "Italy:Rome", "lat_lon": "41.89 N 12.46 E", "collection_date": "2013", "collected_by": "Bambino Gesu Hospital and Research Institute", "host_disease": "cystic fibrosis", "isolation_source": "lung", "organism_name": "Stenotrophomonas maltophilia"}		GCA_002740055.1	GCA_002740055.1_ASM274005v1_genomic	f__Xanthomonadaceae (UID4214)	55	659	290
GCA_002739065.1	GCF_002739065.1	Stenotrophomonas maltophilia (g-proteobacteria)	Stenotrophomonas sepilia	Stenotrophomonas sepilia	Contig		115518	100	0	Human	Missing	6	6	AMINOGLYCOSIDE;BETA-LACTAM;EFFLUX;QUINOLONE	3	0	0	62	3	135152	0	smaltophilia	184	ASM273906v1	40324	University of Trento	115518		SAMN06019684		TG_2006_STM2	Homo sapiens	lung	Italy:Rome		2006	41.89 N 12.46 E				Stenotrophomonas maltophilia	{"strain": "TG_2006_STM2", "host": "Homo sapiens", "geo_loc_name": "Italy:Rome", "lat_lon": "41.89 N 12.46 E", "collection_date": "2006", "collected_by": "Bambino Gesu Hospital and Research Institute", "host_disease": "cystic fibrosis", "isolation_source": "lung", "organism_name": "Stenotrophomonas maltophilia"}		GCA_002739065.1	GCA_002739065.1_ASM273906v1_genomic	f__Xanthomonadaceae (UID4214)	55	659	290
GCA_049384685.1	GCF_049384685.1	Stenotrophomonas maltophilia (g-proteobacteria)	Stenotrophomonas maltophilia	Stenotrophomonas maltophilia	Contig		116836	99.93	0.55	Other	Missing	8	8	AMINOGLYCOSIDE;BETA-LACTAM;EFFLUX;QUINOLONE	3	3	0	56	15	103700	0	smaltophilia	-	ASM4938468v1	40324	Lebanese American university	116836		SAMN39200964		CASM31	Homo sapiens	DTA	Lebanon		11/10/2022					Stenotrophomonas maltophilia	{"strain": "CASM31", "host": "Homo sapiens", "isolation_source": "DTA", "collection_date": "2022-10-11", "geo_loc_name": "Lebanon", "sample_type": "Whole organism", "organism_name": "Stenotrophomonas maltophilia"}		GCA_049384685.1	GCA_049384685.1_ASM4938468v1_genomic	f__Xanthomonadaceae (UID4214)	55	659	290
GCA_013463465.1	GCF_013463465.1	Stenotrophomonas maltophilia (g-proteobacteria)	Stenotrophomonas sepilia	Stenotrophomonas sepilia	Contig		107713	100	0	Human	Missing	7	7	AMINOGLYCOSIDE;BETA-LACTAM;EFFLUX;QUINOLONE	3	0	0	57	2	125448	0	smaltophilia	134	ASM1346346v1	40324	Universitat Autonoma de Barcelona	107713		SAMN10131080		PC255	Homo sapiens	Perineum swab	Germany: Berlin		2012	52.525211 N 13.378660 E				Stenotrophomonas maltophilia	{"strain": "PC255", "collected_by": "Charite Clinic", "collection_date": "2012", "geo_loc_name": "Germany: Berlin", "host": "Homo sapiens", "host_disease": "Not available", "isolation_source": "Perineum swab", "lat_lon": "52.525211 N 13.378660 E", "organism_name": "Stenotrophomonas maltophilia"}		GCA_013463465.1	GCA_013463465.1_ASM1346346v1_genomic	f__Xanthomonadaceae (UID4214)	55	659	290
GCA_049385725.1	GCF_049385725.1	Stenotrophomonas maltophilia (g-proteobacteria)	Stenotrophomonas maltophilia	Stenotrophomonas maltophilia	Contig		120008	100	0.29	Human	Missing	8	8	AMINOGLYCOSIDE;BETA-LACTAM;EFFLUX;QUINOLONE	4	2	0	63	11	187254	0	smaltophilia	-	ASM4938572v1	40324	Lebanese American university	120008		SAMN39201042		CASM11	Homo sapiens	tissue	Lebanon		11/10/2022					Stenotrophomonas maltophilia	{"strain": "CASM11", "host": "Homo sapiens", "isolation_source": "tissue", "collection_date": "2022-10-11", "geo_loc_name": "Lebanon", "sample_type": "Whole organism", "organism_name": "Stenotrophomonas maltophilia"}		GCA_049385725.1	GCA_049385725.1_ASM4938572v1_genomic	f__Xanthomonadaceae (UID4214)	55	659	290
GCA_002740095.1	GCF_002740095.1	Stenotrophomonas maltophilia (g-proteobacteria)	Stenotrophomonas maltophilia	Stenotrophomonas maltophilia	Contig		112847	100	0.05	Human	Missing	8	8	AMINOGLYCOSIDE;BETA-LACTAM;EFFLUX;QUINOLONE	6	5	1	70	6	254612	0	smaltophilia	91	ASM274009v1	40324	University of Trento	112847		SAMN06019716		GC_2010	Homo sapiens	lung	Italy:Rome		2010	41.89 N 12.46 E				Stenotrophomonas maltophilia	{"strain": "GC_2010", "host": "Homo sapiens", "geo_loc_name": "Italy:Rome", "lat_lon": "41.89 N 12.46 E", "collection_date": "2010", "collected_by": "Bambino Gesu Hospital and Research Institute", "host_disease": "cystic fibrosis", "isolation_source": "lung", "organism_name": "Stenotrophomonas maltophilia"}		GCA_002740095.1	GCA_002740095.1_ASM274009v1_genomic	f__Xanthomonadaceae (UID4214)	55	659	290
GCA_013464605.1	GCF_013464605.1	Stenotrophomonas maltophilia (g-proteobacteria)	Stenotrophomonas sepilia	Stenotrophomonas sepilia	Contig		106848	100	0	Human	Missing	7	7	AMINOGLYCOSIDE;BETA-LACTAM;EFFLUX;QUINOLONE	4	0	0	60	2	120302	0	smaltophilia	134	ASM1346460v1	40324	Universitat Autonoma de Barcelona	106848		SAMN10131169		PC256	Homo sapiens	Perineum swab	Germany: Berlin		2012	52.525211 N 13.378660 E				Stenotrophomonas maltophilia	{"strain": "PC256", "collected_by": "Charite Clinic", "collection_date": "2012", "geo_loc_name": "Germany: Berlin", "host": "Homo sapiens", "host_disease": "Not available", "isolation_source": "Perineum swab", "lat_lon": "52.525211 N 13.378660 E", "organism_name": "Stenotrophomonas maltophilia"}		GCA_013464605.1	GCA_013464605.1_ASM1346460v1_genomic	f__Xanthomonadaceae (UID4214)	55	659	290
GCA_049385185.1	GCF_049385185.1	Stenotrophomonas maltophilia (g-proteobacteria)	Stenotrophomonas maltophilia	Stenotrophomonas maltophilia	Contig		117448	100	0.05	Other	Missing	18	18	AMINOGLYCOSIDE;BETA-LACTAM;COPPER;EFFLUX;QUINOLONE	2	5	0	70	10	159414	0	smaltophilia	4	ASM4938518v1	40324	Lebanese American university	117448		SAMN39201056		CASM82	Homo sapiens	bronchial	Lebanon		11/10/2022					Stenotrophomonas maltophilia	{"strain": "CASM82", "host": "Homo sapiens", "isolation_source": "bronchial", "collection_date": "2022-10-11", "geo_loc_name": "Lebanon", "sample_type": "Whole organism", "organism_name": "Stenotrophomonas maltophilia"}		GCA_049385185.1	GCA_049385185.1_ASM4938518v1_genomic	f__Xanthomonadaceae (UID4214)	55	659	290
GCA_053320475.1	GCA_053320475.1	Stenotrophomonas maltophilia (g-proteobacteria)	Stenotrophomonas maltophilia	Stenotrophomonas maltophilia	Contig		105590	94.48	1.41	Human	Missing	10	10	AMINOGLYCOSIDE;BETA-LACTAM;COPPER;EFFLUX;QUINOLONE	4	5	2	68	5	181818	0	smaltophilia	28	ASM5332047v1	40324	Parul Institute of medical sciences and research	105590		SAMN50677604		LNF153	Homo sapiens	blood	India		22/11/2023	22.2892 N 73.3637 E				Stenotrophomonas maltophilia	{"strain": "LNF153", "collected_by": "Parul Sevashram Hospital", "collection_date": "2023-11-22", "geo_loc_name": "India", "host": "Homo sapiens", "host_disease": "CKD", "isolation_source": "blood", "lat_lon": "22.2892 N 73.3637 E", "organism_name": "Stenotrophomonas maltophilia"}		GCA_053320475.1	GCA_053320475.1_ASM5332047v1_genomic	f__Xanthomonadaceae (UID4214)	55	659	290
GCA_002739785.1	GCF_002739785.1	Stenotrophomonas maltophilia (g-proteobacteria)	Stenotrophomonas sepilia	Stenotrophomonas sepilia	Contig		107247	100	0	Human	Missing	6	6	AMINOGLYCOSIDE;BETA-LACTAM;EFFLUX;QUINOLONE	4	0	0	71	2	138441	0	smaltophilia	184	ASM273978v1	40324	University of Trento	107247		SAMN06019687		TG_2008_STM1	Homo sapiens	lung	Italy:Rome		2008	41.89 N 12.46 E				Stenotrophomonas maltophilia	{"strain": "TG_2008_STM1", "host": "Homo sapiens", "geo_loc_name": "Italy:Rome", "lat_lon": "41.89 N 12.46 E", "collection_date": "2008", "collected_by": "Bambino Gesu Hospital and Research Institute", "host_disease": "cystic fibrosis", "isolation_source": "lung", "organism_name": "Stenotrophomonas maltophilia"}		GCA_002739785.1	GCA_002739785.1_ASM273978v1_genomic	f__Xanthomonadaceae (UID4214)	55	659	290
GCA_002739095.1	GCF_002739095.1	Stenotrophomonas maltophilia (g-proteobacteria)	Stenotrophomonas sepilia	Stenotrophomonas sepilia	Contig		104672	100	0.34	Human	Missing	6	6	AMINOGLYCOSIDE;BETA-LACTAM;EFFLUX;QUINOLONE	4	0	0	62	3	167978	0	smaltophilia	184	ASM273909v1	40324	University of Trento	104672		SAMN06019686		TG_2007_STM2	Homo sapiens	lung	Italy:Rome		2007	41.89 N 12.46 E				Stenotrophomonas maltophilia	{"strain": "TG_2007_STM2", "host": "Homo sapiens", "geo_loc_name": "Italy:Rome", "lat_lon": "41.89 N 12.46 E", "collection_date": "2007", "collected_by": "Bambino Gesu Hospital and Research Institute", "host_disease": "cystic fibrosis", "isolation_source": "lung", "organism_name": "Stenotrophomonas maltophilia"}		GCA_002739095.1	GCA_002739095.1_ASM273909v1_genomic	f__Xanthomonadaceae (UID4214)	55	659	290
GCA_013463535.1	GCF_013463535.1	Stenotrophomonas maltophilia (g-proteobacteria)	Stenotrophomonas sepilia	Stenotrophomonas sepilia	Contig		103224	100	0	Human	Missing	7	7	AMINOGLYCOSIDE;BETA-LACTAM;EFFLUX;QUINOLONE	4	0	0	65	2	115078	0	smaltophilia	134	ASM1346353v1	40324	Universitat Autonoma de Barcelona	103224		SAMN10131079		PC257	Homo sapiens	Perineum swab	Germany: Berlin		2012	52.525211 N 13.378660 E				Stenotrophomonas maltophilia	{"strain": "PC257", "collected_by": "Charite Clinic", "collection_date": "2012", "geo_loc_name": "Germany: Berlin", "host": "Homo sapiens", "host_disease": "Not available", "isolation_source": "Perineum swab", "lat_lon": "52.525211 N 13.378660 E", "organism_name": "Stenotrophomonas maltophilia"}		GCA_013463535.1	GCA_013463535.1_ASM1346353v1_genomic	f__Xanthomonadaceae (UID4214)	55	659	290
GCA_013463855.1	GCF_013463855.1	Stenotrophomonas maltophilia (g-proteobacteria)	Stenotrophomonas riyadhensis	Stenotrophomonas riyadhensis	Contig		111046	100	1.45	Other	Missing	23	18	AMINOGLYCOSIDE;BETA-LACTAM;COPPER;EFFLUX;MERCURY;QUINOLONE	6	5	1	75	4	242671	2	smaltophilia	126	ASM1346385v1	40324	Universitat Autonoma de Barcelona	111046		SAMN10131063		OU110	Homo sapiens	Oropharinx	Belgium: Antwerp		2012	51.222763 N 4.410125 E				Stenotrophomonas maltophilia	{"strain": "OU110", "collected_by": "University of Antwerp", "collection_date": "2012", "geo_loc_name": "Belgium: Antwerp", "host": "Homo sapiens", "host_disease": "Not available", "isolation_source": "Oropharinx", "lat_lon": "51.222763 N 4.410125 E", "organism_name": "Stenotrophomonas maltophilia"}		GCA_013463855.1	GCA_013463855.1_ASM1346385v1_genomic	f__Xanthomonadaceae (UID4214)	55	659	290
GCA_017838015.1	GCF_017838015.1	Stenotrophomonas maltophilia (g-proteobacteria)	Stenotrophomonas maltophilia	Stenotrophomonas maltophilia	Contig		102801	99.66	0.39	Other	Missing	8	8	AMINOGLYCOSIDE;BETA-LACTAM;EFFLUX;QUINOLONE	5	6	0	70	18	164738	0	smaltophilia	4	ASM1783801v1	40324	Cepheid	102801		SAMN17860419		15977	Homo sapiens	HVS	Nigeria		2017					Stenotrophomonas maltophilia	{"strain": "15977", "host": "Homo sapiens", "isolation_source": "HVS", "collection_date": "2017", "geo_loc_name": "Nigeria", "sample_type": "isolate", "organism_name": "Stenotrophomonas maltophilia"}		GCA_017838015.1	GCA_017838015.1_ASM1783801v1_genomic	f__Xanthomonadaceae (UID4214)	55	659	290
GCA_013464595.1	GCF_013464595.1	Stenotrophomonas maltophilia (g-proteobacteria)	Stenotrophomonas sepilia	Stenotrophomonas sepilia	Contig		100968	100	0	Human	Missing	7	7	AMINOGLYCOSIDE;BETA-LACTAM;EFFLUX;QUINOLONE	5	0	0	62	2	119436	0	smaltophilia	134	ASM1346459v1	40324	Universitat Autonoma de Barcelona	100968		SAMN10131170		PC254	Homo sapiens	Perineum swab	Germany: Berlin		2012	52.525211 N 13.378660 E				Stenotrophomonas maltophilia	{"strain": "PC254", "collected_by": "Charite Clinic", "collection_date": "2012", "geo_loc_name": "Germany: Berlin", "host": "Homo sapiens", "host_disease": "Not available", "isolation_source": "Perineum swab", "lat_lon": "52.525211 N 13.378660 E", "organism_name": "Stenotrophomonas maltophilia"}		GCA_013464595.1	GCA_013464595.1_ASM1346459v1_genomic	f__Xanthomonadaceae (UID4214)	55	659	290
GCA_024128335.1	GCF_024128335.1	Stenotrophomonas maltophilia (g-proteobacteria)	Stenotrophomonas sepilia	Stenotrophomonas sepilia	Contig		101392	100	0.05	Other	Missing	7	7	AMINOGLYCOSIDE;BETA-LACTAM;EFFLUX;QUINOLONE	3	2	2	61	10	207702	0	smaltophilia	-	ASM2412833v1	40324	Palacky University Olomouc	101392		SAMN29162795		VA158-8	Gallus gallus	whole organism	Czech Republic: Moravia		2020					Stenotrophomonas maltophilia	{"strain": "VA158-8", "host": "Gallus gallus", "collection_date": "2020", "geo_loc_name": "Czech Republic: Moravia", "sample_type": "whole organism", "organism_name": "Stenotrophomonas maltophilia"}		GCA_024128335.1	GCA_024128335.1_ASM2412833v1_genomic	f__Xanthomonadaceae (UID4214)	55	659	290
GCA_024127355.1	GCF_024127355.1	Stenotrophomonas maltophilia (g-proteobacteria)	Stenotrophomonas maltophilia	Stenotrophomonas maltophilia	Contig		105335	100	0	Other	Missing	7	7	AMINOGLYCOSIDE;BETA-LACTAM;EFFLUX;QUINOLONE	4	4	1	71	6	184936	0	smaltophilia	-	ASM2412735v1	40324	Palacky University Olomouc	105335		SAMN29162799		VE245-2	Gallus gallus	whole organism	Czech Republic: Moravia		2020					Stenotrophomonas maltophilia	{"strain": "VE245-2", "host": "Gallus gallus", "collection_date": "2020", "geo_loc_name": "Czech Republic: Moravia", "sample_type": "whole organism", "organism_name": "Stenotrophomonas maltophilia"}		GCA_024127355.1	GCA_024127355.1_ASM2412735v1_genomic	f__Xanthomonadaceae (UID4214)	55	659	290
GCA_002738785.1	GCF_002738785.1	Stenotrophomonas maltophilia (g-proteobacteria)	Stenotrophomonas maltophilia	Stenotrophomonas maltophilia	Contig		115442	100	0.46	Human	Missing	8	8	AMINOGLYCOSIDE;BETA-LACTAM;EFFLUX;QUINOLONE	5	4	0	73	7	168424	0	smaltophilia	-	ASM273878v1	40324	University of Trento	115442		SAMN06019658		ZC_2012_STM2	Homo sapiens	lung	Italy:Rome		2012	41.89 N 12.46 E				Stenotrophomonas maltophilia	{"strain": "ZC_2012_STM2", "host": "Homo sapiens", "geo_loc_name": "Italy:Rome", "lat_lon": "41.89 N 12.46 E", "collection_date": "2012", "collected_by": "Bambino Gesu Hospital and Research Institute", "host_disease": "cystic fibrosis", "isolation_source": "lung", "organism_name": "Stenotrophomonas maltophilia"}		GCA_002738785.1	GCA_002738785.1_ASM273878v1_genomic	f__Xanthomonadaceae (UID4214)	55	659	290
GCA_049385685.1	GCF_049385685.1	Stenotrophomonas maltophilia (g-proteobacteria)	Stenotrophomonas maltophilia	Stenotrophomonas maltophilia	Contig		134097	100	0.34	Missing	Missing	10	10	AMINOGLYCOSIDE;BETA-LACTAM;COPPER;EFFLUX;QUINOLONE	2	3	0	59	13	159838	0	smaltophilia	138	ASM4938568v1	40324	Lebanese American university	134097		SAMN39201043														Failed after 6 attempts: efetch.fcgi params={'retmode': 'xml', 'db': 'biosample', 'id': '39201043', 'email': 'komwit.s@psu.ac.th', 'api_key': '8338f44c5c794927ce738a67a77af4839c08'}	GCA_049385685.1	GCA_049385685.1_ASM4938568v1_genomic	f__Xanthomonadaceae (UID4214)	55	659	290
GCA_002739455.1	GCF_002739455.1	Stenotrophomonas maltophilia (g-proteobacteria)	Stenotrophomonas maltophilia_O	Stenotrophomonas maltophilia_O	Contig		100158	100	0.69	Human	Missing	8	8	AMINOGLYCOSIDE;BETA-LACTAM;EFFLUX;QUINOLONE	9	2	1	75	1	244157	0	smaltophilia	183	ASM273945v1	40324	University of Trento	100158		SAMN06019725		MC_2010_STM1	Homo sapiens	lung	Italy:Rome		2010	41.89 N 12.46 E				Stenotrophomonas maltophilia	{"strain": "MC_2010_STM1", "host": "Homo sapiens", "geo_loc_name": "Italy:Rome", "lat_lon": "41.89 N 12.46 E", "collection_date": "2010", "collected_by": "Bambino Gesu Hospital and Research Institute", "host_disease": "cystic fibrosis", "isolation_source": "lung", "organism_name": "Stenotrophomonas maltophilia"}		GCA_002739455.1	GCA_002739455.1_ASM273945v1_genomic	f__Xanthomonadaceae (UID4214)	55	659	290
GCA_013464165.1	GCF_013464165.1	Stenotrophomonas maltophilia (g-proteobacteria)	Stenotrophomonas maltophilia	Stenotrophomonas maltophilia	Contig		104632	100	0	Other	Missing	16	16	AMINOGLYCOSIDE;BETA-LACTAM;COPPER;EFFLUX;MERCURY;QUINOLONE	4	3	0	69	5	170161	0	smaltophilia	138	ASM1346416v1	40324	Universitat Autonoma de Barcelona	104632		SAMN10131047		OU343	Homo sapiens	Oropharinx	Belgium: Antwerp		2012	51.222763 N 4.410125 E				Stenotrophomonas maltophilia	{"strain": "OU343", "collected_by": "University of Antwerp", "collection_date": "2012", "geo_loc_name": "Belgium: Antwerp", "host": "Homo sapiens", "host_disease": "Not available", "isolation_source": "Oropharinx", "lat_lon": "51.222763 N 4.410125 E", "organism_name": "Stenotrophomonas maltophilia"}		GCA_013464165.1	GCA_013464165.1_ASM1346416v1_genomic	f__Xanthomonadaceae (UID4214)	55	659	290
GCA_002740115.1	GCF_002740115.1	Stenotrophomonas maltophilia (g-proteobacteria)	Stenotrophomonas maltophilia	Stenotrophomonas maltophilia	Contig		105012	100	0.05	Human	Missing	8	8	AMINOGLYCOSIDE;BETA-LACTAM;EFFLUX;QUINOLONE	5	4	1	77	6	274608	0	smaltophilia	91	ASM274011v1	40324	University of Trento	105012		SAMN06019718		GC_2012_STM1	Homo sapiens	lung	Italy:Rome		2012	41.89 N 12.46 E				Stenotrophomonas maltophilia	{"strain": "GC_2012_STM1", "host": "Homo sapiens", "geo_loc_name": "Italy:Rome", "lat_lon": "41.89 N 12.46 E", "collection_date": "2012", "collected_by": "Bambino Gesu Hospital and Research Institute", "host_disease": "cystic fibrosis", "isolation_source": "lung", "organism_name": "Stenotrophomonas maltophilia"}		GCA_002740115.1	GCA_002740115.1_ASM274011v1_genomic	f__Xanthomonadaceae (UID4214)	55	659	290
GCA_041076375.1	GCF_041076375.1	Stenotrophomonas maltophilia (g-proteobacteria)	Stenotrophomonas maltophilia	Stenotrophomonas maltophilia	Contig		110631	100	0.41	Other	Missing	7	7	AMINOGLYCOSIDE;BETA-LACTAM;EFFLUX;QUINOLONE	5	2	1	60	7	186337	0	smaltophilia	120	ASM4107637v1	40324	CIISA - Centre of Interdisciplinary Research in Animal Health, Faculty of Veterinary Medicine, Unive	110631		SAMN42318119		ER3D8P2		Faucet	Portugal: Porto		2023-11					Stenotrophomonas maltophilia	{"strain": "ER3D8P2", "collection_date": "2023-11", "geo_loc_name": "Portugal: Porto", "isolation_source": "Faucet", "source_type": "environmental", "purpose_of_sampling": "Screening", "sequenced_by": "Illumina", "env_broad_scale": "Small animal veterinary practice", "env_local_scale": "Faucet", "collected_by": "missing", "organism_name": "Stenotrophomonas maltophilia"}		GCA_041076375.1	GCA_041076375.1_ASM4107637v1_genomic	f__Xanthomonadaceae (UID4214)	55	659	290
GCA_013464775.1	GCF_013464775.1	Stenotrophomonas maltophilia (g-proteobacteria)	Stenotrophomonas maltophilia_G	Stenotrophomonas maltophilia_G	Contig		99681	100	0.69	Human	Missing	10	10	AMINOGLYCOSIDE;BETA-LACTAM;COPPER;EFFLUX;QUINOLONE	6	5	1	73	7	308370	1	smaltophilia	133	ASM1346477v1	40324	Universitat Autonoma de Barcelona	99681		SAMN10131161		PC230	Homo sapiens	Perineum swab	Germany: Berlin		2012	52.525211 N 13.378660 E				Stenotrophomonas maltophilia	{"strain": "PC230", "collected_by": "Charite Clinic", "collection_date": "2012", "geo_loc_name": "Germany: Berlin", "host": "Homo sapiens", "host_disease": "Not available", "isolation_source": "Perineum swab", "lat_lon": "52.525211 N 13.378660 E", "organism_name": "Stenotrophomonas maltophilia"}		GCA_013464775.1	GCA_013464775.1_ASM1346477v1_genomic	f__Xanthomonadaceae (UID4214)	55	659	290
GCA_049385445.1	GCF_049385445.1	Stenotrophomonas maltophilia (g-proteobacteria)	Stenotrophomonas maltophilia_A	Stenotrophomonas maltophilia_A	Contig		100417	99.31	1.76	Other	Missing	7	7	AMINOGLYCOSIDE;BETA-LACTAM;EFFLUX;QUINOLONE	8	1	2	81	14	327963	1	smaltophilia	-	ASM4938544v1	40324	Lebanese American university	100417		SAMN39201052		CASM113	Homo sapiens	DTA	Lebanon		11/10/2022					Stenotrophomonas maltophilia	{"strain": "CASM113", "host": "Homo sapiens", "isolation_source": "DTA", "collection_date": "2022-10-11", "geo_loc_name": "Lebanon", "sample_type": "Whole organism", "organism_name": "Stenotrophomonas maltophilia"}		GCA_049385445.1	GCA_049385445.1_ASM4938544v1_genomic	f__Xanthomonadaceae (UID4214)	55	659	290
GCA_041076295.1	GCF_041076295.1	Stenotrophomonas maltophilia (g-proteobacteria)	Stenotrophomonas maltophilia	Stenotrophomonas maltophilia	Contig		99880	100	0.59	Other	Missing	7	7	AMINOGLYCOSIDE;BETA-LACTAM;EFFLUX;QUINOLONE	5	2	1	60	7	181554	0	smaltophilia	120	ASM4107629v1	40324	CIISA - Centre of Interdisciplinary Research in Animal Health, Faculty of Veterinary Medicine, Unive	99880		SAMN42318120		ER3F4P1		Cage	Portugal: Porto		2023-11					Stenotrophomonas maltophilia	{"strain": "ER3F4P1", "collection_date": "2023-11", "geo_loc_name": "Portugal: Porto", "isolation_source": "Cage", "source_type": "environmental", "purpose_of_sampling": "Screening", "sequenced_by": "Illumina", "env_broad_scale": "Small animal veterinary practice", "env_local_scale": "Cage", "collected_by": "missing", "organism_name": "Stenotrophomonas maltophilia"}		GCA_041076295.1	GCA_041076295.1_ASM4107629v1_genomic	f__Xanthomonadaceae (UID4214)	55	659	290
GCA_002740355.1	GCF_002740355.1	Stenotrophomonas maltophilia (g-proteobacteria)	Stenotrophomonas maltophilia	Stenotrophomonas maltophilia	Contig		96676	100	0.88	Human	Missing	8	8	AMINOGLYCOSIDE;BETA-LACTAM;EFFLUX;QUINOLONE	3	7	0	75	6	163307	0	smaltophilia	500	ASM274035v1	40324	University of Trento	96676		SAMN06019737		SanG_2011	Homo sapiens	lung	Italy:Rome		2011	41.89 N 12.46 E				Stenotrophomonas maltophilia	{"strain": "SanG_2011", "host": "Homo sapiens", "geo_loc_name": "Italy:Rome", "lat_lon": "41.89 N 12.46 E", "collection_date": "2011", "collected_by": "Bambino Gesu Hospital and Research Institute", "host_disease": "cystic fibrosis", "isolation_source": "lung", "organism_name": "Stenotrophomonas maltophilia"}		GCA_002740355.1	GCA_002740355.1_ASM274035v1_genomic	f__Xanthomonadaceae (UID4214)	55	659	290
GCA_017582615.1	GCF_017582615.1	Stenotrophomonas maltophilia (g-proteobacteria)	Stenotrophomonas sepilia	Stenotrophomonas sepilia	Contig		98063	100	1.03	Human	Missing	7	7	AMINOGLYCOSIDE;BETA-LACTAM;EFFLUX;QUINOLONE	8	3	0	77	13	181293	0	smaltophilia	621	ASM1758261v1	40324	Cepheid	98063		SAMN17860431		15990	Homo sapiens	urine	Nigeria		2017					Stenotrophomonas maltophilia	{"strain": "15990", "host": "Homo sapiens", "isolation_source": "urine", "collection_date": "2017", "geo_loc_name": "Nigeria", "sample_type": "isolate", "organism_name": "Stenotrophomonas maltophilia"}		GCA_017582615.1	GCA_017582615.1_ASM1758261v1_genomic	f__Xanthomonadaceae (UID4214)	55	659	290
GCA_002740365.1	GCF_002740365.1	Stenotrophomonas maltophilia (g-proteobacteria)	Stenotrophomonas maltophilia	Stenotrophomonas maltophilia	Contig		97464	100	0.69	Human	Missing	24	24	AMINOGLYCOSIDE;BETA-LACTAM;COPPER;EFFLUX;MERCURY;QUINOLONE	13	12	0	83	14	302184	0	smaltophilia	5	ASM274036v1	40324	University of Trento	97464		SAMN06019738		SanG_2012	Homo sapiens	lung	Italy:Rome		2012	41.89 N 12.46 E				Stenotrophomonas maltophilia	{"strain": "SanG_2012", "host": "Homo sapiens", "geo_loc_name": "Italy:Rome", "lat_lon": "41.89 N 12.46 E", "collection_date": "2012", "collected_by": "Bambino Gesu Hospital and Research Institute", "host_disease": "cystic fibrosis", "isolation_source": "lung", "organism_name": "Stenotrophomonas maltophilia"}		GCA_002740365.1	GCA_002740365.1_ASM274036v1_genomic	f__Xanthomonadaceae (UID4214)	55	659	290
GCA_013463875.1	GCF_013463875.1	Stenotrophomonas maltophilia (g-proteobacteria)	Stenotrophomonas maltophilia_A	Stenotrophomonas maltophilia_A	Contig		95628	100	0.28	Human	Missing	7	7	AMINOGLYCOSIDE;BETA-LACTAM;EFFLUX;QUINOLONE	8	6	1	87	14	228965	2	smaltophilia	128	ASM1346387v1	40324	Universitat Autonoma de Barcelona	95628		SAMN10131059		PU126	Homo sapiens	Perineum swab	Belgium: Antwerp		2012	51.222763 N 4.410125 E				Stenotrophomonas maltophilia	{"strain": "PU126", "collected_by": "University of Antwerp", "collection_date": "2012", "geo_loc_name": "Belgium: Antwerp", "host": "Homo sapiens", "host_disease": "Not available", "isolation_source": "Perineum swab", "lat_lon": "51.222763 N 4.410125 E", "organism_name": "Stenotrophomonas maltophilia"}		GCA_013463875.1	GCA_013463875.1_ASM1346387v1_genomic	f__Xanthomonadaceae (UID4214)	55	659	290
GCA_040704795.1	GCF_040704795.1	Stenotrophomonas maltophilia (g-proteobacteria)	Stenotrophomonas maltophilia	Stenotrophomonas maltophilia	Contig		122561	100	0.76	Human	Missing	18	18	AMINOGLYCOSIDE;BETA-LACTAM;COPPER;EFFLUX;QUINOLONE	1	3	1	53	10	122964	0	smaltophilia	115	ASM4070479v1	40324	CIISA - Centre of Interdisciplinary Research in Animal Health, Faculty of Veterinary Medicine, Unive	122561		SAMN42318131		X4Hp8P1	Homo sapiens	hand swab from veterinarian	Portugal: Porto		2023-11					Stenotrophomonas maltophilia	{"strain": "X4Hp8P1", "collection_date": "2023-11", "geo_loc_name": "Portugal: Porto", "isolation_source": "hand swab from veterinarian", "source_type": "human", "purpose_of_sampling": "Screening", "sequenced_by": "Illumina", "host": "Homo sapiens", "note": "Veterinarian", "collected_by": "missing", "organism_name": "Stenotrophomonas maltophilia"}		GCA_040704795.1	GCA_040704795.1_ASM4070479v1_genomic	f__Xanthomonadaceae (UID4214)	55	659	290
GCA_002739445.1	GCF_002739445.1	Stenotrophomonas maltophilia (g-proteobacteria)	Stenotrophomonas maltophilia	Stenotrophomonas maltophilia	Contig		100302	100	0.39	Human	Missing	8	8	AMINOGLYCOSIDE;BETA-LACTAM;EFFLUX;QUINOLONE	4	4	1	70	7	231566	0	smaltophilia	91	ASM273944v1	40324	University of Trento	100302		SAMN06019721		GC_2013_STM2	Homo sapiens	lung	Italy:Rome		2013	41.89 N 12.46 E				Stenotrophomonas maltophilia	{"strain": "GC_2013_STM2", "host": "Homo sapiens", "geo_loc_name": "Italy:Rome", "lat_lon": "41.89 N 12.46 E", "collection_date": "2013", "collected_by": "Bambino Gesu Hospital and Research Institute", "host_disease": "cystic fibrosis", "isolation_source": "lung", "organism_name": "Stenotrophomonas maltophilia"}		GCA_002739445.1	GCA_002739445.1_ASM273944v1_genomic	f__Xanthomonadaceae (UID4214)	55	659	290
GCA_034809265.1	GCF_034809265.1	Stenotrophomonas maltophilia (g-proteobacteria)	Stenotrophomonas maltophilia	Stenotrophomonas maltophilia	Contig		94744	100	0.05	Other	Missing	8	8	AMINOGLYCOSIDE;BETA-LACTAM;EFFLUX;QUINOLONE	2	4	0	73	13	114175	0	smaltophilia	613	ASM3480926v1	40324	Lebanese American university	94744		SAMN37523152		CASM37	Homo sapiens	DTA	Lebanon		11/10/2022					Stenotrophomonas maltophilia	{"strain": "CASM37", "host": "Homo sapiens", "isolation_source": "DTA", "collection_date": "2022-10-11", "geo_loc_name": "Lebanon", "sample_type": "Whole organism", "organism_name": "Stenotrophomonas maltophilia"}		GCA_034809265.1	GCA_034809265.1_ASM3480926v1_genomic	f__Xanthomonadaceae (UID4214)	55	659	290
GCA_002740215.1	GCF_002740215.1	Stenotrophomonas maltophilia (g-proteobacteria)	Stenotrophomonas sepilia	Stenotrophomonas sepilia	Contig		100888	100	0.34	Human	Missing	7	7	AMINOGLYCOSIDE;BETA-LACTAM;EFFLUX;QUINOLONE	1	1	0	72	6	96250	0	smaltophilia	-	ASM274021v1	40324	University of Trento	100888		SAMN06019729		MC_2012	Homo sapiens	lung	Italy:Rome		2012	41.89 N 12.46 E				Stenotrophomonas maltophilia	{"strain": "MC_2012", "host": "Homo sapiens", "geo_loc_name": "Italy:Rome", "lat_lon": "41.89 N 12.46 E", "collection_date": "2012", "collected_by": "Bambino Gesu Hospital and Research Institute", "host_disease": "cystic fibrosis", "isolation_source": "lung", "organism_name": "Stenotrophomonas maltophilia"}		GCA_002740215.1	GCA_002740215.1_ASM274021v1_genomic	f__Xanthomonadaceae (UID4214)	55	659	290
GCA_032028025.1	GCF_032028025.1	Stenotrophomonas maltophilia (g-proteobacteria)	Stenotrophomonas riyadhensis	Stenotrophomonas riyadhensis	Contig		101222	100	1.03	Other	Missing	17	16	AMINOGLYCOSIDE;BETA-LACTAM;COPPER;EFFLUX;QUINOLONE	5	3	0	75	8	275447	1	smaltophilia	10	ASM3202802v1	40324	Lebanese American university	101222		SAMN37494540		CASM6	Homo sapiens	DTA	Lebanon		11/10/2022					Stenotrophomonas maltophilia	{"strain": "CASM6", "host": "Homo sapiens", "isolation_source": "DTA", "collection_date": "2022-10-11", "geo_loc_name": "Lebanon", "sample_type": "Whole organism", "organism_name": "Stenotrophomonas maltophilia"}		GCA_032028025.1	GCA_032028025.1_ASM3202802v1_genomic	f__Xanthomonadaceae (UID4214)	55	659	290
GCA_024127395.1	GCF_024127395.1	Stenotrophomonas maltophilia (g-proteobacteria)	Stenotrophomonas maltophilia_A	Stenotrophomonas maltophilia_A	Contig		94706	100	0.2	Other	Missing	6	6	AMINOGLYCOSIDE;EFFLUX;QUINOLONE	3	3	2	72	12	198053	2	smaltophilia	-	ASM2412739v1	40324	Palacky University Olomouc	94706		SAMN29162798		VE245-1	Gallus gallus	whole organism	Czech Republic: Moravia		2020					Stenotrophomonas maltophilia	{"strain": "VE245-1", "host": "Gallus gallus", "collection_date": "2020", "geo_loc_name": "Czech Republic: Moravia", "sample_type": "whole organism", "organism_name": "Stenotrophomonas maltophilia"}		GCA_024127395.1	GCA_024127395.1_ASM2412739v1_genomic	f__Xanthomonadaceae (UID4214)	55	659	290
GCA_002738845.1	GCF_002738845.1	Stenotrophomonas maltophilia (g-proteobacteria)	Stenotrophomonas maltophilia	Stenotrophomonas maltophilia	Contig		98025	100	0.46	Human	Missing	8	8	AMINOGLYCOSIDE;BETA-LACTAM;EFFLUX;QUINOLONE	5	3	0	71	9	149773	0	smaltophilia	-	ASM273884v1	40324	University of Trento	98025		SAMN06019661		ZC_2014	Homo sapiens	lung	Italy:Rome		2014	41.89 N 12.46 E				Stenotrophomonas maltophilia	{"strain": "ZC_2014", "host": "Homo sapiens", "geo_loc_name": "Italy:Rome", "lat_lon": "41.89 N 12.46 E", "collection_date": "2014", "collected_by": "Bambino Gesu Hospital and Research Institute", "host_disease": "cystic fibrosis", "isolation_source": "lung", "organism_name": "Stenotrophomonas maltophilia"}		GCA_002738845.1	GCA_002738845.1_ASM273884v1_genomic	f__Xanthomonadaceae (UID4214)	55	659	290
GCA_002739395.1	GCF_002739395.1	Stenotrophomonas maltophilia (g-proteobacteria)	Stenotrophomonas maltophilia	Stenotrophomonas maltophilia	Contig		94504	100	0.39	Human	Missing	8	8	AMINOGLYCOSIDE;BETA-LACTAM;EFFLUX;QUINOLONE	5	4	1	81	8	239290	0	smaltophilia	91	ASM273939v1	40324	University of Trento	94504		SAMN06019717		GC_2011	Homo sapiens	lung	Italy:Rome		2011	41.89 N 12.46 E				Stenotrophomonas maltophilia	{"strain": "GC_2011", "host": "Homo sapiens", "geo_loc_name": "Italy:Rome", "lat_lon": "41.89 N 12.46 E", "collection_date": "2011", "collected_by": "Bambino Gesu Hospital and Research Institute", "host_disease": "cystic fibrosis", "isolation_source": "lung", "organism_name": "Stenotrophomonas maltophilia"}		GCA_002739395.1	GCA_002739395.1_ASM273939v1_genomic	f__Xanthomonadaceae (UID4214)	55	659	290
GCA_002739835.1	GCF_002739835.1	Stenotrophomonas maltophilia (g-proteobacteria)	Stenotrophomonas sepilia	Stenotrophomonas sepilia	Contig		96579	99.89	0	Human	Missing	6	6	AMINOGLYCOSIDE;BETA-LACTAM;EFFLUX;QUINOLONE	4	0	0	66	3	101553	0	smaltophilia	184	ASM273983v1	40324	University of Trento	96579		SAMN06019690		TG_2009_STM2	Homo sapiens	lung	Italy:Rome		2009	41.89 N 12.46 E				Stenotrophomonas maltophilia	{"strain": "TG_2009_STM2", "host": "Homo sapiens", "geo_loc_name": "Italy:Rome", "lat_lon": "41.89 N 12.46 E", "collection_date": "2009", "collected_by": "Bambino Gesu Hospital and Research Institute", "host_disease": "cystic fibrosis", "isolation_source": "lung", "organism_name": "Stenotrophomonas maltophilia"}		GCA_002739835.1	GCA_002739835.1_ASM273983v1_genomic	f__Xanthomonadaceae (UID4214)	55	659	290
GCA_013464795.1	GCF_013464795.1	Stenotrophomonas maltophilia (g-proteobacteria)	Stenotrophomonas maltophilia_G	Stenotrophomonas maltophilia_G	Contig		93431	100	0.86	Human	Missing	10	10	AMINOGLYCOSIDE;BETA-LACTAM;COPPER;EFFLUX;QUINOLONE	5	5	1	77	7	292607	1	smaltophilia	133	ASM1346479v1	40324	Universitat Autonoma de Barcelona	93431		SAMN10131159		PC228	Homo sapiens	Perineum swab	Germany: Berlin		2012	52.525211 N 13.378660 E				Stenotrophomonas maltophilia	{"strain": "PC228", "collected_by": "Charite Clinic", "collection_date": "2012", "geo_loc_name": "Germany: Berlin", "host": "Homo sapiens", "host_disease": "Not available", "isolation_source": "Perineum swab", "lat_lon": "52.525211 N 13.378660 E", "organism_name": "Stenotrophomonas maltophilia"}		GCA_013464795.1	GCA_013464795.1_ASM1346479v1_genomic	f__Xanthomonadaceae (UID4214)	55	659	290
GCA_002740025.1	GCF_002740025.1	Stenotrophomonas maltophilia (g-proteobacteria)	Stenotrophomonas maltophilia_O	Stenotrophomonas maltophilia_O	Contig		94682	100	0.69	Human	Missing	8	8	AMINOGLYCOSIDE;BETA-LACTAM;EFFLUX;QUINOLONE	4	3	1	75	1	130887	0	smaltophilia	183	ASM274002v1	40324	University of Trento	94682		SAMN06019707		AV_2009	Homo sapiens	lung	Italy:Rome		2009	41.89 N 12.46 E				Stenotrophomonas maltophilia	{"strain": "AV_2009", "host": "Homo sapiens", "geo_loc_name": "Italy:Rome", "lat_lon": "41.89 N 12.46 E", "collection_date": "2009", "collected_by": "Bambino Gesu Hospital and Research Institute", "host_disease": "cystic fibrosis", "isolation_source": "lung", "organism_name": "Stenotrophomonas maltophilia"}		GCA_002740025.1	GCA_002740025.1_ASM274002v1_genomic	f__Xanthomonadaceae (UID4214)	55	659	290
GCA_034809145.1	GCF_034809145.1	Stenotrophomonas maltophilia (g-proteobacteria)	Stenotrophomonas maltophilia	Stenotrophomonas maltophilia	Contig		110576	100	0	Human	Missing	8	8	AMINOGLYCOSIDE;BETA-LACTAM;EFFLUX;QUINOLONE	5	3	1	59	27	180748	0	smaltophilia	-	ASM3480914v1	40324	Lebanese American university	110576		SAMN37523158		CASM87	Homo sapiens	urine	Lebanon		11/10/2022					Stenotrophomonas maltophilia	{"strain": "CASM87", "host": "Homo sapiens", "isolation_source": "urine", "collection_date": "2022-10-11", "geo_loc_name": "Lebanon", "sample_type": "Whole organism", "organism_name": "Stenotrophomonas maltophilia"}		GCA_034809145.1	GCA_034809145.1_ASM3480914v1_genomic	f__Xanthomonadaceae (UID4214)	55	659	290
GCA_024126695.1	GCF_024126695.1	Stenotrophomonas maltophilia (g-proteobacteria)	Stenotrophomonas maltophilia	Stenotrophomonas maltophilia	Contig		93242	99.83	0.05	Other	Missing	17	17	AMINOGLYCOSIDE;BETA-LACTAM;COPPER;EFFLUX;QUINOLONE	6	4	1	82	13	172134	0	smaltophilia	162	ASM2412669v1	40324	Palacky University Olomouc	93242		SAMN29162804		S246-4	Gallus gallus	whole organism	Czech Republic: Moravia		2020					Stenotrophomonas maltophilia	{"strain": "S246-4", "host": "Gallus gallus", "collection_date": "2020", "geo_loc_name": "Czech Republic: Moravia", "sample_type": "whole organism", "organism_name": "Stenotrophomonas maltophilia"}		GCA_024126695.1	GCA_024126695.1_ASM2412669v1_genomic	f__Xanthomonadaceae (UID4214)	55	659	290
GCA_004920755.1	GCF_004920755.1	Stenotrophomonas maltophilia (g-proteobacteria)	Stenotrophomonas maltophilia_AQ	Stenotrophomonas maltophilia_AQ	Contig		90461	100	0	Environment	Missing	4	4	EFFLUX;QUINOLONE	0	2	0	83	7	67943	1	smaltophilia	-	ASM492075v1	40324	Virginia Polytechnic Institute and State University	90461		SAMN08978033		RC09		Residence cold water tap	USA: Michigan		2016-06	not applicable				Stenotrophomonas maltophilia	{"strain": "RC09", "collected_by": "Virginia Polytechnic Institute and State University", "collection_date": "2016-06", "geo_loc_name": "USA: Michigan", "isolation_source": "Residence cold water tap", "note": "Residence cold water tap isolate 9", "lat_lon": "not applicable", "sample_type": "cell culture", "organism_name": "Stenotrophomonas maltophilia"}		GCA_004920755.1	GCA_004920755.1_ASM492075v1_genomic	f__Xanthomonadaceae (UID4214)	55	659	290
GCA_004522395.1	GCF_004522395.1	Stenotrophomonas maltophilia (g-proteobacteria)	Stenotrophomonas sepilia	Stenotrophomonas sepilia	Contig		92813	100	0.04	Other	Missing	6	6	AMINOGLYCOSIDE;BETA-LACTAM;EFFLUX;QUINOLONE	5	1	0	70	7	157549	0	smaltophilia	319	ASM452239v1	40324	Lebanese American University	92813		SAMN10819528		STN-AUH2	Homo sapiens	Bacteria	Lebanon		2018					Stenotrophomonas maltophilia	{"strain": "STN-AUH2", "host": "Homo sapiens", "collection_date": "2018", "geo_loc_name": "Lebanon", "sample_type": "Bacteria", "organism_name": "Stenotrophomonas maltophilia"}		GCA_004522395.1	GCA_004522395.1_ASM452239v1_genomic	f__Xanthomonadaceae (UID4214)	55	659	290
GCA_013463785.1	GCF_013463785.1	Stenotrophomonas maltophilia (g-proteobacteria)	Stenotrophomonas maltophilia_G	Stenotrophomonas maltophilia_G	Contig		98451	100	0.69	Human	Missing	10	10	AMINOGLYCOSIDE;BETA-LACTAM;COPPER;EFFLUX;QUINOLONE	3	5	1	73	5	275496	1	smaltophilia	133	ASM1346378v1	40324	Universitat Autonoma de Barcelona	98451		SAMN10131065		PC226	Homo sapiens	Perineum swab	Germany: Berlin		2012	52.525211 N 13.378660 E				Stenotrophomonas maltophilia	{"strain": "PC226", "collected_by": "Charite Clinic", "collection_date": "2012", "geo_loc_name": "Germany: Berlin", "host": "Homo sapiens", "host_disease": "Not available", "isolation_source": "Perineum swab", "lat_lon": "52.525211 N 13.378660 E", "organism_name": "Stenotrophomonas maltophilia"}		GCA_013463785.1	GCA_013463785.1_ASM1346378v1_genomic	f__Xanthomonadaceae (UID4214)	55	659	290
GCA_049384645.1	GCF_049384645.1	Stenotrophomonas maltophilia (g-proteobacteria)	Stenotrophomonas maltophilia	Stenotrophomonas maltophilia	Contig		99395	100	0.05	Other	Missing	8	8	AMINOGLYCOSIDE;BETA-LACTAM;EFFLUX;QUINOLONE	3	4	0	82	14	141637	0	smaltophilia	613	ASM4938464v1	40324	Lebanese American university	99395		SAMN39200966		CASM37	Homo sapiens	DTA	Lebanon		11/10/2022					Stenotrophomonas maltophilia	{"strain": "CASM37", "host": "Homo sapiens", "isolation_source": "DTA", "collection_date": "2022-10-11", "geo_loc_name": "Lebanon", "sample_type": "Whole organism", "organism_name": "Stenotrophomonas maltophilia"}		GCA_049384645.1	GCA_049384645.1_ASM4938464v1_genomic	f__Xanthomonadaceae (UID4214)	55	659	290
GCA_002740085.1	GCF_002740085.1	Stenotrophomonas maltophilia (g-proteobacteria)	Stenotrophomonas maltophilia	Stenotrophomonas maltophilia	Contig		97603	100	4.14	Human	Missing	24	24	AMINOGLYCOSIDE;BETA-LACTAM;COPPER;EFFLUX;MERCURY;QUINOLONE	8	8	0	81	13	286449	0	smaltophilia	5	ASM274008v1	40324	University of Trento	97603		SAMN06019711		AV_2012_STM2	Homo sapiens	lung	Italy:Rome		2012	41.89 N 12.46 E				Stenotrophomonas maltophilia	{"strain": "AV_2012_STM2", "host": "Homo sapiens", "geo_loc_name": "Italy:Rome", "lat_lon": "41.89 N 12.46 E", "collection_date": "2012", "collected_by": "Bambino Gesu Hospital and Research Institute", "host_disease": "cystic fibrosis", "isolation_source": "lung", "organism_name": "Stenotrophomonas maltophilia"}		GCA_002740085.1	GCA_002740085.1_ASM274008v1_genomic	f__Xanthomonadaceae (UID4214)	55	659	290
GCA_013464155.1	GCF_013464155.1	Stenotrophomonas maltophilia (g-proteobacteria)	Stenotrophomonas maltophilia	Stenotrophomonas maltophilia	Contig		87868	100	0.69	Other	Missing	19	19	AMINOGLYCOSIDE;BETA-LACTAM;COPPER;EFFLUX;QUINOLONE	8	2	1	88	13	176490	0	smaltophilia	137	ASM1346415v1	40324	Universitat Autonoma de Barcelona	87868		SAMN10131048		OC323	Homo sapiens	Oropharinx	Germany: Berlin		2012	52.525211 N 13.378660 E				Stenotrophomonas maltophilia	{"strain": "OC323", "collected_by": "Charite Clinic", "collection_date": "2012", "geo_loc_name": "Germany: Berlin", "host": "Homo sapiens", "host_disease": "Not available", "isolation_source": "Oropharinx", "lat_lon": "52.525211 N 13.378660 E", "organism_name": "Stenotrophomonas maltophilia"}		GCA_013464155.1	GCA_013464155.1_ASM1346415v1_genomic	f__Xanthomonadaceae (UID4214)	55	659	290
GCA_002739195.1	GCF_002739195.1	Stenotrophomonas maltophilia (g-proteobacteria)	Stenotrophomonas maltophilia	Stenotrophomonas maltophilia	Contig		91209	100	0.44	Human	Missing	9	9	AMINOGLYCOSIDE;BETA-LACTAM;EFFLUX;PHENICOL;QUINOLONE	8	4	1	83	9	160946	0	smaltophilia	-	ASM273919v1	40324	University of Trento	91209		SAMN06019700		Fma_2009	Homo sapiens	lung	Italy:Rome		2009	41.89 N 12.46 E				Stenotrophomonas maltophilia	{"strain": "Fma_2009", "host": "Homo sapiens", "geo_loc_name": "Italy:Rome", "lat_lon": "41.89 N 12.46 E", "collection_date": "2009", "collected_by": "Bambino Gesu Hospital and Research Institute", "host_disease": "cystic fibrosis", "isolation_source": "lung", "organism_name": "Stenotrophomonas maltophilia"}		GCA_002739195.1	GCA_002739195.1_ASM273919v1_genomic	f__Xanthomonadaceae (UID4214)	55	659	290
GCA_024128245.1	GCF_024128245.1	Stenotrophomonas maltophilia (g-proteobacteria)	Stenotrophomonas maltophilia	Stenotrophomonas maltophilia	Contig		88954	100	0	Other	Missing	7	7	AMINOGLYCOSIDE;BETA-LACTAM;EFFLUX;QUINOLONE	3	4	1	77	6	105859	0	smaltophilia	-	ASM2412824v1	40324	Palacky University Olomouc	88954		SAMN29162797		VE244-3	Gallus gallus	whole organism	Czech Republic: Moravia		2020					Stenotrophomonas maltophilia	{"strain": "VE244-3", "host": "Gallus gallus", "collection_date": "2020", "geo_loc_name": "Czech Republic: Moravia", "sample_type": "whole organism", "organism_name": "Stenotrophomonas maltophilia"}		GCA_024128245.1	GCA_024128245.1_ASM2412824v1_genomic	f__Xanthomonadaceae (UID4214)	55	659	290
GCA_002739155.1	GCF_002739155.1	Stenotrophomonas maltophilia (g-proteobacteria)	Stenotrophomonas maltophilia	Stenotrophomonas maltophilia	Contig		88039	100	0.74	Human	Missing	8	8	AMINOGLYCOSIDE;BETA-LACTAM;EFFLUX;QUINOLONE	8	4	0	87	8	174467	0	smaltophilia	-	ASM273915v1	40324	University of Trento	88039		SAMN06019696		Fma_2005_STM1	Homo sapiens	lung	Italy:Rome		2005	41.89 N 12.46 E				Stenotrophomonas maltophilia	{"strain": "Fma_2005_STM1", "host": "Homo sapiens", "geo_loc_name": "Italy:Rome", "lat_lon": "41.89 N 12.46 E", "collection_date": "2005", "collected_by": "Bambino Gesu Hospital and Research Institute", "host_disease": "cystic fibrosis", "isolation_source": "lung", "organism_name": "Stenotrophomonas maltophilia"}		GCA_002739155.1	GCA_002739155.1_ASM273915v1_genomic	f__Xanthomonadaceae (UID4214)	55	659	290
GCA_013464815.1	GCF_013464815.1	Stenotrophomonas maltophilia (g-proteobacteria)	Stenotrophomonas maltophilia_G	Stenotrophomonas maltophilia_G	Contig		89408	100	0.69	Human	Missing	10	10	AMINOGLYCOSIDE;BETA-LACTAM;COPPER;EFFLUX;QUINOLONE	6	5	1	78	7	269763	1	smaltophilia	133	ASM1346481v1	40324	Universitat Autonoma de Barcelona	89408		SAMN10131160		PC229	Homo sapiens	Perineum swab	Germany: Berlin		2012	52.525211 N 13.378660 E				Stenotrophomonas maltophilia	{"strain": "PC229", "collected_by": "Charite Clinic", "collection_date": "2012", "geo_loc_name": "Germany: Berlin", "host": "Homo sapiens", "host_disease": "Not available", "isolation_source": "Perineum swab", "lat_lon": "52.525211 N 13.378660 E", "organism_name": "Stenotrophomonas maltophilia"}		GCA_013464815.1	GCA_013464815.1_ASM1346481v1_genomic	f__Xanthomonadaceae (UID4214)	55	659	290
GCA_010994075.1	GCF_010994075.1	Stenotrophomonas maltophilia (g-proteobacteria)	Stenotrophomonas maltophilia	Stenotrophomonas maltophilia	Contig		88021	100	0	Other	Missing	16	16	AMINOGLYCOSIDE;BETA-LACTAM;COPPER;EFFLUX;MERCURY;QUINOLONE	8	3	1	80	12	277705	0	smaltophilia	31	ASM1099407v1	40324	Lebanese American University	88021		SAMN13247120		STN-MAK7	Homo sapiens	missing	Lebanon		2019					Stenotrophomonas maltophilia	{"strain": "STN-MAK7", "host": "Homo sapiens", "isolation_source": "missing", "collection_date": "2019", "geo_loc_name": "Lebanon", "sample_type": "whole genome", "organism_name": "Stenotrophomonas maltophilia"}		GCA_010994075.1	GCA_010994075.1_ASM1099407v1_genomic	f__Xanthomonadaceae (UID4214)	55	659	290
GCA_002740285.1	GCF_002740285.1	Stenotrophomonas maltophilia (g-proteobacteria)	Stenotrophomonas maltophilia	Stenotrophomonas maltophilia	Contig		98561	100	0.53	Human	Missing	8	8	AMINOGLYCOSIDE;BETA-LACTAM;EFFLUX;QUINOLONE	6	7	1	88	11	249356	0	smaltophilia	500	ASM274028v1	40324	University of Trento	98561		SAMN06019734		BB_2012	Homo sapiens	lung	Italy:Rome		2012	41.89 N 12.46 E				Stenotrophomonas maltophilia	{"strain": "BB_2012", "host": "Homo sapiens", "geo_loc_name": "Italy:Rome", "lat_lon": "41.89 N 12.46 E", "collection_date": "2012", "collected_by": "Bambino Gesu Hospital and Research Institute", "host_disease": "cystic fibrosis", "isolation_source": "lung", "organism_name": "Stenotrophomonas maltophilia"}		GCA_002740285.1	GCA_002740285.1_ASM274028v1_genomic	f__Xanthomonadaceae (UID4214)	55	659	290
GCA_024126755.1	GCF_024126755.1	Stenotrophomonas maltophilia (g-proteobacteria)	Stenotrophomonas maltophilia	Stenotrophomonas maltophilia	Contig		90908	100	0	Other	Missing	7	7	AMINOGLYCOSIDE;BETA-LACTAM;EFFLUX;QUINOLONE	3	4	1	72	6	135531	0	smaltophilia	-	ASM2412675v1	40324	Palacky University Olomouc	90908		SAMN29162802		S248-2	Gallus gallus	whole organism	Czech Republic: Moravia		2020					Stenotrophomonas maltophilia	{"strain": "S248-2", "host": "Gallus gallus", "collection_date": "2020", "geo_loc_name": "Czech Republic: Moravia", "sample_type": "whole organism", "organism_name": "Stenotrophomonas maltophilia"}		GCA_024126755.1	GCA_024126755.1_ASM2412675v1_genomic	f__Xanthomonadaceae (UID4214)	55	659	290
GCA_052220885.1	GCF_052220885.1	Stenotrophomonas maltophilia (g-proteobacteria)	Stenotrophomonas maltophilia	Stenotrophomonas maltophilia	Contig		85448	100	0	Human	Missing	8	8	AMINOGLYCOSIDE;BETA-LACTAM;EFFLUX;QUINOLONE	2	2	0	76	9	105835	0	smaltophilia	-	ASM5222088v1	40324	Toho University School of Medicine	85448		SAMN50575120	missing	TUM26315	Homo sapiens	blood	Japan		2017	35.66884166 N 139.74527128 E				Stenotrophomonas maltophilia	{"strain": "TUM26315", "isolate": "missing", "collected_by": "Takashi Sakoh", "collection_date": "2017", "geo_loc_name": "Japan", "host": "Homo sapiens", "host_disease": "missing", "isolation_source": "blood", "lat_lon": "35.66884166 N 139.74527128 E", "organism_name": "Stenotrophomonas maltophilia"}		GCA_052220885.1	GCA_052220885.1_ASM5222088v1_genomic	f__Xanthomonadaceae (UID4214)	55	659	290
GCA_013463685.1	GCF_013463685.1	Stenotrophomonas maltophilia (g-proteobacteria)	Stenotrophomonas sepilia	Stenotrophomonas sepilia	Contig		101921	100	0	Human	Missing	15	15	AMINOGLYCOSIDE;BETA-LACTAM;COPPER;EFFLUX;MERCURY;QUINOLONE	3	1	0	73	3	123256	0	smaltophilia	143	ASM1346368v1	40324	Universitat Autonoma de Barcelona	101921		SAMN10131072		S289	Homo sapiens	sputum	Spain: Barcelona		2011	41.481274 N 2.237849 E				Stenotrophomonas maltophilia	{"strain": "S289", "collected_by": "Hospital Universitari Germans Trias i Pujol", "collection_date": "2011", "geo_loc_name": "Spain: Barcelona", "host": "Homo sapiens", "host_disease": "Not available", "isolation_source": "sputum", "lat_lon": "41.481274 N 2.237849 E", "organism_name": "Stenotrophomonas maltophilia"}		GCA_013463685.1	GCA_013463685.1_ASM1346368v1_genomic	f__Xanthomonadaceae (UID4214)	55	659	290
GCA_024127455.1	GCF_024127455.1	Stenotrophomonas maltophilia (g-proteobacteria)	Stenotrophomonas maltophilia_AQ	Stenotrophomonas maltophilia_AQ	Contig		84314	100	0.34	Other	Missing	5	5	AMINOGLYCOSIDE;EFFLUX;QUINOLONE	3	1	0	75	6	80163	1	smaltophilia	-	ASM2412745v1	40324	Palacky University Olomouc	84314		SAMN29162803		S246-1	Gallus gallus	whole organism	Czech Republic: Moravia		2020					Stenotrophomonas maltophilia	{"strain": "S246-1", "host": "Gallus gallus", "collection_date": "2020", "geo_loc_name": "Czech Republic: Moravia", "sample_type": "whole organism", "organism_name": "Stenotrophomonas maltophilia"}		GCA_024127455.1	GCA_024127455.1_ASM2412745v1_genomic	f__Xanthomonadaceae (UID4214)	55	659	290
GCA_003385135.1	GCF_003385135.1	Stenotrophomonas maltophilia (g-proteobacteria)	Stenotrophomonas maltophilia	Stenotrophomonas maltophilia	Contig		94013	99.37	0	Human	Missing	11	11	AMINOGLYCOSIDE;BETA-LACTAM;COPPER;EFFLUX;QUINOLONE	6	2	1	84	14	163310	0	smaltophilia	137	ASM338513v1	40324	University of Vermont	94013		SAMN09755198		AU30115	Homo sapiens	sputum	USA:Texas		2014					Stenotrophomonas maltophilia	{"strain": "AU30115", "collected_by": "Dr. John J. LiPuma", "collection_date": "2014", "geo_loc_name": "USA:Texas", "host": "Homo sapiens", "host_disease": "Cystic fibrosis", "isolation_source": "sputum", "lat_lon": "N/A", "organism_name": "Stenotrophomonas maltophilia"}		GCA_003385135.1	GCA_003385135.1_ASM338513v1_genomic	f__Xanthomonadaceae (UID4214)	55	659	290
GCA_049385065.1	GCF_049385065.1	Stenotrophomonas maltophilia (g-proteobacteria)	Stenotrophomonas maltophilia	Stenotrophomonas maltophilia	Contig		83101	100	0.34	Other	Missing	8	8	AMINOGLYCOSIDE;BETA-LACTAM;EFFLUX;QUINOLONE	5	2	0	69	11	126965	0	smaltophilia	-	ASM4938506v1	40324	Lebanese American university	83101		SAMN39200951		CASM88	Homo sapiens	bronchial	Lebanon		11/10/2022					Stenotrophomonas maltophilia	{"strain": "CASM88", "host": "Homo sapiens", "isolation_source": "bronchial", "collection_date": "2022-10-11", "geo_loc_name": "Lebanon", "sample_type": "Whole organism", "organism_name": "Stenotrophomonas maltophilia"}		GCA_049385065.1	GCA_049385065.1_ASM4938506v1_genomic	f__Xanthomonadaceae (UID4214)	55	659	290
GCA_002739955.1	GCF_002739955.1	Stenotrophomonas maltophilia (g-proteobacteria)	Stenotrophomonas maltophilia	Stenotrophomonas maltophilia	Contig		83639	100	0.39	Human	Missing	8	8	AMINOGLYCOSIDE;BETA-LACTAM;EFFLUX;QUINOLONE	5	4	0	79	7	130828	0	smaltophilia	-	ASM273995v1	40324	University of Trento	83639		SAMN06019697		Fma_2005_STM2	Homo sapiens	lung	Italy:Rome		2005	41.89 N 12.46 E				Stenotrophomonas maltophilia	{"strain": "Fma_2005_STM2", "host": "Homo sapiens", "geo_loc_name": "Italy:Rome", "lat_lon": "41.89 N 12.46 E", "collection_date": "2005", "collected_by": "Bambino Gesu Hospital and Research Institute", "host_disease": "cystic fibrosis", "isolation_source": "lung", "organism_name": "Stenotrophomonas maltophilia"}		GCA_002739955.1	GCA_002739955.1_ASM273995v1_genomic	f__Xanthomonadaceae (UID4214)	55	659	290
GCA_004684085.1	GCF_004684085.1	Stenotrophomonas maltophilia (g-proteobacteria)	Stenotrophomonas maltophilia_AS	Stenotrophomonas maltophilia_AS	Contig		90353	99.66	0	Missing	Missing	6	6	AMINOGLYCOSIDE;EFFLUX;QUINOLONE	3	4	1	83	6	142045	0	smaltophilia	-	ASM468408v1	40324	The University of Adelaide	90353		SAMN11282838		D5.1			Australia: Donnybrook		16/10/2016	33.58 S 115.82 E				Stenotrophomonas maltophilia	{"strain": "D5.1", "collection_date": "2016-10-16", "depth": "15cm", "elev": "150m", "env_broad_scale": "Mining Waste rocks", "env_local_scale": "Mining Shaft", "env_medium": "Mining Waste", "geo_loc_name": "Australia: Donnybrook", "isol_growth_condt": "Tris-minimal medium and 25 degree", "lat_lon": "33.58 S 115.82 E", "num_replicons": "1", "ref_biomaterial": "Genomic insights into two novel gold…		GCA_004684085.1	GCA_004684085.1_ASM468408v1_genomic	f__Xanthomonadaceae (UID4214)	55	659	290
GCA_002738815.1	GCF_002738815.1	Stenotrophomonas maltophilia (g-proteobacteria)	Stenotrophomonas maltophilia	Stenotrophomonas maltophilia	Contig		96123	100	0.76	Human	Missing	16	16	AMINOGLYCOSIDE;BETA-LACTAM;EFFLUX;QUINOLONE	12	8	0	88	11	308710	0	smaltophilia	5	ASM273881v1	40324	University of Trento	96123		SAMN06019659		ZC_2013_STM1	Homo sapiens	lung	Italy:Rome		2013	41.89 N 12.46 E				Stenotrophomonas maltophilia	{"strain": "ZC_2013_STM1", "host": "Homo sapiens", "geo_loc_name": "Italy:Rome", "lat_lon": "41.89 N 12.46 E", "collection_date": "2013", "collected_by": "Bambino Gesu Hospital and Research Institute", "host_disease": "cystic fibrosis", "isolation_source": "lung", "organism_name": "Stenotrophomonas maltophilia"}		GCA_002738815.1	GCA_002738815.1_ASM273881v1_genomic	f__Xanthomonadaceae (UID4214)	55	659	290
GCA_964276915.1	GCF_964276915.1	Stenotrophomonas maltophilia (g-proteobacteria)	Stenotrophomonas maltophilia	Stenotrophomonas maltophilia	Contig		85703	98.28	0.23	Human	Missing	8	8	AMINOGLYCOSIDE;BETA-LACTAM;EFFLUX;QUINOLONE	1	7	0	99	7	162671	0	smaltophilia	500	24-2628	40324	Comenius University Science Park	85703		SAMEA116144410		uvzsr-PT_24_00029-B04-AR_24_00002628	Homo sapiens	bronchoalveolar lavage (BAL)	Slovakia		18/9/2024			24-2628		Stenotrophomonas maltophilia	{"ena first public": "2024-10-15", "ena-checklist": "ERC000028", "insdc center name": "Laboratory of Genomics and Bioinformatics, Comenius University Science Park;Public Health Authority of the Slovak Republic", "insdc status": "public", "submitter id": "24-2628", "broker name": "Science Park of Comenius University of Bratislava", "collection date": "2024-09-18", "geographic location (country and…		GCA_964276915.1	GCA_964276915.1_24-2628_genomic	f__Xanthomonadaceae (UID4214)	55	659	290
GCA_024126795.1	GCF_024126795.1	Stenotrophomonas maltophilia (g-proteobacteria)	Stenotrophomonas maltophilia	Stenotrophomonas maltophilia	Contig		83172	99.83	0.05	Other	Missing	17	17	AMINOGLYCOSIDE;BETA-LACTAM;COPPER;EFFLUX;QUINOLONE	6	5	0	91	16	184651	0	smaltophilia	162	ASM2412679v1	40324	Palacky University Olomouc	83172		SAMN29162801		S252-3	Gallus gallus	whole organism	Czech Republic: Moravia		2020					Stenotrophomonas maltophilia	{"strain": "S252-3", "host": "Gallus gallus", "collection_date": "2020", "geo_loc_name": "Czech Republic: Moravia", "sample_type": "whole organism", "organism_name": "Stenotrophomonas maltophilia"}		GCA_024126795.1	GCA_024126795.1_ASM2412679v1_genomic	f__Xanthomonadaceae (UID4214)	55	659	290
GCA_049385605.1	GCF_049385605.1	Stenotrophomonas maltophilia (g-proteobacteria)	Stenotrophomonas maltophilia	Stenotrophomonas maltophilia	Contig		96501	100	0.69	Other	Missing	8	8	AMINOGLYCOSIDE;BETA-LACTAM;EFFLUX;QUINOLONE	4	3	0	66	10	134670	0	smaltophilia	4	ASM4938560v1	40324	Lebanese American university	96501		SAMN39201046		CASM51	Homo sapiens	DTA	Lebanon		11/10/2022					Stenotrophomonas maltophilia	{"strain": "CASM51", "host": "Homo sapiens", "isolation_source": "DTA", "collection_date": "2022-10-11", "geo_loc_name": "Lebanon", "sample_type": "Whole organism", "organism_name": "Stenotrophomonas maltophilia"}		GCA_049385605.1	GCA_049385605.1_ASM4938560v1_genomic	f__Xanthomonadaceae (UID4214)	55	659	290
GCA_013464315.1	GCF_013464315.1	Stenotrophomonas maltophilia (g-proteobacteria)	Stenotrophomonas maltophilia	Stenotrophomonas maltophilia	Contig		80478	100	0.74	Other	Missing	26	26	AMINOGLYCOSIDE;BETA-LACTAM;EFFLUX;MERCURY;QUATERNARY AMMONIUM;QUINOLONE;SULFONAMIDE	8	5	1	107	10	261087	0	smaltophilia	4	ASM1346431v1	40324	Universitat Autonoma de Barcelona	80478		SAMN10131039		OL11	Homo sapiens	Oropharinx	Slovenia: Ljubljana		2011	46.057236 N 14.521487 E				Stenotrophomonas maltophilia	{"strain": "OL11", "collected_by": "Ljubljana Medical Center", "collection_date": "2011", "geo_loc_name": "Slovenia: Ljubljana", "host": "Homo sapiens", "host_disease": "Not available", "isolation_source": "Oropharinx", "lat_lon": "46.057236 N 14.521487 E", "organism_name": "Stenotrophomonas maltophilia"}		GCA_013464315.1	GCA_013464315.1_ASM1346431v1_genomic	f__Xanthomonadaceae (UID4214)	55	659	290
GCA_013463885.1	GCF_013463885.1	Stenotrophomonas maltophilia (g-proteobacteria)	Stenotrophomonas riyadhensis	Stenotrophomonas riyadhensis	Contig		82096	100	1.45	Human	Missing	23	18	AMINOGLYCOSIDE;BETA-LACTAM;COPPER;EFFLUX;MERCURY;QUINOLONE	6	5	1	91	4	238224	2	smaltophilia	126	ASM1346388v1	40324	Universitat Autonoma de Barcelona	82096		SAMN10131062		PU109	Homo sapiens	Perineum swab	Belgium: Antwerp		2012	51.222763 N 4.410125 E				Stenotrophomonas maltophilia	{"strain": "PU109", "collected_by": "University of Antwerp", "collection_date": "2012", "geo_loc_name": "Belgium: Antwerp", "host": "Homo sapiens", "host_disease": "Not available", "isolation_source": "Perineum swab", "lat_lon": "51.222763 N 4.410125 E", "organism_name": "Stenotrophomonas maltophilia"}		GCA_013463885.1	GCA_013463885.1_ASM1346388v1_genomic	f__Xanthomonadaceae (UID4214)	55	659	290
GCA_002739365.1	GCF_002739365.1	Stenotrophomonas maltophilia (g-proteobacteria)	Stenotrophomonas maltophilia	Stenotrophomonas maltophilia	Contig		83722	99.83	1.08	Human	Missing	17	17	AMINOGLYCOSIDE;BETA-LACTAM;COPPER;EFFLUX;QUINOLONE	10	6	1	88	23	308084	0	smaltophilia	162	ASM273936v1	40324	University of Trento	83722		SAMN06019715		GC_2009	Homo sapiens	lung	Italy:Rome		2009	41.89 N 12.46 E				Stenotrophomonas maltophilia	{"strain": "GC_2009", "host": "Homo sapiens", "geo_loc_name": "Italy:Rome", "lat_lon": "41.89 N 12.46 E", "collection_date": "2009", "collected_by": "Bambino Gesu Hospital and Research Institute", "host_disease": "cystic fibrosis", "isolation_source": "lung", "organism_name": "Stenotrophomonas maltophilia"}		GCA_002739365.1	GCA_002739365.1_ASM273936v1_genomic	f__Xanthomonadaceae (UID4214)	55	659	290
GCA_003244695.1	GCF_003244695.1	Stenotrophomonas maltophilia (g-proteobacteria)	Stenotrophomonas maltophilia	Stenotrophomonas maltophilia	Contig		81284	95.63	0.34	Human	Missing	7	7	AMINOGLYCOSIDE;BETA-LACTAM;EFFLUX;QUINOLONE	3	1	0	81	4	66395	0	smaltophilia	-	ASM324469v1	40324	CSIR-Institute of Microbial Technology	81284		SAMN04978485		SM-480	Homo sapiens	respiratory	India		2013					Stenotrophomonas maltophilia	{"strain": "SM-480", "host": "Homo sapiens", "isolation_source": "respiratory", "collection_date": "2013", "geo_loc_name": "India", "sample_type": "Microbe", "organism_name": "Stenotrophomonas maltophilia"}		GCA_003244695.1	GCA_003244695.1_ASM324469v1_genomic	f__Xanthomonadaceae (UID4214)	55	659	290
GCA_002740245.1	GCF_002740245.1	Stenotrophomonas maltophilia (g-proteobacteria)	Stenotrophomonas sepilia	Stenotrophomonas sepilia	Contig		92765	100	0.69	Human	Missing	7	7	AMINOGLYCOSIDE;BETA-LACTAM;EFFLUX;QUINOLONE	2	1	0	71	6	109484	0	smaltophilia	-	ASM274024v1	40324	University of Trento	92765		SAMN06019731		MC_2014	Homo sapiens	lung	Italy:Rome		2014	41.89 N 12.46 E				Stenotrophomonas maltophilia	{"strain": "MC_2014", "host": "Homo sapiens", "geo_loc_name": "Italy:Rome", "lat_lon": "41.89 N 12.46 E", "collection_date": "2014", "collected_by": "Bambino Gesu Hospital and Research Institute", "host_disease": "cystic fibrosis", "isolation_source": "lung", "organism_name": "Stenotrophomonas maltophilia"}		GCA_002740245.1	GCA_002740245.1_ASM274024v1_genomic	f__Xanthomonadaceae (UID4214)	55	659	290
GCA_002738985.1	GCF_002738985.1	Stenotrophomonas maltophilia (g-proteobacteria)	Stenotrophomonas maltophilia	Stenotrophomonas maltophilia	Contig		82576	100	0.8	Human	Missing	18	15	AMINOGLYCOSIDE;BETA-LACTAM;EFFLUX;QUINOLONE	8	8	0	83	6	235387	0	smaltophilia	5	ASM273898v1	40324	University of Trento	82576		SAMN06019668		CV_2008	Homo sapiens	lung	Italy:Rome		2008	41.89 N 12.46 E				Stenotrophomonas maltophilia	{"strain": "CV_2008", "host": "Homo sapiens", "geo_loc_name": "Italy:Rome", "lat_lon": "41.89 N 12.46 E", "collection_date": "2008", "collected_by": "Bambino Gesu Hospital and Research Institute", "host_disease": "cystic fibrosis", "isolation_source": "lung", "organism_name": "Stenotrophomonas maltophilia"}		GCA_002738985.1	GCA_002738985.1_ASM273898v1_genomic	f__Xanthomonadaceae (UID4214)	55	659	290
GCA_965118625.1	GCF_965118625.1	Stenotrophomonas maltophilia (g-proteobacteria)	Stenotrophomonas maltophilia_S	Stenotrophomonas maltophilia_S	Contig		81560	96.9	0.12	Other	Missing	0	0		0	0	0	0	0	0	0			IA423_S17	40324	The French Research Institute for Exploitation of the Sea	81560		SAMEA117624625	IA423	IA423		bacterial strain isolated from fresh salmon	France		1/1/1991			IA423_draft genome		Stenotrophomonas maltophilia	{"ena first public": "2025-01-24", "ena-checklist": "ERC000011", "insdc center name": "Ifremer", "insdc status": "public", "submitter id": "sam_IA423_draft genome", "broker name": "SeBiMER", "collecting institution": "Ifremer, France", "collection date": "1991-01-01", "common name": "Stenotrophomonas maltophilia", "environmental package": "none", "environmental_sample": "No", "geographic location…		GCA_965118625.1	GCA_965118625.1_IA423_S17_genomic	f__Xanthomonadaceae (UID4214)	55	659	290
GCA_002739505.1	GCF_002739505.1	Stenotrophomonas maltophilia (g-proteobacteria)	Stenotrophomonas sepilia	Stenotrophomonas sepilia	Contig		78077	100	0.34	Human	Missing	7	7	AMINOGLYCOSIDE;BETA-LACTAM;EFFLUX;QUINOLONE	3	1	0	83	7	114970	0	smaltophilia	-	ASM273950v1	40324	University of Trento	78077		SAMN06019728		MC_2011_STM2	Homo sapiens	lung	Italy:Rome		2011	41.89 N 12.46 E				Stenotrophomonas maltophilia	{"strain": "MC_2011_STM2", "host": "Homo sapiens", "geo_loc_name": "Italy:Rome", "lat_lon": "41.89 N 12.46 E", "collection_date": "2011", "collected_by": "Bambino Gesu Hospital and Research Institute", "host_disease": "cystic fibrosis", "isolation_source": "lung", "organism_name": "Stenotrophomonas maltophilia"}		GCA_002739505.1	GCA_002739505.1_ASM273950v1_genomic	f__Xanthomonadaceae (UID4214)	55	659	290
GCA_013463895.1	GCF_013463895.1	Stenotrophomonas maltophilia (g-proteobacteria)	Stenotrophomonas maltophilia_A	Stenotrophomonas maltophilia_A	Contig		78473	100	2.02	Other	Missing	22	17	AMINOGLYCOSIDE;COPPER;EFFLUX;MERCURY;QUINOLONE	4	10	1	98	18	238441	2	smaltophilia	141	ASM1346389v1	40324	Universitat Autonoma de Barcelona	78473		SAMN10131061		P815	Homo sapiens	Pharyngeal exudate	Spain: Barcelona		2005	41.481274 N 2.237849 E				Stenotrophomonas maltophilia	{"strain": "P815", "collected_by": "Hospital Universitari Germans Trias i Pujol", "collection_date": "2005", "geo_loc_name": "Spain: Barcelona", "host": "Homo sapiens", "host_disease": "Not available", "isolation_source": "Pharyngeal exudate", "lat_lon": "41.481274 N 2.237849 E", "organism_name": "Stenotrophomonas maltophilia"}		GCA_013463895.1	GCA_013463895.1_ASM1346389v1_genomic	f__Xanthomonadaceae (UID4214)	55	659	290
GCA_002739405.1	GCF_002739405.1	Stenotrophomonas maltophilia (g-proteobacteria)	Stenotrophomonas maltophilia	Stenotrophomonas maltophilia	Contig		85099	100	0.39	Human	Missing	8	8	AMINOGLYCOSIDE;BETA-LACTAM;EFFLUX;QUINOLONE	5	4	1	84	7	181333	0	smaltophilia	91	ASM273940v1	40324	University of Trento	85099		SAMN06019720		GC_2013_STM1	Homo sapiens	lung	Italy:Rome		2013	41.89 N 12.46 E				Stenotrophomonas maltophilia	{"strain": "GC_2013_STM1", "host": "Homo sapiens", "geo_loc_name": "Italy:Rome", "lat_lon": "41.89 N 12.46 E", "collection_date": "2013", "collected_by": "Bambino Gesu Hospital and Research Institute", "host_disease": "cystic fibrosis", "isolation_source": "lung", "organism_name": "Stenotrophomonas maltophilia"}		GCA_002739405.1	GCA_002739405.1_ASM273940v1_genomic	f__Xanthomonadaceae (UID4214)	55	659	290
GCA_013464215.1	GCF_013464215.1	Stenotrophomonas maltophilia (g-proteobacteria)	Stenotrophomonas maltophilia	Stenotrophomonas maltophilia	Contig		78750	100	0.72	Other	Missing	7	7	AMINOGLYCOSIDE;BETA-LACTAM;EFFLUX;QUINOLONE	4	3	0	87	7	128807	0	smaltophilia	140	ASM1346421v1	40324	Universitat Autonoma de Barcelona	78750		SAMN10131046		P626	Homo sapiens	Pharyngeal exudate	Spain: Barcelona		2004	41.481274 N 2.237849 E				Stenotrophomonas maltophilia	{"strain": "P626", "collected_by": "Hospital Universitari Germans Trias i Pujol", "collection_date": "2004", "geo_loc_name": "Spain: Barcelona", "host": "Homo sapiens", "host_disease": "Not available", "isolation_source": "Pharyngeal exudate", "lat_lon": "41.481274 N 2.237849 E", "organism_name": "Stenotrophomonas maltophilia"}		GCA_013464215.1	GCA_013464215.1_ASM1346421v1_genomic	f__Xanthomonadaceae (UID4214)	55	659	290
GCA_003244785.1	GCF_003244785.1	Stenotrophomonas maltophilia (g-proteobacteria)	Stenotrophomonas sepilia	Stenotrophomonas sepilia	Contig		76600	95.66	0	Human	Missing	5	5	BETA-LACTAM;EFFLUX;QUINOLONE	4	2	0	89	6	108919	0	smaltophilia	-	ASM324478v1	40324	CSIR-Institute of Microbial Technology	76600		SAMN04978494		SM-24179	Homo sapiens	blood	India		2012					Stenotrophomonas maltophilia	{"strain": "SM-24179", "host": "Homo sapiens", "isolation_source": "blood", "collection_date": "2012", "geo_loc_name": "India", "sample_type": "Microbe", "organism_name": "Stenotrophomonas maltophilia"}		GCA_003244785.1	GCA_003244785.1_ASM324478v1_genomic	f__Xanthomonadaceae (UID4214)	55	659	290
GCA_003244505.1	GCF_003244505.1	Stenotrophomonas maltophilia (g-proteobacteria)	Stenotrophomonas sepilia	Stenotrophomonas sepilia	Contig		74488	98.26	0	Human	Missing	6	6	AMINOGLYCOSIDE;BETA-LACTAM;EFFLUX;QUINOLONE	2	3	0	90	4	83158	0	smaltophilia	-	ASM324450v1	40324	CSIR-Institute of Microbial Technology	74488		SAMN04978495		SM-6957	Homo sapiens	blood	India		2013					Stenotrophomonas maltophilia	{"strain": "SM-6957", "host": "Homo sapiens", "isolation_source": "blood", "collection_date": "2013", "geo_loc_name": "India", "sample_type": "Microbe", "organism_name": "Stenotrophomonas maltophilia"}		GCA_003244505.1	GCA_003244505.1_ASM324450v1_genomic	f__Xanthomonadaceae (UID4214)	55	659	290
GCA_010994225.1	GCF_010994225.1	Stenotrophomonas maltophilia (g-proteobacteria)	Stenotrophomonas sepilia	Stenotrophomonas sepilia	Contig		80617	100	0.67	Other	Missing	7	7	AMINOGLYCOSIDE;BETA-LACTAM;EFFLUX;QUINOLONE	2	1	0	75	6	139745	0	smaltophilia	-	ASM1099422v1	40324	Lebanese American University	80617		SAMN13268959		STN-MAK8	Homo sapiens	missing	Lebanon		2019					Stenotrophomonas maltophilia	{"strain": "STN-MAK8", "host": "Homo sapiens", "isolation_source": "missing", "collection_date": "2019", "geo_loc_name": "Lebanon", "sample_type": "whole genome", "organism_name": "Stenotrophomonas maltophilia"}		GCA_010994225.1	GCA_010994225.1_ASM1099422v1_genomic	f__Xanthomonadaceae (UID4214)	55	659	290
GCA_013464525.1	GCF_013464525.1	Stenotrophomonas maltophilia (g-proteobacteria)	Stenotrophomonas maltophilia	Stenotrophomonas maltophilia	Contig		75005	100	0.39	Human	Missing	7	7	AMINOGLYCOSIDE;BETA-LACTAM;EFFLUX;QUINOLONE	7	3	1	98	9	150195	0	smaltophilia	78	ASM1346452v1	40324	Universitat Autonoma de Barcelona	75005		SAMN10131031		E50	Homo sapiens	sputum	Spain: Barcelona		2009	41.450878 N 2.245511 E				Stenotrophomonas maltophilia	{"strain": "E50", "collected_by": "Hospital Municipal de Badalona", "collection_date": "2009", "geo_loc_name": "Spain: Barcelona", "host": "Homo sapiens", "host_disease": "Not available", "isolation_source": "sputum", "lat_lon": "41.450878 N 2.245511 E", "organism_name": "Stenotrophomonas maltophilia"}		GCA_013464525.1	GCA_013464525.1_ASM1346452v1_genomic	f__Xanthomonadaceae (UID4214)	55	659	290
GCA_013464495.1	GCF_013464495.1	Stenotrophomonas maltophilia (g-proteobacteria)	Stenotrophomonas maltophilia_AJ	Stenotrophomonas maltophilia_AJ	Contig		73335	100	0.07	Other	Missing	4	4	EFFLUX;QUINOLONE	7	2	2	96	4	251646	1	smaltophilia	79	ASM1346449v1	40324	Universitat Autonoma de Barcelona	73335		SAMN10131032		L9-5R5	Homo sapiens	missing	Spain: Barcelona		1999	41.389741 N 2.152342 E				Stenotrophomonas maltophilia	{"strain": "L9-5R5", "collected_by": "Hospital Clinic de Barcelona", "collection_date": "1999", "geo_loc_name": "Spain: Barcelona", "host": "Homo sapiens", "host_disease": "Not available", "isolation_source": "missing", "lat_lon": "41.389741 N 2.152342 E", "organism_name": "Stenotrophomonas maltophilia"}		GCA_013464495.1	GCA_013464495.1_ASM1346449v1_genomic	f__Xanthomonadaceae (UID4214)	55	659	290
GCA_013464295.1	GCF_013464295.1	Stenotrophomonas maltophilia (g-proteobacteria)	Stenotrophomonas maltophilia	Stenotrophomonas maltophilia	Contig		74765	100	0	Human	Missing	8	8	AMINOGLYCOSIDE;BETA-LACTAM;EFFLUX;QUINOLONE	5	1	0	91	6	91142	0	smaltophilia	139	ASM1346429v1	40324	Universitat Autonoma de Barcelona	74765		SAMN10131041		S3149	Homo sapiens	Surgical wound	Spain: Barcelona		2007	41.481274 N 2.237849 E				Stenotrophomonas maltophilia	{"strain": "S3149", "collected_by": "Hospital Universitari Germans Trias i Pujol", "collection_date": "2007", "geo_loc_name": "Spain: Barcelona", "host": "Homo sapiens", "host_disease": "Surgical wound", "isolation_source": "Surgical wound", "lat_lon": "41.481274 N 2.237849 E", "organism_name": "Stenotrophomonas maltophilia"}		GCA_013464295.1	GCA_013464295.1_ASM1346429v1_genomic	f__Xanthomonadaceae (UID4214)	55	659	290
GCA_002205245.1	GCF_002205245.1	Stenotrophomonas maltophilia (g-proteobacteria)	Stenotrophomonas maltophilia_AM	Stenotrophomonas maltophilia_AM	Contig		73400	100	0.34	Human	Missing	16	16	AMINOGLYCOSIDE;BETA-LACTAM;COPPER;EFFLUX;MERCURY;QUINOLONE	9	1	1	107	7	158809	0	smaltophilia	125	ASM220524v1	40324	JCVI	73400		SAMN07237145		910	Homo sapiens	blood	USA: Columbus, OH		10/7/2015	Unknown				Stenotrophomonas maltophilia	{"host_disease": "Unknown", "isolation_source": "blood", "host": "Homo sapiens", "collection_date": "2015-07-10", "collected_by": "Unknown", "geo_loc_name": "USA: Columbus, OH", "lat_lon": "Unknown", "strain": "910", "organism_name": "Stenotrophomonas maltophilia"}		GCA_002205245.1	GCA_002205245.1_ASM220524v1_genomic	f__Xanthomonadaceae (UID4214)	55	659	290
GCA_049384445.1	GCF_049384445.1	Stenotrophomonas maltophilia (g-proteobacteria)	Stenotrophomonas maltophilia	Stenotrophomonas maltophilia	Contig		86312	100	0.39	Other	Missing	7	7	AMINOGLYCOSIDE;BETA-LACTAM;EFFLUX;QUINOLONE	4	4	1	79	17	163240	0	smaltophilia	31	ASM4938444v1	40324	Lebanese American university	86312		SAMN39200971		CASM80	Homo sapiens	DTA	Lebanon		11/10/2022					Stenotrophomonas maltophilia	{"strain": "CASM80", "host": "Homo sapiens", "isolation_source": "DTA", "collection_date": "2022-10-11", "geo_loc_name": "Lebanon", "sample_type": "Whole organism", "organism_name": "Stenotrophomonas maltophilia"}		GCA_049384445.1	GCA_049384445.1_ASM4938444v1_genomic	f__Xanthomonadaceae (UID4214)	55	659	290
GCA_002205215.1	GCF_002205215.1	Stenotrophomonas maltophilia (g-proteobacteria)	Stenotrophomonas sepilia	Stenotrophomonas sepilia	Contig		72736	100	3.45	Human	Missing	6	6	AMINOGLYCOSIDE;BETA-LACTAM;EFFLUX;QUINOLONE	9	2	0	102	2	162469	0	smaltophilia	257	ASM220521v1	40324	JCVI	72736		SAMN07237146		594	Homo sapiens	rectal swab	USA: Baltimore, MD		4/10/2014	Unknown				Stenotrophomonas maltophilia	{"host_disease": "Unknown", "isolation_source": "rectal swab", "host": "Homo sapiens", "collection_date": "2014-10-04", "collected_by": "Unknown", "geo_loc_name": "USA: Baltimore, MD", "lat_lon": "Unknown", "strain": "594", "organism_name": "Stenotrophomonas maltophilia"}		GCA_002205215.1	GCA_002205215.1_ASM220521v1_genomic	f__Xanthomonadaceae (UID4214)	55	659	290
GCA_013464915.1	GCF_013464915.1	Stenotrophomonas maltophilia (g-proteobacteria)	Stenotrophomonas maltophilia_AT	Stenotrophomonas maltophilia_AT	Contig		74914	100	0.62	Human	Missing	7	7	AMINOGLYCOSIDE;BETA-LACTAM;EFFLUX;QUINOLONE	4	2	0	83	4	165080	0	smaltophilia	136	ASM1346491v1	40324	Universitat Autonoma de Barcelona	74914		SAMN10131153		PC315	Homo sapiens	Perineum swab	Germany: Berlin		2012	52.525211 N 13.378660 E				Stenotrophomonas maltophilia	{"strain": "PC315", "collected_by": "Charite Clinic", "collection_date": "2012", "geo_loc_name": "Germany: Berlin", "host": "Homo sapiens", "host_disease": "Not available", "isolation_source": "Perineum swab", "lat_lon": "52.525211 N 13.378660 E", "organism_name": "Stenotrophomonas maltophilia"}		GCA_013464915.1	GCA_013464915.1_ASM1346491v1_genomic	f__Xanthomonadaceae (UID4214)	55	659	290
GCA_013464355.1	GCF_013464355.1	Stenotrophomonas maltophilia (g-proteobacteria)	Stenotrophomonas maltophilia	Stenotrophomonas maltophilia	Contig		75062	100	0.74	Human	Missing	26	26	AMINOGLYCOSIDE;BETA-LACTAM;EFFLUX;MERCURY;QUATERNARY AMMONIUM;QUINOLONE;SULFONAMIDE	12	5	1	94	10	297296	0	smaltophilia	4	ASM1346435v1	40324	Universitat Autonoma de Barcelona	75062		SAMN10131038		PL12	Homo sapiens	Perineum swab	Slovenia: Ljubljana		2011	46.057236 N 14.521487 E				Stenotrophomonas maltophilia	{"strain": "PL12", "collected_by": "Ljubljana Medical Center", "collection_date": "2011", "geo_loc_name": "Slovenia: Ljubljana", "host": "Homo sapiens", "host_disease": "Not available", "isolation_source": "Perineum swab", "lat_lon": "46.057236 N 14.521487 E", "organism_name": "Stenotrophomonas maltophilia"}		GCA_013464355.1	GCA_013464355.1_ASM1346435v1_genomic	f__Xanthomonadaceae (UID4214)	55	659	290
GCA_029836495.1	GCF_029836495.1	Stenotrophomonas maltophilia (g-proteobacteria)	Stenotrophomonas maltophilia	Stenotrophomonas maltophilia	Contig		72658	99.48	0.49	Missing	Missing	17	17	AMINOGLYCOSIDE;BETA-LACTAM;COPPER;EFFLUX;QUINOLONE	12	8	1	112	15	313798	0	smaltophilia	27	ASM2983649v1	40324	Washington University in St. Louis School of Medicine	72658		SAMN30525531		GD04075			USA		9/7/2018	not collected				Stenotrophomonas maltophilia	{"strain": "GD04075", "collection_date": "2018-07-09", "env_broad_scale": "Sink", "env_local_scale": "Drain", "env_medium": "surface swab", "geo_loc_name": "USA", "isol_growth_condt": "not collected", "lat_lon": "not collected", "num_replicons": "not collected", "ref_biomaterial": "not collected", "organism_name": "Stenotrophomonas maltophilia"}		GCA_029836495.1	GCA_029836495.1_ASM2983649v1_genomic	f__Xanthomonadaceae (UID4214)	55	659	290
GCA_013463595.1	GCF_013463595.1	Stenotrophomonas maltophilia (g-proteobacteria)	Stenotrophomonas sepilia	Stenotrophomonas sepilia	Contig		71144	99.93	0.46	Other	Missing	24	24	AMINOGLYCOSIDE;BETA-LACTAM;CHROMATE;COPPER;EFFLUX;MERCURY;QUINOLONE	15	5	2	110	11	309665	0	smaltophilia	122	ASM1346359v1	40324	Universitat Autonoma de Barcelona	71144		SAMN10131075		OS91	Homo sapiens	Oropharinx	France: Paris		2012	48.830366 N 2.311222 E				Stenotrophomonas maltophilia	{"strain": "OS91", "collected_by": "Hopital St Joseph", "collection_date": "2012", "geo_loc_name": "France: Paris", "host": "Homo sapiens", "host_disease": "Not available", "isolation_source": "Oropharinx", "lat_lon": "48.830366 N 2.311222 E", "organism_name": "Stenotrophomonas maltophilia"}		GCA_013463595.1	GCA_013463595.1_ASM1346359v1_genomic	f__Xanthomonadaceae (UID4214)	55	659	290
GCA_047498115.1	GCF_047498115.1	Stenotrophomonas maltophilia (g-proteobacteria)	Stenotrophomonas maltophilia_Q	Stenotrophomonas maltophilia_Q	Contig		72348	100	1.45	Human	Missing	9	9	AMINOGLYCOSIDE;BETA-LACTAM;COPPER;EFFLUX;QUINOLONE	4	5	1	89	8	197280	0	smaltophilia	130	ASM4749811v1	40324	Fujita Health University School of Medicine	72348		SAMN38257257	not applicable	CR008	Homo sapiens	blood	Japan: Kyoto		19/7/2019	35.03 N 135.78 E				Stenotrophomonas maltophilia	{"strain": "CR008", "isolate": "not applicable", "collected_by": "Kyoto University Hospital", "collection_date": "2019-07-19", "geo_loc_name": "Japan: Kyoto", "host": "Homo sapiens", "host_disease": "pneumonia, blood stream infection", "isolation_source": "blood", "lat_lon": "35.03 N 135.78 E", "organism_name": "Stenotrophomonas maltophilia"}		GCA_047498115.1	GCA_047498115.1_ASM4749811v1_genomic	f__Xanthomonadaceae (UID4214)	55	659	290
GCA_002739985.1	GCF_002739985.1	Stenotrophomonas maltophilia (g-proteobacteria)	Stenotrophomonas maltophilia	Stenotrophomonas maltophilia	Contig		69055	99.66	0.79	Human	Missing	9	9	AMINOGLYCOSIDE;BETA-LACTAM;EFFLUX;PHENICOL;QUINOLONE	5	4	1	101	9	138292	0	smaltophilia	-	ASM273998v1	40324	University of Trento	69055		SAMN06019703		Fma_2011	Homo sapiens	lung	Italy:Rome		2011	41.89 N 12.46 E				Stenotrophomonas maltophilia	{"strain": "Fma_2011", "host": "Homo sapiens", "geo_loc_name": "Italy:Rome", "lat_lon": "41.89 N 12.46 E", "collection_date": "2011", "collected_by": "Bambino Gesu Hospital and Research Institute", "host_disease": "cystic fibrosis", "isolation_source": "lung", "organism_name": "Stenotrophomonas maltophilia"}		GCA_002739985.1	GCA_002739985.1_ASM273998v1_genomic	f__Xanthomonadaceae (UID4214)	55	659	290
GCA_003244855.1	GCF_003244855.1	Stenotrophomonas maltophilia (g-proteobacteria)	Stenotrophomonas sepilia	Stenotrophomonas sepilia	Contig		69629	99.27	0.39	Human	Missing	6	6	AMINOGLYCOSIDE;BETA-LACTAM;EFFLUX;QUINOLONE	3	4	0	101	7	86475	0	smaltophilia	-	ASM324485v1	40324	CSIR-Institute of Microbial Technology	69629		SAMN04978500		SM-3112	Homo sapiens	respiratory	India		2012					Stenotrophomonas maltophilia	{"strain": "SM-3112", "host": "Homo sapiens", "isolation_source": "respiratory", "collection_date": "2012", "geo_loc_name": "India", "sample_type": "Microbe", "organism_name": "Stenotrophomonas maltophilia"}		GCA_003244855.1	GCA_003244855.1_ASM324485v1_genomic	f__Xanthomonadaceae (UID4214)	55	659	290
GCA_013463565.1	GCF_013463565.1	Stenotrophomonas maltophilia (g-proteobacteria)	Stenotrophomonas sepilia	Stenotrophomonas sepilia	Contig		85556	100	0.53	Missing	Missing	24	24	AMINOGLYCOSIDE;BETA-LACTAM;CHROMATE;COPPER;EFFLUX;MERCURY;QUINOLONE	11	4	1	83	10	247146	0	smaltophilia	122	ASM1346356v1	40324	Universitat Autonoma de Barcelona	85556		SAMN10131076														Failed after 6 attempts: efetch.fcgi params={'retmode': 'xml', 'db': 'biosample', 'id': '10131076', 'email': 'komwit.s@psu.ac.th', 'api_key': '8338f44c5c794927ce738a67a77af4839c08'}	GCA_013463565.1	GCA_013463565.1_ASM1346356v1_genomic	f__Xanthomonadaceae (UID4214)	55	659	290
GCA_047498135.1	GCF_047498135.1	Stenotrophomonas maltophilia (g-proteobacteria)	Stenotrophomonas maltophilia_Q	Stenotrophomonas maltophilia_Q	Contig		72587	100	0.8	Other	Missing	22	17	AMINOGLYCOSIDE;BETA-LACTAM;COPPER;EFFLUX;MERCURY;QUINOLONE	8	3	1	100	4	302312	0	smaltophilia	30	ASM4749813v1	40324	Fujita Health University School of Medicine	72587		SAMN38257250	not applicable	AR035	Homo sapiens	bile	Japan: Tokyo		19/9/2019	35.70 N 139.72 E				Stenotrophomonas maltophilia	{"strain": "AR035", "isolate": "not applicable", "collected_by": "National Center for Global Health", "collection_date": "2019-09-19", "geo_loc_name": "Japan: Tokyo", "host": "Homo sapiens", "host_disease": "hepatobiliary infection", "isolation_source": "bile", "lat_lon": "35.70 N 139.72 E", "organism_name": "Stenotrophomonas maltophilia"}		GCA_047498135.1	GCA_047498135.1_ASM4749813v1_genomic	f__Xanthomonadaceae (UID4214)	55	659	290
GCA_003244495.1	GCF_003244495.1	Stenotrophomonas maltophilia (g-proteobacteria)	Stenotrophomonas sepilia	Stenotrophomonas sepilia	Contig		69796	98.62	0	Human	Missing	5	5	BETA-LACTAM;EFFLUX;QUINOLONE	4	2	0	99	4	102005	0	smaltophilia	-	ASM324449v1	40324	CSIR-Institute of Microbial Technology	69796		SAMN04978493		SM-17711	Homo sapiens	blood	India		2012					Stenotrophomonas maltophilia	{"strain": "SM-17711", "host": "Homo sapiens", "isolation_source": "blood", "collection_date": "2012", "geo_loc_name": "India", "sample_type": "Microbe", "organism_name": "Stenotrophomonas maltophilia"}		GCA_003244495.1	GCA_003244495.1_ASM324449v1_genomic	f__Xanthomonadaceae (UID4214)	55	659	290
GCA_013464305.1	GCF_013464305.1	Stenotrophomonas maltophilia (g-proteobacteria)	Stenotrophomonas maltophilia	Stenotrophomonas maltophilia	Contig		76154	100	0.74	Human	Missing	8	8	AMINOGLYCOSIDE;BETA-LACTAM;EFFLUX;QUINOLONE	6	7	0	90	3	178865	0	smaltophilia	4	ASM1346430v1	40324	Universitat Autonoma de Barcelona	76154		SAMN10131040		PL20	Homo sapiens	Perineum swab	Slovenia: Ljubljana		2011	46.057236 N 14.521487 E				Stenotrophomonas maltophilia	{"strain": "PL20", "collected_by": "Ljubljana Medical Center", "collection_date": "2011", "geo_loc_name": "Slovenia: Ljubljana", "host": "Homo sapiens", "host_disease": "Not available", "isolation_source": "Perineum swab", "lat_lon": "46.057236 N 14.521487 E", "organism_name": "Stenotrophomonas maltophilia"}		GCA_013464305.1	GCA_013464305.1_ASM1346430v1_genomic	f__Xanthomonadaceae (UID4214)	55	659	290
GCA_053320495.1	GCA_053320495.1	Stenotrophomonas maltophilia (g-proteobacteria)	Stenotrophomonas maltophilia	Stenotrophomonas maltophilia	Contig		68186	98.62	2.2	Human	Missing	16	16	AMINOGLYCOSIDE;BETA-LACTAM;BLEOMYCIN;EFFLUX;PHENICOL;QUATERNARY AMMONIUM;QUINOLONE;SULFONAMIDE	8	5	2	99	14	191929	0	smaltophilia	-	ASM5332049v1	40324	Parul Institute of medical sciences and research	68186		SAMN50677603		LNF343	Homo sapiens	blood	India		5/8/2024	22.2892 N 73.3637 E				Stenotrophomonas maltophilia	{"strain": "LNF343", "collected_by": "Parul Sevashram Hospital", "collection_date": "2024-08-05", "geo_loc_name": "India", "host": "Homo sapiens", "host_disease": "Sepsis", "isolation_source": "blood", "lat_lon": "22.2892 N 73.3637 E", "organism_name": "Stenotrophomonas maltophilia"}		GCA_053320495.1	GCA_053320495.1_ASM5332049v1_genomic	f__Xanthomonadaceae (UID4214)	55	659	290
GCA_029844605.1	GCF_029844605.1	Stenotrophomonas maltophilia (g-proteobacteria)	Stenotrophomonas maltophilia	Stenotrophomonas maltophilia	Contig		68294	96.55	0.43	Missing	Missing	17	17	AMINOGLYCOSIDE;BETA-LACTAM;COPPER;EFFLUX;QUINOLONE	13	6	1	111	16	310176	0	smaltophilia	27	ASM2984460v1	40324	Washington University in St. Louis School of Medicine	68294		SAMN30525135		GD03679			USA		20/2/2018	not collected				Stenotrophomonas maltophilia	{"strain": "GD03679", "collection_date": "2018-02-20", "env_broad_scale": "Sink", "env_local_scale": "Drain", "env_medium": "surface swab", "geo_loc_name": "USA", "isol_growth_condt": "not collected", "lat_lon": "not collected", "num_replicons": "not collected", "ref_biomaterial": "not collected", "organism_name": "Stenotrophomonas maltophilia"}		GCA_029844605.1	GCA_029844605.1_ASM2984460v1_genomic	f__Xanthomonadaceae (UID4214)	55	659	290
GCA_013464365.1	GCF_013464365.1	Stenotrophomonas maltophilia (g-proteobacteria)	Stenotrophomonas maltophilia	Stenotrophomonas maltophilia	Contig		66647	100	0	Animal	Missing	10	10	AMINOGLYCOSIDE;BETA-LACTAM;COPPER;EFFLUX;QUINOLONE	5	3	0	107	6	140779	0	smaltophilia	31	ASM1346436v1	40324	Universitat Autonoma de Barcelona	66647		SAMN10131037		B285	Homo sapiens	Bronchial aspirate	Spain: Barcelona		2011	41.481274 N 2.237849 E				Stenotrophomonas maltophilia	{"strain": "B285", "collected_by": "Hospital Universitari Germans Trias i Pujol", "collection_date": "2011", "geo_loc_name": "Spain: Barcelona", "host": "Homo sapiens", "host_disease": "Not available", "isolation_source": "Bronchial aspirate", "lat_lon": "41.481274 N 2.237849 E", "organism_name": "Stenotrophomonas maltophilia"}		GCA_013464365.1	GCA_013464365.1_ASM1346436v1_genomic	f__Xanthomonadaceae (UID4214)	55	659	290
GCA_002739875.1	GCF_002739875.1	Stenotrophomonas maltophilia (g-proteobacteria)	Stenotrophomonas sepilia	Stenotrophomonas sepilia	Contig		73205	99.71	0	Human	Missing	6	6	AMINOGLYCOSIDE;BETA-LACTAM;EFFLUX;QUINOLONE	6	0	0	93	4	124383	0	smaltophilia	184	ASM273987v1	40324	University of Trento	73205		SAMN06019693		TG_2013	Homo sapiens	lung	Italy:Rome		2013	41.89 N 12.46 E				Stenotrophomonas maltophilia	{"strain": "TG_2013", "host": "Homo sapiens", "geo_loc_name": "Italy:Rome", "lat_lon": "41.89 N 12.46 E", "collection_date": "2013", "collected_by": "Bambino Gesu Hospital and Research Institute", "host_disease": "cystic fibrosis", "isolation_source": "lung", "organism_name": "Stenotrophomonas maltophilia"}		GCA_002739875.1	GCA_002739875.1_ASM273987v1_genomic	f__Xanthomonadaceae (UID4214)	55	659	290
GCA_013463805.1	GCF_013463805.1	Stenotrophomonas maltophilia (g-proteobacteria)	Stenotrophomonas riyadhensis	Stenotrophomonas riyadhensis	Contig		66333	100	0.34	Environment	Missing	16	16	AMINOGLYCOSIDE;BETA-LACTAM;COPPER;EFFLUX;QUINOLONE	11	7	0	117	8	322835	1	smaltophilia	10	ASM1346380v1	40324	Universitat Autonoma de Barcelona	66333		SAMN10131064		EV5520		Environmental control	Spain: Barcelona		2011	41.481274 N 2.237849 E				Stenotrophomonas maltophilia	{"strain": "EV5520", "collected_by": "Hospital Universitari Germans Trias i Pujol", "collection_date": "2011", "geo_loc_name": "Spain: Barcelona", "isolation_source": "Environmental control", "lat_lon": "41.481274 N 2.237849 E", "organism_name": "Stenotrophomonas maltophilia"}		GCA_013463805.1	GCA_013463805.1_ASM1346380v1_genomic	f__Xanthomonadaceae (UID4214)	55	659	290
GCA_002739915.1	GCF_002739915.1	Stenotrophomonas maltophilia (g-proteobacteria)	Stenotrophomonas maltophilia	Stenotrophomonas maltophilia	Contig		67037	100	1.1	Human	Missing	22	16	AMINOGLYCOSIDE;BETA-LACTAM;EFFLUX;QUINOLONE	12	2	0	102	21	188285	0	smaltophilia	2	ASM273991v1	40324	University of Trento	67037		SAMN06019698		Fma_2007	Homo sapiens	lung	Italy:Rome		2007	41.89 N 12.46 E				Stenotrophomonas maltophilia	{"strain": "Fma_2007", "host": "Homo sapiens", "geo_loc_name": "Italy:Rome", "lat_lon": "41.89 N 12.46 E", "collection_date": "2007", "collected_by": "Bambino Gesu Hospital and Research Institute", "host_disease": "cystic fibrosis", "isolation_source": "lung", "organism_name": "Stenotrophomonas maltophilia"}		GCA_002739915.1	GCA_002739915.1_ASM273991v1_genomic	f__Xanthomonadaceae (UID4214)	55	659	290
GCA_013464395.1	GCF_013464395.1	Stenotrophomonas maltophilia (g-proteobacteria)	Stenotrophomonas maltophilia	Stenotrophomonas maltophilia	Contig		64465	100	1.08	Animal	Missing	10	10	AMINOGLYCOSIDE;BETA-LACTAM;COPPER;EFFLUX;QUINOLONE	12	3	0	122	16	173525	0	smaltophilia	31	ASM1346439v1	40324	Universitat Autonoma de Barcelona	64465		SAMN10131036		B5565	Homo sapiens	Bronchial aspirate	Spain: Barcelona		2011	41.481274 N 2.237849 E				Stenotrophomonas maltophilia	{"strain": "B5565", "collected_by": "Hospital Universitari Germans Trias i Pujol", "collection_date": "2011", "geo_loc_name": "Spain: Barcelona", "host": "Homo sapiens", "host_disease": "Not available", "isolation_source": "Bronchial aspirate", "lat_lon": "41.481274 N 2.237849 E", "organism_name": "Stenotrophomonas maltophilia"}		GCA_013464395.1	GCA_013464395.1_ASM1346439v1_genomic	f__Xanthomonadaceae (UID4214)	55	659	290
GCA_024128295.1	GCF_024128295.1	Stenotrophomonas maltophilia (g-proteobacteria)	Stenotrophomonas maltophilia	Stenotrophomonas maltophilia	Contig		67732	100	0.4	Other	Missing	15	15	AMINOGLYCOSIDE;BETA-LACTAM;EFFLUX;QUINOLONE	2	6	0	95	12	130457	0	smaltophilia	-	ASM2412829v1	40324	Palacky University Olomouc	67732		SAMN29162796		VE244-1	Gallus gallus	whole organism	Czech Republic: Moravia		2020					Stenotrophomonas maltophilia	{"strain": "VE244-1", "host": "Gallus gallus", "collection_date": "2020", "geo_loc_name": "Czech Republic: Moravia", "sample_type": "whole organism", "organism_name": "Stenotrophomonas maltophilia"}		GCA_024128295.1	GCA_024128295.1_ASM2412829v1_genomic	f__Xanthomonadaceae (UID4214)	55	659	290
GCA_047497585.1	GCF_047497585.1	Stenotrophomonas maltophilia (g-proteobacteria)	Stenotrophomonas maltophilia	Stenotrophomonas maltophilia	Contig		64829	100	0.03	Other	Missing	7	7	AMINOGLYCOSIDE;BETA-LACTAM;EFFLUX;QUINOLONE	5	4	0	101	4	139890	0	smaltophilia	-	ASM4749758v1	40324	Fujita Health University School of Medicine	64829		SAMN38257310	not applicable	BR166	Homo sapiens	missing	Japan: Aichi		7/10/2020	35.07 N 137.00 E				Stenotrophomonas maltophilia	{"strain": "BR166", "isolate": "not applicable", "collected_by": "Fujita Health University Hospital", "collection_date": "2020-10-07", "geo_loc_name": "Japan: Aichi", "host": "Homo sapiens", "host_disease": "missing", "isolation_source": "missing", "lat_lon": "35.07 N 137.00 E", "organism_name": "Stenotrophomonas maltophilia"}		GCA_047497585.1	GCA_047497585.1_ASM4749758v1_genomic	f__Xanthomonadaceae (UID4214)	55	659	290
GCA_002739275.1	GCF_002739275.1	Stenotrophomonas maltophilia (g-proteobacteria)	Stenotrophomonas maltophilia	Stenotrophomonas maltophilia	Contig		64353	100	0.69	Human	Missing	24	24	AMINOGLYCOSIDE;BETA-LACTAM;COPPER;EFFLUX;MERCURY;QUINOLONE	16	10	0	123	15	275461	0	smaltophilia	5	ASM273927v1	40324	University of Trento	64353		SAMN06019709		AV_2011	Homo sapiens	lung	Italy:Rome		2011	41.89 N 12.46 E				Stenotrophomonas maltophilia	{"strain": "AV_2011", "host": "Homo sapiens", "geo_loc_name": "Italy:Rome", "lat_lon": "41.89 N 12.46 E", "collection_date": "2011", "collected_by": "Bambino Gesu Hospital and Research Institute", "host_disease": "cystic fibrosis", "isolation_source": "lung", "organism_name": "Stenotrophomonas maltophilia"}		GCA_002739275.1	GCA_002739275.1_ASM273927v1_genomic	f__Xanthomonadaceae (UID4214)	55	659	290
GCA_003244645.1	GCF_003244645.1	Stenotrophomonas maltophilia (g-proteobacteria)	Stenotrophomonas maltophilia	Stenotrophomonas maltophilia	Contig		62986	97.93	0.69	Human	Missing	8	8	AMINOGLYCOSIDE;BETA-LACTAM;EFFLUX;QUINOLONE	5	5	0	91	5	119707	0	smaltophilia	-	ASM324464v1	40324	CSIR-Institute of Microbial Technology	62986		SAMN04978484		SM-7882	Homo sapiens	respiratory	India		2012					Stenotrophomonas maltophilia	{"strain": "SM-7882", "host": "Homo sapiens", "isolation_source": "respiratory", "collection_date": "2012", "geo_loc_name": "India", "sample_type": "Microbe", "organism_name": "Stenotrophomonas maltophilia"}		GCA_003244645.1	GCA_003244645.1_ASM324464v1_genomic	f__Xanthomonadaceae (UID4214)	55	659	290
GCA_002739225.1	GCF_002739225.1	Stenotrophomonas maltophilia (g-proteobacteria)	Stenotrophomonas maltophilia	Stenotrophomonas maltophilia	Contig		68565	100	0.79	Human	Missing	9	9	AMINOGLYCOSIDE;BETA-LACTAM;EFFLUX;PHENICOL;QUINOLONE	5	4	1	94	9	141436	0	smaltophilia	-	ASM273922v1	40324	University of Trento	68565		SAMN06019701		Fma_2010_STM1	Homo sapiens	lung	Italy:Rome		2010	41.89 N 12.46 E				Stenotrophomonas maltophilia	{"strain": "Fma_2010_STM1", "host": "Homo sapiens", "geo_loc_name": "Italy:Rome", "lat_lon": "41.89 N 12.46 E", "collection_date": "2010", "collected_by": "Bambino Gesu Hospital and Research Institute", "host_disease": "cystic fibrosis", "isolation_source": "lung", "organism_name": "Stenotrophomonas maltophilia"}		GCA_002739225.1	GCA_002739225.1_ASM273922v1_genomic	f__Xanthomonadaceae (UID4214)	55	659	290
GCA_013464455.1	GCF_013464455.1	Stenotrophomonas maltophilia (g-proteobacteria)	Stenotrophomonas riyadhensis	Stenotrophomonas riyadhensis	Contig		76817	100	1.08	Missing	Missing	10	10	AMINOGLYCOSIDE;BETA-LACTAM;COPPER;EFFLUX;QUINOLONE	9	7	0	97	9	275163	2	smaltophilia	80	ASM1346445v1	40324	Universitat Autonoma de Barcelona	76817		SAMN10131033														Failed after 6 attempts: esearch.fcgi params={'retmode': 'json', 'db': 'biosample', 'term': 'SAMN10131033[Accession]', 'email': 'komwit.s@psu.ac.th', 'api_key': '8338f44c5c794927ce738a67a77af4839c08'}	GCA_013464455.1	GCA_013464455.1_ASM1346445v1_genomic	f__Xanthomonadaceae (UID4214)	55	659	290
GCA_013464975.1	GCF_013464975.1	Stenotrophomonas maltophilia (g-proteobacteria)	Stenotrophomonas maltophilia	Stenotrophomonas maltophilia	Contig		62757	100	1.15	Human	Missing	7	7	AMINOGLYCOSIDE;BETA-LACTAM;EFFLUX;QUINOLONE	10	3	1	115	15	154885	0	smaltophilia	8	ASM1346497v1	40324	Universitat Autonoma de Barcelona	62757		SAMN10131151		PC246	Homo sapiens	Perineum swab	Germany: Berlin		2012	52.525211 N 13.378660 E				Stenotrophomonas maltophilia	{"strain": "PC246", "collected_by": "Charite Clinic", "collection_date": "2012", "geo_loc_name": "Germany: Berlin", "host": "Homo sapiens", "host_disease": "Not available", "isolation_source": "Perineum swab", "lat_lon": "52.525211 N 13.378660 E", "organism_name": "Stenotrophomonas maltophilia"}		GCA_013464975.1	GCA_013464975.1_ASM1346497v1_genomic	f__Xanthomonadaceae (UID4214)	55	659	290
GCA_013464415.1	GCF_013464415.1	Stenotrophomonas maltophilia (g-proteobacteria)	Stenotrophomonas maltophilia	Stenotrophomonas maltophilia	Contig		62551	100	0.05	Human	Missing	10	10	AMINOGLYCOSIDE;BETA-LACTAM;COPPER;EFFLUX;QUINOLONE	6	6	0	112	8	146717	0	smaltophilia	31	ASM1346441v1	40324	Universitat Autonoma de Barcelona	62551		SAMN10131034		PU100	Homo sapiens	Perineum swab	Belgium: Antwerp		2012	51.222763 N 4.410125 E				Stenotrophomonas maltophilia	{"strain": "PU100", "collected_by": "University of Antwerp", "collection_date": "2012", "geo_loc_name": "Belgium: Antwerp", "host": "Homo sapiens", "host_disease": "Not available", "isolation_source": "Perineum swab", "lat_lon": "51.222763 N 4.410125 E", "organism_name": "Stenotrophomonas maltophilia"}		GCA_013464415.1	GCA_013464415.1_ASM1346441v1_genomic	f__Xanthomonadaceae (UID4214)	55	659	290
GCA_003385015.1	GCF_003385015.1	Stenotrophomonas maltophilia (g-proteobacteria)	Stenotrophomonas maltophilia	Stenotrophomonas maltophilia	Contig		63306	99.66	0.34	Human	Missing	8	8	AMINOGLYCOSIDE;BETA-LACTAM;EFFLUX;QUINOLONE	6	2	0	112	5	89635	0	smaltophilia	-	ASM338501v1	40324	University of Vermont	63306		SAMN09755211		AU32848	Homo sapiens	sputum	USA:Nebraska		2015					Stenotrophomonas maltophilia	{"strain": "AU32848", "collected_by": "Dr. John J. LiPuma", "collection_date": "2015", "geo_loc_name": "USA:Nebraska", "host": "Homo sapiens", "host_disease": "Cystic fibrosis", "isolation_source": "sputum", "lat_lon": "N/A", "organism_name": "Stenotrophomonas maltophilia"}		GCA_003385015.1	GCA_003385015.1_ASM338501v1_genomic	f__Xanthomonadaceae (UID4214)	55	659	290
GCA_003244375.1	GCF_003244375.1	Stenotrophomonas maltophilia (g-proteobacteria)	Stenotrophomonas maltophilia	Stenotrophomonas maltophilia	Contig		62326	99.66	0	Human	Missing	11	11	AMINOGLYCOSIDE;BETA-LACTAM;COPPER;EFFLUX;QUINOLONE	7	1	0	116	9	154644	0	smaltophilia	-	ASM324437v1	40324	CSIR-Institute of Microbial Technology	62326		SAMN04978483		SM-7180	Homo sapiens	respiratory	India		2012					Stenotrophomonas maltophilia	{"strain": "SM-7180", "host": "Homo sapiens", "isolation_source": "respiratory", "collection_date": "2012", "geo_loc_name": "India", "sample_type": "Microbe", "organism_name": "Stenotrophomonas maltophilia"}		GCA_003244375.1	GCA_003244375.1_ASM324437v1_genomic	f__Xanthomonadaceae (UID4214)	55	659	290
GCA_013465025.1	GCF_013465025.1	Stenotrophomonas maltophilia (g-proteobacteria)	Stenotrophomonas maltophilia	Stenotrophomonas maltophilia	Contig		62010	100	0.69	Other	Missing	19	19	AMINOGLYCOSIDE;BETA-LACTAM;COPPER;EFFLUX;QUINOLONE	9	2	1	112	13	137964	0	smaltophilia	137	ASM1346502v1	40324	Universitat Autonoma de Barcelona	62010		SAMN10131152		OC322	Homo sapiens	Oropharinx	Germany: Berlin		2012	52.525211 N 13.378660 E				Stenotrophomonas maltophilia	{"strain": "OC322", "collected_by": "Charite Clinic", "collection_date": "2012", "geo_loc_name": "Germany: Berlin", "host": "Homo sapiens", "host_disease": "Not available", "isolation_source": "Oropharinx", "lat_lon": "52.525211 N 13.378660 E", "organism_name": "Stenotrophomonas maltophilia"}		GCA_013465025.1	GCA_013465025.1_ASM1346502v1_genomic	f__Xanthomonadaceae (UID4214)	55	659	290
GCA_047497955.1	GCF_047497955.1	Stenotrophomonas maltophilia (g-proteobacteria)	Stenotrophomonas maltophilia	Stenotrophomonas maltophilia	Contig		63441	100	0.07	Human	Missing	16	16	AMINOGLYCOSIDE;BETA-LACTAM;COPPER;EFFLUX;MERCURY;QUINOLONE	6	6	0	118	6	169150	0	smaltophilia	208	ASM4749795v1	40324	Fujita Health University School of Medicine	63441		SAMN38257264	not applicable	AR037	Homo sapiens	sputum	Japan: Tokyo		24/9/2019	35.70 N 139.72 E				Stenotrophomonas maltophilia	{"strain": "AR037", "isolate": "not applicable", "collected_by": "National Center for Global Health", "collection_date": "2019-09-24", "geo_loc_name": "Japan: Tokyo", "host": "Homo sapiens", "host_disease": "pneumonia", "isolation_source": "sputum", "lat_lon": "35.70 N 139.72 E", "organism_name": "Stenotrophomonas maltophilia"}		GCA_047497955.1	GCA_047497955.1_ASM4749795v1_genomic	f__Xanthomonadaceae (UID4214)	55	659	290
GCA_003244795.1	GCF_003244795.1	Stenotrophomonas maltophilia (g-proteobacteria)	Stenotrophomonas sepilia	Stenotrophomonas sepilia	Contig		76996	98.83	0	Missing	Missing	7	7	AMINOGLYCOSIDE;BETA-LACTAM;EFFLUX;QUINOLONE	1	2	0	91	6	73558	0	smaltophilia	-	ASM324479v1	40324	CSIR-Institute of Microbial Technology	76996		SAMN04978499														Failed after 6 attempts: efetch.fcgi params={'retmode': 'xml', 'db': 'biosample', 'id': '4978499', 'email': 'komwit.s@psu.ac.th', 'api_key': '8338f44c5c794927ce738a67a77af4839c08'}	GCA_003244795.1	GCA_003244795.1_ASM324479v1_genomic	f__Xanthomonadaceae (UID4214)	55	659	290
GCA_013463915.1	GCF_013463915.1	Stenotrophomonas maltophilia (g-proteobacteria)	Stenotrophomonas maltophilia_A	Stenotrophomonas maltophilia_A	Contig		65876	99.66	0.03	Animal	Missing	7	7	AMINOGLYCOSIDE;BETA-LACTAM;EFFLUX;QUINOLONE	8	1	1	114	11	222011	2	smaltophilia	337	ASM1346391v1	40324	Universitat Autonoma de Barcelona	65876		SAMN10131060		H5726	Homo sapiens	Bronchial aspirate	Spain: Barcelona		2011	41.481274 N 2.237849 E				Stenotrophomonas maltophilia	{"strain": "H5726", "collected_by": "Hospital Universitari Germans Trias i Pujol", "collection_date": "2011", "geo_loc_name": "Spain: Barcelona", "host": "Homo sapiens", "host_disease": "Not available", "isolation_source": "Bronchial aspirate", "lat_lon": "41.481274 N 2.237849 E", "organism_name": "Stenotrophomonas maltophilia"}		GCA_013463915.1	GCA_013463915.1_ASM1346391v1_genomic	f__Xanthomonadaceae (UID4214)	55	659	290
GCA_013464195.1	GCF_013464195.1	Stenotrophomonas maltophilia (g-proteobacteria)	Stenotrophomonas maltophilia	Stenotrophomonas maltophilia	Contig		65310	100	0.92	Other	Missing	19	18	AMINOGLYCOSIDE;BETA-LACTAM;EFFLUX;MERCURY;PHENICOL;QUINOLONE;SULFONAMIDE;TETRACYCLINE	4	6	1	105	7	184403	0	smaltophilia	120	ASM1346419v1	40324	Universitat Autonoma de Barcelona	65310		SAMN10131044		OL13	Homo sapiens	Oropharinx	Slovenia: Ljubljana		2011	46.057236 N 14.521487 E				Stenotrophomonas maltophilia	{"strain": "OL13", "collected_by": "Ljubljana Medical Center", "collection_date": "2011", "geo_loc_name": "Slovenia: Ljubljana", "host": "Homo sapiens", "host_disease": "Not available", "isolation_source": "Oropharinx", "lat_lon": "46.057236 N 14.521487 E", "organism_name": "Stenotrophomonas maltophilia"}		GCA_013464195.1	GCA_013464195.1_ASM1346419v1_genomic	f__Xanthomonadaceae (UID4214)	55	659	290
GCA_003244635.1	GCF_003244635.1	Stenotrophomonas maltophilia (g-proteobacteria)	Stenotrophomonas maltophilia	Stenotrophomonas maltophilia	Contig		67358	99.15	0.03	Human	Missing	7	7	AMINOGLYCOSIDE;BETA-LACTAM;EFFLUX;QUINOLONE	4	3	0	123	17	129033	0	smaltophilia	-	ASM324463v1	40324	CSIR-Institute of Microbial Technology	67358		SAMN04978482		SM-325416	Homo sapiens	blood	India		2013					Stenotrophomonas maltophilia	{"strain": "SM-325416", "host": "Homo sapiens", "isolation_source": "blood", "collection_date": "2013", "geo_loc_name": "India", "sample_type": "Microbe", "organism_name": "Stenotrophomonas maltophilia"}		GCA_003244635.1	GCA_003244635.1_ASM324463v1_genomic	f__Xanthomonadaceae (UID4214)	55	659	290
GCA_002205295.1	GCF_002205295.1	Stenotrophomonas maltophilia (g-proteobacteria)	Stenotrophomonas maltophilia	Stenotrophomonas maltophilia	Contig		64527	100	0.57	Animal	Missing	8	8	AMINOGLYCOSIDE;BETA-LACTAM;EFFLUX;QUINOLONE	6	3	0	108	3	148708	0	smaltophilia	231	ASM220529v1	40324	JCVI	64527		SAMN07237141		7141307	Homo sapiens	thracheal aspirate	USA: Cleveland, OH		13/1/2011	Unknown				Stenotrophomonas maltophilia	{"host_disease": "Unknown", "isolation_source": "thracheal aspirate", "host": "Homo sapiens", "collection_date": "2011-01-13", "collected_by": "Unknown", "geo_loc_name": "USA: Cleveland, OH", "lat_lon": "Unknown", "strain": "7141307", "organism_name": "Stenotrophomonas maltophilia"}		GCA_002205295.1	GCA_002205295.1_ASM220529v1_genomic	f__Xanthomonadaceae (UID4214)	55	659	290
GCA_003244805.1	GCF_003244805.1	Stenotrophomonas maltophilia (g-proteobacteria)	Stenotrophomonas sepilia	Stenotrophomonas sepilia	Contig		62147	98.14	0.17	Human	Missing	7	7	AMINOGLYCOSIDE;BETA-LACTAM;EFFLUX;QUINOLONE	4	2	0	105	3	94670	0	smaltophilia	520	ASM324480v1	40324	CSIR-Institute of Microbial Technology	62147		SAMN04978497		SM-13670	Homo sapiens	blood	India		2012					Stenotrophomonas maltophilia	{"strain": "SM-13670", "host": "Homo sapiens", "isolation_source": "blood", "collection_date": "2012", "geo_loc_name": "India", "sample_type": "Microbe", "organism_name": "Stenotrophomonas maltophilia"}		GCA_003244805.1	GCA_003244805.1_ASM324480v1_genomic	f__Xanthomonadaceae (UID4214)	55	659	290
GCA_047497915.1	GCF_047497915.1	Stenotrophomonas maltophilia (g-proteobacteria)	Stenotrophomonas maltophilia	Stenotrophomonas maltophilia	Contig		62701	100	0.07	Human	Missing	16	16	AMINOGLYCOSIDE;BETA-LACTAM;COPPER;EFFLUX;MERCURY;QUINOLONE	6	5	0	109	4	205247	0	smaltophilia	208	ASM4749791v1	40324	Fujita Health University School of Medicine	62701		SAMN38257265	not applicable	DR020	Homo sapiens	blood	Japan: Chiba		12/8/2020	35.77 N 140.30 E				Stenotrophomonas maltophilia	{"strain": "DR020", "isolate": "not applicable", "collected_by": "Japanese Red Cross Narita Hospital", "collection_date": "2020-08-12", "geo_loc_name": "Japan: Chiba", "host": "Homo sapiens", "host_disease": "catheter-related blood stream infection", "isolation_source": "blood", "lat_lon": "35.77 N 140.30 E", "organism_name": "Stenotrophomonas maltophilia"}		GCA_047497915.1	GCA_047497915.1_ASM4749791v1_genomic	f__Xanthomonadaceae (UID4214)	55	659	290
GCA_002739305.1	GCF_002739305.1	Stenotrophomonas maltophilia (g-proteobacteria)	Stenotrophomonas maltophilia	Stenotrophomonas maltophilia	Contig		64953	100	0.73	Human	Missing	24	24	AMINOGLYCOSIDE;BETA-LACTAM;COPPER;EFFLUX;MERCURY;QUINOLONE	10	11	0	110	14	214604	0	smaltophilia	5	ASM273930v1	40324	University of Trento	64953		SAMN06019710		AV_2012_STM1	Homo sapiens	lung	Italy:Rome		2012	41.89 N 12.46 E				Stenotrophomonas maltophilia	{"strain": "AV_2012_STM1", "host": "Homo sapiens", "geo_loc_name": "Italy:Rome", "lat_lon": "41.89 N 12.46 E", "collection_date": "2012", "collected_by": "Bambino Gesu Hospital and Research Institute", "host_disease": "cystic fibrosis", "isolation_source": "lung", "organism_name": "Stenotrophomonas maltophilia"}		GCA_002739305.1	GCA_002739305.1_ASM273930v1_genomic	f__Xanthomonadaceae (UID4214)	55	659	290
GCA_002740345.1	GCF_002740345.1	Stenotrophomonas maltophilia (g-proteobacteria)	Stenotrophomonas maltophilia	Stenotrophomonas maltophilia	Contig		82239	100	0.46	Missing	Missing	8	8	AMINOGLYCOSIDE;BETA-LACTAM;EFFLUX;QUINOLONE	4	7	0	92	13	167505	0	smaltophilia	500	ASM274034v1	40324	University of Trento	82239		SAMN06019736														Failed after 6 attempts: esearch.fcgi params={'retmode': 'json', 'db': 'biosample', 'term': 'SAMN06019736[Accession]', 'email': 'komwit.s@psu.ac.th', 'api_key': '8338f44c5c794927ce738a67a77af4839c08'}	GCA_002740345.1	GCA_002740345.1_ASM274034v1_genomic	f__Xanthomonadaceae (UID4214)	55	659	290
GCA_003244725.1	GCF_003244725.1	Stenotrophomonas maltophilia (g-proteobacteria)	Stenotrophomonas maltophilia	Stenotrophomonas maltophilia	Contig		66742	95.62	0.69	Human	Missing	10	10	AMINOGLYCOSIDE;BETA-LACTAM;COPPER;EFFLUX;QUINOLONE	9	4	1	104	11	174187	0	smaltophilia	-	ASM324472v1	40324	CSIR-Institute of Microbial Technology	66742		SAMN04978486		SM-11522	Homo sapiens	blood	India		2012					Stenotrophomonas maltophilia	{"strain": "SM-11522", "host": "Homo sapiens", "isolation_source": "blood", "collection_date": "2012", "geo_loc_name": "India", "sample_type": "Microbe", "organism_name": "Stenotrophomonas maltophilia"}		GCA_003244725.1	GCA_003244725.1_ASM324472v1_genomic	f__Xanthomonadaceae (UID4214)	55	659	290
GCA_047497885.1	GCF_047497885.1	Stenotrophomonas maltophilia (g-proteobacteria)	Stenotrophomonas maltophilia	Stenotrophomonas maltophilia	Contig		62810	100	0.07	Other	Missing	16	16	AMINOGLYCOSIDE;BETA-LACTAM;COPPER;EFFLUX;MERCURY;QUINOLONE	8	6	0	118	4	173231	0	smaltophilia	208	ASM4749788v1	40324	Fujita Health University School of Medicine	62810		SAMN38257266	not applicable	FR007	Homo sapiens	missing	Japan: Aichi		5/11/2021	35.18 N 136.97 E				Stenotrophomonas maltophilia	{"strain": "FR007", "isolate": "not applicable", "collected_by": "Aichi Cancer Center", "collection_date": "2021-11-05", "geo_loc_name": "Japan: Aichi", "host": "Homo sapiens", "host_disease": "missing", "isolation_source": "missing", "lat_lon": "35.18 N 136.97 E", "organism_name": "Stenotrophomonas maltophilia"}		GCA_047497885.1	GCA_047497885.1_ASM4749788v1_genomic	f__Xanthomonadaceae (UID4214)	55	659	290
GCA_002739595.1	GCF_002739595.1	Stenotrophomonas maltophilia (g-proteobacteria)	Stenotrophomonas maltophilia	Stenotrophomonas maltophilia	Contig		59983	100	0.69	Human	Missing	11	11	AMINOGLYCOSIDE;BETA-LACTAM;COPPER;EFFLUX;QUINOLONE	17	1	0	110	16	222006	0	smaltophilia	181	ASM273959v1	40324	University of Trento	59983		SAMN06019671		MS_2003_STM1	Homo sapiens	lung	Italy:Rome		2003	41.89 N 12.46 E				Stenotrophomonas maltophilia	{"strain": "MS_2003_STM1", "host": "Homo sapiens", "geo_loc_name": "Italy:Rome", "lat_lon": "41.89 N 12.46 E", "collection_date": "2003", "collected_by": "Bambino Gesu Hospital and Research Institute", "host_disease": "cystic fibrosis", "isolation_source": "lung", "organism_name": "Stenotrophomonas maltophilia"}		GCA_002739595.1	GCA_002739595.1_ASM273959v1_genomic	f__Xanthomonadaceae (UID4214)	55	659	290
GCA_023702195.1	GCF_023702195.1	Stenotrophomonas maltophilia (g-proteobacteria)	Stenotrophomonas maltophilia	Stenotrophomonas maltophilia	Contig		64469	100	0.39	Other	Missing	22	22	AMINOGLYCOSIDE;BETA-LACTAM;COPPER;EFFLUX;MERCURY;PHENICOL;QUATERNARY AMMONIUM;QUINOLONE;SULFONAMIDE;TETRACYCLINE	9	7	2	122	7	237408	0	smaltophilia	91	ASM2370219v1	40324	Wenzhou Medical University	64469		SAMN28868844		212	Homo sapiens	Not collected	China: Zhejiang		2020	30.16 N 120.12 E				Stenotrophomonas maltophilia	{"strain": "212", "collected_by": "Qiyu Bao", "collection_date": "2020", "geo_loc_name": "China: Zhejiang", "host": "Homo sapiens", "host_disease": "Not collected", "isolation_source": "Not collected", "lat_lon": "30.16 N 120.12 E", "organism_name": "Stenotrophomonas maltophilia"}		GCA_023702195.1	GCA_023702195.1_ASM2370219v1_genomic	f__Xanthomonadaceae (UID4214)	55	659	290
GCA_013464555.1	GCF_013464555.1	Stenotrophomonas maltophilia (g-proteobacteria)	Stenotrophomonas maltophilia	Stenotrophomonas maltophilia	Contig		61111	100	0.81	Human	Missing	24	19	AMINOGLYCOSIDE;BETA-LACTAM;COPPER;EFFLUX;MERCURY;QUINOLONE	10	4	1	105	4	218709	0	smaltophilia	131	ASM1346455v1	40324	Universitat Autonoma de Barcelona	61111		SAMN10131028		PG157	Homo sapiens	Perineum swab	Slovenia: Golnik		2012	46.329283 N 14.332308 E				Stenotrophomonas maltophilia	{"strain": "PG157", "collected_by": "University Clinic of Respiratory and Allergic Disease", "collection_date": "2012", "geo_loc_name": "Slovenia: Golnik", "host": "Homo sapiens", "host_disease": "Not available", "isolation_source": "Perineum swab", "lat_lon": "46.329283 N 14.332308 E", "organism_name": "Stenotrophomonas maltophilia"}		GCA_013464555.1	GCA_013464555.1_ASM1346455v1_genomic	f__Xanthomonadaceae (UID4214)	55	659	290
GCA_002738675.1	GCF_002738675.1	Stenotrophomonas maltophilia (g-proteobacteria)	Stenotrophomonas maltophilia	Stenotrophomonas maltophilia	Contig		74976	100	0.41	Human	Missing	8	8	AMINOGLYCOSIDE;BETA-LACTAM;EFFLUX;QUINOLONE	8	4	0	94	9	139018	0	smaltophilia	178	ASM273867v1	40324	University of Trento	74976		SAMN06019649		ZC_2004	Homo sapiens	lung	Italy:Rome		2004	41.89 N 12.46 E				Stenotrophomonas maltophilia	{"strain": "ZC_2004", "host": "Homo sapiens", "geo_loc_name": "Italy:Rome", "lat_lon": "41.89 N 12.46 E", "collection_date": "2004", "collected_by": "Bambino Gesu Hospital and Research Institute", "host_disease": "cystic fibrosis", "isolation_source": "lung", "organism_name": "Stenotrophomonas maltophilia"}		GCA_002738675.1	GCA_002738675.1_ASM273867v1_genomic	f__Xanthomonadaceae (UID4214)	55	659	290
GCA_003244415.1	GCF_003244415.1	Stenotrophomonas maltophilia (g-proteobacteria)	Stenotrophomonas maltophilia	Stenotrophomonas maltophilia	Contig		64336	98.62	0.39	Human	Missing	8	8	AMINOGLYCOSIDE;BETA-LACTAM;EFFLUX;QUINOLONE	5	6	0	103	4	152959	0	smaltophilia	-	ASM324441v1	40324	CSIR-Institute of Microbial Technology	64336		SAMN04978487		SM-2546	Homo sapiens	respiratory	India		2013					Stenotrophomonas maltophilia	{"strain": "SM-2546", "host": "Homo sapiens", "isolation_source": "respiratory", "collection_date": "2013", "geo_loc_name": "India", "sample_type": "Microbe", "organism_name": "Stenotrophomonas maltophilia"}		GCA_003244415.1	GCA_003244415.1_ASM324441v1_genomic	f__Xanthomonadaceae (UID4214)	55	659	290
GCA_053363355.1	GCA_053363355.1	Stenotrophomonas maltophilia (g-proteobacteria)	Stenotrophomonas maltophilia	Stenotrophomonas maltophilia	Contig		57245	99.66	0.07	Other	Missing	8	8	AMINOGLYCOSIDE;BETA-LACTAM;EFFLUX;QUINOLONE	3	2	0	117	4	80182	0	smaltophilia	-	ASM5336335v1	40324	University of Arkansas for Medical Sciences	57245		SAMN47861384		AR-CRE-C65		vegetable	USA: Arkansas		2022-09	34.74 N 92.28 W				Stenotrophomonas maltophilia	{"strain": "AR-CRE-C65", "collected_by": "UAMS", "collection_date": "2022-09", "geo_loc_name": "USA: Arkansas", "isolation_source": "vegetable", "lat_lon": "34.74 N 92.28 W", "organism_name": "Stenotrophomonas maltophilia"}		GCA_053363355.1	GCA_053363355.1_ASM5336335v1_genomic	f__Xanthomonadaceae (UID4214)	55	659	290
GCA_047497875.1	GCF_047497875.1	Stenotrophomonas maltophilia (g-proteobacteria)	Stenotrophomonas maltophilia	Stenotrophomonas maltophilia	Contig		56741	100	0.07	Human	Missing	16	16	AMINOGLYCOSIDE;BETA-LACTAM;COPPER;EFFLUX;MERCURY;QUINOLONE	4	3	0	119	5	110286	0	smaltophilia	208	ASM4749787v1	40324	Fujita Health University School of Medicine	56741		SAMN38257267	not applicable	FR025	Homo sapiens	blood	Japan: Aichi		1/4/2022	35.18 N 136.97 E				Stenotrophomonas maltophilia	{"strain": "FR025", "isolate": "not applicable", "collected_by": "Aichi Cancer Center", "collection_date": "2022-04-01", "geo_loc_name": "Japan: Aichi", "host": "Homo sapiens", "host_disease": "secondary bacteremia", "isolation_source": "blood", "lat_lon": "35.18 N 136.97 E", "organism_name": "Stenotrophomonas maltophilia"}		GCA_047497875.1	GCA_047497875.1_ASM4749787v1_genomic	f__Xanthomonadaceae (UID4214)	55	659	290
GCA_050487325.1	GCF_050487325.1	Stenotrophomonas maltophilia (g-proteobacteria)	Stenotrophomonas maltophilia	Stenotrophomonas maltophilia	Contig		72106	99.91	1.53	Missing	Missing	20	20	AMINOGLYCOSIDE;BETA-LACTAM;COPPER;EFFLUX;PHENICOL;QUATERNARY AMMONIUM;QUINOLONE;SULFONAMIDE;TETRACYCLINE	7	5	0	98	20	178155	0	smaltophilia	-	ASM5048732v1	40324	Nottingham Trent University	72106		SAMN46163224														Failed after 6 attempts: efetch.fcgi params={'retmode': 'xml', 'db': 'biosample', 'id': '46163224', 'email': 'komwit.s@psu.ac.th', 'api_key': '8338f44c5c794927ce738a67a77af4839c08'}	GCA_050487325.1	GCA_050487325.1_ASM5048732v1_genomic	f__Xanthomonadaceae (UID4214)	55	659	290
GCA_013464065.1	GCF_013464065.1	Stenotrophomonas maltophilia (g-proteobacteria)	Stenotrophomonas maltophilia_AT	Stenotrophomonas maltophilia_AT	Contig		64896	100	0.62	Human	Missing	7	7	AMINOGLYCOSIDE;BETA-LACTAM;EFFLUX;QUINOLONE	4	2	0	99	3	138014	0	smaltophilia	136	ASM1346406v1	40324	Universitat Autonoma de Barcelona	64896		SAMN10131052		PC313	Homo sapiens	Perineum swab	Germany: Berlin		2012	52.525211 N 13.378660 E				Stenotrophomonas maltophilia	{"strain": "PC313", "collected_by": "Charite Clinic", "collection_date": "2012", "geo_loc_name": "Germany: Berlin", "host": "Homo sapiens", "host_disease": "Not available", "isolation_source": "Perineum swab", "lat_lon": "52.525211 N 13.378660 E", "organism_name": "Stenotrophomonas maltophilia"}		GCA_013464065.1	GCA_013464065.1_ASM1346406v1_genomic	f__Xanthomonadaceae (UID4214)	55	659	290
GCA_013464405.1	GCF_013464405.1	Stenotrophomonas maltophilia (g-proteobacteria)	Stenotrophomonas maltophilia	Stenotrophomonas maltophilia	Contig		58209	100	0.05	Other	Missing	10	10	AMINOGLYCOSIDE;BETA-LACTAM;COPPER;EFFLUX;QUINOLONE	7	6	0	123	6	129537	0	smaltophilia	31	ASM1346440v1	40324	Universitat Autonoma de Barcelona	58209		SAMN10131035		OU353	Homo sapiens	Oropharinx	Belgium: Antwerp		2012	51.222763 N 4.410125 E				Stenotrophomonas maltophilia	{"strain": "OU353", "collected_by": "University of Antwerp", "collection_date": "2012", "geo_loc_name": "Belgium: Antwerp", "host": "Homo sapiens", "host_disease": "Not available", "isolation_source": "Oropharinx", "lat_lon": "51.222763 N 4.410125 E", "organism_name": "Stenotrophomonas maltophilia"}		GCA_013464405.1	GCA_013464405.1_ASM1346440v1_genomic	f__Xanthomonadaceae (UID4214)	55	659	290
GCA_003244715.1	GCF_003244715.1	Stenotrophomonas maltophilia (g-proteobacteria)	Stenotrophomonas maltophilia	Stenotrophomonas maltophilia	Contig		54275	99.1	0.34	Human	Missing	7	7	AMINOGLYCOSIDE;BETA-LACTAM;EFFLUX;QUINOLONE	8	4	1	110	14	164820	0	smaltophilia	295	ASM324471v1	40324	CSIR-Institute of Microbial Technology	54275		SAMN04978490		SM-19467	Homo sapiens	blood	India		2012					Stenotrophomonas maltophilia	{"strain": "SM-19467", "host": "Homo sapiens", "isolation_source": "blood", "collection_date": "2012", "geo_loc_name": "India", "sample_type": "Microbe", "organism_name": "Stenotrophomonas maltophilia"}		GCA_003244715.1	GCA_003244715.1_ASM324471v1_genomic	f__Xanthomonadaceae (UID4214)	55	659	290
GCA_013464255.1	GCF_013464255.1	Stenotrophomonas maltophilia (g-proteobacteria)	Stenotrophomonas maltophilia	Stenotrophomonas maltophilia	Contig		62121	100	0.05	Animal	Missing	7	7	AMINOGLYCOSIDE;BETA-LACTAM;EFFLUX;QUINOLONE	6	3	0	102	20	136828	0	smaltophilia	96	ASM1346425v1	40324	Universitat Autonoma de Barcelona	62121		SAMN10131042		B5742	Homo sapiens	Bronchial aspirate	Spain: Barcelona		2011	41.481274 N 2.237849 E				Stenotrophomonas maltophilia	{"strain": "B5742", "collected_by": "Hospital Universitari Germans Trias i Pujol", "collection_date": "2011", "geo_loc_name": "Spain: Barcelona", "host": "Homo sapiens", "host_disease": "Not available", "isolation_source": "Bronchial aspirate", "lat_lon": "41.481274 N 2.237849 E", "organism_name": "Stenotrophomonas maltophilia"}		GCA_013464255.1	GCA_013464255.1_ASM1346425v1_genomic	f__Xanthomonadaceae (UID4214)	55	659	290
GCA_029844525.1	GCF_029844525.1	Stenotrophomonas maltophilia (g-proteobacteria)	Stenotrophomonas maltophilia	Stenotrophomonas maltophilia	Contig		63169	98.93	0.34	Missing	Missing	8	8	AMINOGLYCOSIDE;BETA-LACTAM;EFFLUX;QUINOLONE	5	5	1	115	13	167737	0	smaltophilia	5	ASM2984452v1	40324	Washington University in St. Louis School of Medicine	63169		SAMN30525138		GD03682			USA		20/2/2018	not collected				Stenotrophomonas maltophilia	{"strain": "GD03682", "collection_date": "2018-02-20", "env_broad_scale": "Sink", "env_local_scale": "Drain", "env_medium": "surface swab", "geo_loc_name": "USA", "isol_growth_condt": "not collected", "lat_lon": "not collected", "num_replicons": "not collected", "ref_biomaterial": "not collected", "organism_name": "Stenotrophomonas maltophilia"}		GCA_029844525.1	GCA_029844525.1_ASM2984452v1_genomic	f__Xanthomonadaceae (UID4214)	55	659	290
GCA_047497435.1	GCF_047497435.1	Stenotrophomonas maltophilia (g-proteobacteria)	Stenotrophomonas maltophilia	Stenotrophomonas maltophilia	Contig		53748	100	0.07	Human	Missing	13	13	AMINOGLYCOSIDE;BETA-LACTAM;EFFLUX;MERCURY;QUINOLONE	7	3	0	116	3	156656	0	smaltophilia	-	ASM4749743v1	40324	Fujita Health University School of Medicine	53748		SAMN38257320	not applicable	FR030	Homo sapiens	sputum	Japan: Aichi		25/4/2022	35.18 N 136.97 E				Stenotrophomonas maltophilia	{"strain": "FR030", "isolate": "not applicable", "collected_by": "Aichi Cancer Center", "collection_date": "2022-04-25", "geo_loc_name": "Japan: Aichi", "host": "Homo sapiens", "host_disease": "colonization", "isolation_source": "sputum", "lat_lon": "35.18 N 136.97 E", "organism_name": "Stenotrophomonas maltophilia"}		GCA_047497435.1	GCA_047497435.1_ASM4749743v1_genomic	f__Xanthomonadaceae (UID4214)	55	659	290
GCA_020166085.1	GCF_020166085.1	Stenotrophomonas maltophilia (g-proteobacteria)	Stenotrophomonas maltophilia	Stenotrophomonas maltophilia	Contig		54168	99.66	0.05	Environment	Missing	16	16	AMINOGLYCOSIDE;BETA-LACTAM;COPPER;EFFLUX;MERCURY;QUINOLONE	11	3	0	131	17	220604	0	smaltophilia	-	ASM2016608v1	40324	North West University	54168		SAMN20525554		NAA11		maize soil rhizosphere	Benin: Southern Agroecological zone		29/11/2009					Stenotrophomonas maltophilia	{"strain": "NAA11", "isolation_source": "maize soil rhizosphere", "collection_date": "2009-11-29", "geo_loc_name": "Benin: Southern Agroecological zone", "sample_type": "Single cell", "organism_name": "Stenotrophomonas maltophilia"}		GCA_020166085.1	GCA_020166085.1_ASM2016608v1_genomic	f__Xanthomonadaceae (UID4214)	55	659	290
GCA_047498215.1	GCF_047498215.1	Stenotrophomonas maltophilia (g-proteobacteria)	Stenotrophomonas maltophilia	Stenotrophomonas maltophilia	Contig		54372	100	0	Other	Missing	8	8	AMINOGLYCOSIDE;BETA-LACTAM;EFFLUX;QUINOLONE	6	2	0	109	3	125901	0	smaltophilia	4	ASM4749821v1	40324	Fujita Health University School of Medicine	54372		SAMN38257243	not applicable	AR054	Homo sapiens	missing	Japan: Tokyo		7/11/2019	35.70 N 139.72 E				Stenotrophomonas maltophilia	{"strain": "AR054", "isolate": "not applicable", "collected_by": "National Center for Global Health", "collection_date": "2019-11-07", "geo_loc_name": "Japan: Tokyo", "host": "Homo sapiens", "host_disease": "missing", "isolation_source": "missing", "lat_lon": "35.70 N 139.72 E", "organism_name": "Stenotrophomonas maltophilia"}		GCA_047498215.1	GCA_047498215.1_ASM4749821v1_genomic	f__Xanthomonadaceae (UID4214)	55	659	290
GCA_002205175.1	GCF_002205175.1	Stenotrophomonas maltophilia (g-proteobacteria)	Stenotrophomonas maltophilia	Stenotrophomonas maltophilia	Contig		60790	99.66	0.03	Human	Missing	7	7	AMINOGLYCOSIDE;BETA-LACTAM;EFFLUX;QUINOLONE	9	6	0	124	6	202833	0	smaltophilia	212	ASM220517v1	40324	JCVI	60790		SAMN07237142		163919	Homo sapiens	blood	USA: Ithaca, NY		15/7/2014	Unknown				Stenotrophomonas maltophilia	{"host_disease": "Unknown", "isolation_source": "blood", "host": "Homo sapiens", "collection_date": "2014-07-15", "collected_by": "Unknown", "geo_loc_name": "USA: Ithaca, NY", "lat_lon": "Unknown", "strain": "163919", "organism_name": "Stenotrophomonas maltophilia"}		GCA_002205175.1	GCA_002205175.1_ASM220517v1_genomic	f__Xanthomonadaceae (UID4214)	55	659	290
GCA_047498045.1	GCF_047498045.1	Stenotrophomonas maltophilia (g-proteobacteria)	Stenotrophomonas maltophilia_Q	Stenotrophomonas maltophilia_Q	Contig		54266	100	1.45	Human	Missing	9	9	AMINOGLYCOSIDE;BETA-LACTAM;COPPER;EFFLUX;QUINOLONE	11	3	1	138	4	156191	0	smaltophilia	130	ASM4749804v1	40324	Fujita Health University School of Medicine	54266		SAMN38257258	not applicable	CR039	Homo sapiens	sputum	Japan: Kyoto		17/2/2020	35.03 N 135.78 E				Stenotrophomonas maltophilia	{"strain": "CR039", "isolate": "not applicable", "collected_by": "Kyoto University Hospital", "collection_date": "2020-02-17", "geo_loc_name": "Japan: Kyoto", "host": "Homo sapiens", "host_disease": "pneumonia", "isolation_source": "sputum", "lat_lon": "35.03 N 135.78 E", "organism_name": "Stenotrophomonas maltophilia"}		GCA_047498045.1	GCA_047498045.1_ASM4749804v1_genomic	f__Xanthomonadaceae (UID4214)	55	659	290
GCA_047497665.1	GCF_047497665.1	Stenotrophomonas maltophilia (g-proteobacteria)	Stenotrophomonas maltophilia	Stenotrophomonas maltophilia	Contig		52893	100	0.57	Human	Missing	8	8	AMINOGLYCOSIDE;BETA-LACTAM;EFFLUX;QUINOLONE	8	2	0	125	8	139758	0	smaltophilia	-	ASM4749766v1	40324	Fujita Health University School of Medicine	52893		SAMN38257300	not applicable	DR027	Homo sapiens	sputum	Japan: Chiba		9/10/2020	35.77 N 140.30 E				Stenotrophomonas maltophilia	{"strain": "DR027", "isolate": "not applicable", "collected_by": "Japanese Red Cross Narita Hospital", "collection_date": "2020-10-09", "geo_loc_name": "Japan: Chiba", "host": "Homo sapiens", "host_disease": "colonization", "isolation_source": "sputum", "lat_lon": "35.77 N 140.30 E", "organism_name": "Stenotrophomonas maltophilia"}		GCA_047497665.1	GCA_047497665.1_ASM4749766v1_genomic	f__Xanthomonadaceae (UID4214)	55	659	290
GCA_047497445.1	GCF_047497445.1	Stenotrophomonas maltophilia (g-proteobacteria)	Stenotrophomonas maltophilia	Stenotrophomonas maltophilia	Contig		51532	100	0	Other	Missing	15	15	AMINOGLYCOSIDE;BETA-LACTAM;EFFLUX;QUINOLONE	10	4	0	124	8	133390	0	smaltophilia	-	ASM4749744v1	40324	Fujita Health University School of Medicine	51532		SAMN38257319	not applicable	FR029	Homo sapiens	missing	Japan: Aichi		21/4/2022	35.18 N 136.97 E				Stenotrophomonas maltophilia	{"strain": "FR029", "isolate": "not applicable", "collected_by": "Aichi Cancer Center", "collection_date": "2022-04-21", "geo_loc_name": "Japan: Aichi", "host": "Homo sapiens", "host_disease": "missing", "isolation_source": "missing", "lat_lon": "35.18 N 136.97 E", "organism_name": "Stenotrophomonas maltophilia"}		GCA_047497445.1	GCA_047497445.1_ASM4749744v1_genomic	f__Xanthomonadaceae (UID4214)	55	659	290
GCA_003244735.1	GCF_003244735.1	Stenotrophomonas maltophilia (g-proteobacteria)	Stenotrophomonas maltophilia_Q	Stenotrophomonas maltophilia_Q	Contig		54368	99.31	0	Human	Missing	6	6	AMINOGLYCOSIDE;BETA-LACTAM;EFFLUX;QUINOLONE	1	4	0	120	7	133851	0	smaltophilia	-	ASM324473v1	40324	CSIR-Institute of Microbial Technology	54368		SAMN04978491		SM-30540	Homo sapiens	blood	India		2013					Stenotrophomonas maltophilia	{"strain": "SM-30540", "host": "Homo sapiens", "isolation_source": "blood", "collection_date": "2013", "geo_loc_name": "India", "sample_type": "Microbe", "organism_name": "Stenotrophomonas maltophilia"}		GCA_003244735.1	GCA_003244735.1_ASM324473v1_genomic	f__Xanthomonadaceae (UID4214)	55	659	290
GCA_003244425.1	GCF_003244425.1	Stenotrophomonas maltophilia (g-proteobacteria)	Stenotrophomonas maltophilia	Stenotrophomonas maltophilia	Contig		57893	99.01	0	Human	Missing	16	16	AMINOGLYCOSIDE;BETA-LACTAM;EFFLUX;QUINOLONE	5	1	0	107	9	96213	0	smaltophilia	-	ASM324442v1	40324	CSIR-Institute of Microbial Technology	57893		SAMN04978480		SM-20065	Homo sapiens	blood	India		2012					Stenotrophomonas maltophilia	{"strain": "SM-20065", "host": "Homo sapiens", "isolation_source": "blood", "collection_date": "2012", "geo_loc_name": "India", "sample_type": "Microbe", "organism_name": "Stenotrophomonas maltophilia"}		GCA_003244425.1	GCA_003244425.1_ASM324442v1_genomic	f__Xanthomonadaceae (UID4214)	55	659	290
GCA_013464095.1	GCF_013464095.1	Stenotrophomonas maltophilia (g-proteobacteria)	Stenotrophomonas maltophilia_AT	Stenotrophomonas maltophilia_AT	Contig		57982	100	0.8	Human	Missing	7	7	AMINOGLYCOSIDE;BETA-LACTAM;EFFLUX;QUINOLONE	7	3	0	108	4	152582	0	smaltophilia	136	ASM1346409v1	40324	Universitat Autonoma de Barcelona	57982		SAMN10131050		PC312	Homo sapiens	Perineum swab	Germany: Berlin		2012	52.525211 N 13.378660 E				Stenotrophomonas maltophilia	{"strain": "PC312", "collected_by": "Charite Clinic", "collection_date": "2012", "geo_loc_name": "Germany: Berlin", "host": "Homo sapiens", "host_disease": "Not available", "isolation_source": "Perineum swab", "lat_lon": "52.525211 N 13.378660 E", "organism_name": "Stenotrophomonas maltophilia"}		GCA_013464095.1	GCA_013464095.1_ASM1346409v1_genomic	f__Xanthomonadaceae (UID4214)	55	659	290
GCA_047497515.1	GCF_047497515.1	Stenotrophomonas maltophilia (g-proteobacteria)	Stenotrophomonas sp031976675	Stenotrophomonas sp031976675	Contig		50241	100	0.34	Human	Missing	5	5	BETA-LACTAM;EFFLUX;QUINOLONE	16	7	0	148	8	163550	1	smaltophilia	-	ASM4749751v1	40324	Fujita Health University School of Medicine	50241		SAMN38257316	not applicable	FR026	Homo sapiens	sputum	Japan: Aichi		1/4/2022	35.18 N 136.97 E				Stenotrophomonas maltophilia	{"strain": "FR026", "isolate": "not applicable", "collected_by": "Aichi Cancer Center", "collection_date": "2022-04-01", "geo_loc_name": "Japan: Aichi", "host": "Homo sapiens", "host_disease": "colonization", "isolation_source": "sputum", "lat_lon": "35.18 N 136.97 E", "organism_name": "Stenotrophomonas maltophilia"}		GCA_047497515.1	GCA_047497515.1_ASM4749751v1_genomic	f__Xanthomonadaceae (UID4214)	55	659	290
GCA_047498055.1	GCF_047498055.1	Stenotrophomonas maltophilia (g-proteobacteria)	Stenotrophomonas maltophilia_Q	Stenotrophomonas maltophilia_Q	Contig		49965	100	1.79	Human	Missing	22	17	AMINOGLYCOSIDE;BETA-LACTAM;COPPER;EFFLUX;MERCURY;QUINOLONE	11	6	1	140	7	206800	0	smaltophilia	130	ASM4749805v1	40324	Fujita Health University School of Medicine	49965		SAMN38257260	not applicable	CR061	Homo sapiens	sputum	Japan: Kyoto		11/5/2020	35.03 N 135.78 E				Stenotrophomonas maltophilia	{"strain": "CR061", "isolate": "not applicable", "collected_by": "Kyoto University Hospital", "collection_date": "2020-05-11", "geo_loc_name": "Japan: Kyoto", "host": "Homo sapiens", "host_disease": "pneumonia", "isolation_source": "sputum", "lat_lon": "35.03 N 135.78 E", "organism_name": "Stenotrophomonas maltophilia"}		GCA_047498055.1	GCA_047498055.1_ASM4749805v1_genomic	f__Xanthomonadaceae (UID4214)	55	659	290
GCA_047498095.1	GCF_047498095.1	Stenotrophomonas maltophilia (g-proteobacteria)	Stenotrophomonas maltophilia	Stenotrophomonas maltophilia	Contig		49951	100	0	Other	Missing	18	18	AMINOGLYCOSIDE;BETA-LACTAM;COPPER;EFFLUX;QUINOLONE	14	4	0	135	7	157892	0	smaltophilia	115	ASM4749809v1	40324	Fujita Health University School of Medicine	49951		SAMN38257255	not applicable	FR021	Homo sapiens	missing	Japan: Aichi		21/2/2022	35.18 N 136.97 E				Stenotrophomonas maltophilia	{"strain": "FR021", "isolate": "not applicable", "collected_by": "Aichi Cancer Center", "collection_date": "2022-02-21", "geo_loc_name": "Japan: Aichi", "host": "Homo sapiens", "host_disease": "missing", "isolation_source": "missing", "lat_lon": "35.18 N 136.97 E", "organism_name": "Stenotrophomonas maltophilia"}		GCA_047498095.1	GCA_047498095.1_ASM4749809v1_genomic	f__Xanthomonadaceae (UID4214)	55	659	290
GCA_003970865.1	GCF_003970865.1	Stenotrophomonas maltophilia (g-proteobacteria)	Stenotrophomonas maltophilia_AR	Stenotrophomonas maltophilia_AR	Contig		57069	100	0.57	Other	Missing	7	7	AMINOGLYCOSIDE;BETA-LACTAM;EFFLUX;QUINOLONE	10	4	0	115	13	152374	0	smaltophilia	-	ASM397086v1	40324	MedBiotech laboratory, faculty of medicine and pharmacy, rabat/ Mohamed V university rabat	57069		SAMN10589628		MDMC339		desert sand	Morocco: Merzouga		12/2/2002					Stenotrophomonas maltophilia	{"strain": "MDMC339", "isolation_source": "desert sand", "collection_date": "2002-02-12", "geo_loc_name": "Morocco: Merzouga", "sample_type": "Whole organism", "organism_name": "Stenotrophomonas maltophilia"}		GCA_003970865.1	GCA_003970865.1_ASM397086v1_genomic	f__Xanthomonadaceae (UID4214)	55	659	290
GCA_008080405.1	GCF_008080405.1	Stenotrophomonas maltophilia (g-proteobacteria)	Stenotrophomonas maltophilia	Stenotrophomonas maltophilia	Contig		52130	100	0.59	Other	Missing	11	11	AMINOGLYCOSIDE;BETA-LACTAM;COPPER;EFFLUX;QUINOLONE	10	5	0	143	7	171868	0	smaltophilia	4	ASM808040v1	40324	Lebanese American University	52130		SAMN12562583		STN-MAK6	Homo sapiens	missing	Lebanon		2018					Stenotrophomonas maltophilia	{"strain": "STN-MAK6", "host": "Homo sapiens", "isolation_source": "missing", "collection_date": "2018", "geo_loc_name": "Lebanon", "sample_type": "whole genome", "organism_name": "Stenotrophomonas maltophilia"}		GCA_008080405.1	GCA_008080405.1_ASM808040v1_genomic	f__Xanthomonadaceae (UID4214)	55	659	290
GCA_003244775.1	GCF_003244775.1	Stenotrophomonas maltophilia (g-proteobacteria)	Stenotrophomonas maltophilia_Q	Stenotrophomonas maltophilia_Q	Contig		48474	99.74	2.12	Human	Missing	5	5	AMINOGLYCOSIDE;EFFLUX;QUINOLONE	18	6	0	146	13	251148	1	smaltophilia	-	ASM324477v1	40324	CSIR-Institute of Microbial Technology	48474		SAMN04978492		SM-5815	Homo sapiens	blood	India		2010					Stenotrophomonas maltophilia	{"strain": "SM-5815", "host": "Homo sapiens", "isolation_source": "blood", "collection_date": "2010", "geo_loc_name": "India", "sample_type": "Microbe", "organism_name": "Stenotrophomonas maltophilia"}		GCA_003244775.1	GCA_003244775.1_ASM324477v1_genomic	f__Xanthomonadaceae (UID4214)	55	659	290
GCA_047497975.1	GCF_047497975.1	Stenotrophomonas maltophilia (g-proteobacteria)	Stenotrophomonas maltophilia	Stenotrophomonas maltophilia	Contig		49615	100	0.05	Other	Missing	15	15	AMINOGLYCOSIDE;BETA-LACTAM;EFFLUX;QUINOLONE	10	5	0	138	7	187294	0	smaltophilia	172	ASM4749797v1	40324	Fujita Health University School of Medicine	49615		SAMN38257263	not applicable	BR161	Homo sapiens	missing	Japan: Aichi		7/12/2020	35.07 N 137.00 E				Stenotrophomonas maltophilia	{"strain": "BR161", "isolate": "not applicable", "collected_by": "Fujita Health University Hospital", "collection_date": "2020-12-07", "geo_loc_name": "Japan: Aichi", "host": "Homo sapiens", "host_disease": "missing", "isolation_source": "missing", "lat_lon": "35.07 N 137.00 E", "organism_name": "Stenotrophomonas maltophilia"}		GCA_047497975.1	GCA_047497975.1_ASM4749797v1_genomic	f__Xanthomonadaceae (UID4214)	55	659	290
GCA_047497785.1	GCF_047497785.1	Stenotrophomonas maltophilia (g-proteobacteria)	Stenotrophomonas maltophilia	Stenotrophomonas maltophilia	Contig		48842	100	0.43	Human	Missing	10	10	AMINOGLYCOSIDE;BETA-LACTAM;COPPER;EFFLUX;QUINOLONE	8	4	1	130	8	180222	0	smaltophilia	-	ASM4749778v1	40324	Fujita Health University School of Medicine	48842		SAMN38257293	not applicable	AR044	Homo sapiens	sputum	Japan: Tokyo		9/10/2019	35.70 N 139.72 E				Stenotrophomonas maltophilia	{"strain": "AR044", "isolate": "not applicable", "collected_by": "National Center for Global Health", "collection_date": "2019-10-09", "geo_loc_name": "Japan: Tokyo", "host": "Homo sapiens", "host_disease": "colonization", "isolation_source": "sputum", "lat_lon": "35.70 N 139.72 E", "organism_name": "Stenotrophomonas maltophilia"}		GCA_047497785.1	GCA_047497785.1_ASM4749778v1_genomic	f__Xanthomonadaceae (UID4214)	55	659	290
GCA_053456725.1	GCA_053456725.1	Stenotrophomonas maltophilia (g-proteobacteria)	Stenotrophomonas maltophilia	Stenotrophomonas maltophilia	Contig		48771	100	0.22	Missing	Missing	7	7	AMINOGLYCOSIDE;BETA-LACTAM;EFFLUX;QUINOLONE	7	3	3	127	8	135717	0	smaltophilia	809	ASM5345672v1	40324	University of Maryland	48771		SAMN50669827		UF-316			USA: DC		22/7/2023	38.92 N 77.03 W				Stenotrophomonas maltophilia	{"strain": "UF-316", "biotic_regm": "not applicable", "chem_administration": "not applicable", "collection_date": "2023-07-22", "depth": "not applicable", "env_broad_scale": "not applicable", "env_local_scale": "community garden", "env_medium": "soil", "food_product_type": "not applicable", "geo_loc_name": "USA: DC", "ifsac_category": "Non-food", "isol_growth_condt": "not applicable", "lat_lon": …		GCA_053456725.1	GCA_053456725.1_ASM5345672v1_genomic	f__Xanthomonadaceae (UID4214)	55	659	290
GCA_047497735.1	GCF_047497735.1	Stenotrophomonas maltophilia (g-proteobacteria)	Stenotrophomonas maltophilia	Stenotrophomonas maltophilia	Contig		48312	100	0	Human	Missing	17	17	AMINOGLYCOSIDE;BETA-LACTAM;COPPER;EFFLUX;MERCURY;QUINOLONE	8	2	0	134	6	152087	0	smaltophilia	-	ASM4749773v1	40324	Fujita Health University School of Medicine	48312		SAMN38257294	not applicable	AR049	Homo sapiens	sputum	Japan: Tokyo		15/10/2019	35.70 N 139.72 E				Stenotrophomonas maltophilia	{"strain": "AR049", "isolate": "not applicable", "collected_by": "National Center for Global Health", "collection_date": "2019-10-15", "geo_loc_name": "Japan: Tokyo", "host": "Homo sapiens", "host_disease": "colonization", "isolation_source": "sputum", "lat_lon": "35.70 N 139.72 E", "organism_name": "Stenotrophomonas maltophilia"}		GCA_047497735.1	GCA_047497735.1_ASM4749773v1_genomic	f__Xanthomonadaceae (UID4214)	55	659	290
GCA_047497705.1	GCF_047497705.1	Stenotrophomonas maltophilia (g-proteobacteria)	Stenotrophomonas maltophilia	Stenotrophomonas maltophilia	Contig		49143	100	0.07	Human	Missing	18	18	AMINOGLYCOSIDE;BETA-LACTAM;COPPER;EFFLUX;QUINOLONE	7	1	1	129	9	104454	0	smaltophilia	-	ASM4749770v1	40324	Fujita Health University School of Medicine	49143		SAMN38257298	not applicable	CR022	Homo sapiens	blood	Japan: Kyoto		24/10/2019	35.03 N 135.78 E				Stenotrophomonas maltophilia	{"strain": "CR022", "isolate": "not applicable", "collected_by": "Kyoto University Hospital", "collection_date": "2019-10-24", "geo_loc_name": "Japan: Kyoto", "host": "Homo sapiens", "host_disease": "pneumonia, secondary bacteremia", "isolation_source": "blood", "lat_lon": "35.03 N 135.78 E", "organism_name": "Stenotrophomonas maltophilia"}		GCA_047497705.1	GCA_047497705.1_ASM4749770v1_genomic	f__Xanthomonadaceae (UID4214)	55	659	290
GCA_013464105.1	GCF_013464105.1	Stenotrophomonas maltophilia (g-proteobacteria)	Stenotrophomonas maltophilia_AT	Stenotrophomonas maltophilia_AT	Contig		48010	99.66	0.62	Human	Missing	7	7	AMINOGLYCOSIDE;BETA-LACTAM;EFFLUX;QUINOLONE	7	2	0	130	3	95115	0	smaltophilia	136	ASM1346410v1	40324	Universitat Autonoma de Barcelona	48010		SAMN10131051		PC314	Homo sapiens	Perineum swab	Germany: Berlin		2012	52.525211 N 13.378660 E				Stenotrophomonas maltophilia	{"strain": "PC314", "collected_by": "Charite Clinic", "collection_date": "2012", "geo_loc_name": "Germany: Berlin", "host": "Homo sapiens", "host_disease": "Not available", "isolation_source": "Perineum swab", "lat_lon": "52.525211 N 13.378660 E", "organism_name": "Stenotrophomonas maltophilia"}		GCA_013464105.1	GCA_013464105.1_ASM1346410v1_genomic	f__Xanthomonadaceae (UID4214)	55	659	290
GCA_047498175.1	GCF_047498175.1	Stenotrophomonas maltophilia (g-proteobacteria)	Stenotrophomonas maltophilia	Stenotrophomonas maltophilia	Contig		47989	100	0.07	Other	Missing	10	10	AMINOGLYCOSIDE;BETA-LACTAM;COPPER;EFFLUX;QUINOLONE	13	2	0	135	11	214664	0	smaltophilia	27	ASM4749817v1	40324	Fujita Health University School of Medicine	47989		SAMN38257249	not applicable	FR001	Homo sapiens	missing	Japan: Aichi		19/10/2021	35.18 N 136.97 E				Stenotrophomonas maltophilia	{"strain": "FR001", "isolate": "not applicable", "collected_by": "Aichi Cancer Center", "collection_date": "2021-10-19", "geo_loc_name": "Japan: Aichi", "host": "Homo sapiens", "host_disease": "missing", "isolation_source": "missing", "lat_lon": "35.18 N 136.97 E", "organism_name": "Stenotrophomonas maltophilia"}		GCA_047498175.1	GCA_047498175.1_ASM4749817v1_genomic	f__Xanthomonadaceae (UID4214)	55	659	290
GCA_047497765.1	GCF_047497765.1	Stenotrophomonas maltophilia (g-proteobacteria)	Stenotrophomonas maltophilia_AT	Stenotrophomonas maltophilia_AT	Contig		49067	100	1.18	Human	Missing	13	13	AMINOGLYCOSIDE;BETA-LACTAM;EFFLUX;MERCURY;QUINOLONE	14	6	0	134	14	195497	0	smaltophilia	-	ASM4749776v1	40324	Fujita Health University School of Medicine	49067		SAMN38257285	not applicable	BR002	Homo sapiens	blood	Japan: Aichi		6/8/2019	35.07 N 137.00 E				Stenotrophomonas maltophilia	{"strain": "BR002", "isolate": "not applicable", "collected_by": "Fujita Health University Hospital", "collection_date": "2019-08-06", "geo_loc_name": "Japan: Aichi", "host": "Homo sapiens", "host_disease": "primary bactermia", "isolation_source": "blood", "lat_lon": "35.07 N 137.00 E", "organism_name": "Stenotrophomonas maltophilia"}		GCA_047497765.1	GCA_047497765.1_ASM4749776v1_genomic	f__Xanthomonadaceae (UID4214)	55	659	290
GCA_029844705.1	GCF_029844705.1	Stenotrophomonas maltophilia (g-proteobacteria)	Stenotrophomonas maltophilia	Stenotrophomonas maltophilia	Contig		47957	99.44	0.92	Missing	Missing	11	11	AMINOGLYCOSIDE;BETA-LACTAM;COPPER;EFFLUX;QUINOLONE	14	5	0	154	16	175250	0	smaltophilia	246	ASM2984470v1	40324	Washington University in St. Louis School of Medicine	47957		SAMN30525130		GD03674			USA		20/2/2018	not collected				Stenotrophomonas maltophilia	{"strain": "GD03674", "collection_date": "2018-02-20", "env_broad_scale": "Sink", "env_local_scale": "Basin", "env_medium": "surface swab", "geo_loc_name": "USA", "isol_growth_condt": "not collected", "lat_lon": "not collected", "num_replicons": "not collected", "ref_biomaterial": "not collected", "organism_name": "Stenotrophomonas maltophilia"}		GCA_029844705.1	GCA_029844705.1_ASM2984470v1_genomic	f__Xanthomonadaceae (UID4214)	55	659	290
GCA_047498155.1	GCF_047498155.1	Stenotrophomonas maltophilia (g-proteobacteria)	Stenotrophomonas maltophilia	Stenotrophomonas maltophilia	Contig		52588	100	1.1	Human	Missing	10	10	AMINOGLYCOSIDE;BETA-LACTAM;COPPER;EFFLUX;QUINOLONE	10	5	0	127	3	188315	0	smaltophilia	84	ASM4749815v1	40324	Fujita Health University School of Medicine	52588		SAMN38257252	not applicable	DR013	Homo sapiens	sputum	Japan: Chiba		25/2/2020	35.77 N 140.30 E				Stenotrophomonas maltophilia	{"strain": "DR013", "isolate": "not applicable", "collected_by": "Japanese Red Cross Narita Hospital", "collection_date": "2020-02-25", "geo_loc_name": "Japan: Chiba", "host": "Homo sapiens", "host_disease": "colonization", "isolation_source": "sputum", "lat_lon": "35.77 N 140.30 E", "organism_name": "Stenotrophomonas maltophilia"}		GCA_047498155.1	GCA_047498155.1_ASM4749815v1_genomic	f__Xanthomonadaceae (UID4214)	55	659	290
GCA_017582525.1	GCF_017582525.1	Stenotrophomonas maltophilia (g-proteobacteria)	Stenotrophomonas sepilia	Stenotrophomonas sepilia	Contig		59335	100	1.17	Human	Missing	7	7	AMINOGLYCOSIDE;BETA-LACTAM;EFFLUX;QUINOLONE	10	4	0	118	13	129309	0	smaltophilia	621	ASM1758252v1	40324	Cepheid	59335		SAMN17860433		15992	Homo sapiens	urine	Nigeria		2017					Stenotrophomonas maltophilia	{"strain": "15992", "host": "Homo sapiens", "isolation_source": "urine", "collection_date": "2017", "geo_loc_name": "Nigeria", "sample_type": "isolate", "organism_name": "Stenotrophomonas maltophilia"}		GCA_017582525.1	GCA_017582525.1_ASM1758252v1_genomic	f__Xanthomonadaceae (UID4214)	55	659	290
GCA_003244535.1	GCF_003244535.1	Stenotrophomonas maltophilia (g-proteobacteria)	Stenotrophomonas sepilia	Stenotrophomonas sepilia	Contig		47434	98.03	0.11	Other	Missing	7	7	AMINOGLYCOSIDE;BETA-LACTAM;EFFLUX;QUINOLONE	7	1	0	134	5	62409	0	smaltophilia	-	ASM324453v1	40324	CSIR-Institute of Microbial Technology	47434		SAMN04978496		SM-1911	Homo sapiens	Pus	India		2010					Stenotrophomonas maltophilia	{"strain": "SM-1911", "host": "Homo sapiens", "isolation_source": "Pus", "collection_date": "2010", "geo_loc_name": "India", "sample_type": "Microbe", "organism_name": "Stenotrophomonas maltophilia"}		GCA_003244535.1	GCA_003244535.1_ASM324453v1_genomic	f__Xanthomonadaceae (UID4214)	55	659	290
GCA_047498035.1	GCF_047498035.1	Stenotrophomonas maltophilia (g-proteobacteria)	Stenotrophomonas maltophilia	Stenotrophomonas maltophilia	Contig		48491	100	0.05	Human	Missing	8	8	AMINOGLYCOSIDE;BETA-LACTAM;EFFLUX;QUINOLONE	12	2	0	148	8	120550	0	smaltophilia	148	ASM4749803v1	40324	Fujita Health University School of Medicine	48491		SAMN38257261	not applicable	AR014	Homo sapiens	sputum	Japan: Tokyo		12/8/2019	35.70 N 139.72 E				Stenotrophomonas maltophilia	{"strain": "AR014", "isolate": "not applicable", "collected_by": "National Center for Global Health", "collection_date": "2019-08-12", "geo_loc_name": "Japan: Tokyo", "host": "Homo sapiens", "host_disease": "colonization", "isolation_source": "sputum", "lat_lon": "35.70 N 139.72 E", "organism_name": "Stenotrophomonas maltophilia"}		GCA_047498035.1	GCA_047498035.1_ASM4749803v1_genomic	f__Xanthomonadaceae (UID4214)	55	659	290
GCA_047497685.1	GCF_047497685.1	Stenotrophomonas maltophilia (g-proteobacteria)	Stenotrophomonas maltophilia	Stenotrophomonas maltophilia	Contig		45890	100	0	Other	Missing	8	8	AMINOGLYCOSIDE;BETA-LACTAM;EFFLUX;QUINOLONE	13	3	1	134	8	206009	0	smaltophilia	-	ASM4749768v1	40324	Fujita Health University School of Medicine	45890		SAMN38257295	not applicable	AR052	Homo sapiens	missing	Japan: Tokyo		4/11/2019	35.70 N 139.72 E				Stenotrophomonas maltophilia	{"strain": "AR052", "isolate": "not applicable", "collected_by": "National Center for Global Health", "collection_date": "2019-11-04", "geo_loc_name": "Japan: Tokyo", "host": "Homo sapiens", "host_disease": "missing", "isolation_source": "missing", "lat_lon": "35.70 N 139.72 E", "organism_name": "Stenotrophomonas maltophilia"}		GCA_047497685.1	GCA_047497685.1_ASM4749768v1_genomic	f__Xanthomonadaceae (UID4214)	55	659	290
GCA_002205155.1	GCF_002205155.1	Stenotrophomonas maltophilia (g-proteobacteria)	Stenotrophomonas maltophilia	Stenotrophomonas maltophilia	Contig		50946	100	0.34	Human	Missing	11	11	AMINOGLYCOSIDE;BETA-LACTAM;COPPER;EFFLUX;QUINOLONE	14	5	0	135	5	173222	0	smaltophilia	209	ASM220515v1	40324	JCVI	50946		SAMN07237140		M16356	Homo sapiens	blood	USA: Seattle, WA		15/5/2006	Unknown				Stenotrophomonas maltophilia	{"host_disease": "Unknown", "isolation_source": "blood", "host": "Homo sapiens", "collection_date": "2006-05-15", "collected_by": "Unknown", "geo_loc_name": "USA: Seattle, WA", "lat_lon": "Unknown", "strain": "M16356", "organism_name": "Stenotrophomonas maltophilia"}		GCA_002205155.1	GCA_002205155.1_ASM220515v1_genomic	f__Xanthomonadaceae (UID4214)	55	659	290
GCA_029841245.1	GCF_029841245.1	Stenotrophomonas maltophilia (g-proteobacteria)	Stenotrophomonas maltophilia	Stenotrophomonas maltophilia	Contig		45927	98.85	0	Missing	Missing	8	8	AMINOGLYCOSIDE;BETA-LACTAM;EFFLUX;QUINOLONE	13	5	0	147	11	191617	0	smaltophilia	-	ASM2984124v1	40324	Washington University in St. Louis School of Medicine	45927		SAMN30525297		GD03841			Pakistan		2/4/2018	not collected				Stenotrophomonas maltophilia	{"strain": "GD03841", "collection_date": "2018-04-02", "env_broad_scale": "Sink", "env_local_scale": "Remnant water", "env_medium": "water", "geo_loc_name": "Pakistan", "isol_growth_condt": "not collected", "lat_lon": "not collected", "num_replicons": "not collected", "ref_biomaterial": "not collected", "organism_name": "Stenotrophomonas maltophilia"}		GCA_029841245.1	GCA_029841245.1_ASM2984124v1_genomic	f__Xanthomonadaceae (UID4214)	55	659	290
GCA_013463455.1	GCF_013463455.1	Stenotrophomonas maltophilia (g-proteobacteria)	Stenotrophomonas maltophilia_L	Stenotrophomonas maltophilia_L	Contig		58887	100	0.54	Other	Missing	5	5	BETA-LACTAM;EFFLUX;QUINOLONE	10	4	3	114	11	264308	0	smaltophilia	129	ASM1346345v1	40324	Universitat Autonoma de Barcelona	58887		SAMN10131081		OU152	Homo sapiens	Oropharinx	Belgium: Antwerp		2012	51.222763 N 4.410125 E				Stenotrophomonas maltophilia	{"strain": "OU152", "collected_by": "University of Antwerp", "collection_date": "2012", "geo_loc_name": "Belgium: Antwerp", "host": "Homo sapiens", "host_disease": "Not available", "isolation_source": "Oropharinx", "lat_lon": "51.222763 N 4.410125 E", "organism_name": "Stenotrophomonas maltophilia"}		GCA_013463455.1	GCA_013463455.1_ASM1346345v1_genomic	f__Xanthomonadaceae (UID4214)	55	659	290
GCA_029841345.1	GCF_029841345.1	Stenotrophomonas maltophilia (g-proteobacteria)	Stenotrophomonas maltophilia	Stenotrophomonas maltophilia	Contig		46364	98.28	0	Missing	Missing	8	8	AMINOGLYCOSIDE;BETA-LACTAM;EFFLUX;QUINOLONE	7	5	0	149	10	128182	0	smaltophilia	-	ASM2984134v1	40324	Washington University in St. Louis School of Medicine	46364		SAMN30525292		GD03836			Pakistan		2/4/2018	not collected				Stenotrophomonas maltophilia	{"strain": "GD03836", "collection_date": "2018-04-02", "env_broad_scale": "Sink", "env_local_scale": "Drain", "env_medium": "surface swab", "geo_loc_name": "Pakistan", "isol_growth_condt": "not collected", "lat_lon": "not collected", "num_replicons": "not collected", "ref_biomaterial": "not collected", "organism_name": "Stenotrophomonas maltophilia"}		GCA_029841345.1	GCA_029841345.1_ASM2984134v1_genomic	f__Xanthomonadaceae (UID4214)	55	659	290
GCA_000758465.1	GCF_000758465.1	Stenotrophomonas maltophilia (g-proteobacteria)	Stenotrophomonas maltophilia_A	Stenotrophomonas maltophilia_A	Contig		54429	99.83	0.03	Missing	Missing	7	7	AMINOGLYCOSIDE;BETA-LACTAM;EFFLUX;QUINOLONE	7	3	0	113	5	111757	1	smaltophilia	-	ASM75846v1	40324	University of Huddersfield	54429		SAMN03067892	missing	53	Homo sapiens	unknown	United Kingdom		2010	unknown				Stenotrophomonas maltophilia	{"isolate": "missing", "note": "isolate Steno", "strain": "53", "collected_by": "University of Huddersfield", "collection_date": "2010", "geo_loc_name": "United Kingdom", "host": "Homo sapiens", "host_disease": "unknown", "isolation_source": "unknown", "lat_lon": "unknown", "organism_name": "Stenotrophomonas maltophilia"}		GCA_000758465.1	GCA_000758465.1_ASM75846v1_genomic	f__Xanthomonadaceae (UID4214)	55	659	290
GCA_029842785.1	GCF_029842785.1	Stenotrophomonas maltophilia (g-proteobacteria)	Stenotrophomonas maltophilia	Stenotrophomonas maltophilia	Contig		52571	99.31	0	Missing	Missing	8	8	AMINOGLYCOSIDE;BETA-LACTAM;EFFLUX;QUINOLONE	10	6	0	146	11	133646	0	smaltophilia	-	ASM2984278v1	40324	Washington University in St. Louis School of Medicine	52571		SAMN30525220		GD03764			Pakistan		27/2/2018	not collected				Stenotrophomonas maltophilia	{"strain": "GD03764", "collection_date": "2018-02-27", "env_broad_scale": "Sink", "env_local_scale": "Faucet", "env_medium": "surface swab", "geo_loc_name": "Pakistan", "isol_growth_condt": "not collected", "lat_lon": "not collected", "num_replicons": "not collected", "ref_biomaterial": "not collected", "organism_name": "Stenotrophomonas maltophilia"}		GCA_029842785.1	GCA_029842785.1_ASM2984278v1_genomic	f__Xanthomonadaceae (UID4214)	55	659	290
GCA_003143835.1	GCF_003143835.1	Stenotrophomonas maltophilia (g-proteobacteria)	Stenotrophomonas maltophilia	Stenotrophomonas maltophilia	Contig		46940	99.59	0.18	Environment	Missing	7	7	AMINOGLYCOSIDE;BETA-LACTAM;EFFLUX;QUINOLONE	9	3	1	139	16	208086	0	smaltophilia	8	ASM314383v1	40324	The Ohio State University	46940		SAMN09205971		D5_25A		soil	USA:Ohio		2017					Stenotrophomonas maltophilia	{"strain": "D5_25A", "isolation_source": "soil", "collection_date": "2017", "geo_loc_name": "USA:Ohio", "sample_type": "whole organism", "organism_name": "Stenotrophomonas maltophilia"}		GCA_003143835.1	GCA_003143835.1_ASM314383v1_genomic	f__Xanthomonadaceae (UID4214)	55	659	290
GCA_029841365.1	GCF_029841365.1	Stenotrophomonas maltophilia (g-proteobacteria)	Stenotrophomonas maltophilia	Stenotrophomonas maltophilia	Contig		43823	99.24	0	Missing	Missing	8	8	AMINOGLYCOSIDE;BETA-LACTAM;EFFLUX;QUINOLONE	12	5	0	152	11	195641	0	smaltophilia	-	ASM2984136v1	40324	Washington University in St. Louis School of Medicine	43823		SAMN30525291		GD03835			Pakistan		2/4/2018	not collected				Stenotrophomonas maltophilia	{"strain": "GD03835", "collection_date": "2018-04-02", "env_broad_scale": "Sink", "env_local_scale": "Basin", "env_medium": "surface swab", "geo_loc_name": "Pakistan", "isol_growth_condt": "not collected", "lat_lon": "not collected", "num_replicons": "not collected", "ref_biomaterial": "not collected", "organism_name": "Stenotrophomonas maltophilia"}		GCA_029841365.1	GCA_029841365.1_ASM2984136v1_genomic	f__Xanthomonadaceae (UID4214)	55	659	290
GCA_003244435.1	GCF_003244435.1	Stenotrophomonas maltophilia (g-proteobacteria)	Stenotrophomonas maltophilia	Stenotrophomonas maltophilia	Contig		42949	99.26	0.05	Human	Missing	8	8	AMINOGLYCOSIDE;BETA-LACTAM;EFFLUX;QUINOLONE	7	3	0	140	13	115402	0	smaltophilia	-	ASM324443v1	40324	CSIR-Institute of Microbial Technology	42949		SAMN04978488		SM-4416	Homo sapiens	blood	India		2012					Stenotrophomonas maltophilia	{"strain": "SM-4416", "host": "Homo sapiens", "isolation_source": "blood", "collection_date": "2012", "geo_loc_name": "India", "sample_type": "Microbe", "organism_name": "Stenotrophomonas maltophilia"}		GCA_003244435.1	GCA_003244435.1_ASM324443v1_genomic	f__Xanthomonadaceae (UID4214)	55	659	290
GCA_029837785.1	GCF_029837785.1	Stenotrophomonas maltophilia (g-proteobacteria)	Stenotrophomonas maltophilia	Stenotrophomonas maltophilia	Contig		43292	99.83	0.49	Missing	Missing	17	17	AMINOGLYCOSIDE;BETA-LACTAM;COPPER;EFFLUX;QUINOLONE	21	10	1	155	17	268485	0	smaltophilia	27	ASM2983778v1	40324	Washington University in St. Louis School of Medicine	43292		SAMN30525466		GD04010			USA		14/5/2018	not collected				Stenotrophomonas maltophilia	{"strain": "GD04010", "collection_date": "2018-05-14", "env_broad_scale": "Sink", "env_local_scale": "Drain", "env_medium": "surface swab", "geo_loc_name": "USA", "isol_growth_condt": "not collected", "lat_lon": "not collected", "num_replicons": "not collected", "ref_biomaterial": "not collected", "organism_name": "Stenotrophomonas maltophilia"}		GCA_029837785.1	GCA_029837785.1_ASM2983778v1_genomic	f__Xanthomonadaceae (UID4214)	55	659	290
GCA_047497775.1	GCF_047497775.1	Stenotrophomonas maltophilia (g-proteobacteria)	Stenotrophomonas maltophilia	Stenotrophomonas maltophilia	Contig		45424	100	0	Human	Missing	7	7	AMINOGLYCOSIDE;BETA-LACTAM;EFFLUX;QUINOLONE	9	5	0	135	4	128933	0	smaltophilia	-	ASM4749777v1	40324	Fujita Health University School of Medicine	45424		SAMN38257287	not applicable	BR073	Homo sapiens	blood	Japan: Aichi		24/1/2020	35.07 N 137.00 E				Stenotrophomonas maltophilia	{"strain": "BR073", "isolate": "not applicable", "collected_by": "Fujita Health University Hospital", "collection_date": "2020-01-24", "geo_loc_name": "Japan: Aichi", "host": "Homo sapiens", "host_disease": "secondary bacteremia", "isolation_source": "blood", "lat_lon": "35.07 N 137.00 E", "organism_name": "Stenotrophomonas maltophilia"}		GCA_047497775.1	GCA_047497775.1_ASM4749777v1_genomic	f__Xanthomonadaceae (UID4214)	55	659	290
GCA_029837935.1	GCF_029837935.1	Stenotrophomonas maltophilia (g-proteobacteria)	Stenotrophomonas maltophilia	Stenotrophomonas maltophilia	Contig		47312	98.97	0.08	Missing	Missing	15	15	AMINOGLYCOSIDE;BETA-LACTAM;EFFLUX;QUINOLONE	12	9	1	142	15	204211	0	smaltophilia	31	ASM2983793v1	40324	Washington University in St. Louis School of Medicine	47312		SAMN30525458		GD04002			USA		14/5/2018	not collected				Stenotrophomonas maltophilia	{"strain": "GD04002", "collection_date": "2018-05-14", "env_broad_scale": "Sink", "env_local_scale": "Drain", "env_medium": "surface swab", "geo_loc_name": "USA", "isol_growth_condt": "not collected", "lat_lon": "not collected", "num_replicons": "not collected", "ref_biomaterial": "not collected", "organism_name": "Stenotrophomonas maltophilia"}		GCA_029837935.1	GCA_029837935.1_ASM2983793v1_genomic	f__Xanthomonadaceae (UID4214)	55	659	290
GCA_003244625.1	GCF_003244625.1	Stenotrophomonas maltophilia (g-proteobacteria)	Stenotrophomonas maltophilia	Stenotrophomonas maltophilia	Contig		44537	99.89	0.18	Human	Missing	8	8	AMINOGLYCOSIDE;BETA-LACTAM;EFFLUX;QUINOLONE	5	2	0	132	10	92601	0	smaltophilia	-	ASM324462v1	40324	CSIR-Institute of Microbial Technology	44537		SAMN04978481		SM-3226	Homo sapiens	blood	India		2012					Stenotrophomonas maltophilia	{"strain": "SM-3226", "host": "Homo sapiens", "isolation_source": "blood", "collection_date": "2012", "geo_loc_name": "India", "sample_type": "Microbe", "organism_name": "Stenotrophomonas maltophilia"}		GCA_003244625.1	GCA_003244625.1_ASM324462v1_genomic	f__Xanthomonadaceae (UID4214)	55	659	290
GCA_047498195.1	GCF_047498195.1	Stenotrophomonas maltophilia (g-proteobacteria)	Stenotrophomonas maltophilia	Stenotrophomonas maltophilia	Contig		42154	100	0.81	Human	Missing	7	7	AMINOGLYCOSIDE;BETA-LACTAM;EFFLUX;QUINOLONE	10	4	0	157	8	149745	0	smaltophilia	8	ASM4749819v1	40324	Fujita Health University School of Medicine	42154		SAMN38257244	not applicable	DR034	Homo sapiens	pleural effusion	Japan: Chiba		2/6/2021	35.77 N 140.30 E				Stenotrophomonas maltophilia	{"strain": "DR034", "isolate": "not applicable", "collected_by": "Japanese Red Cross Narita Hospital", "collection_date": "2021-06-02", "geo_loc_name": "Japan: Chiba", "host": "Homo sapiens", "host_disease": "colonization", "isolation_source": "pleural effusion", "lat_lon": "35.77 N 140.30 E", "organism_name": "Stenotrophomonas maltophilia"}		GCA_047498195.1	GCA_047498195.1_ASM4749819v1_genomic	f__Xanthomonadaceae (UID4214)	55	659	290
GCA_029837065.1	GCF_029837065.1	Stenotrophomonas maltophilia (g-proteobacteria)	Stenotrophomonas maltophilia	Stenotrophomonas maltophilia	Contig		40388	99.66	0.07	Missing	Missing	17	17	AMINOGLYCOSIDE;BETA-LACTAM;COPPER;EFFLUX;QUINOLONE	12	3	2	159	16	214103	0	smaltophilia	27	ASM2983706v1	40324	Washington University in St. Louis School of Medicine	40388		SAMN30525502		GD04046			USA		9/7/2018	not collected				Stenotrophomonas maltophilia	{"strain": "GD04046", "collection_date": "2018-07-09", "env_broad_scale": "Sink", "env_local_scale": "Drain", "env_medium": "surface swab", "geo_loc_name": "USA", "isol_growth_condt": "not collected", "lat_lon": "not collected", "num_replicons": "not collected", "ref_biomaterial": "not collected", "organism_name": "Stenotrophomonas maltophilia"}		GCA_029837065.1	GCA_029837065.1_ASM2983706v1_genomic	f__Xanthomonadaceae (UID4214)	55	659	290
GCA_047497535.1	GCF_047497535.1	Stenotrophomonas maltophilia (g-proteobacteria)	Stenotrophomonas maltophilia	Stenotrophomonas maltophilia	Contig		39214	100	0.05	Other	Missing	7	7	AMINOGLYCOSIDE;BETA-LACTAM;EFFLUX;QUINOLONE	8	4	0	160	7	94150	0	smaltophilia	-	ASM4749753v1	40324	Fujita Health University School of Medicine	39214		SAMN38257306	not applicable	CR054	Homo sapiens	bile	Japan: Kyoto		20/4/2020	35.03 N 135.78 E				Stenotrophomonas maltophilia	{"strain": "CR054", "isolate": "not applicable", "collected_by": "Kyoto University Hospital", "collection_date": "2020-04-20", "geo_loc_name": "Japan: Kyoto", "host": "Homo sapiens", "host_disease": "colonization", "isolation_source": "bile", "lat_lon": "35.03 N 135.78 E", "organism_name": "Stenotrophomonas maltophilia"}		GCA_047497535.1	GCA_047497535.1_ASM4749753v1_genomic	f__Xanthomonadaceae (UID4214)	55	659	290
GCA_029835295.1	GCF_029835295.1	Stenotrophomonas maltophilia (g-proteobacteria)	Stenotrophomonas maltophilia	Stenotrophomonas maltophilia	Contig		42314	99.31	0	Missing	Missing	8	8	AMINOGLYCOSIDE;BETA-LACTAM;EFFLUX;QUINOLONE	14	6	0	161	11	182902	0	smaltophilia	-	ASM2983529v1	40324	Washington University in St. Louis School of Medicine	42314		SAMN30525593		GD04137			Pakistan		18/7/2018	not collected				Stenotrophomonas maltophilia	{"strain": "GD04137", "collection_date": "2018-07-18", "env_broad_scale": "Sink", "env_local_scale": "Basin", "env_medium": "surface swab", "geo_loc_name": "Pakistan", "isol_growth_condt": "not collected", "lat_lon": "not collected", "num_replicons": "not collected", "ref_biomaterial": "not collected", "organism_name": "Stenotrophomonas maltophilia"}		GCA_029835295.1	GCA_029835295.1_ASM2983529v1_genomic	f__Xanthomonadaceae (UID4214)	55	659	290
GCA_003244465.1	GCF_003244465.1	Stenotrophomonas maltophilia (g-proteobacteria)	Stenotrophomonas maltophilia	Stenotrophomonas maltophilia	Contig		38440	98.74	0.43	Human	Missing	9	9	AMINOGLYCOSIDE;BETA-LACTAM;COPPER;EFFLUX;QUINOLONE	12	7	0	150	8	151401	0	smaltophilia	212	ASM324446v1	40324	CSIR-Institute of Microbial Technology	38440		SAMN04978489		SM-100	Homo sapiens	blood	India		2010					Stenotrophomonas maltophilia	{"strain": "SM-100", "host": "Homo sapiens", "isolation_source": "blood", "collection_date": "2010", "geo_loc_name": "India", "sample_type": "Microbe", "organism_name": "Stenotrophomonas maltophilia"}		GCA_003244465.1	GCA_003244465.1_ASM324446v1_genomic	f__Xanthomonadaceae (UID4214)	55	659	290
GCA_001069605.1	GCF_001069605.1	Stenotrophomonas maltophilia (g-proteobacteria)	Stenotrophomonas maltophilia	Stenotrophomonas maltophilia	Contig		40803	100	0.57	Other	Missing	17	17	AMINOGLYCOSIDE;BETA-LACTAM;COPPER;EFFLUX;QUINOLONE	20	10	1	177	21	236584	0	smaltophilia	26	ASM106960v1	40324	University of Washington	40803		SAMN03197278		1305.rep1_SMAL	Homo sapiens	missing	USA: WA		Unknown	missing				Stenotrophomonas maltophilia	{"collected_by": "UW clinical laboratory", "collection_date": "Unknown", "geo_loc_name": "USA: WA", "host": "Homo sapiens", "host_disease": "missing", "isolation_source": "missing", "lat_lon": "missing", "strain": "1305.rep1_SMAL", "organism_name": "Stenotrophomonas maltophilia"}		GCA_001069605.1	GCA_001069605.1_ASM106960v1_genomic	f__Xanthomonadaceae (UID4214)	55	659	290
GCA_029838965.1	GCF_029838965.1	Stenotrophomonas maltophilia (g-proteobacteria)	Stenotrophomonas maltophilia	Stenotrophomonas maltophilia	Contig		43496	99.66	0	Missing	Missing	8	8	AMINOGLYCOSIDE;BETA-LACTAM;EFFLUX;QUINOLONE	6	6	0	152	12	117212	0	smaltophilia	-	ASM2983896v1	40324	Washington University in St. Louis School of Medicine	43496		SAMN30525415		GD03959			Pakistan		1/5/2018	not collected				Stenotrophomonas maltophilia	{"strain": "GD03959", "collection_date": "2018-05-01", "env_broad_scale": "Sink", "env_local_scale": "Faucet", "env_medium": "surface swab", "geo_loc_name": "Pakistan", "isol_growth_condt": "not collected", "lat_lon": "not collected", "num_replicons": "not collected", "ref_biomaterial": "not collected", "organism_name": "Stenotrophomonas maltophilia"}		GCA_029838965.1	GCA_029838965.1_ASM2983896v1_genomic	f__Xanthomonadaceae (UID4214)	55	659	290
GCA_001074705.1	GCF_001074705.1	Stenotrophomonas maltophilia (g-proteobacteria)	Stenotrophomonas maltophilia	Stenotrophomonas maltophilia	Contig		38334	100	0.69	Other	Missing	11	11	AMINOGLYCOSIDE;BETA-LACTAM;COPPER;EFFLUX;QUINOLONE	8	4	0	150	12	148102	0	smaltophilia	246	ASM107470v1	40324	University of Washington	38334		SAMN03198070		862_SMAL	Homo sapiens	missing	USA: WA		Unknown	missing				Stenotrophomonas maltophilia	{"collected_by": "UW clinical laboratory", "collection_date": "Unknown", "geo_loc_name": "USA: WA", "host": "Homo sapiens", "host_disease": "missing", "isolation_source": "missing", "lat_lon": "missing", "strain": "862_SMAL", "organism_name": "Stenotrophomonas maltophilia"}		GCA_001074705.1	GCA_001074705.1_ASM107470v1_genomic	f__Xanthomonadaceae (UID4214)	55	659	290
GCA_001276355.1	GCF_001276355.1	Stenotrophomonas maltophilia (g-proteobacteria)	Stenotrophomonas maltophilia_P	Stenotrophomonas maltophilia_P	Contig		44228	99.89	0.21	Human	Missing	8	8	AMINOGLYCOSIDE;COPPER;EFFLUX;QUINOLONE	15	6	0	140	8	195033	1	smaltophilia	-	ASM127635v1	40324	University of Queensland	44228		SAMN03753636		B4	Homo sapiens	lungs of cystic fibrosis patient B	Australia: Brisbane		25/8/2005	27.4667 S 153.0333 E				Stenotrophomonas maltophilia	{"collection_date": "2005-08-25", "lat_lon": "27.4667 S 153.0333 E", "host_disease": "Cystic fibrosis", "collected_by": "Royal Children's Hospital, Brisbane", "host": "Homo sapiens", "strain": "B4", "geo_loc_name": "Australia: Brisbane", "isolation_source": "lungs of cystic fibrosis patient B", "organism_name": "Stenotrophomonas maltophilia"}		GCA_001276355.1	GCA_001276355.1_ASM127635v1_genomic	f__Xanthomonadaceae (UID4214)	55	659	290
GCA_029839165.1	GCF_029839165.1	Stenotrophomonas maltophilia (g-proteobacteria)	Stenotrophomonas maltophilia	Stenotrophomonas maltophilia	Contig		42277	99.66	0	Missing	Missing	8	8	AMINOGLYCOSIDE;BETA-LACTAM;EFFLUX;QUINOLONE	11	5	0	151	11	162017	0	smaltophilia	-	ASM2983916v1	40324	Washington University in St. Louis School of Medicine	42277		SAMN30525407		GD03951			Pakistan		1/5/2018	not collected				Stenotrophomonas maltophilia	{"strain": "GD03951", "collection_date": "2018-05-01", "env_broad_scale": "Sink", "env_local_scale": "Basin", "env_medium": "surface swab", "geo_loc_name": "Pakistan", "isol_growth_condt": "not collected", "lat_lon": "not collected", "num_replicons": "not collected", "ref_biomaterial": "not collected", "organism_name": "Stenotrophomonas maltophilia"}		GCA_029839165.1	GCA_029839165.1_ASM2983916v1_genomic	f__Xanthomonadaceae (UID4214)	55	659	290
GCA_047497575.1	GCF_047497575.1	Stenotrophomonas maltophilia (g-proteobacteria)	Stenotrophomonas maltophilia	Stenotrophomonas maltophilia	Contig		39188	99.93	0	Other	Missing	17	17	AMINOGLYCOSIDE;BETA-LACTAM;COPPER;EFFLUX;MERCURY;QUINOLONE	9	3	0	152	6	116059	0	smaltophilia	-	ASM4749757v1	40324	Fujita Health University School of Medicine	39188		SAMN38257308	not applicable	ER034	Homo sapiens	missing	Japan: Kanagawa		24/8/2021	35.34 N 139.65 E				Stenotrophomonas maltophilia	{"strain": "ER034", "isolate": "not applicable", "collected_by": "Yokohama City University Hospital", "collection_date": "2021-08-24", "geo_loc_name": "Japan: Kanagawa", "host": "Homo sapiens", "host_disease": "missing", "isolation_source": "missing", "lat_lon": "35.34 N 139.65 E", "organism_name": "Stenotrophomonas maltophilia"}		GCA_047497575.1	GCA_047497575.1_ASM4749757v1_genomic	f__Xanthomonadaceae (UID4214)	55	659	290
GCA_029837305.1	GCF_029837305.1	Stenotrophomonas maltophilia (g-proteobacteria)	Stenotrophomonas maltophilia	Stenotrophomonas maltophilia	Contig		43163	99.31	0.08	Missing	Missing	15	15	AMINOGLYCOSIDE;BETA-LACTAM;EFFLUX;QUINOLONE	17	10	1	157	16	204923	0	smaltophilia	31	ASM2983730v1	40324	Washington University in St. Louis School of Medicine	43163		SAMN30525489		GD04033			USA		4/6/2018	not collected				Stenotrophomonas maltophilia	{"strain": "GD04033", "collection_date": "2018-06-04", "env_broad_scale": "Sink", "env_local_scale": "Drain", "env_medium": "surface swab", "geo_loc_name": "USA", "isol_growth_condt": "not collected", "lat_lon": "not collected", "num_replicons": "not collected", "ref_biomaterial": "not collected", "organism_name": "Stenotrophomonas maltophilia"}		GCA_029837305.1	GCA_029837305.1_ASM2983730v1_genomic	f__Xanthomonadaceae (UID4214)	55	659	290
GCA_047497635.1	GCF_047497635.1	Stenotrophomonas maltophilia (g-proteobacteria)	Stenotrophomonas maltophilia	Stenotrophomonas maltophilia	Contig		43175	100	0	Human	Missing	8	8	AMINOGLYCOSIDE;BETA-LACTAM;EFFLUX;QUINOLONE	8	3	0	136	7	144624	0	smaltophilia	-	ASM4749763v1	40324	Fujita Health University School of Medicine	43175		SAMN38257302	not applicable	CR036	Homo sapiens	sputum	Japan: Kyoto		10/2/2020	35.03 N 135.78 E				Stenotrophomonas maltophilia	{"strain": "CR036", "isolate": "not applicable", "collected_by": "Kyoto University Hospital", "collection_date": "2020-02-10", "geo_loc_name": "Japan: Kyoto", "host": "Homo sapiens", "host_disease": "pneumonia", "isolation_source": "sputum", "lat_lon": "35.03 N 135.78 E", "organism_name": "Stenotrophomonas maltophilia"}		GCA_047497635.1	GCA_047497635.1_ASM4749763v1_genomic	f__Xanthomonadaceae (UID4214)	55	659	290
GCA_001075475.1	GCF_001075475.1	Stenotrophomonas maltophilia (g-proteobacteria)	Stenotrophomonas maltophilia_A	Stenotrophomonas maltophilia_A	Contig		41881	100	0.03	Other	Missing	7	7	AMINOGLYCOSIDE;BETA-LACTAM;EFFLUX;QUINOLONE	11	1	1	164	6	162009	2	smaltophilia	337	ASM107547v1	40324	University of Washington	41881		SAMN03198171		951_SMAL	Homo sapiens	missing	USA: WA		Unknown	missing				Stenotrophomonas maltophilia	{"collected_by": "UW clinical laboratory", "collection_date": "Unknown", "geo_loc_name": "USA: WA", "host": "Homo sapiens", "host_disease": "missing", "isolation_source": "missing", "lat_lon": "missing", "strain": "951_SMAL", "organism_name": "Stenotrophomonas maltophilia"}		GCA_001075475.1	GCA_001075475.1_ASM107547v1_genomic	f__Xanthomonadaceae (UID4214)	55	659	290
GCA_047497655.1	GCF_047497655.1	Stenotrophomonas maltophilia (g-proteobacteria)	Stenotrophomonas maltophilia	Stenotrophomonas maltophilia	Contig		40012	100	0.69	Human	Missing	18	18	AMINOGLYCOSIDE;BETA-LACTAM;COPPER;EFFLUX;QUINOLONE	7	1	0	149	12	102012	0	smaltophilia	-	ASM4749765v1	40324	Fujita Health University School of Medicine	40012		SAMN38257303	not applicable	CR040	Homo sapiens	sputum	Japan: Kyoto		17/2/2020	35.03 N 135.78 E				Stenotrophomonas maltophilia	{"strain": "CR040", "isolate": "not applicable", "collected_by": "Kyoto University Hospital", "collection_date": "2020-02-17", "geo_loc_name": "Japan: Kyoto", "host": "Homo sapiens", "host_disease": "colonization", "isolation_source": "sputum", "lat_lon": "35.03 N 135.78 E", "organism_name": "Stenotrophomonas maltophilia"}		GCA_047497655.1	GCA_047497655.1_ASM4749765v1_genomic	f__Xanthomonadaceae (UID4214)	55	659	290
GCA_001068535.1	GCF_001068535.1	Stenotrophomonas maltophilia (g-proteobacteria)	Stenotrophomonas maltophilia	Stenotrophomonas maltophilia	Contig		37420	99.83	1.08	Other	Missing	17	17	AMINOGLYCOSIDE;BETA-LACTAM;COPPER;EFFLUX;QUINOLONE	14	5	0	176	10	200852	0	smaltophilia	162	ASM106853v1	40324	University of Washington	37420		SAMN03196995		1030_SMAL	Homo sapiens	missing	USA: WA		Unknown	missing				Stenotrophomonas maltophilia	{"collected_by": "UW clinical laboratory", "collection_date": "Unknown", "geo_loc_name": "USA: WA", "host": "Homo sapiens", "host_disease": "missing", "isolation_source": "missing", "lat_lon": "missing", "strain": "1030_SMAL", "organism_name": "Stenotrophomonas maltophilia"}		GCA_001068535.1	GCA_001068535.1_ASM106853v1_genomic	f__Xanthomonadaceae (UID4214)	55	659	290
GCA_024007755.1	GCF_024007755.1	Stenotrophomonas maltophilia (g-proteobacteria)	Stenotrophomonas sepilia	Stenotrophomonas sepilia	Contig		43842	100	0.74	Animal	Missing	6	6	AMINOGLYCOSIDE;BETA-LACTAM;EFFLUX;QUINOLONE	12	5	0	151	14	158058	0	smaltophilia	-	ASM2400775v1	40324	Universidad Peruana Cayetano Heredia	43842		SAMN29146605		SM1150	Homo sapiens	bronchial aspirate	Peru: Cusco		2018-08	13.528000 S 71.979799 W				Stenotrophomonas maltophilia	{"strain": "SM1150", "collected_by": "Hospital Antonio Lorena de Cusco", "collection_date": "2018-08", "geo_loc_name": "Peru: Cusco", "host": "Homo sapiens", "host_disease": "Sepsis", "isolation_source": "bronchial aspirate", "lat_lon": "13.528000 S 71.979799 W", "organism_name": "Stenotrophomonas maltophilia"}		GCA_024007755.1	GCA_024007755.1_ASM2400775v1_genomic	f__Xanthomonadaceae (UID4214)	55	659	290
GCA_029840965.1	GCF_029840965.1	Stenotrophomonas maltophilia (g-proteobacteria)	Stenotrophomonas maltophilia	Stenotrophomonas maltophilia	Contig		36933	98.97	0	Missing	Missing	8	8	AMINOGLYCOSIDE;BETA-LACTAM;EFFLUX;QUINOLONE	11	5	0	165	11	123675	0	smaltophilia	-	ASM2984096v1	40324	Washington University in St. Louis School of Medicine	36933		SAMN30525310		GD03854			Pakistan		2/4/2018	not collected				Stenotrophomonas maltophilia	{"strain": "GD03854", "collection_date": "2018-04-02", "env_broad_scale": "Sink", "env_local_scale": "Remnant water", "env_medium": "water", "geo_loc_name": "Pakistan", "isol_growth_condt": "not collected", "lat_lon": "not collected", "num_replicons": "not collected", "ref_biomaterial": "not collected", "organism_name": "Stenotrophomonas maltophilia"}		GCA_029840965.1	GCA_029840965.1_ASM2984096v1_genomic	f__Xanthomonadaceae (UID4214)	55	659	290
GCA_029841255.1	GCF_029841255.1	Stenotrophomonas maltophilia (g-proteobacteria)	Stenotrophomonas maltophilia	Stenotrophomonas maltophilia	Contig		32406	99.2	0	Missing	Missing	8	8	AMINOGLYCOSIDE;BETA-LACTAM;EFFLUX;QUINOLONE	13	5	0	184	11	135737	0	smaltophilia	-	ASM2984125v1	40324	Washington University in St. Louis School of Medicine	32406		SAMN30525295		GD03839			Pakistan		2/4/2018	not collected				Stenotrophomonas maltophilia	{"strain": "GD03839", "collection_date": "2018-04-02", "env_broad_scale": "Sink", "env_local_scale": "Faucet", "env_medium": "surface swab", "geo_loc_name": "Pakistan", "isol_growth_condt": "not collected", "lat_lon": "not collected", "num_replicons": "not collected", "ref_biomaterial": "not collected", "organism_name": "Stenotrophomonas maltophilia"}		GCA_029841255.1	GCA_029841255.1_ASM2984125v1_genomic	f__Xanthomonadaceae (UID4214)	55	659	290
GCA_029842975.1	GCF_029842975.1	Stenotrophomonas maltophilia (g-proteobacteria)	Stenotrophomonas maltophilia	Stenotrophomonas maltophilia	Contig		39090	99.2	0	Missing	Missing	8	8	AMINOGLYCOSIDE;BETA-LACTAM;EFFLUX;QUINOLONE	11	6	0	156	13	144045	0	smaltophilia	-	ASM2984297v1	40324	Washington University in St. Louis School of Medicine	39090		SAMN30525209		GD03753			Pakistan		27/2/2018	not collected				Stenotrophomonas maltophilia	{"strain": "GD03753", "collection_date": "2018-02-27", "env_broad_scale": "Sink", "env_local_scale": "Clean catch water", "env_medium": "water", "geo_loc_name": "Pakistan", "isol_growth_condt": "not collected", "lat_lon": "not collected", "num_replicons": "not collected", "ref_biomaterial": "not collected", "organism_name": "Stenotrophomonas maltophilia"}		GCA_029842975.1	GCA_029842975.1_ASM2984297v1_genomic	f__Xanthomonadaceae (UID4214)	55	659	290
GCA_027497575.1	GCF_027497575.1	Stenotrophomonas maltophilia (g-proteobacteria)	Stenotrophomonas sepilia	Stenotrophomonas sepilia	Contig		38623	100	0.9	Environment	Missing	6	6	AMINOGLYCOSIDE;BETA-LACTAM;EFFLUX;QUINOLONE	22	4	0	159	10	167299	0	smaltophilia	-	ASM2749757v1	40324	Igbinedion University Okada Edo state Nigeria	38623		SAMN23311535		CJ-2021d		environmental	Nigeria		1/5/2021					Stenotrophomonas maltophilia	{"note": "STRMAL", "strain": "CJ-2021d", "isolation_source": "environmental", "collection_date": "2021-05-01", "geo_loc_name": "Nigeria", "sample_type": "whole organism", "organism_name": "Stenotrophomonas maltophilia"}		GCA_027497575.1	GCA_027497575.1_ASM2749757v1_genomic	f__Xanthomonadaceae (UID4214)	55	659	290
GCA_029841145.1	GCF_029841145.1	Stenotrophomonas maltophilia (g-proteobacteria)	Stenotrophomonas maltophilia	Stenotrophomonas maltophilia	Contig		35271	98.79	0	Missing	Missing	8	8	AMINOGLYCOSIDE;BETA-LACTAM;EFFLUX;QUINOLONE	13	5	0	171	10	149226	0	smaltophilia	-	ASM2984114v1	40324	Washington University in St. Louis School of Medicine	35271		SAMN30525303		GD03847			Pakistan		2/4/2018	not collected				Stenotrophomonas maltophilia	{"strain": "GD03847", "collection_date": "2018-04-02", "env_broad_scale": "Sink", "env_local_scale": "Clean catch water", "env_medium": "water", "geo_loc_name": "Pakistan", "isol_growth_condt": "not collected", "lat_lon": "not collected", "num_replicons": "not collected", "ref_biomaterial": "not collected", "organism_name": "Stenotrophomonas maltophilia"}		GCA_029841145.1	GCA_029841145.1_ASM2984114v1_genomic	f__Xanthomonadaceae (UID4214)	55	659	290
GCA_001276385.1	GCF_001276385.1	Stenotrophomonas maltophilia (g-proteobacteria)	Stenotrophomonas maltophilia_AJ	Stenotrophomonas maltophilia_AJ	Contig		32555	99.89	0.41	Human	Missing	5	5	BETA-LACTAM;EFFLUX;QUINOLONE	13	2	0	181	2	101056	1	smaltophilia	-	ASM127638v1	40324	University of Queensland	32555		SAMN03753637		B5	Homo sapiens	lungs of cystic fibrosis patient B	Australia: Brisbane		28/11/2005	27.4667 S 153.0333 E				Stenotrophomonas maltophilia	{"collection_date": "2005-11-28", "lat_lon": "27.4667 S 153.0333 E", "host_disease": "Cystic fibrosis", "collected_by": "Royal Children's Hospital, Brisbane", "host": "Homo sapiens", "strain": "B5", "geo_loc_name": "Australia: Brisbane", "isolation_source": "lungs of cystic fibrosis patient B", "organism_name": "Stenotrophomonas maltophilia"}		GCA_001276385.1	GCA_001276385.1_ASM127638v1_genomic	f__Xanthomonadaceae (UID4214)	55	659	290
GCA_047498015.1	GCF_047498015.1	Stenotrophomonas maltophilia (g-proteobacteria)	Stenotrophomonas maltophilia_Q	Stenotrophomonas maltophilia_Q	Contig		50619	100	1.45	Missing	Missing	9	9	AMINOGLYCOSIDE;BETA-LACTAM;COPPER;EFFLUX;QUINOLONE	6	5	1	137	4	145746	0	smaltophilia	130	ASM4749801v1	40324	Fujita Health University School of Medicine	50619		SAMN38257259														Failed after 6 attempts: esearch.fcgi params={'retmode': 'json', 'db': 'biosample', 'term': 'SAMN38257259[Accession]', 'email': 'komwit.s@psu.ac.th', 'api_key': '8338f44c5c794927ce738a67a77af4839c08'}	GCA_047498015.1	GCA_047498015.1_ASM4749801v1_genomic	f__Xanthomonadaceae (UID4214)	55	659	290
GCA_029840905.1	GCF_029840905.1	Stenotrophomonas maltophilia (g-proteobacteria)	Stenotrophomonas maltophilia	Stenotrophomonas maltophilia	Contig		29791	99.16	0.17	Missing	Missing	8	8	AMINOGLYCOSIDE;BETA-LACTAM;EFFLUX;QUINOLONE	15	6	0	201	12	155685	0	smaltophilia	-	ASM2984090v1	40324	Washington University in St. Louis School of Medicine	29791		SAMN30525315		GD03859			Pakistan		2/4/2018	not collected				Stenotrophomonas maltophilia	{"strain": "GD03859", "collection_date": "2018-04-02", "env_broad_scale": "Sink", "env_local_scale": "Basin", "env_medium": "surface swab", "geo_loc_name": "Pakistan", "isol_growth_condt": "not collected", "lat_lon": "not collected", "num_replicons": "not collected", "ref_biomaterial": "not collected", "organism_name": "Stenotrophomonas maltophilia"}		GCA_029840905.1	GCA_029840905.1_ASM2984090v1_genomic	f__Xanthomonadaceae (UID4214)	55	659	290
GCA_047497995.1	GCF_047497995.1	Stenotrophomonas maltophilia (g-proteobacteria)	Stenotrophomonas maltophilia	Stenotrophomonas maltophilia	Contig		35576	99.86	0.03	Human	Missing	24	19	AMINOGLYCOSIDE;BETA-LACTAM;COPPER;EFFLUX;MERCURY;QUINOLONE	13	6	1	173	9	216805	0	smaltophilia	151	ASM4749799v1	40324	Fujita Health University School of Medicine	35576		SAMN38257262	not applicable	CR062	Homo sapiens	sputum	Japan: Kyoto		26/5/2020	35.03 N 135.78 E				Stenotrophomonas maltophilia	{"strain": "CR062", "isolate": "not applicable", "collected_by": "Kyoto University Hospital", "collection_date": "2020-05-26", "geo_loc_name": "Japan: Kyoto", "host": "Homo sapiens", "host_disease": "colonization", "isolation_source": "sputum", "lat_lon": "35.03 N 135.78 E", "organism_name": "Stenotrophomonas maltophilia"}		GCA_047497995.1	GCA_047497995.1_ASM4749799v1_genomic	f__Xanthomonadaceae (UID4214)	55	659	290
GCA_029840215.1	GCF_029840215.1	Stenotrophomonas maltophilia (g-proteobacteria)	Stenotrophomonas maltophilia	Stenotrophomonas maltophilia	Contig		24616	98.97	0.72	Missing	Missing	17	17	AMINOGLYCOSIDE;BETA-LACTAM;COPPER;EFFLUX;QUINOLONE	29	8	0	240	16	276853	0	smaltophilia	27	ASM2984021v1	40324	Washington University in St. Louis School of Medicine	24616		SAMN30525351		GD03895			USA		9/4/2018	not collected				Stenotrophomonas maltophilia	{"strain": "GD03895", "collection_date": "2018-04-09", "env_broad_scale": "Sink", "env_local_scale": "Drain", "env_medium": "surface swab", "geo_loc_name": "USA", "isol_growth_condt": "not collected", "lat_lon": "not collected", "num_replicons": "not collected", "ref_biomaterial": "not collected", "organism_name": "Stenotrophomonas maltophilia"}		GCA_029840215.1	GCA_029840215.1_ASM2984021v1_genomic	f__Xanthomonadaceae (UID4214)	55	659	290
GCA_029838765.1	GCF_029838765.1	Stenotrophomonas maltophilia (g-proteobacteria)	Stenotrophomonas maltophilia	Stenotrophomonas maltophilia	Contig		39088	99.66	0	Missing	Missing	8	8	AMINOGLYCOSIDE;BETA-LACTAM;EFFLUX;QUINOLONE	10	5	0	162	13	163288	0	smaltophilia	-	ASM2983876v1	40324	Washington University in St. Louis School of Medicine	39088		SAMN30525426		GD03970			Pakistan		1/5/2018	not collected				Stenotrophomonas maltophilia	{"strain": "GD03970", "collection_date": "2018-05-01", "env_broad_scale": "Sink", "env_local_scale": "Remnant water", "env_medium": "water", "geo_loc_name": "Pakistan", "isol_growth_condt": "not collected", "lat_lon": "not collected", "num_replicons": "not collected", "ref_biomaterial": "not collected", "organism_name": "Stenotrophomonas maltophilia"}		GCA_029838765.1	GCA_029838765.1_ASM2983876v1_genomic	f__Xanthomonadaceae (UID4214)	55	659	290
GCA_033437005.1	GCF_033437005.1	Stenotrophomonas maltophilia (g-proteobacteria)	Stenotrophomonas maltophilia	Stenotrophomonas maltophilia	Contig		28767	100	0.34	Human	Missing	10	10	AMINOGLYCOSIDE;BETA-LACTAM;COPPER;EFFLUX;QUINOLONE	17	4	0	199	10	169842	0	smaltophilia	28	ASM3343700v1	40324	Instituto de Pesquisa Pele Pequeno Principe	28767		SAMN35084937		Smal15	Homo sapiens	blood	Brazil		8/8/2018	25.4430 S 49.2761 W				Stenotrophomonas maltophilia	{"strain": "Smal15", "collected_by": "missing", "collection_date": "2018-08-08", "geo_loc_name": "Brazil", "host": "Homo sapiens", "host_disease": "not collected", "isolation_source": "blood", "lat_lon": "25.4430 S 49.2761 W", "organism_name": "Stenotrophomonas maltophilia"}		GCA_033437005.1	GCA_033437005.1_ASM3343700v1_genomic	f__Xanthomonadaceae (UID4214)	55	659	290
GCA_001075175.1	GCF_001075175.1	Stenotrophomonas maltophilia (g-proteobacteria)	Stenotrophomonas maltophilia	Stenotrophomonas maltophilia	Contig		31793	100	0.69	Other	Missing	11	11	AMINOGLYCOSIDE;BETA-LACTAM;COPPER;EFFLUX;QUINOLONE	16	5	0	194	13	130120	0	smaltophilia	246	ASM107517v1	40324	University of Washington	31793		SAMN03198062		854_SMAL	Homo sapiens	missing	USA: WA		Unknown	missing				Stenotrophomonas maltophilia	{"collected_by": "UW clinical laboratory", "collection_date": "Unknown", "geo_loc_name": "USA: WA", "host": "Homo sapiens", "host_disease": "missing", "isolation_source": "missing", "lat_lon": "missing", "strain": "854_SMAL", "organism_name": "Stenotrophomonas maltophilia"}		GCA_001075175.1	GCA_001075175.1_ASM107517v1_genomic	f__Xanthomonadaceae (UID4214)	55	659	290
GCA_029838865.1	GCF_029838865.1	Stenotrophomonas maltophilia (g-proteobacteria)	Stenotrophomonas maltophilia	Stenotrophomonas maltophilia	Contig		29794	99.53	0	Missing	Missing	8	8	AMINOGLYCOSIDE;BETA-LACTAM;EFFLUX;QUINOLONE	13	7	0	192	15	128297	0	smaltophilia	-	ASM2983886v1	40324	Washington University in St. Louis School of Medicine	29794		SAMN30525421		GD03965			Pakistan		1/5/2018	not collected				Stenotrophomonas maltophilia	{"strain": "GD03965", "collection_date": "2018-05-01", "env_broad_scale": "Sink", "env_local_scale": "Drain", "env_medium": "surface swab", "geo_loc_name": "Pakistan", "isol_growth_condt": "not collected", "lat_lon": "not collected", "num_replicons": "not collected", "ref_biomaterial": "not collected", "organism_name": "Stenotrophomonas maltophilia"}		GCA_029838865.1	GCA_029838865.1_ASM2983886v1_genomic	f__Xanthomonadaceae (UID4214)	55	659	290
GCA_029838725.1	GCF_029838725.1	Stenotrophomonas maltophilia (g-proteobacteria)	Stenotrophomonas maltophilia	Stenotrophomonas maltophilia	Contig		25242	97.92	0.05	Missing	Missing	7	7	AMINOGLYCOSIDE;BETA-LACTAM;EFFLUX;QUINOLONE	17	7	0	218	7	122028	0	smaltophilia	613	ASM2983872v1	40324	Washington University in St. Louis School of Medicine	25242		SAMN30525428		GD03972			Pakistan		1/5/2018	not collected				Stenotrophomonas maltophilia	{"strain": "GD03972", "collection_date": "2018-05-01", "env_broad_scale": "Sink", "env_local_scale": "Basin", "env_medium": "surface swab", "geo_loc_name": "Pakistan", "isol_growth_condt": "not collected", "lat_lon": "not collected", "num_replicons": "not collected", "ref_biomaterial": "not collected", "organism_name": "Stenotrophomonas maltophilia"}		GCA_029838725.1	GCA_029838725.1_ASM2983872v1_genomic	f__Xanthomonadaceae (UID4214)	55	659	290
GCA_003244885.1	GCF_003244885.1	Stenotrophomonas maltophilia (g-proteobacteria)	Stenotrophomonas sepilia	Stenotrophomonas sepilia	Contig		37857	97.75	0.11	Human	Missing	7	7	AMINOGLYCOSIDE;BETA-LACTAM;EFFLUX;QUINOLONE	9	1	0	149	4	78021	0	smaltophilia	-	ASM324488v1	40324	CSIR-Institute of Microbial Technology	37857		SAMN04978498		SM-760	Homo sapiens	respiratory	India		2010					Stenotrophomonas maltophilia	{"strain": "SM-760", "host": "Homo sapiens", "isolation_source": "respiratory", "collection_date": "2010", "geo_loc_name": "India", "sample_type": "Microbe", "organism_name": "Stenotrophomonas maltophilia"}		GCA_003244885.1	GCA_003244885.1_ASM324488v1_genomic	f__Xanthomonadaceae (UID4214)	55	659	290
GCA_047497595.1	GCF_047497595.1	Stenotrophomonas maltophilia (g-proteobacteria)	Stenotrophomonas maltophilia	Stenotrophomonas maltophilia	Contig		37960	100	0	Human	Missing	16	16	AMINOGLYCOSIDE;BETA-LACTAM;EFFLUX;QUINOLONE	8	7	0	163	8	119228	0	smaltophilia	-	ASM4749759v1	40324	Fujita Health University School of Medicine	37960		SAMN38257305	not applicable	CR051	Homo sapiens	sputum	Japan: Kyoto		7/4/2020	35.03 N 135.78 E				Stenotrophomonas maltophilia	{"strain": "CR051", "isolate": "not applicable", "collected_by": "Kyoto University Hospital", "collection_date": "2020-04-07", "geo_loc_name": "Japan: Kyoto", "host": "Homo sapiens", "host_disease": "colonization", "isolation_source": "sputum", "lat_lon": "35.03 N 135.78 E", "organism_name": "Stenotrophomonas maltophilia"}		GCA_047497595.1	GCA_047497595.1_ASM4749759v1_genomic	f__Xanthomonadaceae (UID4214)	55	659	290
GCA_017565445.1	GCF_017565445.1	Stenotrophomonas maltophilia (g-proteobacteria)	Stenotrophomonas maltophilia_AM	Stenotrophomonas maltophilia_AM	Contig		28858	99.14	1.03	Environment	Missing	16	16	AMINOGLYCOSIDE;BETA-LACTAM;COPPER;EFFLUX;MERCURY;QUINOLONE	17	2	0	205	1	195224	0	smaltophilia	303	ASM1756544v1	40324	North-West University	28858		SAMN18138707		JVB5	sunflower	root	South Africa		29/2/2020					Stenotrophomonas maltophilia	{"strain": "JVB5", "host": "sunflower", "isolation_source": "root", "collection_date": "2020-02-29", "geo_loc_name": "South Africa", "sample_type": "Root_20", "organism_name": "Stenotrophomonas maltophilia"}		GCA_017565445.1	GCA_017565445.1_ASM1756544v1_genomic	f__Xanthomonadaceae (UID4214)	55	659	290
GCA_029838825.1	GCF_029838825.1	Stenotrophomonas maltophilia (g-proteobacteria)	Stenotrophomonas maltophilia	Stenotrophomonas maltophilia	Contig		35307	99.31	0	Missing	Missing	8	8	AMINOGLYCOSIDE;BETA-LACTAM;EFFLUX;QUINOLONE	8	5	0	167	10	150350	0	smaltophilia	-	ASM2983882v1	40324	Washington University in St. Louis School of Medicine	35307		SAMN30525424		GD03968			Pakistan		1/5/2018	not collected				Stenotrophomonas maltophilia	{"strain": "GD03968", "collection_date": "2018-05-01", "env_broad_scale": "Sink", "env_local_scale": "Faucet", "env_medium": "surface swab", "geo_loc_name": "Pakistan", "isol_growth_condt": "not collected", "lat_lon": "not collected", "num_replicons": "not collected", "ref_biomaterial": "not collected", "organism_name": "Stenotrophomonas maltophilia"}		GCA_029838825.1	GCA_029838825.1_ASM2983882v1_genomic	f__Xanthomonadaceae (UID4214)	55	659	290
GCA_029841385.1	GCF_029841385.1	Stenotrophomonas maltophilia (g-proteobacteria)	Stenotrophomonas maltophilia	Stenotrophomonas maltophilia	Contig		43340	99.31	0	Missing	Missing	8	8	AMINOGLYCOSIDE;BETA-LACTAM;EFFLUX;QUINOLONE	11	5	0	157	11	154196	0	smaltophilia	-	ASM2984138v1	40324	Washington University in St. Louis School of Medicine	43340		SAMN30525290		GD03834			Pakistan		2/4/2018	not collected				Stenotrophomonas maltophilia	{"strain": "GD03834", "collection_date": "2018-04-02", "env_broad_scale": "Sink", "env_local_scale": "Clean catch water", "env_medium": "water", "geo_loc_name": "Pakistan", "isol_growth_condt": "not collected", "lat_lon": "not collected", "num_replicons": "not collected", "ref_biomaterial": "not collected", "organism_name": "Stenotrophomonas maltophilia"}		GCA_029841385.1	GCA_029841385.1_ASM2984138v1_genomic	f__Xanthomonadaceae (UID4214)	55	659	290
GCA_029834895.1	GCF_029834895.1	Stenotrophomonas maltophilia (g-proteobacteria)	Stenotrophomonas maltophilia	Stenotrophomonas maltophilia	Contig		22790	98.98	0.17	Missing	Missing	8	8	AMINOGLYCOSIDE;BETA-LACTAM;EFFLUX;QUINOLONE	19	7	0	240	12	199483	0	smaltophilia	-	ASM2983489v1	40324	Washington University in St. Louis School of Medicine	22790		SAMN30525612		GD04156			Pakistan		18/7/2018	not collected				Stenotrophomonas maltophilia	{"strain": "GD04156", "collection_date": "2018-07-18", "env_broad_scale": "Sink", "env_local_scale": "Faucet", "env_medium": "surface swab", "geo_loc_name": "Pakistan", "isol_growth_condt": "not collected", "lat_lon": "not collected", "num_replicons": "not collected", "ref_biomaterial": "not collected", "organism_name": "Stenotrophomonas maltophilia"}		GCA_029834895.1	GCA_029834895.1_ASM2983489v1_genomic	f__Xanthomonadaceae (UID4214)	55	659	290
GCA_029842465.1	GCF_029842465.1	Stenotrophomonas maltophilia (g-proteobacteria)	Stenotrophomonas maltophilia	Stenotrophomonas maltophilia	Contig		24174	98.82	0	Missing	Missing	7	7	AMINOGLYCOSIDE;BETA-LACTAM;EFFLUX;QUINOLONE	21	7	0	229	13	167013	0	smaltophilia	-	ASM2984246v1	40324	Washington University in St. Louis School of Medicine	24174		SAMN30525234		GD03778			Pakistan		27/2/2018	not collected				Stenotrophomonas maltophilia	{"strain": "GD03778", "collection_date": "2018-02-27", "env_broad_scale": "Sink", "env_local_scale": "Remnant water", "env_medium": "water", "geo_loc_name": "Pakistan", "isol_growth_condt": "not collected", "lat_lon": "not collected", "num_replicons": "not collected", "ref_biomaterial": "not collected", "organism_name": "Stenotrophomonas maltophilia"}		GCA_029842465.1	GCA_029842465.1_ASM2984246v1_genomic	f__Xanthomonadaceae (UID4214)	55	659	290
GCA_000455625.1	GCF_000455625.1	Stenotrophomonas maltophilia stmalt0435 (g-proteobacteria)	Stenotrophomonas maltophilia	Stenotrophomonas maltophilia	Contig		42887	99.59	1.64	Missing	Missing	10	10	AMINOGLYCOSIDE;BETA-LACTAM;COPPER;EFFLUX;QUINOLONE	15	8	0	153	4	164201	0	smaltophilia	28	Stmalt0435	1347913	IUK	42887		SAMEA2272536		stmalt0435								GCA_000455625		Stenotrophomonas maltophilia stmalt0435	{"ena-checklist": "ERC000011", "ena-first-public": "2013-12-19", "ena-last-update": "2013-12-09", "external id": "SAMEA2272536", "insdc center alias": "EBI", "insdc center name": "European Bioinformatics Institute", "insdc first public": "2013-12-19T12:09:22Z", "insdc last update": "2013-12-09T15:24:05Z", "insdc status": "public", "strain": "stmalt0435", "submitter id": "GCA_000455625", "broker n…		GCA_000455625.1	GCA_000455625.1_Stmalt0435_genomic	f__Xanthomonadaceae (UID4214)	55	659	290
GCA_029838565.1	GCF_029838565.1	Stenotrophomonas maltophilia (g-proteobacteria)	Stenotrophomonas maltophilia	Stenotrophomonas maltophilia	Contig		21413	97.72	0.17	Missing	Missing	8	8	AMINOGLYCOSIDE;BETA-LACTAM;EFFLUX;QUINOLONE	18	7	0	235	13	135571	0	smaltophilia	-	ASM2983856v1	40324	Washington University in St. Louis School of Medicine	21413		SAMN30525436		GD03980			Pakistan		1/5/2018	not collected				Stenotrophomonas maltophilia	{"strain": "GD03980", "collection_date": "2018-05-01", "env_broad_scale": "Sink", "env_local_scale": "Remnant water", "env_medium": "water", "geo_loc_name": "Pakistan", "isol_growth_condt": "not collected", "lat_lon": "not collected", "num_replicons": "not collected", "ref_biomaterial": "not collected", "organism_name": "Stenotrophomonas maltophilia"}		GCA_029838565.1	GCA_029838565.1_ASM2983856v1_genomic	f__Xanthomonadaceae (UID4214)	55	659	290
GCA_015998545.2	GCA_015998545.2	Stenotrophomonas maltophilia (g-proteobacteria)	Stenotrophomonas maltophilia	Stenotrophomonas maltophilia	Contig		3295706	100	0.6	Human	Missing	14	14	AMINOGLYCOSIDE;BETA-LACTAM;COPPER;EFFLUX;QUINOLONE	0	4	2	3	15	153817	0	smaltophilia	131	ASM1599854v2	40324	University of Pittsburgh	3295706		SAMN10437213		STEN00051	Homo sapiens	sputum	USA: Pittsburgh, Pennsylvania		2017	40.44 N 79.97 W				Stenotrophomonas maltophilia	{"strain": "STEN00051", "collected_by": "University of Pittsburgh Medical Center", "collection_date": "2017", "geo_loc_name": "USA: Pittsburgh, Pennsylvania", "isolation_source": "sputum", "lat_lon": "40.44 N 79.97 W", "host": "Homo sapiens", "host_disease": "not collected", "organism_name": "Stenotrophomonas maltophilia"}		GCA_015998545.2	GCA_015998545.2_ASM1599854v2_genomic	f__Xanthomonadaceae (UID4214)	55	659	290
GCA_001074785.1	GCF_001074785.1	Stenotrophomonas maltophilia (g-proteobacteria)	Stenotrophomonas maltophilia_A	Stenotrophomonas maltophilia_A	Contig		19853	99.86	1.82	Other	Missing	15	15	AMINOGLYCOSIDE;BETA-LACTAM;COPPER;EFFLUX;MERCURY;QUINOLONE	34	5	0	275	6	235921	2	smaltophilia	-	ASM107478v1	40324	University of Washington	19853		SAMN03198088		882_SMAL	Homo sapiens	missing	USA: WA		Unknown	missing				Stenotrophomonas maltophilia	{"collected_by": "UW clinical laboratory", "collection_date": "Unknown", "geo_loc_name": "USA: WA", "host": "Homo sapiens", "host_disease": "missing", "isolation_source": "missing", "lat_lon": "missing", "strain": "882_SMAL", "organism_name": "Stenotrophomonas maltophilia"}		GCA_001074785.1	GCA_001074785.1_ASM107478v1_genomic	f__Xanthomonadaceae (UID4214)	55	659	290
GCA_964210835.1	GCF_964210835.1	Stenotrophomonas maltophilia (g-proteobacteria)	Stenotrophomonas maltophilia_P	Stenotrophomonas maltophilia_P	Contig		24058	99.89	0	Missing	Missing	5	5	AMINOGLYCOSIDE;EFFLUX;QUINOLONE	18	1	0	207	2	117223	1	smaltophilia	-	FFMG_57-6-21.1	40324	the seqafrica consortium	24058		SAMEA115875237	FFMG_57-6-21	FFMG-57-6-21	Homo sapiens		Tanzania		2021			FFMG_57-6-21		Stenotrophomonas maltophilia	{"ena first public": "2024-07-28", "ena-checklist": "ERC000029", "insdc center name": "Kilimanjaro Clinical Research Institute", "insdc status": "public", "is the sequenced pathogen host associated?": "Yes", "submitter id": "FFMG_57-6-21", "broker name": "SeqAfrica", "collected_by": "Morogoro Regional Referral Hospital", "collection date": "2021", "environmental_sample": "No", "geographic locatio…		GCA_964210835.1	GCA_964210835.1_FFMG_57-6-21.1_genomic	f__Xanthomonadaceae (UID4214)	55	659	290
GCA_029834705.1	GCF_029834705.1	Stenotrophomonas maltophilia (g-proteobacteria)	Stenotrophomonas maltophilia	Stenotrophomonas maltophilia	Contig		24493	99.15	0	Missing	Missing	7	7	AMINOGLYCOSIDE;BETA-LACTAM;EFFLUX;QUINOLONE	21	6	0	234	11	204253	0	smaltophilia	-	ASM2983470v1	40324	Washington University in St. Louis School of Medicine	24493		SAMN30525622		GD04166			Pakistan		18/7/2018	not collected				Stenotrophomonas maltophilia	{"strain": "GD04166", "collection_date": "2018-07-18", "env_broad_scale": "Sink", "env_local_scale": "Faucet", "env_medium": "surface swab", "geo_loc_name": "Pakistan", "isol_growth_condt": "not collected", "lat_lon": "not collected", "num_replicons": "not collected", "ref_biomaterial": "not collected", "organism_name": "Stenotrophomonas maltophilia"}		GCA_029834705.1	GCA_029834705.1_ASM2983470v1_genomic	f__Xanthomonadaceae (UID4214)	55	659	290
GCA_029838585.1	GCF_029838585.1	Stenotrophomonas maltophilia (g-proteobacteria)	Stenotrophomonas maltophilia	Stenotrophomonas maltophilia	Contig		22759	98.49	0	Missing	Missing	8	8	AMINOGLYCOSIDE;BETA-LACTAM;EFFLUX;QUINOLONE	24	7	0	240	16	156028	0	smaltophilia	-	ASM2983858v1	40324	Washington University in St. Louis School of Medicine	22759		SAMN30525433		GD03977			Pakistan		1/5/2018	not collected				Stenotrophomonas maltophilia	{"strain": "GD03977", "collection_date": "2018-05-01", "env_broad_scale": "Sink", "env_local_scale": "Faucet", "env_medium": "surface swab", "geo_loc_name": "Pakistan", "isol_growth_condt": "not collected", "lat_lon": "not collected", "num_replicons": "not collected", "ref_biomaterial": "not collected", "organism_name": "Stenotrophomonas maltophilia"}		GCA_029838585.1	GCA_029838585.1_ASM2983858v1_genomic	f__Xanthomonadaceae (UID4214)	55	659	290
GCA_029771625.1	GCA_029771625.1	Stenotrophomonas maltophilia (g-proteobacteria)	Stenotrophomonas maltophilia	Stenotrophomonas maltophilia	Contig		491929	100	0.14	Missing	Missing	10	7	AMINOGLYCOSIDE;BETA-LACTAM;EFFLUX;QUINOLONE	3	3	1	27	4	300838	0	smaltophilia	208	PDT001354513.1	40324	National Center for Biotechnology Information	491929		SAMN15599256		SM16LS	Homo sapiens	unknown	USA: San Diego, CA		missing	missing				Stenotrophomonas maltophilia	{"collection_date": "missing", "collected_by": "UCSD SBRG", "geo_loc_name": "USA: San Diego, CA", "host": "Homo sapiens", "host_disease": "Stenotrophomonas infection", "isolation_source": "unknown", "lat_lon": "missing", "strain": "SM16LS", "organism_name": "Stenotrophomonas maltophilia"}		GCA_029771625.1	GCA_029771625.1_PDT001354513.1_genomic	f__Xanthomonadaceae (UID4214)	55	659	290
[truncated: 1,035 more rows]
[truncated: 53 more columns]
